# Supplementary material for: RNA-guided RNA silencing by an Asgard archaeal Argonaute
Source: Nat Commun. 2024 Jun 29;15:5499. doi: 10.1038/s41467-024-49452-1 (PMC11217426; doi:10.1038/s41467-024-49452-1)
Supplement: Supplementary file 4 — supplementary datasets 1-18 [file 41467_2024_49452_MOESM4_ESM.zip]

Archive with 19 entries (18 files):
- Supplementary Datasets 1 - 18/
- Supplementary Datasets 1 - 18/Supplementary Dataset 1.xlsx
- Supplementary Datasets 1 - 18/Supplementary Dataset 10.treefile
- Supplementary Datasets 1 - 18/Supplementary Dataset 11.treefile
- Supplementary Datasets 1 - 18/Supplementary Dataset 12.treefile
- Supplementary Datasets 1 - 18/Supplementary Dataset 13.fasta
- Supplementary Datasets 1 - 18/Supplementary Dataset 14.treefile
- Supplementary Datasets 1 - 18/Supplementary Dataset 15.fasta
- Supplementary Datasets 1 - 18/Supplementary Dataset 15.treefile
- Supplementary Datasets 1 - 18/Supplementary Dataset 17.fasta
- Supplementary Datasets 1 - 18/Supplementary Dataset 18.treefile
- Supplementary Datasets 1 - 18/Supplementary Dataset 2.HMM
- Supplementary Datasets 1 - 18/Supplementary Dataset 3.HMM
- Supplementary Datasets 1 - 18/Supplementary Dataset 4.HMM
- Supplementary Datasets 1 - 18/Supplementary Dataset 5.fasta
- Supplementary Datasets 1 - 18/Supplementary Dataset 6.treefile
- Supplementary Datasets 1 - 18/Supplementary Dataset 7.treefile
- Supplementary Datasets 1 - 18/Supplementary Dataset 8.treefile
- Supplementary Datasets 1 - 18/Supplementary Dataset 9.fasta
