# Supplementary material for: RNA-guided RNA silencing by an Asgard archaeal Argonaute
Source: Nat Commun. 2024 Jun 29;15:5499. doi: 10.1038/s41467-024-49452-1 (PMC11217426; doi:10.1038/s41467-024-49452-1)
Supplement: Supplementary file 4 — supplementary datasets 1-18 [file 41467_2024_49452_MOESM4_ESM.zip › Supplementary Datasets 1 - 18/Supplementary Dataset 1.xlsx]

## Sheet: Sheet1
Header	Taxon	Length	HMMscore	ContigEdge	StartCodon	StopCodon	Completeness
Asgard_ASG011_04023	Kari	1111	178	N	GTG	TAG	Y
Asgard_ASG012_05861	Hod	750	90.9	N	GTG	TAG	Y
Asgard_ASG014_02649	Gerd	505	223.2	N	ATG	TAA	Y
Asgard_ASG038_02086	Loki	294	136.4	N	ATG	TAA	Y
Asgard_ASG042_02410	Baldr	406	166.1	N	TTG	TAA	Y
Asgard_ASG043_02616	Baldr	322	119.3	Y	GTA	TGA	Ct
Asgard_ASG045_01543	Sif	756	74.9	N	ATG	TAG	Y
Asgard_ASG055_04381	Hela	224	128.6	N	ATG	TGA	Y
Asgard_ASG055_06528	Hela	949	29.3	N	ATG	TAG	Y
Asgard_ASG061_01709	Hermod	801	151.2	N	GTG	TAG	Y
Asgard_ASG068_00704	Hod	362	159.3	Y	CAC	TGA	Ct
Asgard_ASG068_01094	Hod	229	30.1	Y	ATG	ACT	Nt
Asgard_ASG072_06565	Hod	483	188.7	N	GTG	TAG	Y
Asgard_ASG073_01058	Hod	768	126.7	N	GTG	TAG	Y
Asgard_ASG073_02374	Hod	760	72.4	N	ATG	TAG	Y
Asgard_ASG073_02603	Hod	886	24.8	N	ATG	TAA	Y
Asgard_ASG073_02772	Hod	744	73.5	Y	CCT	TAA	Ct
Asgard_ASG073_03135	Hod	770	74.2	N	ATG	TAA	Y
Asgard_ASG073_03281	Hod	729	92	N	ATG	TGA	Y
Asgard_ASG073_03716	Hod	586	37.5	Y	ATG	ATC	Nt
Asgard_ASG075_02395	Hod	483	199	N	ATG	TAA	Y
Asgard_ASG076_03110	Hod	479	195	N	ATG	TGA	Y
Asgard_ASG087_02988	Loki	670	85.6	N	ATG	TAA	Y
Asgard_ASG088_02980	Loki	759	91.8	N	ATG	TAA	Y
Asgard_ASG092_00089	Loki	587	143.4	Y	GGT	TAA	Ct
Asgard_ASG093_02036	Loki	768	113.8	Y	ATG	TAA	Y
Asgard_ASG102_00071	Thor	86	39.7	Y	ACA	TAG	Ct
Asgard_ASG106_01524	Thor	366	159.5	Y	TTC	TAG	Nt
Asgard_ASG120_00858	Thor	472	172.6	N	GTG	TAG	Y
Asgard_ASG122_03190	Thor	280	38.9	Y	ATG	GAA	Nt
Asgard_ASG131_04275	Gerd	709	104.2	N	GTG	TGA	Y
Asgard_ASG131_04279	Gerd	735	63.5	N	ATG	TGA	Y
Asgard_ASG132_01490	Heimdall	495	201.6	N	ATG	TAA	Y
Asgard_ASG133_02022	Gerd	318	94.4	Y	TTG	ACT	Middle
Asgard_ASG134_00171	Gerd	730	69.6	N	ATG	TAA	Y
Asgard_ASG134_00173	Gerd	759	110.2	N	ATG	TAG	Y
Asgard_ASG135_01774	Heimdall	765	131.3	N	ATG	TAA	Y
Asgard_ASG140_02881	Heimdall	765	131.3	N	ATG	TAA	Y
Asgard_ASG144_03258	Hela	795	148.6	N	ATG	TAA	Y
Asgard_ASG147_00832	Jord	796	102.4	N	ATG	TGA	Y
Asgard_ASG147_01375	Jord	763	37.2	N	ATG	TAA	Y
Asgard_ASG147_01653	Jord	405	158.1	N	TTG	TAG	Y
Asgard_ASG149_01430	Jord	426	158.6	N	ATG	TGA	Y
Asgard_ASG154_01258	Loki	471	148.8	N	ATG	TAA	Y
Asgard_ASG154_02673	Loki	757	92	N	ATG	TAA	Y
Asgard_ASG155_03984	Loki	788	146.2	N	ATG	TAA	Y
Asgard_ASG156_02398	Loki	122	59.5	N	TTG	TGA	Y
Asgard_ASG156_02399	Loki	310	128.1	N	ATG	TAG	Y
Asgard_ASG156_02880	Loki	254	149.5	N	ATG	TGA	Y
Asgard_ASG158_02499	Loki	474	208	N	ATG	TAA	Y
Asgard_ASG158_04452	Loki	492	174.1	N	ATG	TGA	Y
Asgard_ASG158_04709	Loki	799	150.4	N	ATG	TAA	Y
Asgard_ASG159_02762	Loki	771	124.8	N	ATG	TAA	Y
Asgard_ASG160_01885	Loki	788	152	N	ATG	TAA	Y
Asgard_ASG164_00902	Loki	247	124.2	N	TTG	TAA	Y
Asgard_ASG168_01541	Loki	285	172.3	N	ATG	TAA	Y
Asgard_ASG168_03600	Loki	763	111.2	N	ATG	TAA	Y
Asgard_ASG172_03793	Loki	763	113.2	N	ATG	TAA	Y
Asgard_ASG173_02424	Loki	303	183.6	N	TTG	TAA	Y
Asgard_ASG180_00585	Loki	788	146.3	N	ATG	TAA	Y
Asgard_ASG183_02489	Loki	764	111	Y	TTG	TAA	Y
Asgard_ASG187_01367	Loki	299	199.3	N	ATG	TAA	Y
Asgard_ASG187_01555	Loki	763	113.8	N	ATG	TAA	Y
Asgard_ASG187_01723	Loki	675	158.3	N	ATG	TAA	Y
Asgard_ASG187_04554	Loki	386	190.9	Y	CAA	TAG	Ct
Asgard_ASG188_03183	Loki	481	183.5	N	ATG	TAA	Y
Asgard_ASG188_03523	Loki	755	98.5	N	ATG	TAA	Y
Asgard_ASG188_06490	Loki	736	162.7	N	ATG	TAA	Y
Asgard_ASG189_03873	Loki	762	116.2	N	ATG	TAA	Y
Asgard_ASG189_07849	Loki	761	123.6	Y	TTT	TGA	Ct
Asgard_ASG190_00881	Sif	776	127.5	N	TTG	TAA	Y
Asgard_ASG194_01917	Sif	841	95	N	ATG	TAG	Y
Asgard_ASG203_01028	Thor	733	118.1	N	TTG	TAG	Y
Asgard_ASG207_00250	ALCG	736	149.3	N	TTG	TGA	Y
Asgard_ASG207_00814	ALCG	750	149.7	N	ATG	TAA	Y
Asgard_ASG209_00934	Baldr	443	140.3	N	ATG	TGA	Y
Asgard_ASG235_01169	Baldr	496	229	N	TTG	TAA	Y
Asgard_ASG244_02077	Loki	491	35	N	ATG	TAA	Y
Asgard_ASG304_01440	Thor	742	195.8	Y	ATG	CAA	Nt
Asgard_ASG307_01149	Loki	492	174.4	N	ATG	TAA	Y
Asgard_ASG308_00888	Loki	502	161.5	Y	TAT	TGA	Ct
Asgard_ASG315_01074	Thor	981	210.1	N	ATG	TAA	Y
Asgard_ASG331_03721	Sigyn	834	38.6	N	ATG	TGA	Y
Asgard_ASG338_01097	Hod	667	156.3	N	ATG	TAA	Y
Asgard_ASG339_01781	Njord	406	120.7	Y	ATG	CAT	Nt
Asgard_ASG340_01986	Kari	731	61.9	N	ATG	TGA	Y
Asgard_ASG340_01988	Kari	680	51.5	N	ATG	TAG	Y
Asgard_ASG341_00360	Kari	741	52.1	N	ATG	TGA	Y
Asgard_ASG347_02881	Gerd	747	81.6	N	ATG	TAA	Y
Asgard_ASG347_02885	Gerd	709	92.7	N	GTG	TGA	Y
Asgard_ASG403_00889	Loki	762	115.9	N	ATG	TAA	Y
Asgard_ASG407_01384	Gerd	106	45.8	N	ATG	TAA	Y
Asgard_ASG407_01599	Gerd	386	129	Y	TTG	TAT	Nt
Asgard_ASG413_01233	Heimdall	418	144	Y	ATG	TGA	Y
Asgard_ASG413_01332	Heimdall	600	33.9	N	GTG	TAA	Y
Asgard_ASG413_01333	Heimdall	743	98	N	ATG	TGA	Y
Asgard_ASG414_00098	Kari	741	67.3	N	ATG	TAA	Y
Asgard_ASG421_04246	Hod	408	187.7	Y	ATC	TGA	Ct
Asgard_ASG443_01761	Heimdall	277	179.9	Y	AAA	TAA	Ct
Asgard_ASG458_03796	Kari	117	52.7	N	TTG	TGA	Y
Asgard_ASG471_00745	Heimdall	483	188.3	N	ATG	TAG	Y
Asgard_ASG472_00289	Vali	395	178.7	N	ATG	TAA	Y
Asgard_ASG472_01049	Vali	751	192.4	N	GTG	TGA	Y
Asgard_ASG473_00939	Vali	415	178.9	N	ATG	TAA	Y
Asgard_ASG492_00215	Loki	784	158.2	N	ATG	TAA	Y
Asgard_ASG504_02781	Loki	688	34	N	ATG	TAG	Y
Asgard_ASG507_03215	Gerd	482	191.9	N	ATG	TAA	Y
Asgard_ASG508_03859	Loki	720	133.5	N	ATG	TAG	Y
Asgard_ASG508_04171	Loki	481	189.5	N	ATG	TAA	Y
Asgard_ASG517_00110	Thor	1002	219.5	N	ATG	TAG	Y
Asgard_ASG523_03052	Sigyn	683	84.9	Y	ATG	CCA	Nt
Asgard_ASG530_00495	Baldr	837	130.9	N	ATG	TGA	Y
Asgard_ASG532_01529	Baldr	442	140.5	N	GTG	TGA	Y
Asgard_ASG532_01693	Baldr	407	122.5	N	ATG	TGA	Y
Asgard_ASG532_02102	Baldr	74	30.2	Y	ATG	GAT	Nt
Asgard_ASG532_02444	Baldr	229	59.6	Y	ATG	GAT	Nt
Asgard_ASG532_03461	Baldr	442	138.3	N	GTG	TGA	Y
Asgard_ASG534_02649	Gerd	505	223.2	N	ATG	TAA	Y
Asgard_ASG542_02308	Jord	405	158.1	N	TTG	TAG	Y
Asgard_ASG547_01427	Jord	403	166.1	Y	TTG	TAA	Y
Asgard_ASG550_03377	Loki	485	211.5	N	ATG	TAA	Y
Asgard_ASG562_00147	Njord	424	130.3	N	GTG	TAA	Y
Asgard_ASG563_00304	Njord	430	146.7	Y	ATG	TAG	Y
Asgard_ASG569_00910	Njord	492	119.7	N	ATG	TGA	Y
Asgard_ASG569_01374	Njord	430	145.7	N	ATG	TAG	Y
Asgard_ASG571_01536	Njord	425	116.3	N	ATG	TAG	Y
Asgard_ASG575_01292	Njord	742	84.5	Y	ATG	TAA	Y
Asgard_ASG575_01501	Njord	422	106	N	ATG	TAA	Y
Asgard_ASG576_02615	Sif	756	74.9	N	ATG	TAG	Y
Asgard_ASG578_00185	Thor	321	147.8	Y	GAG	TGA	Ct
Asgard_FWG016_02866	Thor	913	163.8	Y	ATG	AAT	Nt
Asgard_FWG037_01384	Gerd	517	25	N	ATG	TAA	Y
Asgard_FWG137_03704	Loki	272	118.8	Y	CAA	TAG	Ct
Asgard_FWG138_01706	Vali	443	121.2	N	GTG	TAA	Y
Asgard_FWG138_02219	Vali	447	136.2	N	ATG	TAA	Y
Asgard_FWG139_01681	Vali	413	161.5	N	GTG	TAG	Y
Asgard_FWG169_01464	Loki	471	154.4	N	GTG	TAA	Y
Asgard_FWG169_03248	Loki	817	188.5	N	ATG	TAA	Y
