# Supplementary material for: RNA-guided RNA silencing by an Asgard archaeal Argonaute
Source: Nat Commun. 2024 Jun 29;15:5499. doi: 10.1038/s41467-024-49452-1 (PMC11217426; doi:10.1038/s41467-024-49452-1)
Supplement: Supplementary file 4 — supplementary datasets 1-18 [file 41467_2024_49452_MOESM4_ESM.zip › Supplementary Datasets 1 - 18/Supplementary Dataset 10.treefile]

(AaAgo:1.6303905628,((((((AfAgo:1.8606496569,((Asgard_ASG149_01430:0.9912970389,Asgard_ASG413_01233:1.1011973601)100:0.5680015073,((((Asgard_ASG338_01097:0.1791573614,WP_093920437.1:0.1933586039)100:0.6662447655,(WP_044400168.1:0.6771710292,WP_100787857.1:0.6964245511)100:0.3713135927)100:0.2429846753,WP_098075782.1:1.1436776608)100:0.5762552346,((((RsAgo:0.5765215752,WP_036798916.1:0.6116724945)100:0.8119381528,(WP_015898277.1:0.9023809842,WP_030443103.1:0.7460379123)100:0.2837482794)82:0.1100316430,((((((WP_004710421.1:1.1631678444,WP_041440484.1:0.4624993245)86:0.1455585632,(WP_077026978.1:0.9353004582,WP_081892299.1:0.7801408081)91:0.1519587638)88:0.0921911954,(WP_029630398.1:0.7780939570,WP_090604190.1:0.8907295417)71:0.0694873807)91:0.1123271114,((WP_056466663.1:1.2334563996,(WP_065383217.1:0.6671775076,WP_079365507.1:0.5665980521)99:0.1338370041)100:0.1064638433,WP_078924280.1:0.9785009996)100:0.2344656269)92:0.0996623705,WP_030101561.1:1.0232469567)97:0.1005522387,WP_084602981.1:1.1984542560)96:0.1349752372)82:0.1666816362,(WP_028306819.1:0.9193786458,((WP_073288094.1:0.6454755860,WP_099438430.1:0.6377558197)100:0.1783376813,WP_089320882.1:0.7042795674)100:0.5688304163)87:0.1465873736)100:0.5663093604)100:0.4017859669)99:0.3093844025)75:0.1207860428,((((Asgard_ASG187_01723:0.6230550087,WP_013451524.1:0.9752568429)54:0.1137737025,(WP_072985233.1:0.9272359171,WP_099325248.1:0.7499934779)56:0.0752266520)100:0.4246143827,((((WP_026764177.1:0.7291264456,(WP_036828494.1:0.9761603918,(WP_042291992.1:0.5895560689,WP_070235713.1:0.6165326510)97:0.0945351120)97:0.1042968932)100:0.1712399196,(((WP_062618762.1:0.7932741769,WP_076701676.1:0.6347033826)100:0.1816750810,WP_094382636.1:1.3203135611)100:0.1062539251,WP_066219549.1:0.6380925565)100:0.2152175137)100:0.0744023108,(WP_047451873.1:1.1743435239,WP_069133529.1:1.0637037699)99:0.1542635891)100:0.4667251022,WP_078350477.1:1.1575348753)100:0.3836565112)100:0.6093953198,(((((WP_012912354.1:0.8380180264,WP_016523204.1:0.9544268596)98:0.2701622364,(WP_015807620.1:1.0547330896,(WP_061254329.1:0.9264640025,WP_068394128.1:0.7379645411)94:0.1046790142)95:0.1106245882)96:0.0474170295,WP_044171549.1:1.2116944956)98:0.0963648155,(WP_067714880.1:0.8947486477,(WP_083930349.1:0.8883458986,WP_088656112.1:0.5635833930)100:0.1596414633)100:0.1198161601)100:0.3921704901,WP_100241429.1:1.2102891393)100:0.7139281491)100:0.5019130624)100:0.2626996750,((((Asgard_ASG011_04023:0.7267133880,(WP_028663822.1:0.7056302313,(WP_080807610.1:0.6095018012,WP_081144923.1:0.5103756997)100:0.2052116427)100:0.1235096668)100:1.0473223120,Asgard_ASG188_06490:1.2638999055)100:0.3014986753,((Asgard_ASG532_01529:0.0153266072,Asgard_ASG532_03461:0.1030475001)100:1.4320496990,Asgard_FWG138_02219:1.1467339932)100:0.7578576597)100:0.3790034270,((((Asgard_ASG093_02036:0.3628781927,((Asgard_ASG168_03600:0.0115172232,Asgard_ASG172_03793:0.0112951224)100:0.0212602478,(Asgard_ASG183_02489:0.0214004093,Asgard_ASG187_01555:0.0046917821)100:0.0328250298)100:0.4508902504)83:0.1164954495,((Asgard_ASG189_03873:0.0259134318,Asgard_ASG403_00889:0.0308024228)100:0.1449226816,Asgard_ASG189_07849:0.2507973493)100:0.1705933132)100:1.4448996960,Asgard_ASG508_03859:1.4647680331)100:0.4869886135,((Asgard_ASG120_00858:1.1618805854,(Asgard_ASG154_01258:0.6634744630,Asgard_FWG169_01464:0.6625486766)100:0.5747089284)100:0.4326781817,(Asgard_ASG569_00910:1.3573081246,Asgard_ASG575_01292:2.4167024797)100:0.2396310702)100:0.4539449065)100:0.2181039490)93:0.0840117119)99:0.2041114727,((((((Asgard_ASG012_05861:0.7397794067,Asgard_ASG073_02374:0.6614963343)100:0.3210086118,(Asgard_ASG073_02772:1.0528464094,Asgard_ASG073_03281:0.7561455795)100:0.3048662096)100:1.0551366580,((Asgard_ASG087_02988:1.3402486482,Asgard_ASG504_02781:1.3233669572)100:0.5791941483,Asgard_ASG413_01333:1.4343078364)100:0.1823185516)100:0.2270488112,(((Asgard_ASG131_04279:0.8286016771,Asgard_ASG134_00171:0.8204162893)100:1.0681484700,Asgard_ASG347_02881:1.5651810976)99:0.1694943409,Asgard_ASG340_01988:1.7747442272)100:0.2522757608)100:0.2520565662,(Asgard_ASG472_01049:1.4364841813,WP_075054206.1:1.6236272745)100:0.3758060707)100:0.2428610382,(Asgard_ASG194_01917:2.4137792541,((Asgard_ASG209_00934:0.7677066375,Asgard_ASG339_01781:0.9294281862)100:0.9111440068,(Asgard_ASG563_00304:0.9879763201,((Asgard_ASG571_01536:0.6034679529,Asgard_ASG575_01501:1.4042073285)100:0.8235609848,Asgard_FWG138_01706:1.1853446904)100:0.3179928304)100:0.4347365643)100:0.6842563775)81:0.1414374709)82:0.1240599713)62:0.1086274356,((((((((Asgard_ASG045_01543:1.2398836450,((Asgard_ASG340_01986:0.7557999068,Asgard_ASG341_00360:1.0393492064)100:0.6585320209,Asgard_ASG414_00098:1.0970778210)100:0.3541553554)100:0.2734251702,Asgard_ASG073_03135:1.0727877549)100:0.3156347868,(((Asgard_ASG088_02980:0.3428742581,Asgard_ASG188_03523:0.3111135220)49:0.1099717603,Asgard_ASG154_02673:0.4104958672)100:0.3506724507,Asgard_ASG134_00173:0.4988825319)100:0.8216881533)100:0.4542943197,(((Asgard_ASG135_01774:0.9522267393,WP_089764886.1:0.8953839670)99:0.1710644045,Asgard_ASG147_00832:1.2379087439)100:0.8530064332,Asgard_ASG530_00495:1.7435959313)99:0.0853617246)100:0.3583918394,(Asgard_ASG073_02603:2.6814937072,Asgard_FWG037_01384:2.5814719214)47:0.2465145185)35:0.0542227528,(((Asgard_ASG055_06528:2.7475099322,((Asgard_ASG308_00888:1.0701438271,Asgard_FWG169_03248:0.9084551555)100:0.5423026569,(((AtAgo10:0.7244751140,(((hAgo1:0.0507299627,HsAgo2:0.1398585921)96:0.0272809914,hAgo3:0.0792488928)76:0.0273633225,hAgo4:0.0938072230)99:0.3558320882)100:0.4305570649,KpAgo:1.7080316724)100:1.0042991920,((DmPiwi1:0.6537802252,Siwi:0.5092256037)100:0.2585145007,EfPiwi:0.7721964865)100:0.3937848572)88:0.1784071905)100:0.9610255631)68:0.1098384377,(((MfAgo:1.5760650709,TeAgo:1.2852638174)100:0.3483766643,(TbAgo:0.2955637618,WP_056934506.1:0.4082258085)100:2.3060341510)94:0.0761461182,(((MjAgo:0.2454866613,WP_015791216.1:0.2524776349)100:0.9299514244,WP_083829967.1:1.7006625622)96:0.2141300432,(PfAgo:0.3081834819,WP_055429304.1:0.4825806348)100:0.8150665596)99:0.4467408963)100:0.6087732313)79:0.1795963783,((Asgard_ASG244_02077:1.6967155334,Asgard_ASG331_03721:1.2009932182)100:1.0968722530,WP_009128903.1:2.8703226263)39:0.2857285374)26:0.0651511293)13:0.0724548279,(Asgard_ASG562_00147:1.9214623218,((((MpAgo:0.5205921309,WP_077198807.1:0.5596370079)100:0.2535121145,WP_041081268.1:0.6281817874)97:0.2260596807,WP_072761037.1:0.8805762479)78:0.1928252783,WP_069293923.1:0.4284682008)100:1.7575020600)76:0.3622625117)35:0.0857471185,(((((Asgard_ASG061_01709:1.4902676267,(WP_036488545.1:0.8094049725,WP_058316939.1:0.9602378017)100:1.2469148140)89:0.0984821585,((Asgard_ASG144_03258:0.7476475190,(((((PlAgo:0.4333570753,WP_076626087.1:0.5301467608)100:0.3934786779,WP_034824194.1:0.7191408685)100:0.2150896611,WP_085938215.1:0.6062679972)62:0.0863662679,WP_008838212.1:0.6942239531)100:0.3690025334,((WP_011308723.1:0.5977070249,WP_019497030.1:0.6039781424)100:0.1649768675,WP_013921749.1:1.0812137290)99:0.1232757687)68:0.1294516084)100:0.6702777896,((WP_008504757.1:0.7067598237,WP_100990083.1:0.9403294845)98:0.1329897858,(WP_084286803.1:1.0845659821,WP_092721547.1:0.5962735513)98:0.1755650567)100:0.6028156590)100:0.7652859696)96:0.2577305993,(((Asgard_ASG092_00089:0.8853116704,Asgard_ASG203_01028:1.3227103796)100:1.1523136650,((Asgard_ASG207_00250:1.4199689497,Asgard_ASG207_00814:1.1811301327)100:0.3373854695,WP_077208232.1:1.8987021239)86:0.1584372569)97:0.1592995086,WP_082839051.1:2.0090553094)48:0.1295267499)87:0.1495902317,((Asgard_ASG131_04275:0.1018679315,Asgard_ASG347_02885:0.2507856264)100:1.7378885870,Asgard_ASG413_01332:2.6360093038)79:0.3819253784)76:0.1050932608,((Asgard_ASG073_01058:0.7799633113,((Asgard_ASG159_02762:0.4423107093,Asgard_ASG523_03052:0.5119304371)100:0.1916672175,Asgard_ASG190_00881:0.3432385466)100:0.3881172703)100:1.3618359890,Asgard_ASG147_01375:2.1981923058)95:0.4529284511)45:0.1289340000)28:0.0489869865)58:0.0758547644,((((Asgard_ASG042_02410:0.6789408900,Asgard_ASG532_01693:0.6338312618)100:0.3294607509,(Asgard_ASG147_01653:0.4041167593,Asgard_ASG547_01427:0.2755966450)100:0.6818160261)100:0.3022509661,((Asgard_ASG472_00289:0.5355111826,Asgard_ASG473_00939:0.5201498812)100:0.3405675024,Asgard_FWG139_01681:1.4070901737)100:0.2016817699)100:0.9370842278,((((((CbAgo:0.5672788015,WP_099412865.1:0.8661668511)98:0.2509073283,WP_084106721.1:0.6830671370)100:0.8358712418,((((NgAgo:0.7121572918,(WP_049923881.1:0.6838467293,WP_094590818.1:0.5947352784)99:0.0789195215)99:0.2415478458,WP_049982463.1:0.7488219728)100:0.7050351937,((WP_006111085.1:0.7790210582,WP_013878483.1:1.2770711878)95:0.1156571507,WP_089880661.1:0.8876833856)100:0.3715300704)100:0.3082771412,((((((((WP_010289662.1:0.6685127107,WP_068488195.1:0.4894416265)100:0.6249771943,WP_012575214.1:0.6913234331)99:0.2895932519,WP_096885432.1:0.5802572441)69:0.0995457512,WP_016205751.1:0.8659266116)98:0.1436875979,WP_094264667.1:0.8061735761)97:0.1437878768,WP_049720106.1:1.0269241142)20:0.1040096924,(WP_076523956.1:0.6400426792,WP_093228074.1:0.8142417642)100:0.3157916757)100:1.0226586010,((WP_055075777.1:0.6748091292,WP_088891256.1:0.8411563832)74:0.1888900878,WP_099531684.1:0.7252639598)100:0.9166078793)15:0.0868876190)45:0.0863297642)99:0.2328892339,(((TtAgo:0.7984214003,WP_015717132.1:0.8400560486)100:0.3350171237,(((WP_011378069.1:0.7685339884,WP_052287949.1:0.5358586581)47:0.0819248327,WP_013324485.1:0.5842977175)48:0.1373777546,WP_030007227.1:0.7990823932)100:0.5628401594)100:0.7494729310,WP_045964484.1:1.6105858964)99:0.3889651205)32:0.0889822979,((WP_035658611.1:0.9276076829,WP_099009389.1:0.9485813136)100:1.1491012210,WP_092265422.1:2.0539014877)81:0.5762398818)65:0.0573126662,WP_038030576.1:2.8799967116)20:0.0644565726)23:0.0798250996)100:0.5938634439,(((((Asgard_ASG068_00704:0.0383568544,Asgard_ASG492_00215:0.0332796295)100:0.3694680555,((Asgard_ASG155_03984:0.0272413759,Asgard_ASG180_00585:0.0219031047)100:0.2330188165,Asgard_ASG160_01885:0.2206717874)100:0.1329599083)100:0.2039490005,Asgard_ASG158_04709:0.4701826453)100:0.7281217812,(((Asgard_ASG106_01524:0.6086123179,WP_013561109.1:0.6451386695)98:0.1247297180,WP_071516134.1:0.6878688799)100:0.1607333217,(WP_065715042.1:0.6991129057,WP_099434566.1:0.4919340114)100:0.4591739132)100:0.1108217265)100:0.3024963881,(WP_008205290.1:0.6595574506,WP_015329024.1:0.7213591587)100:0.7035508295)100:0.6153398373);
