# Supplementary material for: RNA-guided RNA silencing by an Asgard archaeal Argonaute
Source: Nat Commun. 2024 Jun 29;15:5499. doi: 10.1038/s41467-024-49452-1 (PMC11217426; doi:10.1038/s41467-024-49452-1)
Supplement: Supplementary file 4 — supplementary datasets 1-18 [file 41467_2024_49452_MOESM4_ESM.zip › Supplementary Datasets 1 - 18/Supplementary Dataset 11.treefile]

(AaAgo:1.5775310511,((((((((AfAgo:1.8146422551,(((Asgard_ASG149_01430:0.9822111806,Asgard_ASG413_01233:1.0284678338)100:0.5464152568,((((Asgard_ASG338_01097:0.1870536444,WP_093920437.1:0.1866987499)100:0.6499475206,(WP_044400168.1:0.6685810469,WP_100787857.1:0.6824862367)100:0.3606574266)100:0.2445840184,WP_098075782.1:1.1109993648)100:0.5667903383,((((RsAgo:0.5607315711,WP_036798916.1:0.6013382671)100:0.7821720919,(WP_015898277.1:0.8701003257,WP_030443103.1:0.7187430592)100:0.2812283390)83:0.1058438037,((((((WP_004710421.1:1.1278408538,WP_041440484.1:0.4482652591)85:0.1485656590,(WP_077026978.1:0.9109370257,WP_081892299.1:0.7561226489)89:0.1423294163)82:0.0870941689,(WP_029630398.1:0.7617642956,WP_090604190.1:0.8632567207)77:0.0672726623)93:0.1148546460,((WP_056466663.1:1.1874911348,(WP_065383217.1:0.6400302033,WP_079365507.1:0.5535225778)100:0.1295539780)100:0.0904242963,WP_078924280.1:0.9636783672)100:0.2246487987)89:0.0995830396,WP_030101561.1:0.9700558077)96:0.0998576833,WP_084602981.1:1.1493217499)96:0.1314884102)82:0.1695934935,(WP_028306819.1:0.8978731654,((WP_073288094.1:0.6271375838,WP_099438430.1:0.6266462756)100:0.1779891755,WP_089320882.1:0.6776858896)100:0.5472879312)91:0.1412904395)100:0.5405716842)100:0.4031929553)100:0.3437144685,((((Asgard_ASG187_01723:0.6139029378,WP_013451524.1:0.9481461396)76:0.1121484274,(WP_072985233.1:0.9076986375,WP_099325248.1:0.7347947520)76:0.0745372931)100:0.4078448585,((((WP_026764177.1:0.7139175911,(WP_036828494.1:0.9436489265,(WP_042291992.1:0.5846277939,WP_070235713.1:0.6055534094)98:0.0968352965)98:0.1004311219)100:0.1586518803,(((WP_062618762.1:0.7690346375,WP_076701676.1:0.6250751326)100:0.1731037001,WP_094382636.1:1.2785397896)100:0.1061814079,WP_066219549.1:0.6323415647)100:0.2175052338)100:0.0746619245,(WP_047451873.1:1.1165326418,WP_069133529.1:1.0371136033)100:0.1552490357)100:0.4430622507,WP_078350477.1:1.1160258445)100:0.3772957188)100:0.5675892926,(((((WP_012912354.1:0.8241390799,WP_016523204.1:0.9320201490)99:0.2608878293,(WP_015807620.1:1.0277691504,(WP_061254329.1:0.9085905674,WP_068394128.1:0.7170005618)98:0.1144373004)93:0.1044789618)97:0.0444225341,WP_044171549.1:1.1845235953)98:0.1000789893,(WP_067714880.1:0.8773141348,(WP_083930349.1:0.8720981021,WP_088656112.1:0.5551515261)100:0.1650657363)100:0.1127324688)100:0.3704232086,WP_100241429.1:1.1713766353)100:0.7160924306)100:0.4939403246)59:0.0788119393)93:0.1583020336,(((Asgard_ASG011_04023:0.7148871389,(WP_028663822.1:0.6953940963,(WP_080807610.1:0.6072556839,WP_081144923.1:0.4981543230)100:0.2001270746)100:0.1170861928)100:1.0099650310,Asgard_ASG188_06490:1.1838967435)100:0.3294939829,((Asgard_ASG532_01529:0.0148102107,Asgard_ASG532_03461:0.1024797158)100:1.3420531120,Asgard_FWG138_02219:1.1036388222)100:0.7349434700)99:0.3707576991)62:0.0846531901,Asgard_ASG073_02603:2.7339299855)9:0.0670870947,((((Asgard_ASG093_02036:0.3570039875,((Asgard_ASG168_03600:0.0115596722,Asgard_ASG172_03793:0.0113756185)99:0.0221946315,(Asgard_ASG183_02489:0.0214757878,Asgard_ASG187_01555:0.0047300722)100:0.0320843181)100:0.4482520950)91:0.1259075989,((Asgard_ASG189_03873:0.0261857086,Asgard_ASG403_00889:0.0309222034)100:0.1460659072,Asgard_ASG189_07849:0.2494213966)100:0.1616438392)100:1.4047114750,Asgard_ASG508_03859:1.3668677918)100:0.4886832512,((Asgard_ASG120_00858:1.0970081040,(Asgard_ASG154_01258:0.6265674304,Asgard_FWG169_01464:0.6675630835)100:0.5911475365)100:0.3998056750,(Asgard_ASG569_00910:1.3055792878,Asgard_ASG575_01292:2.2660196843)99:0.2549589514)99:0.4312395696)99:0.2552761192)77:0.1683591340,((((((Asgard_ASG012_05861:0.7231596749,Asgard_ASG073_02374:0.6383584296)100:0.3000698575,(Asgard_ASG073_02772:1.0234217980,Asgard_ASG073_03281:0.7325452086)100:0.2989135348)100:0.9963936468,((Asgard_ASG087_02988:1.2696622026,Asgard_ASG504_02781:1.2880704039)100:0.5581065610,Asgard_ASG413_01333:1.3747396055)100:0.1707007418)100:0.2199842467,(((Asgard_ASG131_04279:0.8108259633,Asgard_ASG134_00171:0.8055779117)100:1.0320859390,Asgard_ASG347_02881:1.5254643362)100:0.1800570429,Asgard_ASG340_01988:1.7071773229)100:0.2261668650)100:0.2682760231,(Asgard_ASG472_01049:1.3848814939,WP_075054206.1:1.5611360782)99:0.3460103668)99:0.2017320771,((Asgard_ASG209_00934:0.7630872915,Asgard_ASG339_01781:0.8754165981)100:0.8636823556,(Asgard_ASG563_00304:0.9933574777,((Asgard_ASG571_01536:0.5797179731,Asgard_ASG575_01501:1.3630057634)100:0.7985347974,Asgard_FWG138_01706:1.1390578840)100:0.2750787471)100:0.3899956576)100:0.8053037394)46:0.1092467914)31:0.0703243221,((((Asgard_ASG042_02410:0.6473426212,Asgard_ASG532_01693:0.6248051271)100:0.3343123142,(Asgard_ASG147_01653:0.3841420296,Asgard_ASG547_01427:0.2772773648)100:0.6314421721)100:0.2993836895,((Asgard_ASG472_00289:0.5367322412,Asgard_ASG473_00939:0.4976747712)100:0.3250529195,Asgard_FWG139_01681:1.3534231855)99:0.2147080350)100:0.9175437790,(((((Asgard_ASG045_01543:1.1810458778,((Asgard_ASG340_01986:0.7371233188,Asgard_ASG341_00360:1.0172961637)100:0.6173440594,Asgard_ASG414_00098:1.0788966663)100:0.3478193201)100:0.2728939322,Asgard_ASG073_03135:1.0395247530)100:0.3147454129,(((Asgard_ASG088_02980:0.3371904392,Asgard_ASG154_02673:0.4752962272)90:0.0809033485,Asgard_ASG188_03523:0.2652515307)100:0.3928440320,Asgard_ASG134_00173:0.4634280183)100:0.7831003177)100:0.4511326674,(((Asgard_ASG135_01774:0.9483651409,WP_089764886.1:0.8563126915)93:0.1579125634,Asgard_ASG147_00832:1.2101310623)100:0.8460369921,Asgard_ASG530_00495:1.6240108113)87:0.0845811665)100:0.3739452287,(((((Asgard_ASG061_01709:1.4225307361,(WP_036488545.1:0.8166467602,WP_058316939.1:0.8992471417)100:1.1641996610)100:0.1043627338,((Asgard_ASG144_03258:0.7280782241,((((PlAgo:0.4272891783,WP_076626087.1:0.5108101014)100:0.3766224473,WP_034824194.1:0.6972569588)100:0.1902405956,(WP_008838212.1:0.6901886896,WP_085938215.1:0.5845389403)66:0.0913029192)100:0.3513217923,((WP_011308723.1:0.5778697989,WP_019497030.1:0.5923612564)100:0.1661161848,WP_013921749.1:1.0457569067)98:0.1252135023)77:0.1392503051)100:0.6040154453,((WP_008504757.1:0.6879998847,WP_100990083.1:0.9082859679)90:0.1361301190,(WP_084286803.1:1.0438687506,WP_092721547.1:0.5881384093)99:0.1595774598)100:0.6098563522)100:0.6871253398)98:0.1772150297,WP_082839051.1:1.9561883386)89:0.1466975495,((Asgard_ASG092_00089:0.9006798275,Asgard_ASG203_01028:1.2504808650)100:1.1048570570,((Asgard_ASG207_00250:1.3644398737,Asgard_ASG207_00814:1.1491300691)100:0.2906887684,WP_077208232.1:1.8712275457)53:0.1781491157)97:0.1869698437)97:0.2016374300,((Asgard_ASG131_04275:0.1139831758,Asgard_ASG347_02885:0.2389258383)100:1.6292619900,Asgard_ASG413_01332:2.5874089713)93:0.3942849313)63:0.1116501529)45:0.0528827490)21:0.0852599279)33:0.0638957035,((((((Asgard_ASG055_06528:2.5516169496,((Asgard_ASG308_00888:0.9891516917,Asgard_FWG169_03248:0.8921269530)100:0.5098081308,(((AtAgo10:0.6939155265,(((hAgo1:0.0497699875,HsAgo2:0.1374084162)95:0.0268949564,hAgo3:0.0785887699)94:0.0287001634,hAgo4:0.0896727800)100:0.3470586177)100:0.3968569788,KpAgo:1.6014913049)100:0.9842003518,((DmPiwi1:0.6453582028,Siwi:0.4973926521)100:0.2513329953,EfPiwi:0.7434426752)100:0.3724648820)83:0.1769356067)100:0.9077273053)67:0.1162015582,(((MfAgo:1.5048875877,TeAgo:1.2598983236)100:0.3606319600,(TbAgo:0.3079076305,WP_056934506.1:0.3874974153)100:2.1901814750)88:0.0985327052,(((MjAgo:0.2462248976,WP_015791216.1:0.2498379904)100:0.9188126752,WP_083829967.1:1.6275994991)92:0.1741213131,(PfAgo:0.3128539165,WP_055429304.1:0.4646896983)100:0.8002072216)99:0.3976686388)100:0.5812971580)34:0.0717673996,Asgard_FWG037_01384:2.6551460216)53:0.1193774873,(((((MpAgo:0.5209456072,WP_077198807.1:0.5539826328)100:0.2443091120,WP_041081268.1:0.6294302010)99:0.2281235674,WP_072761037.1:0.8678489266)94:0.1907430804,WP_069293923.1:0.4114025580)100:1.6815574860,((WP_035658611.1:0.9086663394,WP_099009389.1:0.9046679793)100:1.1826285350,WP_092265422.1:1.9200620375)98:0.3410048741)45:0.1904963196)36:0.0585195782,(((Asgard_ASG244_02077:1.6933068441,Asgard_ASG331_03721:1.0849094913)100:1.0699541810,WP_038030576.1:2.3716596497)44:0.2493900454,WP_009128903.1:2.9353769405)41:0.1430694860)37:0.0400367263,(((Asgard_ASG073_01058:0.7762314597,((Asgard_ASG159_02762:0.4409777403,Asgard_ASG523_03052:0.4984605306)100:0.1874082870,Asgard_ASG190_00881:0.3421780627)100:0.3611428577)100:1.2961812830,Asgard_ASG147_01375:2.1419956448)96:0.3906560349,(Asgard_ASG194_01917:2.0626958175,Asgard_ASG562_00147:1.8691925917)89:0.2444827578)78:0.1067158329)55:0.1095365920)45:0.1218814206,((((CbAgo:0.5659949039,WP_099412865.1:0.8174159842)93:0.2312140297,WP_084106721.1:0.6645396701)100:0.7727418293,(((((NgAgo:0.6892201627,(WP_049923881.1:0.6652227992,WP_094590818.1:0.5769244482)97:0.0726643846)97:0.2325032633,WP_049982463.1:0.7266787880)100:0.6929889996,((WP_006111085.1:0.7405505484,WP_013878483.1:1.2371150898)98:0.1156012061,WP_089880661.1:0.8563168118)100:0.3273800526)100:0.2433650285,((WP_055075777.1:0.6856185140,WP_099531684.1:0.7673594649)35:0.1932009614,WP_088891256.1:0.7049766246)100:0.8942722535)89:0.1413440964,(((((((WP_010289662.1:0.6497942678,WP_068488195.1:0.4819260735)100:0.6072307467,WP_012575214.1:0.6641525458)99:0.2838561668,WP_096885432.1:0.5656149316)75:0.0933496520,WP_016205751.1:0.8520987230)98:0.1459489282,WP_094264667.1:0.7864650298)99:0.1412716514,WP_049720106.1:0.9907025206)64:0.1003082189,(WP_076523956.1:0.6218048691,WP_093228074.1:0.7913108347)100:0.3097993995)100:0.9972776631)61:0.0870483078)97:0.1996469955,(((TtAgo:0.7619476199,WP_015717132.1:0.8136323928)100:0.3271104801,(((WP_011378069.1:0.7519432208,WP_052287949.1:0.5186702533)59:0.0803311027,WP_013324485.1:0.5793390165)59:0.1311363320,WP_030007227.1:0.7817223139)100:0.5392910196)100:0.6948902792,WP_045964484.1:1.5673903361)100:0.3603462328)93:0.1881468100)100:0.5149822983,(((((Asgard_ASG068_00704:0.0382536899,Asgard_ASG492_00215:0.0339690155)100:0.3662112786,((Asgard_ASG155_03984:0.0275874708,Asgard_ASG180_00585:0.0219108924)100:0.2321893830,Asgard_ASG160_01885:0.2229793425)100:0.1337025070)100:0.2043078885,Asgard_ASG158_04709:0.4604776174)100:0.7102543009,(((Asgard_ASG106_01524:0.5903298647,WP_013561109.1:0.6224365104)100:0.1344561410,WP_071516134.1:0.6734050278)100:0.1550244833,(WP_065715042.1:0.6924217117,WP_099434566.1:0.4833980794)100:0.4492763116)100:0.0997596456)100:0.2835052822,(WP_008205290.1:0.6421200834,WP_015329024.1:0.6991574385)100:0.6993381014)100:0.5815434645);
