# Supplementary material for: RNA-guided RNA silencing by an Asgard archaeal Argonaute
Source: Nat Commun. 2024 Jun 29;15:5499. doi: 10.1038/s41467-024-49452-1 (PMC11217426; doi:10.1038/s41467-024-49452-1)
Supplement: Supplementary file 4 — supplementary datasets 1-18 [file 41467_2024_49452_MOESM4_ESM.zip › Supplementary Datasets 1 - 18/Supplementary Dataset 12.treefile]

(AaAgo:1.2825362454,((((((((((AfAgo:1.5073420913,((Asgard_ASG149_01430:0.8704958167,Asgard_ASG413_01233:0.9037118531)100:0.5016069869,((((Asgard_ASG338_01097:0.1563664454,WP_093920437.1:0.1813016313)100:0.5817542053,(WP_044400168.1:0.6131650758,WP_100787857.1:0.5797358857)100:0.2938660121)88:0.1970163989,WP_098075782.1:1.0497801138)100:0.4983026817,((((RsAgo:0.5084719238,WP_036798916.1:0.5586586860)100:0.7177852463,(WP_015898277.1:0.7977130685,WP_030443103.1:0.6701116490)100:0.2625675724)53:0.0791925019,((((((WP_004710421.1:0.9554601032,WP_077026978.1:0.8481881556)71:0.1109205725,WP_041440484.1:0.4745325733)71:0.1555148185,(((WP_056466663.1:1.1082094841,(WP_065383217.1:0.6033328632,WP_079365507.1:0.5141299570)100:0.1299765644)100:0.0668241947,WP_078924280.1:0.8890552724)100:0.1949609761,WP_090604190.1:0.8086284253)44:0.0975187970)39:0.0514274273,(WP_029630398.1:0.6971577638,WP_081892299.1:0.7777542919)72:0.0882428882)98:0.0929657102,WP_030101561.1:0.9028925706)97:0.1188313963,WP_084602981.1:1.0441547538)97:0.1390712639)98:0.1912174735,(WP_028306819.1:0.8047184108,((WP_073288094.1:0.5839020622,WP_099438430.1:0.5674082476)100:0.1658880718,WP_089320882.1:0.6063532190)100:0.4679929207)89:0.1153153130)100:0.4331203686)100:0.3714398325)100:0.2439797754)91:0.1039138328,((((((Asgard_ASG187_01723:0.5297438857,WP_013451524.1:0.8161753996)64:0.1097692080,WP_099325248.1:0.6680397653)61:0.0664432444,WP_072985233.1:0.7580144048)100:0.3193527048,((((WP_026764177.1:0.6522479251,(WP_036828494.1:0.8666679303,(WP_042291992.1:0.5369241949,WP_070235713.1:0.5353590227)93:0.0818276723)93:0.0864211635)100:0.1454422278,(((WP_062618762.1:0.6861054759,WP_076701676.1:0.5677471072)100:0.1705505002,WP_094382636.1:1.1712079942)100:0.0748618556,WP_066219549.1:0.5604247104)100:0.1959196443)100:0.0839985767,(WP_047451873.1:1.0351352306,WP_069133529.1:0.9141985110)100:0.1361969446)100:0.4028847369,WP_078350477.1:0.9744602661)100:0.3518430042)100:0.5336175825,(((((WP_012912354.1:0.7663034184,WP_016523204.1:0.8333611137)100:0.2493571296,(WP_015807620.1:0.9146924538,(WP_061254329.1:0.8156678397,WP_068394128.1:0.6481886627)95:0.0949930576)90:0.0872188162)90:0.0384103428,WP_044171549.1:1.0633772774)98:0.0944499515,(WP_067714880.1:0.7938804447,(WP_083930349.1:0.7840446171,WP_088656112.1:0.5017360407)100:0.1358261821)100:0.0950741170)100:0.2908306646,WP_100241429.1:1.0206040661)100:0.6464945444)91:0.2300330803,WP_009128903.1:2.5994570205)96:0.1397021877)97:0.1433824720,(((Asgard_ASG011_04023:0.6319875839,(WP_028663822.1:0.6235887173,(WP_080807610.1:0.5759761250,WP_081144923.1:0.4636835556)100:0.1972851640)98:0.0964386035)100:0.8655529478,Asgard_ASG188_06490:1.1050258859)100:0.2777251196,((Asgard_ASG532_01529:0.0101910689,Asgard_ASG532_03461:0.1035340735)100:1.1663628940,Asgard_FWG138_02219:1.0469790310)100:0.5725244542)100:0.3346971708)94:0.1362247273,((((Asgard_ASG093_02036:0.3277353593,((Asgard_ASG168_03600:0.0109295287,Asgard_ASG172_03793:0.0107416760)100:0.0206189051,(Asgard_ASG183_02489:0.0204016170,Asgard_ASG187_01555:0.0045426082)100:0.0305065588)100:0.3989113888)60:0.1006842776,((Asgard_ASG189_03873:0.0241968314,Asgard_ASG403_00889:0.0297407508)100:0.1357406690,Asgard_ASG189_07849:0.2245059252)100:0.1596860213)100:1.1842895540,Asgard_ASG508_03859:1.2081947289)100:0.4183375131,((Asgard_ASG120_00858:1.0124111941,(Asgard_ASG154_01258:0.5721355057,Asgard_FWG169_01464:0.6058381868)100:0.4951093673)100:0.3301887288,(Asgard_ASG569_00910:1.1934093946,Asgard_ASG575_01292:2.0034163949)100:0.2094002552)100:0.3696234159)100:0.2422020715)94:0.1252627039,(((((Asgard_ASG012_05861:0.6223610949,Asgard_ASG073_02374:0.5721506480)100:0.2740596045,(Asgard_ASG073_02772:0.8951994394,Asgard_ASG073_03281:0.6345984386)100:0.2520831224)100:0.8716926263,((Asgard_ASG087_02988:1.0400264206,Asgard_ASG504_02781:1.0953329103)100:0.4505936377,Asgard_ASG413_01333:1.1726066778)100:0.1398380150)99:0.1720077694,(((Asgard_ASG131_04279:0.7032382993,Asgard_ASG134_00171:0.6892285210)100:0.8826839780,Asgard_ASG347_02881:1.3354617498)100:0.1275949555,Asgard_ASG340_01988:1.5070422136)100:0.1935626992)100:0.2428688355,(Asgard_ASG472_01049:1.2081433351,WP_075054206.1:1.4099373431)100:0.3268572142)100:0.2658690851)66:0.0379148023,((Asgard_ASG209_00934:0.7051497435,Asgard_ASG339_01781:0.7805942766)100:0.7406738924,(Asgard_ASG563_00304:0.8688630511,((Asgard_ASG571_01536:0.5340066014,Asgard_ASG575_01501:1.1245592642)100:0.7021673934,Asgard_FWG138_01706:0.9863951023)100:0.2591494022)100:0.3517588311)100:0.7736872852)63:0.0475790926,(((((Asgard_ASG042_02410:0.5998015688,Asgard_ASG532_01693:0.5752512169)100:0.3001680822,(Asgard_ASG147_01653:0.3753635402,Asgard_ASG547_01427:0.2625748281)100:0.5802820557)100:0.2697852396,((Asgard_ASG472_00289:0.5026292360,Asgard_ASG473_00939:0.4331028617)100:0.3035334240,Asgard_FWG139_01681:1.1717270350)98:0.1582437492)100:0.7869780632,(((((Asgard_ASG061_01709:1.2775847713,(WP_036488545.1:0.7532919260,WP_058316939.1:0.8000824588)100:1.0130292540)96:0.0830375039,((Asgard_ASG144_03258:0.6249376747,(((((PlAgo:0.3982185716,WP_076626087.1:0.4844938909)100:0.3544510127,WP_034824194.1:0.6562094739)100:0.1959084077,WP_085938215.1:0.5470745680)100:0.0839244384,WP_008838212.1:0.6333028809)100:0.3259019369,((WP_011308723.1:0.5325047317,WP_019497030.1:0.5570671649)100:0.1384472827,WP_013921749.1:0.9578150493)100:0.1201411970)100:0.1396087988)100:0.5225552428,((WP_008504757.1:0.6095310143,WP_100990083.1:0.8383707073)99:0.1199166129,(WP_084286803.1:0.9463565745,WP_092721547.1:0.5373676265)100:0.1553282268)100:0.5457611307)100:0.6216151716)96:0.1516575753,WP_082839051.1:1.7183039570)70:0.1139026658,(((Asgard_ASG092_00089:0.7977008006,Asgard_ASG203_01028:1.0955244078)100:0.8477990062,WP_077208232.1:1.5524869072)53:0.1933046561,(Asgard_ASG207_00250:1.2308246743,Asgard_ASG207_00814:1.0133791833)99:0.3046382458)98:0.2620445082)85:0.1403523092,(Asgard_ASG131_04275:0.1106040960,Asgard_ASG347_02885:0.2131889467)100:1.8207218950)95:0.0939081094)59:0.0794491451,((((((((Asgard_ASG045_01543:1.0504366140,((Asgard_ASG340_01986:0.6329888900,Asgard_ASG341_00360:0.9393770906)100:0.5609790468,Asgard_ASG414_00098:0.9368702071)100:0.3069504272)100:0.1983096248,Asgard_ASG073_03135:0.9343643116)100:0.2912283576,(((Asgard_ASG088_02980:0.3032116847,Asgard_ASG154_02673:0.4289288402)71:0.0742171000,Asgard_ASG188_03523:0.2436515568)100:0.3598886023,Asgard_ASG134_00173:0.3991095280)100:0.7028470502)100:0.3597863658,((Asgard_ASG135_01774:0.8136054666,WP_089764886.1:0.7766255145)97:0.1443195914,Asgard_ASG147_00832:1.0588505373)100:0.8008368666)96:0.0687025687,Asgard_ASG530_00495:1.4778178248)99:0.1154893490,(Asgard_ASG244_02077:1.4301226788,Asgard_ASG331_03721:1.0125243254)100:1.1484389520)68:0.1864767739,(((Asgard_ASG055_06528:2.2225185813,((Asgard_ASG073_01058:0.6665877495,((Asgard_ASG159_02762:0.3969205567,Asgard_ASG523_03052:0.4616304625)100:0.1749624860,Asgard_ASG190_00881:0.3083914907)100:0.3398523159)100:1.0727925680,Asgard_ASG147_01375:1.9531464677)91:0.2667602548)16:0.1045034914,(((Asgard_ASG308_00888:0.9281762822,Asgard_FWG169_03248:0.7585682364)100:0.5203207188,((DmPiwi1:0.5807398824,Siwi:0.4823605246)100:0.2228133198,EfPiwi:0.6849277101)100:0.3422071619)54:0.1878298458,((AtAgo10:0.6235983278,(((hAgo1:0.0480067478,HsAgo2:0.1371566357)96:0.0270408337,hAgo4:0.1133412777)96:0.0262909622,hAgo3:0.0534437348)100:0.3603648234)100:0.3601047549,KpAgo:1.4570031689)100:0.7728929044)100:0.8734765949)49:0.0934171282,Asgard_ASG073_02603:2.3450931193)46:0.0853365432)43:0.0278285833,Asgard_ASG562_00147:1.9167137771)61:0.0587337642)54:0.0928843515)57:0.0930879389,((((((CbAgo:0.4855557509,WP_099412865.1:0.7437284226)96:0.1917834241,WP_084106721.1:0.5882915207)100:0.6739953884,((((NgAgo:0.6367236851,(WP_049923881.1:0.6142861519,WP_094590818.1:0.5348191804)98:0.0715733026)98:0.2046995506,WP_049982463.1:0.6790002297)100:0.6499633597,((WP_006111085.1:0.7145836133,WP_089880661.1:0.7906901678)90:0.1154557781,WP_013878483.1:1.1154473624)100:0.2654041213)100:0.2063077066,((WP_055075777.1:0.6212719502,WP_099531684.1:0.7128820770)77:0.1806365861,WP_088891256.1:0.6504085112)100:0.7871807399)100:0.1519343800)95:0.1002296228,((((((WP_010289662.1:0.6157709173,WP_068488195.1:0.4456577456)100:0.5460064843,WP_012575214.1:0.6110735619)100:0.2495551395,(WP_016205751.1:0.7377761347,WP_096885432.1:0.4947265751)99:0.0929534825)97:0.1271543141,WP_094264667.1:0.7403667874)99:0.1210942530,WP_049720106.1:0.8968863483)53:0.0883448157,(WP_076523956.1:0.5763442683,WP_093228074.1:0.7169698769)100:0.2691660528)100:0.8639542035)98:0.1931425188,(((TtAgo:0.6809280809,WP_015717132.1:0.7307390779)100:0.2752707700,(((WP_011378069.1:0.7012213238,WP_052287949.1:0.4682953395)87:0.0758498697,WP_013324485.1:0.5201885199)87:0.1328660127,WP_030007227.1:0.7191567834)100:0.4604534309)100:0.6121800077,WP_045964484.1:1.4245477052)100:0.2992546452)89:0.1276097382,((WP_035658611.1:0.7765302679,WP_099009389.1:0.7903923850)100:0.9295153260,WP_092265422.1:1.7285613769)94:0.5388801664)56:0.1205800484)56:0.0995570928,((Asgard_ASG413_01332:1.9404623635,WP_038030576.1:1.9034513796)88:0.3997695734,(Asgard_FWG037_01384:2.1214309231,((((MfAgo:1.2962116732,TeAgo:1.0701260741)99:0.3216060230,(((MjAgo:0.2128594087,WP_015791216.1:0.2328423098)100:0.7276402761,WP_083829967.1:1.4500476843)99:0.2014694006,(PfAgo:0.2751440405,WP_055429304.1:0.4277900451)100:0.6232779288)99:0.3312506187)50:0.0973649012,(TbAgo:0.2619026538,WP_056934506.1:0.3739645890)100:1.8963513750)100:0.3496701423,((MpAgo:0.4569071051,WP_077198807.1:0.4842024011)99:0.1394294262,(WP_041081268.1:0.5659474276,(WP_069293923.1:0.5071659547,WP_072761037.1:0.7591420048)95:0.1959561559)92:0.0954956686)100:1.4479613080)81:0.0440768652)74:0.1207840946)53:0.0974210013)58:0.0826542469,Asgard_ASG194_01917:2.0330221549)100:0.3355287615,(((((Asgard_ASG068_00704:0.0329953780,Asgard_ASG492_00215:0.0360222403)100:0.3393850383,((Asgard_ASG155_03984:0.0257860686,Asgard_ASG180_00585:0.0209469647)100:0.2077325880,Asgard_ASG160_01885:0.2031840325)100:0.1121919639)100:0.1913902305,Asgard_ASG158_04709:0.4125872971)100:0.6158042692,(((Asgard_ASG106_01524:0.5412964949,WP_013561109.1:0.5865109965)98:0.0996185741,WP_071516134.1:0.6314240767)100:0.1378277375,(WP_065715042.1:0.6297191679,WP_099434566.1:0.4203268843)100:0.3936033591)100:0.1041292730)100:0.2521514112,(WP_008205290.1:0.5840155041,WP_015329024.1:0.6111352623)100:0.5974880988)100:0.4768918417);
