# Supplementary material for: RNA-guided RNA silencing by an Asgard archaeal Argonaute
Source: Nat Commun. 2024 Jun 29;15:5499. doi: 10.1038/s41467-024-49452-1 (PMC11217426; doi:10.1038/s41467-024-49452-1)
Supplement: Supplementary file 4 — supplementary datasets 1-18 [file 41467_2024_49452_MOESM4_ESM.zip › Supplementary Datasets 1 - 18/Supplementary Dataset 13.fasta]

>Asgard_ASG045_01543
-TDINNLLKNYGPWCGKL--TLHYLT----PPLDKANELIKRLHNDLQSGAKAGLGA------------Q
GDYIELK----SGT--PS--FSASAR-LGKQI---SS-V-DIIVPIL-PKTENARCYALTKRAL-GDS--
K-SKGIHWDNFSIIANQQVS-RDRYSIRNLMALAIY-SRLEGEAGMLLA-------NSA-GLPNGISPLI
LATDISRDVQK----KQE-ATADIITMNGQ--GLLLSTPSI--YSFNEGIQS-RLIREWLVDRITFVNKV
-KLSSPNTLIFGYDGLRRNQVD--FEKGVLAIEELIKDKIL----SQDV--ASAILEITKRIPDRIY--N
E---------NGLPPEGTYLADSTG-------YLIGSYPYIGTSQPLRVRI--AQTKKIFTA-RSVLQFI
HDMRYLDFTSPYTQAIFMHVVDKKAKLH----GA-------------------------------V-PYV
--PF---

>Asgard_ASG061_01709
-K---IVFLYKAPP--EVLP--GIVLF---PRV-IDRHTRNTFINDLRDITQS----ISV-QLQ-RPY--
-HIGRRERM-------GSSLLQLATEV--------KR-SPNLALVILW-N-FRKEVYYELKDAI----TP
TRSQCAKERTIRMICN-RRNPQKAKSRLRNLSLSV-LTEVG-VKPWVLADN----------LHF---EFY
IGIDVLYPRIYY------TGGRFVRTQT----GQFVSRGKV------REAIKAPELQRQLIEGIRAV-ES
--GFPINSIAIHRDG-------RWWPSEQRGLEKALEHLKA---HDVSPDVRCVVVEIHKTKPIRLFTRN
QS-------HFLNPLPGTVLDQD-------SVLLTTTDVPEGTASTILLKII--QIGAGEDIVAEDAYWL
SHLNWNAPDIEISLPITIRWTDEALRE-------T--------------------F-RPP-----IDEEI
QNELMYI

>Asgard_ASG073_01058
-K--------------RIM----LYS----------HRKDENIANRLRRLFRLISEVSRI-TMMNLP---
------------NNPQ---LKDLAEQY--------DP-NEGTLYLFI-HR-YDRNYYRRIKSMFTQE-NR
KPVQFIRTTTLSRSRN-------FFALVRTLIPQI-LVKTGG-LPYRL--------GK-ANLEK---TLL
IGLDKARDSSS----TRPSASAGVAAVTPE--GRYVSAASTPLNTK-HDSID---VDKLAEGLL-EDLKV
Y-KDKLDYVVILRDGS------EVAQAEVDPWKKYVKEYGL----------DMIFLASRKENSYRVFPSE
VKL---DDREL-------VVLNE--SPLSDEFLVVASDAPIGTPKPVVYTLLDNSVNFTLEEVIAQIVSM
SMLCWESPKPT---PLPLHYADKLAGF-TQMVQQA----------------------------WQI----
-NYPMFI

>Asgard_ASG073_03135
-RDIIKGLQRFGPYSGEI--NVHFFV----PKSLDQFKQAMRELN---------LGS------------K
IPINNFV----TDI--PEQYFTACLRGIKQTN---DF-V-AVIV--L-PQKEESQAYGDVKRAF-GSL--
P-SLCMKTATFMNLIERENS-KKFY-LRKIIAINLY-TRLKGEAVWLLK-------NPA-GFPKDKVPYV
SAVDMSRDHKS----RSE-TAADMVTYDAY--GRILDPGQS--INAKGELSS-ELVKDWLFQRTASIVQG
-DASSPTELIYLHDGLKWNQVV--FKNGAKAVSQLIDSGLV----TDDL--GLVILSLTKRDVIRLF--E
R---------NNNPPKEIYLIDRTG------VHLASSSPFIGTTNLIRLQI--KQTKKTFTP-QTLVRFI
NDLRYLDAGSPYNQPIVSHMVHNKANFF----GE-------------------------------I-CYF
--PY---

>Asgard_ASG088_02980
-PDIKNAMFQYGPVDVSI--PISYVA----PES--EIEHLKQFHNYLNKHTKKHLGE------------L
SNLFPVD----RIH--PD-YMRICQ--FGQEI----T-D-QIAIVLL-PKSNLMKTYFAAKRGL-GRH--
K-SEMIQWKTYNELL--SAS-LKGGFSFSNIALKAY-GRLGGEAIWHLK-------SPA-GLNPNQNNYF
MGFDVSRNPET----RKE-AAAYAAVCDNL--GRILYKNSI--DTHRGEIIA-EVLSDWFFDLATSYDDI
-DNKKIDTIFLFKDGIYPSERK--YQKGALAKERLLQEHIM----EKES--DIKVIAAIKRGLHRFYGEE
K---------YG------YRVNYLINPH--DAIIVTSKPRIGTASSTRLNL--TQINNNMNI-EQIVRIF
NDLRYLDWSSLFQQILPLHIVQNLAKLED---II-------------------------------V-PYD
--PR---

>Asgard_ASG131_04275
----------------AF-KEYILI-----KDKLGENSHVKSFIGPV------LRG---------NPK--
------------------DYLTMLKKL--------KE-SVDAVLYIIAE--YKKDMHDLIKEYL----KN
VPTKCVLIKNLKKHT-----PKSKEGYS-PMFLQI--ADISG-FPWIIE-------SK---------DSV
IGIDVRRDKQTR-------CITLTLLTNKGLI-RVSNGAKM--KK--GENIPIKSLTDSIEEMILQVKKR
N--LTLKNTLFIRDG-------FDFKDEKEAVKDTLDALKL--EGNLSH--KWVYCQIIKNPEIRIILTE
D-----PSR--GQPSRGIFILAD--LPD-REGYIVTTASNQGLSQPIFIREL--ETNNST---QNVLETI
YHRTFLNPSLTIRVPIEISYMEYLSYD-------K--------------------------------EEI
--PEFLG

>Asgard_ASG134_00173
-RKIASALREYGPVSQKL--CINYIV----PSD--IQDKIESFHETLNNVSKEKLAD------------L
GEVKAID----RLH--PD-YLR--E--KQLMN----S-N-DLTVVIL-PETQTTKAYISAKRGL-GEK--
S-SQMLEFSTFSKIV--SNP-QSMSYTLSNIVAQIY-DKLDGESIWHLA-------KPA-RLDPKKVIYF
MGFDVSRAPEK----RKE-AAAYAAVCDPY--GRMLYRKAI--DTHKGEIQA-KVLSDWFFDVASSFDES
-ETKKIDCLILFKDGIQSNQVI--YKNGADAKNRLVKEGIM----EENC--DIKVVSVIKKGPHRIYGKE
R---------FD------YSTQNVINEK--KALIVTAKAHQGTSAAIRINL--DQINEDMII-DQVIQIF
NDLRYLDWSSLYKQILPLHIVQNLAKLHD---IN-------------------------------V-PYI
--PR---

>Asgard_ASG140_02881
-DDVY-------PLGGDV--KYIVIY----PE---GV-LVGAFFDRISEIFRTNFGNLRY-----VPK-D
GFYKIKN----TDF--QEA----AMRVVQEEK----K-KLPLIFVVL-PIDYSNEMYYSMRRVF-FSPHP
LHTQSIESTTLDSFFR-----KRKDYSLINIIGQVY-TKSEGIVPWVLE-------KPASGMK-GGNTCY
SYYDISRRAER----KTH-SSVYTAITDSY--GRIIYSGSF--PT-GSELDL-LNSYDMILSILRSIHEK
-DFFRFKRLVFAKDGMYKEDVETVLFEGIDKNRKPLFDIIKA---PNNI--VIDLVSVNKSPKKEIYNES
I---------SNNVVSGTCVKLNTA-------LLVSSETDKGTNIPLEISLMLG-ALPEPKI-EEIVQEY
YNLTHLNWNSFFKKALPQLLTQSIGENAG---VI-------------------------------I-PEN
--YL--C

>Asgard_ASG144_03258
-KELAAGIL--TRK--PFYRQYVIL-----PNS-VKET--YKFINGLKNEIQNLFP-ND-----YTP---
-IILSYDDSQ-RSVYLAKQIFKTLDQN--------NA-KPGYGLVMI-PKIKLRKKEDELGNLL-MSKRD
IFAS-IITSTVEASFEDRKQKGIFKGYLKNVVLKILNSY----WPFGLK-------TP---LNA---DLT
IGIDVKNN-----------IAGFTLIY-KD--GSKIRFEHS--ESNQKEQLNKNQMKSKILEIMRD-DIE
S-PEDIKNIVIHRDG-------TLYRTEIEGIKLAFDILAK---EGKNKDAQCTFVEIRKTTPFRMFKIV
M-PIGQDEK-IYNPTIGTYIPIT-------EFFICNTFKHKGTSKPLHIVKAEGNMSSHK--LTEDIFYL
SNLTWTKLDDCSRYPLTIKLTDIRLREYAGEYDK---------------------------------DAL
GD-----

>Asgard_ASG147_00832
-AE---------PYTGAG--KYAVIA----PS---SLKMVERALEVIEKTYSRNFGKLET-----LP---
-IRYVKS----DKT--SDAFNLTISEIVQVEK----E-N-IIVFVIL-PDVYAGTIYYEAKDTF-FNPKP
IQTQCIDAGTIRAIV------SGKLNICETLVPQVY-LKYGHAAVWLCT-------KPAYGGD-SGITAY
ACFDVSRRKKY----KSQ-VSVFTAVIDPY--GRFISFDVI--QS-GGELTK-ASFHKLIERIAQSFPRI
-LKFNLKRIVLYRDGISRALKKDVFENGVEEGLEPIPTFFEG---PSNI--AIDIVGVNKSPNRRVFAKD
K---------DENAKRGVCIVEGKC-------LLVGSSPETTTVQPLEIEKVIN-QLEEPPV-EALAREY
FHLSYLNWLSFSQRALPQKITQKTGEYAQ---VR-------------------------------I-PPN
--MI--M

>Asgard_ASG147_01375
-----V-----LPI--EI----GLS-----PKVATNTEAIEAFLSCITR------GKVEV-----TPLS-
-----------KGRS-SQDVKDVIN----------AK-RSGNAIVLVG-R-GDEEEYAWFEYELSIDD--
IVPQ-IDRKIVTKSKE-GDAGGSYSTYNATVAKSIL--KLG----WRY----IKLCVP-EALNE---AVI
VGIDKTHVTVGK------AIAAVLQSAD----GLRMDHL----PPL-NEAV----LQ---AKMVKEY---
N---GPVIFCVNRCY---------VQTDITELRNLF-----------GE--QLIVVSASKTSMSRLLEKE
R----------NNPGLGSVLEED--ERH---RYLVASFINRDTIRPVLVEIL--NVNINVREVLGYIFST
QALCIETPYYVASMPWPLHRADSLCKKISKITKH----------------------ALPS-------PEV
-------

>Asgard_ASG154_02673
-PDIKSGMFQFGPVDKEI--KVSYIG----PSS--EKDNFMTFNKYLNLHAKKHLGT------------L
TNIFPID----RIH--PD-YLRICQ--VGQQI----E-N-QISFVIL-PKFKTTKTYYAAKRGL-GKN--
K-SAMIQWNTFKKLL--SAS-SQGRLSFENIALKAY-GRLEGEAIWHLK-------EPA-GLNAATNNYF
LGFDVSRNPES----RKE-AAAYAAVCDNY--GKVLYKSSI--DSHRGEIIS-EILSDWFFEIATSYDEI
-NEKKIDCMYLFKDGISHPQVK--YEKGSLAKERLMEEHLM----TNDS--DIKTIAVIKRGLHRFYGDE
K---------LG------YKINYLISPK--EAILITSRPRFGTAATTRIEL--TQMNNNIDI-SQIAKMF
NDLRYLDWNSLFSQILPLHIVQNLAKLED---VI-------------------------------V-PYD
--PR---

>Asgard_ASG159_02762
-R--------------KID----IFFFN--AYRL----KVEDFSKILKQLQQKTFQRLNI-EINLHPIT-
-----------DNKF----RTGLIDQL--------DS-SCP--IVFLG---QKIHNYREIKSRLTQE-RG
IPVQGIKEATLYNTRN-------ITGLVRTIIPQI-IAKTGG-FPYKL--------HP-PILDN---AII
IGLDKARDSSL----RRPSASAGVAAVTPE--GQYISGASTPLNNT-TDFID---VDKLAPNLLLELDEN
F-NKEYEYVVILRDGS------NICRHEVPLWKKHLEEYGK----------NFIFLASRKTHPYRVFPID
ILEQQN-KRSI-------AVLNS--EPLAQDFLVLAAKAPRGTPKPMLYTVMENTTSLNMDDVLAQIISM
SILCWESPLPT---PLPLHYADKLAGF-TQMVQQA----------------------------WNSK---
-NYPMFI

>Asgard_ASG188_03523
-PDIKTAMFNYGPSTISI--KISYIG----PES--EVNNFSKFHKYLNIHAKKKLGE------------L
NNIYPID----RIH--HD-YMRVCN--IKSES----E-D--LVIVIL-PTTKPTKTYYAAKRGL-GKN--
I-SEMIQWKTYTDLL--KRSNQEKLLSFPNIALKAY-GRLKGESIWHLN-------NPA-GLNPKKIIYF
MGFDVSRNPET----RKE-AAAYAAVCDIY--GRILYKNVI--DSHRGEVQA-EVLSDWFFDLAISYDDV
-EQNKIDCLFLFKDGIYASQIK--YQQGARAKERLLNEHIM----SKSS--DIKIVAVIKRGLHRFYGTQ
E---------SN------YRVQYVIDVN--NSIIITSKPRIGTSSSTRLNF--TQMNNDIDI-EQISRIF
NDLRYLDWSSLFQQILPLHIVQNLAKLED---IY-------------------------------V-PYD
--PR---

>Asgard_ASG190_00881
-K--------------KID----VFY----EKKI----KVEKFYEI---LIQDLLSRSKV-EVNLHPIK-
-----------DGKI----FNRILGEL--------DQ-TCP--IFFRG---SNFGNYRKIKTKFTQE-KG
IPVQVIREKTLFESRN-------LYALVRTVFPQM-IAKSGG-LPYRL--------AP-PLLDR---AIL
IGLDKARDSSG----RRPSASAGVAAVTPE--GRYVSGASTPLNNF-TDFID---VDKLAPDLLRELEEK
F-EKSYEYAVILRDGS------KTCMHEVPQWRKHLQEYQK----------DFIFIASRKSHEFRVFPKE
ISDSSSQKGKI-------LVLSG--APLPSDFLVIAAKAPRGTPQPVLYTIMENTTPLSNKEVIAQIISM
SMLCWESPLPT---PLPLHYADKLAEF-TQLVQMA----------------------------WNSS---
-NFPMFI

>Asgard_ASG203_01028
----------------PVKK---VFLYSS-----AARNLTLPFYNSMVRALKNF-S-----KLP-KP---
-TLLEPNPR---------DMEKQLQSL--------GS-ENAIVVAIIG-S-HGTDIHDEITNIC-GR-LG
VPSKCIAESTVEMVVN-----RKKSFPLAGYVSSL-LTRAKC-IPWVLATQ----------LSY---DCY
IATDVGRAKSE--------NWVMMIVYDKS--GRYRIG-QTEL----GESVDRDSLVKCINEAQA-L---
--VPSAKSLLYLRDG-------SVYDKERNDFESVVKESGLQ---------DSAILAIREITPFRVYRGS
L-----------SPHSGDVLDES-------NTVLCAAEYQHGTPSPITIDFI--SVAGSIDRAIEDVFKL
SYLNWASPGKSYSTPAPLRMAHRIARELSLGIERK--------------------------------VPF
-------

>Asgard_ASG207_00250
YR---------APTLTPI-----AIAF---PSA-MPRERVMRFYRDC-RSSKEFFR-TDIG----QP---
-TLWRYDRV---------DLKKNLQQY--------GQ-TLSGMIAIFSPD-----EYFELKEIAK-----
IPTQLVETGTIDLRYSLPKRIGRYRNVI-NIMLGI-LVKIN-MLPWILG-------QP---LHA---DCF
IGLDVGGRRAK--------MLCSSYIFDSR--GAYLGVE--Q-KPIREEIV----F-DLVKDILL--DEI
K-RKPPKVLCVHRDG-------FLSEKEKRGISRAVQDLQE---DNISKDTTVYGANLRKNVPYRIFDRS
G---------TEDCPVGSVLDKN-------NAILATTLLSQGMSEPLLVERV--EIGTAPSS-AEDVYDL
SFLGWGSLLRKIKLPITIKYAEDQAQLAERGIKTG--------------------------------LPV
-------

>Asgard_ASG207_00814
-RNFK-CLIQYGPFEKTIME--MIY-----RKD-FDRDAILAFYNDLRDAMQKYFK-TALS----RPR--
-EILTKDYY---------DLSEKIREY--------DR-KASFFIVFF-PS-GEAAEYDFVKAEL------
APSQIVGLKNLIEKMTDSRSLARYYGIVFTTTMGV-FIQAGG-IPWILN-------DR---LHA---DCH
IGIDVGGKEAK--------VACYGYLFDNQ--GKIIGTITAQ-----GETVETGRIKMALKKLLS---KT
--KQENMKITIYRDG-------RLLQEERQGIIEAVQECVS---PGILKTLCLSIVEIHKDVPYRMFQRE
GK-------IVQNPVIGRIIDEN-------SGILCTTLIHKRVAQPLLVELVYGSIKMKS--VFDDIFYL
SELNWIAGDKQAKLPIVINLAENRALFAEKGVSPA--------------------------------SRM
-------

>Asgard_FWG169_03248
LNR--SQVI--DAP--EL-KKWMILY----PKK-MSLQEARKFSNDFQKIAQQM-G-MVC-R---PP---
-QLQGVFDM-------TK-FLAILKKN--------SQNSIQLILTIT-PN-RNKTCYRKIKQLCYRD-LG
IANQNVVLKNLRDQK-------RRMPIIRNLVRQIFNTKYGG-ALWKIKNNS----IP-------DKTLI
VGIDVWHGRPG----IDKSIAGIVFSTDKGLH-YTANYTITP-RK-GLEFI--HNLGKIIITQLQNY-NA
T-RQYFENILIFRDGVGNTQYNKILQEEFKSIQQELTNSSI--FSEKHP--KIAIILVNKRINRRLFHKN
K-----QGQ-ILNPKPGTFIEDQYIKSEFSNYYLVPHFSRFGTTRPIHISVIYNNTKYVNFQ-FVEIANI
LCHLNYNWAGTVRIPASVEYAHKVADFIGSNQITS------------------------------IAPEL
Q-TQFYL

>Asgard_ASG331_03721
-----S-----SPD-----RSWTIL-----PKLK----DIGKFIPVI--VTKKI-GKLSI----------
-------------------FKNHVE----------ND------------------IYQSVINKE------
IDTRLIQLNTNRAALNY---------VLLNALY---NARAGG-IVYKLA-------VP---IGKSDPDLF
AGYDASGDLYS--DTNEKATGAILVMMDEF--GMKFTS---Q-----YESLAGFDV-KLIEKMLQ-LLSA
IDKKHRWILHVIIDG-------RFIPKHRDNFRKAI--------NAYLPDLEVIIIWCKKRIPLRMLPA-
------------NIPFGHMITMG-------EFILVNHQLMRNLSKKLHLTLV--QSGFLKDLIGLKLFYS
SLLN-------VSYGMPTTGAHKLSKDAMRSVIK---------------------------------EKI
-------

>Asgard_ASG340_01986
-YNINQGLARYGPYSGNL--RVHIVH----PS---TFVQAKDLMKEIIETARANLGS------------S
GNIISLS----KGH--NE---------TI--N---EE-S-DVVVAIP-GRTANN-SYNAIMHKL-AER--
V-SKGIEAKTATKAL--RDS-RRPNTVLSVMVRSLY-SRCGTEALCVLA-------SDP-ILEGYTFPVI
LSMDISRDPGS----VKS-HSATISAMDKK--GLILKSPSR--SKFSEGFNP-EDVKTWILEVLKGTQEH
-YIDFPDLFIYIHDGMSRQQVE--FKKGILAMKEF-RNIT-----SKSS--EFIISEVTKKVPLR-----
----------FLDVGEGSWLKDYTL-------WLKASEPKLGDAQLLRIRI---NHGDRSMI-VKLAELL
YFLRFINPVTPFNYPYMQHLAHKSSNDVV---GD-------------------------------R-GFI
--PY---

>Asgard_ASG341_00360
-MDLVRELKEHGPFSGDL--TLDLVC----PE---SFKLGSALLSKLVECASVKLGQ------------V
GEIAKVG----RDH--KK---------LMKEI---KP-N-RAVIVIG-GERANN-THSSLRSKL-HQD--
V-TKGIAEQSARAVV--AAK-RVDHPIATVMCRSLY-SRLPGGALAVLE-------QEP-IFNGAREPVI
LAMDISRDPGS----VKS-YSATITAIDRK--GIVVHTPNK--TSFREGFIP-ERVKEWIEQVIKAT-SH
--NRWPDEFIYLHDGLNRVQLE--LKNGILAMDEYNRGIQRVKKEGYEP--SFLIIEEAKNVPER-----
----------FLKVPVGTYLLDDFA-------WLVASRPNFGNQKLLRLKVYLGEDGEKHII-KWAVELI
HLLRYLHPSTSFNYSYPKQMAHKTSNVLL---GN-------------------------------E-PPF
--SYH--

>Asgard_ASG347_02885
----------------AF-KKYILI-----RRKLGDKSHVNSFVGPV------LKG---------DPK--
------------------SYLSMLRDL--------KE-SVDAILYIIAE--YKKDMHDLIKEYV----KD
VPTKCILIKKLKKHT-----PKSKEGYS-PLFLQI--ADIGR-FPWSIE-------SK---------DSV
VGIDVRRDKQTR-------CITLTLFTNKGLI-RISNGNKM--KK--GENIPISALTDSIEKLILRVKER
N--LTFQNTLFLRDG-------FDFTDEKEAVKDILDKHKI--EGTLKH--QWIYCQIIKNPELRVIPSD
E-----PSR--GQPSRGIFVLAD--LPE-WEGYIVTTASNQGLSQPIFVREL--ETNNST---PEVLETI
YHRTYLNPSLTIRVPIEIPYMEYLSYG-------S--------------------------------EEI
--PGYLG

>Asgard_ASG414_00098
MFSIKSGLTKFGPVSGEI--TIHFVC----PAD-ISSEKVKDVMNKIKGKAAYKLGD------------V
GRIIQDT----STQ--ET---------FRKEI---SQ-Q-RHIVFVM--ETENM-SYYKLKKIF-ENT--
IPTKGISRSTFYKLA--RND-RSASAIYEYMSLISY-ARMIGEAMILFE-------DSL-GLENYN-PLF
LAMDISFDPVK----QES-ASADIVAMTSE--GYLIPGGEK--TKFLEGFVA-EHIAEWLYNKLVQIVTM
-FEDTPNLILYIHDGMTENQVI--FEEGIIAQE---R-----K--EYPM--EYIVIEVTKRVPERLY--Q
N---------FGNAEIGTY-MKSRG-------WLVASNPWLGASALLRIRIR-ASTGSLSLI-K-AIHIM
HNLRFLNPVSPFNRPIIQQFAHKKSNLKG---LD-------------------------------P-DYL
--PF---

>Asgard_ASG523_03052
-K--------------RVD----IFY----SERI----KISEFAQLLQELKEKTSARLKI-EITKHPLN-
-----------TDRF----NDQLLGSL--------DG-KCP--VIVTD---RYIKNYKEFKKKFTQE-RC
IPVQVIEADTIFQSRN-------LVALVRTLIPQM-LVKAGG-MPYKL--------SP-AMLDR---TII
VGLDKARDSSM----QRPSASAGIAAVTPD--GQYVSGASTELNNT-TDFIN---VDKLAPVLLRELEEH
Y-GKDYDYVVILRDGS------RTCKQEVPAWRKHLEAHGK----------RFIFIASRKTHAFRVFPAS
IDDQPETSRSV-------AVLNG-------------------A---------------------------
--------------PLP-----------------------------------------------------
-------

>Asgard_ASG530_00495
-RNIIKGLQRFYPILGRI--HVVGVV----PER--RIQDFIKFIKIFNE-SITCDLE------------P
NEIEVIR----LKH--RQGSFNASR--LQVKL----P-P-RTAIVVI-PRSRIKELYYTIKKEF-YSQ--
I-PHIIREETLDKIL--KGE-RHFPILL-NIAAAIYNNREKQGITWILD-------KPA-SYGGCEETVY
MGFDVSSHPEF----GEK-YGVTVTLCDSH--GRLVYVQSK--ATEYLQERM-KMIFDYTFKIIERVK--
-SLESLKRMVFYRDGLLHTE-----KEAIYAAEEVIKRRGL----SKDF--KIDLISVPKSGEERIFEIV
G---------NGYNPRPGYAIALNQ-------LILVTTKFYGTVKPLRIRYEVVRTSQRTDL-KLISSEF
LDLTMLDWGSTLFQPIPLLLAHQISQMF----TA-------------------------------G-EYL
--KHPGM

>Asgard_ASG562_00147
------GYYSQMGV--KL-E---IV---------VQVDRVKDYINASMDLVRR----IRIK----NP---
-----------------------------------------FVIALL-P--ENSVLYLDLKGVF-IP-NG
IPEQFIREEKLDSYLTN---------LIPVLAYNV--SKAG-FRTFTLST--------------EEAALE
IGWDITRVSER----GKTSVGAAVEVFLNDGI-MLRSTGFVQ-----GEMFD---IQKVITESIIS-RDL
---KNISKIFLRRDG-------PIPREEVKLITDTIRGLEE---TGYLP--DIVLVEEIKENPFRVTTEN
G----------ENPPNGIYIKLN-------ELILLTTDFLVGTAKPLKVKWTKGETSIEV---AQDTFNM
SRIHIASPYRLIRTSMPTYFADKHAYFAGRNIAP---------------------------------PPL
-NRPWFI

>WP_008504757.1
-RQLINGVL--NRT--SFDVQYLLV-----PDEQMDANLVEGFKNNA-ELIKKL-----------APAF-
-IIIRYPVKCTSAS-QIQEIEKVLHRR--------NA-LHGFALVVL-PDLFSPAFHELLKSKF----YP
LKVQCASAHNISSFFKPEALKGRFSSYLFYLVLEHINRK----WPYALA-------KN---LFY---DIY
IGIDVHDR-----------HAGFTFFFK----GEQIIFPEVQKNSQRVEKVRAKTLNKVIYEKLKLYIPL
F-APNPNGIVIVRDG-------RSFGVEYKALQAAINTLAA---EGIKDTVKYGVVDLHKQVPIRIAAKT
N----SYDQ-LENPVAGSYKLVS---PK--EGFIFSTFDIKGTSRPLNLSMKEGDLDFMK--VMEDVFCQ
IMLAFSAPDKSNFLPVIIKLIDTLLEPTATRETA---------------------------------DEA
DD-----

>WP_013921749.1
-RSLLIGCY--ENR--PFEPQYFLM-----PES-VYSS--TIFLEDLKRATLGLHP-I------WIP---
-KVISYDDRN-TDIHLAIEIMSKVQAN--------IK-LGGYCVIMI-PKCKSREH-DELAAIC-VSKPT
VNVA-IIDTTLKRCIEYE--KGLYDGYVNGVALQVLNQR----WPFVLA-------EP---LHA---DLT
IGIDVKKN-----------VAGYVFVD-KY--AKNILPFRR--RSKAKERLNKEQVTKALLDNI---IMS
E-NMLIRTIVVHRDG-------RIFESELAGILHAIELLKG---K-YPDDVTLTIVEIPKHFSLRLFDVV
N-DFNQQTKQVKNPKIGSWLKIS-------EGFICTTFRRKGSTHPLYIKKVFGAMDMEQ--ILQDIFYL
SVLAFTKPDDCSRNPLTIKMTDRLINDYGEQFDE---------------------------------AKY
AD-----

>WP_015791216.1
------KLYLPIPD-ITL-TTFVLI-----DEN-LKNVKIKRVYQMF----KNY-NKIA--SKT-LPKFK
WKYFSNN-----------NIRDVIRKI--KDE---NE-ELGFALIIGN-RYYENDYYETLKMQL-FN-LN
IISQNILWENWSKDDNN---------FMNNLLIQI-MGKLGI-KYFALD-------AK---VNY---DYI
MGLDSGLGAFK-------NVSGCTVIYDSE--GKIRRI---Q-PSP-GERIP---I-HLVVEFLET--KT
DINMENKNILFLRDG--------VQNSEREELKKLSKELNS----------NIEVISIRKNNKYKVFTSD
Y----GIGS-IGN-----------------DGIFLPHKTTFG-SNPVKLTWLGNEEKLKIESIMQLLYDL
TKMNYSALYGELRIPAPIHYADKFVKA----LGKN----------------------------WKIDEEL
K-FLYFI

>WP_041081268.1
--Y---KNE-------NISE---PVVFAS-SDSA--------YRKALSE----L-G-LEI-EY-RNP--N
KAIFYYK---------EKTFEIENKEVLS-SS---GK----YAIVLLDE------RQESLDNLIN-----
APKNVVLTPKIISDQI----------YIKSFAYKIVNSQ--A-QTYQL-----------LGLSD--NALY
IGFDLSHDFQKR------VSHYAISAVDRNSK-LYINQERDPL----NEKFE-LELQKDIVKSIDRYKSV
V-KKPPNMIFLMRDG--------VFFEDINLLKNYLDLLKI----------DYTIIEIDKNSNIN---S-
---------KQ-NLKGMIVKFEPYV---YFAQTYNLQ---KAV------NIVINNSKLSDEQ-IARETYL
TTRLFHSTPYTLKLPYPLYITDKVALL-------------------------------------------
-NWKLYI

>WP_055429304.1
-R---KPVILPIPQKLKI-PVFIIV-----DSAL----DIQTFAKDERYLISSLQKSLSVD----FPILK
-YIFTIDLT--SDK----DIVNLSIKLMK------NA-ELGLALIATRK--LPNETFDEVKKRL-FS-VN
IISQVVNEATLYKRDK-YNESRLNL-YVQNLLFQI-LSKLGI-KYYVLR-------HK---FSY---DYI
VGIDVTPMKLS-------GIGGSAVMFDSQ--GYIRKIIPVEIEQ-MGESID---MKEFFKDMVVQFGKF
GIDLEGKSILILRDG-------KITKDEEEGLAYISKVFGI----------KITTFNIVKRHLLRIF---
-----------AN-----YLRLA-------NVYLLPHRIKVGTPVPLKLRLILD-GTITSQEIIFEILLL
SELNYGSISADMKLPAPVHYAHKFVRA-LRK---G----------------------------WRIREEL
AEFLYFV

>WP_069293923.1
--N---QIV-------ELIP---TLIF-A-KEQL--------LAKALNS----L-N-FKL-EL-ENP--H
QPYFLYD---------PETLKPLDTDALRKVK---GR----YAIIVLDK------FYGNLVPLIS-----
FPQNVILKENLVNKQV----------YVNSFAYKVLNTE--A-LPYS--------------VDIPSNTLF
IGVDLSHDHISK------KSHFAISAVDYLGK-IYVGAKRNQL----NERFS-EEITEYFQRIFERYKER
Y-GESPARVIIIRDG--------SWLEDIERIVEDLKRFKG----------EIALVEIVKNSAIN---S-
---------PT-SLQEHVIKITNCV---YFPKTYHNQ---KGV------RIRVNNTDMGNEE-IMKAVYK
ATILYHPTPYTLSIPYPIYITDKIALL-------------------------------------------
-GWKFYI

>WP_072761037.1
--E---QYM-------KLKQ---TLLF-H-PNGI--------FTKAFKN----L-G-IKL-SF-KNP--G
SYFFTYD---------ESTFTP---SMPFKTN---EK----VAIIFLEK------FYGNIVPIIN-----
FPRNIVLEKTILESKA----------YTNSFAYKIVNTE--N-IMYY--------------LKIEPGTVF
VGIDIAHSAMQD------SSDIIFSSVDFLGK-LRVAVRKNKL----TEKAD-ERIESEIIKTIETYKIK
Y-NREPKRIIIFRDG--------MFLEEISEIEETLKARIE----------EYALVEIKKNSMYN---S-
---------HY-NLQDKIIKLNEYI---YFPKTYQSQ---KSV------KIVKNATKLKNND-IAKQTYL
STLLHHPSPYMLKLPYPLYINDKISKV-------------------------------------------
-GWRFYV

>WP_077198807.1
--K---QVK-------SLYP---VLTFNS-KNSL--------FYIALNQ----L-G-IKV-RF-KNP--K
KAIFFYD---------PDTLTIKDREFLSNKS---YK----ITIVVLDE------HVGNIDNLLN-----
APDNIILKNNLLKIKP----------YIKSYIYKLLLCT--S-MPFLL-----------KNLDLRRKILY
VGIDLSHDTYNR------KTHLAISAVTNFGN-IYLSRYRNML----NEKLE-LELEKEYVRLMDKYKEK
T-NSYPEIVFIIRDG--------VFLEDIKVVENILNMIEV----------KYVLAEVNKNSNIN---S-
---------CL-NLKENIIRLEKFV---YFPSSYNHQ---KGV------NIIRNCTDYSFEK-IAEHIYG
LTKINPPSPFSRRLPYPLYIVNKVALS-------------------------------------------
-DWKIYV

>WP_082839051.1
-RDAL-GYLQGNPL------AW--------PKA-FGAARAKRMAEDVNRILASA-G-ITFH---------
-NHFLYGDV-------EE-LRRHVQ----------NR--HDALLAVL-PEGSDDNTHEQIKQRID-----
VPSQCILEHTLPEVWVS---------IQEKLARRIYNAKLGW-VPFAPA-------DP---FAY---NLH
LGLDVGGRHNNR-------GYGFATPRD----GLFFRAEEIAIQK--AEPIPTESLKNGLMRLFEALSEA
T-KMNLEKALFFRDGMLLGDGD----NEIDALRDVHAKLRK---LGWDK--VWTAVEVMKNEEWRVM--R
G----------GNPLVGQVFPFDNT------GLVCTTYLPQGTASPLKIGIV--DHGRAVEE-IRDLVWE
ADMCFTKPDMGMGLPWVLHVADAGALQASRAYKI---------------------------------SGL
-------

>WP_083829967.1
RRKIEVPNY--VPATLEL-Q--LLVLVEDLPLSF----EIMDVVENVTRLVREVYEPLKI-KLPRQP---
-ILFTHG-----------DYSNVLKEV--RKV---GK--LAFAFILGEPD-DEEDYYRPLKKVL----KG
VISQNIDVRKYVSDG--RVDKRILMPAISNMFYDM-LGKLG-VKYLTLS-------KS---TDY---DLI
IGVDVGHGEVE-------SIVGSVVLFDKM--GRLMNLVPV-----GRETAR---IGDLL-EQIE-YE--
NAELKGKRILVLRDG-------RLTKEEVTQLADISR----------TKDCTIEVINVKKRTPFQLS--D
S-------R-VA------FVDIG-------DYLLKTHMLKRDLPRPIKIYVFVREERVSVDD-LRLLRGL
SHLNYSTIEGELRLPAPVHYADKLLDA-LR----S---------------------------GWEIERRY
RDLLYFL

>WP_084286803.1
-REFVNGII--NDT--VFAAQYLLV-----PET-LPYTMAKSIKYYMDKAIKMI-----------APEF-
--IHQYSMKAPYAS-VCKDLKALVASK--------GL-AGGNALFVL-PES-NGRLHNLVKKEL----FS
VKIKCVSARSLKRFLKPDKLMRDFKAYQTNTIFEYINKK----WPYALA-------KD---LNH---DLY
IGIDAHEF-----------FAGFVFFF-KN--GEKIVFVQVKAGSFRNEKINYAVIQDKIVKVLSRL-NI
G-EDAPRSIVILRDG-------VSFGEEEKALVGAMEELER---MKLKENVQLGVLDIAKSVPVRAACYQ
G----ANKV-LENPDCGTYFYMN---KK--QAYIFNTYRVPGSSNPLQVSLSYGDIDFEK--ALEDVFAL
TQITFSSPDRPTSLPLPLKLIDTLIRD-AHEYTY---------------------------------ANT
RE-----

>WP_092721547.1
-RANINGIL--NKT--QFNPQYLLV-----PDS-IDFQLAKAIQSTFSKDMKLY-----------ARNF-
-TLIVYKDLSSSAY-QYNEIKDALSRH--------NA-THGNALFLL-PDAESAYLHDCVKKNF----YK
IKFQCASARKVASFYSGQDGLRSYRSYISNLFFEYINQK----WAYALS-------QP---LNH---DIY
IGLDVHDH-----------YAGFLFFY-RN--GEKIVFYEVNRGTFRNEKISAKVIIDKLLENLKRI-PQ
H-AKNPNSIILLRDG-------RSFGEEGKAMKTVLGELAK---DGLANKINWGIVDIHKNIPYRVALEK
G----GYNN-LSNPISGTYKLFDAT-----TGFLFTTFKIPGTVQPIHITLVEGNADFES--VMQDIFHQ
CILAFSAPDKGGSLPVVLKLIDTMIRSFAHSLTE---------------------------------KSL
QD-----

>WP_008838212.1
-RELLAGFH--DRT--LLGRQYLVL-----PAS-VANG--DQFKADLQKIVSGLYP-Q------YDP---
-EIITYDDLAKRSFIQAKVIKQAMSRA--------AL-RPGNALVMI-HSLRARMT-DQLEAMI-VKDFE
LVAA-VITDTARGSYHCR--KRRFEAYLRNVALKVLNRK----IPFVLE-------GQ---TRA---DMV
IGIDVKQN-----------TAALSLIA-QG--GRIAHCKTW--SSRQREQLSAEQVANYLVELVKL-AAS
F-KTRPRRIVVHRDG-------RTFPTEIEGLQKACALLAQ---AAIAADFDLTIVEVKKSVTLRLFDTI
V-SPDHRRR-TFNPRVGTWEALS-------EGYVCTTFGRRGTARPLHAVRVWGTMTIED--CLSDIFDL
SCLAWSSPETGTRLPVSIKLCDRVLFEDAADYDA---------------------------------DEL
GG-----

>WP_011308723.1
-RSALIGPY--DSR--PLDRQYMIL-----PKS-VWDS--PVFLNDFKKIMNELYL-H------YNP---
-IVVTYNDLA-KTYAQGRAILDAVDSE--------LR-EPGYGVVMI-HETRRNRQHDQLAAMV-MRERR
LYVS-VITTVTKDCYQLK--QGKLNGYLRNVAIKVLNER----WPFVIS-------TP---LHA---DFT
VAFDVQLN-----------TACFTFIG-KS--GSDIRTVLK--TSNQKERLSKAQVRQTLLEVLRQ-VGF
G-RRTMQTIVVQRDG-------KLFASEIAGAKDAIEIVKK---EGIPSDVSLNFIEIPKSAPFRLFDSS
P-RPGQPEM-ANNPRIGSYFIAT-------DGYICTTFYHPGTANPLHVKYIEGNMPFEK--ILEDVYAL
TCLALTRPEDCTREPFTMKLADIRLREHAGGYDE---------------------------------DAL
DD-----

>WP_019497030.1
-RELLAGIY--VQE--KFDRQYILL-----PQT-VGDS--SRFIDDLKKTVDKLYP-A------YDP---
-KIIYYPDRL-RTYIQGRAILKTVEEN--------EL-QPGYGIVML-HDSRLLRQHDKLAALV-IREYD
LYVA-VISKTGRECYELK--RGKLYGYMRGVALKVLNER----WPFVLS-------TP---LNA---DVV
IGIDVKHH-----------TAGYIVVN-KN--GSRIWTLTI--TSKQKERLPSIQIKASLIEIITK-AEQ
T-VDQLHNIVIHRDG-------RIHESEIEGAKQAMAELIS---RCTPVNATLTILEVAKSVSFRLFDVS
N-TNSKDPF-VQNPQVGCYYIAN-------DAYLCSTFLKFGTVNPLHIRYVEGTLPLKL--CLEDVYYL
TALPWTKPDGCIRYPITVKINDRRLGEDASEYDE---------------------------------DAL
EL-----

>WP_034824194.1
-RTLLVGFF--ETS--PLEPQCLVL-----PKS-VMNA--NEFVRDLTAEVKRLHP-T------YKP---
-TVIAFDDVATVDARQAEAIFKLAEDG--------DL-PPGDCAIMI-HRTKARAQ-EELPALL-INKYG
VNAA-IFATVPGNAYRRE--KGRFSGYLTGAALKILNAK----WPFVLK-------DE---LVA---DIV
VGIDVKHH-----------TAALVLIA-EG--GRIIRHTLR--LSTKNEKLPAGIVETKLVELISN-APH
L-SRLTKTIAIHRDG-------RIWPSELKGLRAACRKLAD---DGHDPAFDLNVFEVSKSARLRLFSVD
R-SAGRKPR-IENPELGDWMMLT-------DGYVCTTLLRGGAARPLHVKQVAGDMSLQD--ALSDVFRL
SCLTWTRPESCSRLPISLKLCDMLLMDEGTAHDE---------------------------------DEI
AP-----

>WP_036488545.1
-R----RYLDIVPL--TV-RVYIAV-----PDPI----ELGQLGKDITSLLSKT-R---------KPIK-
-STLTYD------------FENAIARL-----RK-TL-QPSLVVFVFEPA-----IYFDVAHNL----SD
RIKR-ITSEKLNEFQSRERGCRDWQSFIEKNALDI-L-QMD-CIPWGFA-------NPQ--------QAQ
LAIDVGWDKRN-------ALSLLTNTINRNNTCQLSTIV--DHDS-KKETINE--LKDKIVELFEQR-RK
K-DKSIERVLVLRDG-------RECGAELNAVADAQRKLVE---SQVTLQVRVDVVDVHKTKNLRLWNRN
SK---------GRVLEGTLLDRR--------VILTSTTLNQGTPNPVMLEAQTDNVNMIL---AEDFYAA
SQFNWSSPSTAQRLAITLKRTDDELKI-------A--------------------------------QEI
KDKVSSL

>WP_056934506.1
IRDIL-KILSNLPISEKL-R--ILF-----PEKF----RIHRFYDKLNQF-RD--GLLSV-----DEI--
-ELFQVKGE--NSS----DYEEIMKDA--------DKHDYTLAVIIF-PEHRNLEFYNWLKMRFS---KP
LVFQ-ARIDSVFGRYAK---------YASNLILQI-PPKLG-IYPYSLE-------EHE--------DYI
IGIDYTYWYER----DTPSLGGGAVLTSPSGLSIYPIAL----PS-RTESLNMSKLSEWFTRTVKT----
NIDKGHVTVLISRDG-------MIPKYERQTIQEFLSEYSGD-------GMTIEAVEVRKRIAVRTWATQ
E-----------VIKVGDLVDAH--YPLFYSPYLIGS--FKGKSSPVPG-----S-----AKVIESLIRL
QKINYATTRMDIKLPLPVDITHKLINF-IRDTKME--------------------------------KGV
-NSLFMI

>WP_058316939.1
-R----ELLGQFPPSATIY-AY--------PQSL----DIPELVNGIVNVLNKT-G-LSFC---------
-NLVSYSTA-------SEAYGKLRR----------AE-SAGVVLFILDPA-----AYYDASFNL----EG
RVKR-VTEPVLRQQHKYGRGQSRWESFITLIGLDV-IQQLD-AVPYRVSNI-----GP---------EGQ
LIIDVGHDRQF-------AVSLLIVRSEDKVP-AFNISSQVQHDH-KHESINP--LKDTIINVFKRF---
---DPLTSLLIMRDG-------NVQGNEIGGIDNAFAELRQ---LGISPDARLDIVGVHKESSIRLWDMD
G----------GNAIEGTSVNSS--------LYLVACTLTQGTAEPVAIVAN--NRCLSIDA-ALSAFLA
AQLNWSSPGVAQRLPLPLKRTDEELTA-------S--------------------------------QEI
R------

>WP_076626087.1
-RMAMRGFF--KHS--ALRPQGFMV-----PQS-VWSS--PALLTDLKKIMLKLYS-A------YDP---
-QIVVYDDTFGRALDQWKGLLAAMETD--------PF-AENNVLVML-NRVSARRQ-DQLAAMV-CNEFD
KRVQ-VMSDTPRRGYVRH--RITMDGYLKGVALKILNGR----WPFVLK-------DP---LAA---DMI
IGMDVKNN-----------MAVFSLVG-EG--GRLVRVHRD--KSQQKEKLKPAQVTQAMLHLLRE-MKY
L-EMPVRTVAIHRDG-------RAWPEEIEGIEVAFATLAG---EGPLSNVEVSVFELLKSAPMRLFSQG
R-PNDKHPDGVFNPIVGTWFQLG-------DAYICTTLLRQGTADPLHVRRVSGLMPMSD--GVADIYAL
SCLTWPKPDGCMRDPISIKLCDITLFDEAATYDM---------------------------------DAV
AD-----

>WP_085938215.1
-RALLAGFF--EQS--SLARQHFVV-----PKS-IYNS--PQFLADLKAQMASLYP-N------YDP---
-EVVVYDDLGSRNFVQSRAIKAALEQA--------RV-SPGFALVMV-HRYRVRSA-DQLAAWI-VKDFQ
ITAS-VITDMIRRGYVAQ--RKRMAGYLRNLAIKVLNGK----WPFVID-------TR---LHA---DVV
IGIDVKNN-----------TAAFTLIG-DG--GKIIRFATS--PSRQKEQLLKNQVCQYVEDVIRK-CGS
L-AATPKRIVIHRDG-------RTWPSEVAGIMDACAHLAT---DGCDPQWQLTIVNVSKTAPLRMFSV-
-----HPARSVENPVVGSWIAIG-------EGFVCTTFRFPGTANPLHIRRVRGEMSIQH--CLEDVFAL
SCLTWGQPEGVMRLPMSIKLCDRSLFDEATDVNE---------------------------------DEV
GG-----

>WP_089764886.1
--DIH-SLKRNGPYAGPVN-EYVVI----TPEDG----EIRDGFDELASIYNQNLGSISVG---------
-GIIEVGSQ-------SNTYANRITEVLDAI----DS-D--IAFVVL-PG-HNQDVYFQARGKL-FE-NP
VPAQAIQYKNVVKLAND---------YFVNTASQVY-VKLGGSAVWILD-------EPAPGVEP---TCY
AYHDVSRRPDKK------SATAYSATTDSY--GRYIATA--Q-PT-GGELTD-EVFHSILNELLRSFRET
S-GKHFKRLVFAKDGIGWQEQKKVIREGVSEGKRPISEILD--ESGLLPDMIIDVVSVNKSPNKRVVTRD
G---------NGNVAGGNMIYGD-------EGLLVSHKPERGTAKPLEITAN--DVSLNRDDTESLLKEY
YNLSYLNWSSIFSQALPQILTQNLGEN-------S--------------------------------AGI
-DNMAMI

>WP_100990083.1
-RSLLVGIL--DQT--RFDAQYLIV-----PDTMMASALRDVFQKQLEKQLKAL-----------APAF-
-KVIPYRADSIPAT-LVDKVSALLEKY--------GA-QQGYALLVL-PDW-GDEFHDIMMKRH----YP
LKFQCANFGAIDDYFSYDKQARLFKSYAFYLGLEYKNRK----FPYALK-------DP---LHY---DVY
IGIDVHDR-----------YAGFLFFY-RN--GERIVFYDVKKTQQRAEKLSAEQIFKGLYPNLKKL-GE
R-GYNPNGIVLLRDG-------RSHGGEGVALQQVIAQLQA---DGLHPDFNWGIVDVHKTLPFRSA--T
P----GRRP-LERPTAGTYRLLG--QHR--DAFLFPTFQTRGSSKPLQLSFIEGTLDFDK--VIEDVFAQ
SLLAFSAPDRPSALPIVIKLLDAFLAPAVSESLW---------------------------------QEE
EDDESFM

>WP_077208232.1
TRDYL-GFWE-SQS--KISE--IVLAY---PGG--ERTRAENLYQDVRELL--IGG-VQIR----DPH--
-RVCYTDQV---------EFDEWVAEF--------GD-SIDGVLGLI-E--GEGDEYYEIIDAF----GG
APTQ-VTTSTYSEGQ------GASDDVIFNTACGL-AVKLG-TYPFGLA-------NE---LNS---DVY
LGLSVAGDR---------STTATAVTIDRD--GRFLYQT--------EETVS-EGYKRIIQQSLKSF---
--DRPIESFDIHRNG-------DFGDAELETLSSELPALQN---QEYHTDVSWSAVEIIENHAYRLFSE-
-----RGSR---APDTGAYAKLD-------EVLVTTFQIHQGTPKPILCRATHDQ-----DIIGEDVFKL
SFLNWGSPMMKMKPPVTTKLNEIFEKC-------S---------------------R--------VRPPF
-------

>TrypAgo1
LR---------HPGARTVD----VVLYDE-----NNKQNIKKYLDGM---SAPNFG--------SIPVR-
------------------SLKEAKGRL--------GK-N--FGVTFLRPER----PYAEWKASW-SG-GG
ALSQVV-AKDLTGGREL---------IVMAVAQQI-CAKTG-RLNWTLDVNQ---VCP--KLAKADPILI
IAADVGRDQRSVSAVRQE-AVAFVSFYVKGTQSTYCNHY--QVDTTGSEVIS-KKMGEFVQEAKSHF-SK
N---AVSAYLVLRGCASEGELLDARKSDVDVLSEVLK------------GSSWAVVAGQRYQHSRAFQA-
-----PDDR-T-NAPRGFVTAEGADKKF--EFFLTGANCTLGHARSTLYVVS--KKGFDLGE-LQALLYG
MCFLYPNKTDALPLPLPLKYGRKYSAL-------N--------------------------------KTL
-NTMHYL

>TrypAgo2
LQ---------HPS-----Q----------PCE---------FKTLLMD--EYMNGNITV-ALP-SPRK-
------------------SFDSAAQRI--------TE--PGFAMVKLRT--KEAGAYNNFKERF-AR-SS
IVSQ-VV-------------------LTQMITQQV-AAKIG-QLCFVADVDESFACRP---------LLI
VGAVVGTAMNTMKSINVR-TITFVAFLANGKSKPYCMHH--QVASSRNEVLN-NRFPDFLKEVTAHF-KL
N-GKSKGTMVLYRGAMTDAEVG--FTANMDLVMEQV-----------LPNWDTATVVVHPRSHFRVFPHE
TASAY-----AGNVPRGFLADSD--TPV--DFYLSAANCTLGHAANTYYLVQKRAASISLMD-LQKLTYN
MCYMYPNKPDALPLPLPIKYARKYGSL-------S-----------------V--------------KEL
R-TMHYL

>TrypAgo3
LRSVASPLRHPSPT--TT----AVV---------IASHASEERVKQTTQI-----GRYC-----------
-TVITVPDE-------QEAVRYLVQQLISAGT---EERDPNTAAVIV-TN-ERETRWMQAECLT----RG
LPLF-VP----------PCASPKQQQLRENIRLRLFTDPLRG-VDLQRE-------VPA--VAQ-RRVLL
VGVDSCHTPTV----STGSVVGILCTAERNHL-PFFWK---H-ER-RQELV--SEFEVLISRAME-Y---
---DGLDDVVVFQDG---------VYSEMSAMQAHL------------PGCGFTFACLHKRSDVRFVHER
GEANTSGSKAAGNVVKGTVVQALTIDPLAVNFYLQNHDCETSTARTVQYTLYCTSPTLDVSD-VQQLSHV
LAHAMA--TRATKLPMPTRCAHRLASIVERLIDA-------------------------------V-PPL
KNRLWFF

>TrypAgo4
-----------FPT--TI----AVI----GPRC--TAE--QSRIRLTAQLART--G--------------
-FVSTVADE-------SAAVQYVHEQLLAATA---APKDPDTSVILV-TN-EMGTRWLKVECMC----RG
----VIAIPASSNPK--------RLNLVAQLRQRIFN-PLRG-IDLRGE-------LP-V-LGR-RHVLI
LGVDSCHTNTH----SVGAIVGILSTPAGNSL-SFFWR---H-DA-RREHV--AKFRGILANAVA-LS--
--G-RVDEVVVFQDG--------DVFSELVGLKEVL-TTQ-------VPTCGLTFMCLHKRCNVRFMHAS
PQDGSIATQHASNIVKGVVIPALTTQP-A-NFYLQTHESCMSTTRIVQYTVHHVSPSLDVAD-VQHIANI
MANVLA--PQATKLPMAARCAHRLADQAER-LLDA-------------------------------VPQL
RNRLWFL

>MpAgo
--K---QFF-------EVQK---SLLFHN-KHSV--------FYRAAAE----L-G---V-EF-RDS--K
SSAFLYN---------PEEFTVKNTEFINQIE---DN----MAIVLLDK------YIGNIDPLVN-----
FPDNIILKEKLEDIKP----------FIKSYVYKMGNIP--C-KPFIL-----------KKMEDKEKNLY
IGIDLSHDTYAR------KTNLCIAAVDNTGD-LYIGKHKNEL----NEKMN-LDLEKEYIKAFEKYIEK
F-NVSPENVFILRDG--------RFIEDIEIIKNFISYNDT----------KYTLVEVNKNTNIN---S-
---------YD-DLKEWIIKLDEYI---YYPKTFLNQ---KGV------KILENNTDYTIEE-IIEQIYL
LTRVAHSTPYTYKLPYPLHIANKVALT-------------------------------------------
-DWKLYI

>PfAgo
SR---KPVILPVPEKFEI-PMFIIL-----DSGL----DIQNFATNERELVKSMYYSLAIG----LPFLK
EKVITEDLN--SDK----GIIEVVEQVMK------GK-ELGLAFIAARK--LSSEKFEEIKRRL-FN-LN
VISQVVNEDTLKNKRDKYDRNRLDLFVR-NLLFQV-LSKLG-VKYYVLD-------YR---FNY---DYI
IGIDVAPMKRS-------GIGGSAVMFDSQ--GYIRKIVPIKIEQ-RGESVD---MNEFFKEMVDKFKEF
NIKLDNKKILLLRDG-------RITNNEEEGLKYISEMFDI----------EVVTMDVIKNHPVRAF---
-----------AN-----YFNLG-------GIYLIPHKLKKGTPIPIKLRIIKN-GKVEKQSIVLDIFIL
TRLNYGSISADMRLPAPVHYAHKFANA-IRN---E----------------------------WKIKEEF
AEFLYFV

>MjAgo
------KIYLPVPE-INL-LTYILI-----DEE-IKDEAIKDVNKMF----RNY-NKIA--NKT-LPKFR
WKYFSTD-----------DIRGIIKEI--KSE---ND-EICFALIIGKEKYKDNDYYEILKKQL-FD-LK
IISQNILWENWRKDDKG---------YMNNLLIQI-MGKLGI-KYFILD-------SK---TPY---DYI
MGLDTGLGIFG-------HVGGCTVVYDSE--GKIRRI---Q-PAP-GERLH---L-PYVIEYLEN--KA
NIDMENKNILFLRDG-------FIQNSERNDLKEISKELNS----------NIEVISIRKNNKYKVFTSD
Y----RIGS-VGN-----------------DGIFLPHKTPFG-SNPVKLTWLGNEEGLKIESIMQLLYDL
TKMNYSALYGELRIPAPIHYADKFVKA----LGKN----------------------------WKIDEEL
K-FLYFI

>AfAgo
------AVFKFGPYSQEI-T--IVI-----PMH-IPRSEIDSFIDELS-AFQRKFGKLIF-DRR------
-SYFTISDD------KEE-IKNIVGQT------KTNK--LSIAIVIL-PTKASQKFRLFFKEKF-AK-RE
IPTQIMLEDTLNKIK------QGEYGAIKNLLIQIY-SKLRGEAIWVLE-------KPA-----GRETTY
VGLGFSQKPLE-------KANSFAALCDARGL---------QLKAIGFEYI----TQKWFEGVLR-FLEE
NIGEKTKRVVIFRRG-------DTYPSEVQIMQSSIENSGF--------NFDVNFVSVKDE-IKRLYSKN
E----------GNPPSGIFIVLNDTEALCYSSLHQSLELRQGTVVPVKLKLE---IGKTSVD-MMKEYYD
LC--YLNWSAPITIPFVLNIANEIAEM----------------------------------------KEV
-DEIIFR

>TbAgo
VKDIM-SIFLNLPISENL-R--LIF-----PKKF----RIRKFLDQIERL-RN--GLLSV-----DEV--
-DLIPVSRD--RSL----DYHKTMLEA--------DKRDYTLATIIF-PEQRDLEFYNWLKKEFD---KP
LVFQ-ARVESVFGMYKR---------YAVNIVLQM-AAKLG-VYPYSLE-------TSS--------DYI
IGIDYTYWHER----DAVSVGGGAVVVSPSGLGIYPIAI----PS-KRESLDMKELQEWFLKTVQN----
NMKQGRVTVLISRDG-------MVPKYERNRIQEFLCEYSDE-------DMTIEAVEVRKRILTRIWSLD
G-----------NVKVGNMVNAH--YPLYYSPYLIGS--LSGKVQPIHG-----S-----ASLVESLIRL
QKINYTTTKMDVRLPLPIDVTHKLINF-IRDVNMR--------------------------------KRV
-NSLFMA

>MfAgo
-K----SFNPLLPLSIKIG-VY-IFNISD-PEL---------FIEGIKKL-----GLICIN----VPKI-
-EVKLKKEV---------DFEDYANRIITQTV---GE--QPFLICIS-P--LPNNEFDELKMHL-FSHYP
FNLRCLEKESFKKP------------FINSILSQF-F-KMG-MYLFSLS-------DE---LGN---DFI
IGYDISREKDDI------GIGGSAIIYNNY--GHVKSIITF--DDVGSE------IRDLLSELIP-L-NL
N-NKRKIKILLLKDG-------RIFKKELEKLSQISKKYNF----------EITYIDVRKSTLLRFW---
-----------G-VRRGKVVPEY-----KFRYYISSHYYNRFFKQPIAIKYHIDEGNYKRND-IKQLVLL
TKINYSQLMPDMRLPAPVHYAHKHVNAVRRGWKI---------------------------------KDV
RSCLPTI

>TeAgo
---FETSLIV-TPK--KI-AIY-LLY----PKEFSDVKRVSEYFAYL-RIS--MTSSLS------LPVE-
-PLIAVDYT-------AQ-LTKIFEKY--------NY-DYHLAITFV-PS-MSREQFDRIKKFF-FE-RG
IHKA-INIDNLNSKFG-----KNKQRIIESVILQAY-A-FGI-YFYSLDN------LP---------DII
IGIDVTREKDK----NGKGISGAAVVQNKN--GEIIKIVPIQ-QSS-SETVD---VEKIF-ESLQELDET
---KSNVDILILRDG-------RIPSREIEQLKRLSR----------RP--TFTLVGIIKRPLVRFFKG-
------TDRHLG-PKPNYYFRIG-------DYYLTSHFLE--LKVPLKLYVILATSPLNHED-ILAITKL
TKLNYSQPKNPMKLPAPVHLSHRLINYERRGLRFA--------------------------------PEF
QEALYFL

>KAH0790951.1_Histomonas_meleagridis
------GLY--QAP--QF-KNILLVL----PEQ---RGIEQRFRSDLEKVSTGL-G-IH------LPQI-
-KVIHAQ----NPH--PNSYNLAILEEID-K----NG--PSFIICLL-RD-NKKEYYDKIKEMLTVN-LG
MPSQCIVENTISRSK--------GLSVATNIAIQI-ASKIKG-VPTKVSSHD----IS------LGHTMV
IGLSITISRGS-------SVCAGTASTNNDLS-QFHSRSFGL-QP-GQNII--PNLCEFLTSALDEYKLQ
N-GEFPKRIVVYREGVSYGQMPKLKENEVKSITETLEKVTG----DSNI--SLVYMIAQKHGSVRIMKVN
G------NS-VVNADAGTVVTDQIGAKGVAEFYLVSHHANQGSATPTRYTIIHHPVTWEDDQ-LILLTHY
QTLQYPNWPGAIRIPACLMLAGRLAEMTKS-HLGSNP-----------------------------HQNL
-NFLHFL

>Asgard_ASG308_00888
INR--AKCH--APA--KI-QKWMVLY----PRS-FSGDTLEKFLAEMQKIADDM-G-FKL-P---LPQ--
----------------RKGYASAKDKLLP------AK-ENTFVLVVS-RN-KNKRFYQECKKKF-CQ-KG
VLSQMLLKKNVFNYK-------RRHAILQNLIRQV-QSKLGG-QLWNLQSSS---------LAN---TYL
VGVDIWHGVSG----RDQSCVGIAVSADHGKS--YRTETLWQTRI-SEEVV--QNLLGHILKIIKTLEKD
S-NIRCNKILIFRDGVGNSQITEVIQKEINVINVKG---------TKIP--PIAMIMVNKRGNRRIFRNS
S--------GYDNVPPGTIAPGIGQDPRYPNFYMAAHTSRLGALSPAHLTVLYNETDYAPET-LIEIGYE
LCHLYDNYPGAIKIPAPIEYAHKAAYLNGTSQIAE------------------------------IHDRL
KRHKYYI

>EP00002_792
-RD--LIFA--GES--VL-ENWGVIILGDA-----KHGEVNRALESLVRQCGVQ-G-MICRIRP-VPG--
-DYM-------AYI--KRAMQDSYTKIEHEAG------NPKLLVVIL-PE-KEVASYGEVKRVGDTV-LG
VPTQCLVWPKFCRA---------NPQYTANVALKI-HSKLNG-INSRVQV-----------FDDRRDVLV
VGADINHPAGF--DRTRPTLTSLVGAVDDDAS-LYVGRVTSQ-QN-RCQAI--LNMKDMMKDLLISFHGD
E-VDKPRHILIYRDGIGEGQFENVYRQEIISIRKACAEID----EEYRP--KLTYIVVQKRTHAKFFPQS
ETG---SDK-NGNAAPGTVIDSVIVHPWQFDFWLCSHASIQATTKPCHYFVLLDEHGYTPDQ-IVNITYR
LCFKYARCTRSVSYPAPTYYAHIMSQR-ARFYDERFMESDAESNISGETG---RGAGQGT--YTALHEGL
YRKMFFV

>EP00004_17785
--D---GFV--LPK--RV-TKWAMVSFDR-----TGGRDMERYASKFRQFFMDY-GRMDV-----EP---
-RVFDFGQN------SPSDFYRVKQDM--------GS--LDCIIVVL-PA-KNASQFARVKTAAELE-IG
VVTQCVLVKNLKNDA-------KLAGVMRNLAKKV-NAKLDG-VNWGLS-------IP------AVPTIV
IGADIWQPAKH---SASN-VAALVGLTAYGLA-VGPPIIDHL-PP-RTELI--QNAGLMVKTLVDNFERM
Y-SVKPHSIIVYRNGMSEVKNGEAVAVEVSAIRDELARI-----PGYQP--RLAYICARKRSKVRFFAAG
GGGGGRDDRGYGNCRPGTVVDTTLTSPNLFDFFLVAHKSPLGSNRCVHYTVLYDDHPMSSDA-IQELTYD
LCHLNPRCEKTSSLPAPIYFATLAALR-FRMYVSE-----------------GRETRQPR-------SRL
--SQFYI

>EP00040_22448
-RG--LTMV--DAK--DL-HDYGVVCLTGA-----PVHKIASNMKVMLQQYTKQ-G-VRS-QCP--PT--
-AVA-NTKAERSPR--PGDIPGLFNLLKS----KYDPSKLQLIFVML-EN-KDTQTYQDLKYCNDVT-IG
VQTQCFRADWFDNL-------GKSTPTFGNLSLKV-NLKLGG-INHEVEN-----------AFA-DKTMI
VGADVTHPQGM---AEQNSICAVVASMNKSCT-RYEAMTTTG-EP-RCEDI--VDMENIMCEHLERYYTH
N-GFLPEKILTYRDGVAESQFQMVMAVEFAKIATAAHKIC----SKYAP--KLTYVVVQKRHHVRFYQMN
SSH---QDR-SGNCKPGTVIDSGVVSGRLHNFYLMSHAGLQGTSRPVCYTVLHDDNNYSADE-IQNLTNS
LCWSYQRCTRTPSIPAPVYYADLVATR-NRAFYSRDVLSQGVAGVGSAKRARSVNELKEEYTMSLAHDDV
RKEMYFV

>EP00050_13252
-IN--RKFI--TAA--RV-QNWACMFVSSHRSI--PQDEAMKFCTDLVHKAADH-G-MHF-----EP--C
REYC-------RTD--ARRIVETFQQVVN----KL--DQPEFILVLI-PE-RSSDLYRQIKLVSLAE-TG
VPSQVVLRKTMSKSSP-TAGSKPNPEALSNLLLKI-NCKVNS-LNHRLCE----EDRR-R-----FPYLL
MGADVSHPPCQ--DSHRQSIVGMCATINPTMG-RYASVVRSQ-KS-RQEVM-----AELACEMAKELLKD
L-RGPPPGIVFYRDGVSDGQFQAVLDQEIAGIVQAAEFYW----GARRP--KITFITVQKRHHVRFFPNA
ASA---ADA-KGNCKPGLVVDSVVTHPFRFEFFLFPHKGIQGTSKAPKYTVLCDELEWTADD-LQQFSNY
VSYTYQRAGKSVSLPTPAYYAHILADK-ARCLIDQ-------------------------KQCRVLHPRL
NPMAFL-

>EP00054_4773
-RE--KKLFD-TKT--KL-QAWACISLERR----NVDQHLVPFFRMLSQISRAS-G-FQM-KET-VPK--
-GVTFVKPS-----D-LDRLEAIVRSF-----LKPLP-PIQMIFFIL-PD-QNSQVYGTIKWTMDSL-IG
IRSQCLVSKHVTGSL------ARKHQYLANVMLKL-NTKLGG-KNQIVRAPSSKTDVP-Y-LAK-PPTIL
FGADVTHPMAG--NVTQPSIAAVVASMDFHGC-QYRAHVYVQ-EH-RVEII--KNLADLVQAHLIEYYKA
T-RVKPARILFYRDGVSEGQFEEVLACELTAIRVACERLP----GTYRP--RVTFVVVQKRHHVRLFQQN
SQF---QDR-SGNPAPGTIVDSSVCHPKEFDFFLLSHAGIQGTSRPSYYHVLWDENNFTANS-FERFTYD
LCFLFQRCTRSVSIVPPAYYAHLAAFR-ARHHLREPDKSRD-------------------YQFSAVHKDL
SGAMYYM

>EP00063_22599
-RG--KQFY--AGI--EI-KVWAVACFAPQKQC--REDLLKSFTDQLRKISKDA-G-MPI-QGQ--P---
-CFCKYAQG-------ADSVEPMFKHL-----KLSYV-GLQLIVVIL-P--GKTPVYAEVKRVGDTL-LG
MATQCVQVKNVVKT---------SPQTLSNLCLKI-NAKLGG-INNVLVP----HQRP-S-VFQ-QPVIF
LGADVTHPPAG--DGKKPSIAAVVGSMDGHPS-RYCATVRVQ-TS-RQEVI--QDLTNMVRELLIQFYKS
T-RFKPTRIIYYRGGVSEGQMKQVAWPELIAIRKACISLE----EDYRP--GITYIVVQKRHHTRLFCSD
KAER--VGK-SGNVPAGTTVDSTITHPSEFDFYLCSHAGIQGTSRPSHYHVLWDDNCFTADE-LQLLTYQ
LCHTYVRCTRSVSIPAPAYYARLVAFR-ARYHLVDKDHDSAEGSHVSGQS----NGRDPL-----IHYDT
Q-TMYFA

>EP00080_10773
--E--NEPI--KPI--EL-NDR-VLLFIA-------AMGIQDRCYLLRDTLRNY-G-MNV-DN--TP---
-PLTQRKGRSYDTNVFNQ-YFDKLKQKVARKT---SEVKTPLIIWVF-PR-RDSATYAAIKYHCDVA-HG
VASQCTVRKTYEKLMS----NPNTNTSAQNLLLKI-LAKTGS-VQFRLSSHAERLQNP------EDPVLI
IGIDVSHPGKEELPTARPSVVSVVGTTDIK-G-RYGVSSRVQ-RI-GQEET--VNMIEPFKERIHEFFNN
T-GKMPAHIIVYRDGASDTQIKKIAYEELESLERAIESFGE--NDEKKP--TITYIMAAKRHHTRFFRSN
LDEIPHGTP-HLNCPPGTLVESSIVSRNKWDFFLQSHYGTLGTALPTRYTVVRDDWKVSPAF-IQTIVFA
HCFGNARCPRPLSIPVPLHYAHLAAKR-SKVLYDYYKDNAC------------D-------------EDL
QNGMHYA

>EP00081_20869
-DH--QTLY--MPA--TC-RSYSMIALVDR-----DQTSLQTFCQSLTMKATAM-G-MNF-PRW--P---
-DLVKYGRS-------KEDVCTLFTEIAD---RVTNT-VCDCIIVVL-QS-KNSDIYMTVKEQSDIV-HG
IMSQCVLMKNVSRP---------TPATCANIILKL-NMKMGG-INSRIVA----DQITNKYLVD-QPTMV
VGIDVTHPTQAEMRMNMPSVAAIVANVDLLPQ-SYGANVKVQ-KK-CRESV--VYLLDAIRERIITFYRH
T-KQKPARIIVYRDGVSEGQFSEVLREEIQSIRTACLAIA----EDFRP--PITYIVVQKRHHARIFCKF
PNDM--VGK-AKNVPPGTTVDTGIVSPEGFDFYLCSHYGVQGTSRPARYHVLLDECKFTADE-IQNITYG
MCHTYGRCTRSVSIPTPVYYADLVATR-ARCHIKRKLGLADTNSLSSSLASLGKKSHAPSQDCVSVAADF
KSRMYFI

>EP00082_13060
-RG--RHFY--KAA--SM-TRWIILNLSRFPQ----KHDLDNFVKLLLRVGQEL-G-MRIE----MPL--
-DVTVADAN-------RKSTRAILSELMA----KY--TNLEIMVIVL----AKNSNYAEIKQVAETD-LG
LRTQCIMDNNVIKKC--------NAALVTNLCQKL-NAKMGG-TNNSLLA----QEKP-A-IFQ-KPVII
IGADVTHPAPG--DKLRPSIAACVGSLDSIPS-KFHASIRIQMMS-RVEII--KDLKDMMKDMLKAFYRA
T-KHKPERIIFYRDGVSEGQFLEVRNREVSAIRLACQELSP--NETYEP--ALTFIVVQKRHHTRFMPSS
DREG--VGK-CRNVPPGTTVDSVVTHPLDFDFFLCSHFGIQGTSKPSHYYVVWDDSNFTADD-LQKLSYY
LCHTYARCARSVSIPAPVYYAHLAAYR-AKNHVISKVDVSSSSSDSSGGS----GDMVPTVDAVRVLDSL
QTAMYFV

>EP00092_7368
-DK--NQYV--VGQ--TC-TNWCLFDLSGL-----SENQFKEVVMGFSNVGKEV-G-MNI-SKK-RE---
-DILRISGT--EDV--AGCIEEKLKQALK---ESENK-KLEMILIIF-PF-KAGFLYDKIKQLGDIK-YN
ITTQCCLKTVLFKGD------SLNKQVVGNICLKI-NAKLGG-INHVLAP----KSKP-A-VLK-RPVMV
MGADVSHPAPE-SRGLKPSIAAIVASVEPKAA-NYEVEIRIQ-DG-GEEVI--QDMKNVTKNLLIKFHAA
N-KRKPEKILMFRDGVSEGQFLTVLARELLAMREACKELE----EGYEP--QITYIVVQKRHHTRFFPTD
GN----KYK-NGNALAGTVVDQGINHPTEGDFYLLSHEGIQGTSRPCHYQVLWDDSDFSADE-LEVLSYY
LCHLYSRCTRAVSYPTPTYYSHLVADR-ARKHHNELASFDGGSTSGGSMELT-DNQKRDI--KKVVEEGV
KKAMYFV

>EP00113_11125
-QN--AQFI--SSK--QV-HSWGCVWFRDRML---NPRKVEVLISKLKKSTADC-G-IEG-INE--K---
-NL-------------------------------------------------------------------
----CMQIKNIDKA---------NHQFLANLALKI-NAKLGG-TNNTINQ---------SELLK-KPTII
FGADVTHPGIG--DQTSPSVAAIVGSANIDLS-HYFHAIRIQ-EH-RKEII--QDLQSVVKTMMLSFYRK
L-HRKPERIIFYRDGVSEGQFNDVIREELTAIEKACRSIE----EGYRP--AITFLVVQKRHHTRFFPSQ
NKDS--VGK-ARNVPPGLVVDRGVCHPSQFDFYLCSHFGIQGTSRPTHYHVLLDENKLSADS-LQEFTYQ
LCHVYCRCTRSVSIPAPVYYSHHLAFR-ARSYMAQLG-----------------GEMRPQ---QVLSKNI
GGAVFFA

>EP00114_2052
-KS--KQFV--ECG--QL-CNWTIITFGIR----KNDRDVDQFINSFMRFSSSY-G-ISV-QQK--P---
-NVISIYDI-------KE-VEGTFC--------NFSR-TIQLVVVIL-PN-GRNDVYAEVKRMSDVF-YL
IPTQCVLSKNLKKC---------NPQFVGNLCLKI-NLKLGG-INAVVGQ--SPDDVP---YLD-NETFI
VGADVSHSGRN---EIKPSIAALVGTLNPSTG-RYYSNARIM-PP-KQEII--QPMEEMMKELLIAYYNT
S-SIKPKRIIVYRDGVSDGQFAQVKDVELQGIISACRQLE----EDYLP--SITFIVTKKRHHSRFFCKN
HHDS--VGR-AGNVPPGTVVDSGIVSARKHEFYLCSHLGIQGTSRPTHYVVLHDDIKIPADR-LQRLTYA
LCHMFTRCTTVVSLPAPTYYAHLLAYR-FRQILNAWGNSDGCSTVGSEEGLV------PS--SDKILESI
RNGLFFA

>EP00119_10639
-RG--KQFH--FGV--EV-SVWAIIIFTSVKQC--PEEKLRNFVFQLRKISQDA-G-MPF-RRD--P---
-QFVRYIQD--VER--VEAVEPLFRQL-----LTEME-GLQLILVVL-P--GKTPVYAEVKRVGDTL-LG
VATQCVQTRNVNRT---------SPQTLSNLCLKI-NVKLGG-INSIIVP----NMRP-P-IFR-EPVIF
MGADVTHPPAG--DEKKPSIAALVASMDAHPS-RYSATVRIQ-QH-RQELI--SELAAMVREMLIEFYKS
T-RFKPQRIIFYRDGVSEGQFLQVLSHELASIRLACRKLE----DGYQP--GISFIVVQKRHHTRLFCSD
DRDK--VGK-SGNIPAGTTVDVGITHPTEFDFFLCSHAGVQGTSRPSHYHVLWDDNGFTADD-LQCLTYQ
LCHTYVRCTRSVSYPAPAYYAHLVAFR-ARYHLQDEDRSSGDGSSASQQS---EEPRSPA-----IHEGM
-NVMYFA

>EP00129_4057
-RG--KQFL--SGAMATV----ALLNLAG-PADAVREADFRSFYQQM-QVAAE------L-----EPDH-
-PIVVERRH-------DEAILDAMRRLVH----LVGE-PPGLIVVVL-AD-GNKSRYNQVKAAGDLV-LG
IATQCVQAQKIQRA---------NPQYLANVLTKV-NVKITA-TNQYVPVNWLANRVP---FLS-VPAMI
VGIDVSHAAPD---SALPSIAAMVASMNPSAT-VFRAQLSAQ-AA-RQETI--DQLRDMAKKLLTEFICA
N-RAWPRRILVLRDGVSEGMLTYVTRVEMNALRTAYAELSAALDPDLQP--KYVYVIVTKRTKTRFAPSD
RTP---IDK-SGNVVAGLVVEREITHPTHFEFFLQSQAGLQGTSVPAKYTVTVDEMGHTPDE-LQTLLFS
LCFTFQRATRSISVPAPVRYAHLAATR-GMAYLAALRDPEM-----------QRNGIQPH-------NNV
A-GMFFM

>EP00129_8760
-DN--MRVA--NPA--RI-SALGVLSFCGPRRA--SQNQVADWMDEFFETAEGM-G-LGFNKDK-YPI--
-QFA-------RSN--PEGVEAALRAVYQATGNTFKQ-DPELIVCLL-PA-KSTA---------------
--------MSAERA---------NVQYWANVALKV-NTKVSG-AYINFRL----AQSR---FFT-ESTML
VGADVTHPAPG---THQASIACMVGSLTNSAD-RYATVTWQQPQS-RQEEL--GDCKGMFAQLLRAYNKN
N-QSFPKRILFYRDGVSEGQFVAVHQTEVKAIKDVLENA-----GAREI--RLTFVVVQKRHHTRFFATN
PARD--TDR-SGNLKAGTVVDRGVTDPVNFDFFLQSQAGLQGTSRPTRYFVLHDDVGWTADD-LQMFTYH
LCFTFARCTRSVSVVPPAYYAHLACFR-ARHHATGGIDASETASVYSTGS---GGAGEPA-AFPMVSTKL
KDSMYFM

>EP00132_11621
-AR--TAYL--SPA--AM-PSYGYVLMCSDYDM--SEDGLWELDTRIRQTFGET-G-MQI-AHA-DDV--
-AYVRMGQQNIASF--QQAVTNVIARCAQ----VFGTTRPGLLFFIV----NVRHNYELIKSVMDRE-VG
IPSQVMQARNLKKQG------NSLTQYLANVSLKV-NTKLGG-VNQMLKE----PPAP---FVT-DDIIV
MGADVSHYTGD----DKPSIAALVATINPQLT-KYFPSVRLQ-SN-KTEVI--EKMQDIIKDSLLAYYRT
NGGKKPKRVLFYRDGVSEGQFQIVYDNEIKAMKRAFAALE----KDYNP--HVTFTVMTKRHKTKIFVAN
PNPDT-TDR-SGNALPGTVVDTTITHPYEYDFFLMSHAGIQGTSRPAHYYVLLDENNLSSDI-MQQFTYR
LCYVYSRATRSVSLIPPTYYAHLLAYR-VRIYVNQGHQNVA-----------AHTGLVPS-----VNQNT
RDTMFYV

>EP00138_4046
--G--HLFRKALPGTNPI----GVITFKS---------EPEDFLKSLKQTLRDS-GSTRI----RIPA--
---------THRAD--ENRYRQAFQQF--------NM-RTPYVIVLL-PK-FDQQVYSYVKYYGDIV-TG
IPNTCVTEKYVKKEK--RITFKTDGGAVENIALKI-NLKLGG-INHEIQSDG---------IHDIRTTMF
IGIDVTHPTGTDSQSGAPSISAVVANNDPTLA-QWPASITTQ-EH-RKEMV--ESLERMVTDRLRAW-KD
Q-DKLPARIIVYRDGVSESQYQEVLDTELVQIQSAVEQHYA---GRSLP--KITLLIVGKRHHTRFYPLN
LDA---ADK-KGNVTPGTVVDRYCTMERNFDFFMVSHAGIQGTSRPAHYVVLHDSNNFTADQ-LQSITHD
LTWVYGRAARSVSIATPAYYADIVCER-GRCYLYSVFNNAL-----------------PGRWMQGVHPNL
-DTMFYI

>EP00139_2782
-R---YQFV--DGA--KLTPTFGVVILKD-KRI-DLQRAVPTFLTELGRLGIKI-G-KNF-----KKY--
-SIDLNHAS-VQSQTLESNIISIAKKA------KTED-QCNFLLFIL-PR-QDTPLYSAIKRACDLK-VG
ILNSCSILNTFTKKR--RGTENFDAMTYAQMAMKI-NIKLGG-SNHKLSKKD-------QGLFDNVPIFI
LGADVTHPTGE-INSESVSIASIVGSEDEIFN-KFPGSVRIQ-TG-GQEVI--ADVKSMVLERLENFHKK
I-GKLPSKVLFYRDGVSEGQYTTILKEELTKIKAAFNEYGK-NIPKYSP--TITFMIVVKRHHTRFIPID
N----ADDPSNENVIAGTTVDREITSPAYFDFYVQSQQSLQGTGIPAHYYVLHDENNYTSDT-IQKITYD
LCHTFSRATKSVKVVPAAYYADLLCTR-GRDYIYGFAKDPN--------------KGSPIKFGENVNPSI
KNTMFYI

>EP00146_10642
-Q---RKVYA-ACP--PI-TDWVFIVYEV-SQF--SIDDMRQSIHGLKDQANRL-G-IRMD----DPRA-
-KYHLNAGT--GSI--PGQLFQKAKEFVM----TFKR-RPQLFVVVL-PQ-GGDEIRIGVKHFGNIN-PG
IATQCLKGFQCRGA---------RPQYWANVMIQV-NGKLGG-IHAVPNSTT-------GSLVDAIATML
IGADVTHPPPGDQSKHKPSFAAIVWSWDRHYA-RYRARDSIQ-RG-REEII--QHMKPMAKEAFDDFKKT
N-GKYPRRVIVLRDGVSESQFREVQKKELAMIKEVLRDLKI---KENDC--KITYIIVGKRHHIRFNASD
PKD---RDK-SGNAPAGTVIDTD--------------------------------NKFTADG-LQQAMHA
LCYGYASATRALSIPIPIY------------------------------------------------CKF
--LVYYS

>EP00147_11674
--G--QTLQ--SPK--PL-EFWAAVNFYP-ERV---------VFETASRAMQSL-G---LA----RP---
-PLHMRNGN-------PQDVEKSLGRVLRETMNIVGL--GRILVVIL-PD-EAATILHTVKFWGDVK-YG
ILTQCVRADKLLKA---------NDQYWNNVALKL-NARLGG-LNYHASG---SRTIN---LKK-EPYII
MGADVGHPGPR---VRKPSVTSLVFSLDMHAT-KYASMCRIQ-NP-RQEVI--QDLREMVVSALKGFIAE
N-KAGPGRIFFFRDGVSEGEYEKIRNEEIRAIDAAVGEVWG--ARTPKP--KVTFVVVGKRHHAVFFPVD
QDA---GDR-TGNVKAGCVVDEGITRPGYPNFYLQSHAAIQGTSRSSNYIVLQDQFNNHLPT-LQDLAFA
LTHVYAKATRSVSIPAPVYYADLVCTK-ALLHMHPVGAAQLTSSVSSGQEP-------PLRVFGRVHDNM
R-KMWFL

>EP00151_8749
-KD--VKFVE-SGE--RL-EFWHVVIFEQSKWM--PKGEVINFIENLARQCESQ-G-MSI-ARN-RP---
-EIQ-YLQY-YNKG--PNVVKQAYEDARD----ILRR-PPQLIIFII-PG-EKSPLYETIKRVMDTE-IG
CLSQCVSVDSRKNFR--------SPQYCANLAMKI-NLKLGG-VNSILPE----DKLR-L-PSG-EEVLF
LGADVTHPK----DKNGKSICAVVGSLDNQAG-RFITKYQDQ-ER-SKEEI--LEIDKLIKEILREYCKN
NVITLPPCIIMYRDGVSESQFERVLRWELPKIREACRLFR----QGYEP--KIIFSVVGKRHHTRIFPVD
PKNRMEADK-NGNCLVGTIVDKKITHPTLNDFYLQSHFANQGTARPSHYTILHDDIKLTIDE-FQGLSNT
LCYNFQRSTSSVSIPAPTYYAHLTCAR-AKMYLTT-----------------RGNIYLPN-----VHRNL
KNPMYFM

>EP00151_10830
-VS--QVIQ--DGK--KL-TNWSILALSGD-----HQNAIAQFGRQLTETLNKK-G-MNI-VNQ--P---
-AVVIFNQH--GDI--KRGLTQAAERARM----NKDE-PVQLVLVVM-R--ERSRLYSDIKRIAETE-LS
IRTQCVLNKNIRKP-------KGFEQFCVNVGLKI-NAKLGG-RNYSLST----GQID-F-VSS-VPTMI
FGADVYHSGVH--EQHMPSIASVCASMDAAAT-IYSGRSMNK-EP-RNETI--EELDLMVIDLLKAFRAK
N-GRLPQRILFYRDGVSEGQFRKVMEVEVDMLRKAFKGGY----GDNPP--KLTFIIVQKRHHTRFEPTN
QRD---SDR--GNCRPGTVVDTGIVVKQEFDFFLQSHASLLGTGRPTHYRVLVDDNKFKADD-FQSLTNK
LCYLNARCTSSISIVTPAYYAHLICNR-ARHYTVWQGESSSEGSATCAS----------------VSKPL
TNLMYFL

>EP00170_4412
-RE--KVYY--QPG--KILHYWGVLILEDRPRG-GAQGKLGSFINQLVTLSNKT-G-LAI-SNT-RP---
-LVVVKSK---SDV--AEEIKRIVDDAHS------GQ-PCQLILVVK-PA-NETSDYREIKFQSDSV-LG
CPSQCMLAKHLEKA---------NLMYVANLGLKI-NCKLGG-GNVTLTQ----PSLD-R-LKARKTLMI
MGLDLSLESKS-IARTTDAVAALVGTLNHQFT-QYASAYRFQ-PS-SDEYV--RDLQQLAEEVFRSYFNR
-WQKLPDALLVYRDGVADSQFKNVLNLEVTLLHAAYQKVL----PGPSP--EVTFVVLQKRHRTRFMPVE
QRH---ADF-KGNCKPGLCVDENITQPHQFEFYLQSHTALQGTVRPVRVVTLIDELGLSADE-LQEITHA
LCYVNARCTLSTSVVAPIAYSALVAER-GRVMRAGGLGEVSASSVAGGAA--------PSNNDIKLSDQL
KDTLYYM

>EP00177_5581
-TK--ERYT--TGA--LL-YTWAVVNLTNM-----RDRDLEGFIGVLVSMGRAK-G-MTI-ANP-RP---
-RIFNCRPD------PGEEMLQIAQKYARTPA---EKYPLQFFLVIK-ER-QDSQTYQAIKKSCDLM-VG
IASQC-LAKHCGPRA------RSREMYCDNLLLKI-NIKLGG-QNFVVSPYNPSSRIP-VPFLD-KPHIV
LGADVTHPMAG---GKSPSVAALVGSRDRQGV-QFSGAIRNQ-TG-KQEVI--LELGAMFKEVYYRWFQN
F-GKHVQSIIMFRDGVSDGQFEEVLQVELDALRQACREIS----DKFRP--RITYIIVTKRHHARFFPDK
E----NSDR-SGNILPGTVIDRDITSREFYDFYLNSHAGIQGTSKPSKYTVLIDENNIPTDS-LQGYVFR
LSHAFVRCNRSVSMVNSAYYAHLLAFR-GRAYIGEEMSDTA--SIGSSET---IVPQAPA-----LHNYL
K-RLFFV

>EP00178_15047
-KD--RQVFQ-TGE--PL-RSWGVLVLADV-----QRADVKRFTYAVMHVLRGY-G-MEVK----EP---
-RFKYSHTPLVKDMI---ALKQEVDDA------TTGT--CQLIMVIK-ET-TATRDYNKIKNVSDTY-LG
IPSQCVVSSQVRQP---------TLLYCLNLCMKM-NAKLGG-VTARISG----DNFA---SLG-DRFMV
VGATVSHPSNMEQTGDAPSVASMVGSLDKRCG-RYGGAIKLQ-AP-TAEGI--QDFGTLFRSILTLFHAH
E-KFLPENILIYRNGVADGQFARVLKVELDEARQAAIEFGRQNVPDYEP--KITFIVMQRGHHMRFFPMD
NGP---QDL-SHNCVPGTVIDTDVTHPQHYDFYLISHNGIQGTSRPMRYTVLKDEIGFEPDE-IQGLTYR
LCYLFTRCSRSVSMVPAVYYADLLAVR-GRAFLAARSSARLELIPGQPSVP--SDEPLPASGIPIIHDDL
Q-RFFYV

>EP00180_2180
QRG--PGFML-PSA--PL-TSWGVIVGTDTHTL--PDRDLHDFLGSLARSMDSM-N-IPST----EP---
-MIIRRIRVIGQDM--AR-ARDEISAIAD---RNRKP-RIQLLLIIV-RN-QDVPIYNAIKKAGDCD-LG
FPTQVMLAKHATFGK-----KRGVNMYCSNLVLKI-NAKLGG-KNFTPLP----MTQPGMGFEN-NPFMV
IGADVTHPAPG--SRAFPSISAMVGSLDRWLA-SHVGVYRAQ-EG-TVEVV--EALAEMLEEMLKAFAAR
NKNVLPKVLVIYRDGVSDGQFAEVLNKEMAAIWDGCRKVQ----NTYKP--QVIFIVCKKRHHTRFMTVD
PRQ---SDK-SQNMPAGTVIDTGVTHPKEFDFFLCSHAGIQGTSRPAHYHVLYNDDKLTSDN-IQCFTFR
LAHAFARSNRSVSLPTQTYYAHLLAFR-ARCYVPPEAQPASHSTESNGDQ-------RPL-------SEL
-NTMHFI

>EP00181_4581
-RN--MAYF--SGQ--TL-SHWGVLVLVDERMA--DNRRVQDTISGLLSACEEK-G-IKV-ENS-NP---
-PVKRDPYS--RDV--LAAMTDLKNMIES---RSNGE-ACQLVLVIK--D-VDNEMYKNIKTASDIS-LG
FPSQCALAKNLTK----------GPQYFGNITLKV-NAKLGG-RNWVLSA----EDLR-IGNDN-DPFMV
LGSCVTKPQNR---SNTNGVASLVGSLDPQLG-SYATTFTNQ-DA-KDPYI--IEMKSMVAIVLRRFRSE
G-GKLPMKLLFYRDGASEGAFPTIMSNEIADIKAACASVE----PGYEP--KLTFIITTKRHHARFCP-P
PNF---ADR-SGNCKPGTVIDAGICHARNWDFYLFSHSGIQGTSRPARYTVLLDEIGFDADS-LQRITYN
LCYTYARCPRSVSYVPVAYYAQLYGLR-ILHIQGGDDEFSDRQSVASGAHP--GQGEEPVKKFNKIHERL
ETVMFYM

>EP00185_7257
SNS--TQFY--ESAP-PL-KSWCIMDLAG-------QSVINDLVSSIMRMAPEN-G-IDI-QR--EP---
-DVVPVFELSEQAV--GNAMSDMIDKSVQ------GE-RVQMIVVIK--A-QNDDVYRSVKRMGDSL-YG
EITQVVNSRHLRSRL--------SPSYVSNILIQL-NAKLGG-LNFVIDR---SLIYP---FEE---AMM
VGQDQQRPRGRS---EQPSVVAFTATYEHTLM-RYYGVSGIQ-KA-GEPCI--LAFEEHFTKLLAYYKET
N-GHLPKTIVLFREGLTEGKFSTIVEERNDSLFAACEKAK----SGYKP--KLVYLAVTKKHAVLFKT-D
SSQFM-NSR-TGNLKPGIVVKDVVTTAGRREFFIVSHAGLLGTSRPCRYTVLMDEAGMTDIQ-IQRMCYN
LCFTWQRCTRSVSVAAPAMYAMLLAQRLGA----VEAEGSGAQM--------AGNGRRPAEWLGRVHTSL
-DTLFLI

>EP00206_4326
-RG--TGFF--KPG--TI-TSFAIAAFCSQRNAADDPVSLQNFMWDLVRGCTKL-G-IQV-PRM-TPVP-
-LIVWHNPN--SNFP-GETMVAAFEAA-----GFFKR-DPDIIFVVL-PERNQTEVYKAIKRASDSF-LG
VPSQCFNPQKGGICT---PPRRGRDQYVANVAMKI-NAKLGG-INVNLIS----RPVK---WME-EPFMV
LGVDVSHPVGF--NKSSPSVAAVVGSLDNSLS-SFGTEIVLQ-GH-RVEVILIINLKQAVRTLLLLYEKT
T-GANPRRIIAYRDGVSEGQYPQVQRLEIPQIVEAIEQRK----CDVRDDIPITYVVVSKGHHTRLFPAS
PRD-------------GTVVDRAIVHPKEYDFYLNAHASIQGTSRPVHYHVLLDQNNLGPDQ-LQSFTYD
MCYLFCRCTRSVSIVPPCYYAHLAAFR-GRILVSEGMSDTETSVSSGSTG--------PTVECAKAHANL
R-KMYYV

>EP00210_6357
-KE--NQFA--NPV--NV-QSWGLVNFCK-DEV--QNAGIKTFFDDLMAVMKKK-G-MTV-NVL--PF--
-KIDAKLNE-ISYT--TQILQKCAQGANA----KYNT-ECQILMIIL-PDVTTDELYQEVKIASDQL-IG
IPSQCILSTQSGLHP--SSEARNRDAYLYNLTLKM-NAKMGG-SHSVLYTPPRSFTYP-L-VGD-KPFMV
MGADLTHPPPI--SDDKRSVAGVVGSLDQDLA-QYACRGLVQ-EL-GREVI--VDLKSAVKELLLTFFKN
N-GLKPESILFYRDGVSQGEFPKVVTHEFKAIKQACAEMG--PGADYYP--KITFITVQKRHNIRIFPAD
LTD---VDA-SGNNLPGTVVDTNICNPHGFDFYLISHAGIQGTSRPALYSVLVDENNFDADS-LQLLTYW
MCHVFCRCTRSVSYCPPAYYAHHAASR-CKILHLK-----------------ARQGQRP------VHENI
KDRLYFV

>EP00218_7336
-SG--KQFH--QGA--HL-INMVGIAFCNL-----KPGDVKGFCTTLVAKCKQL-G-MNVN-----PDL-
VKVV-------AGD--IRNMRQSLQLAIKSIGGMKPP-HLPMVVCCI-PD-DTGPCKALLKTEAETI-LG
IPTQCILAKNVKKYS---KDEKGADQFHANVALKV-NIKLGG-RNYFVDL--KKGVER-F-VAN-EPTMI
IGADVTHPAPG--STKFPSIAAVAGSVDPYLA-RFTTLCAAQ-AG-RMENI--TSLGGIMAQLLKAFYQG
T-KRQPARIVIFRDGISEGQFKPVLVEELQAIRAACKSLS----ESYSP--KITYVVTTKRHHTRFTCVD
PKD---ADR-SGNITSGTVVDSDITDAKTFEFYLCSHAGLQGTSCPAHYHVLYDDNKFSVDG-IQELAYN
MTYTFQRCTRAVSIPPAVYSAHLAAAR-ARMWLDMRESSSDTESVVSGSGES-VVEALPS--PTAFFKGI
APVMYYM

>EP00229_93
-RG--QTGLREGNN--EL-SQWAIISFDRYVR----RDDCYDLGRTLKQKMEQI-G-IRV-TAE--PI--
-SLDQGGGG--YPG--GENIEDCLKRVVR----KFRD-KPQIVFCVL-PK-DNKHIYNSIKECAEIE-IG
VRTQCIMNKVGGGGG------GLNDQTLANIMQKV-NAKLGG-INMLVSPVTAAPRSP-TQLFS-KATII
FGGDVSHASPG---SQASSIAALVGNINRSCT-QYVARLSAQ-AN-RKEMI--DDLKSMAREIMIEYFNS
NPDSRPERVIFYRDGVSESQFQAVLQEEIPFLRAAFQSLG---DGSYNP--TITYIVAQKRHNTRLFVAN
PRDG--EGR-NRDVPAGTVVDTG---RVKFDFYLQSHSGIQGTTRPVHYHVLKDENGFTPDA-IQNLTFA
LCHLYCRCTRSVSLVPPVYYAHLAAGR-GAQYDMAVMRGSDTSSVGGSSGGGAGKDDAPT-RRIQLHQSV
INNMFFA

>EP00247_44017
-NH--KQAL--QGS--RI-CWWGVCDLTGG-----KFTKRTEWIHFITSRATEM-G-IKL----LKPM-R
AHVCHLESL--NTT--FALIQNAIPQGEK----DRGA-FCQLILVIV-DG-HRSPLYNEIKYFGDIE-KG
VPVQVVNYYPLQQSY--LDDKCFNKTAATNLLLKV-NVKCGG-RNFRLHQ--HVSNLS-S-IRN-RTCIF
LGADVSHPGVG--DHEAPSIAAVVGSIDPDSV-RFIARHSAQ-KR-YTEII--LNLQELVLDLLREWHQA
N-RCLPQVIILFRDGVGQSQFQEVLEKEVNAVKDAARQAAV-SMSSYEP--CITFAMVQKRHHTRLFRRI
CDRKYSGCR-DLNVPPGTVVDDKIVHPRNFDFYLCSHSGEKGTSRPAHYHILYDGTGFSADD-FQNLTNK
LCYMFGRSTRAVSIVTPAYYAHLAAWR-ARVWYQAMRQKRSSISVGGGGGGEYYSVVPPS-----VHPRL
RLHMYYL

>EP00269_17061
-MR--SRFL--RGG--VI-RRWTLVNFTRL-----AREDVDAFISELIQRCVAV-G-VQMD-----P---
-PVI-PPS---SGR--LEQYDTLLRNAVRNHASKPGE-GLQLVVCLM-D--AKHQIYGDLKKLCETE-LG
LVTQVCLKKNVMKEY------NSLSQYLANLAMKI-NVKVGG-QNMDLAQ--LRLMVP-S-ILG-KPTII
FGADVSHPMAR--DDTSPSISAVVASMDPSAV-KYLARARSQ-RG-RVEMI--EHLHDMVVDLMRAFFTH
T-RLKPERLLFFRDGVSEGQFSDVLNNEVQAIQRAFLTLQ--PNGDYCP--QITFVVVQKRHHTRFFPAD
NNV-----V-SNNVRPGTVVDTEITHPREFDFYLCSHRGLQGTSRPTHYHVLLDQNGFRADQ-LQTLVNS
LCYTYARCTKAVSVIPPAYYAHLVAYR-SRLHVDSVAAGAGSSSARAAAA----ECRLPE-----VLPEV
RNYMYYC

>EP00286_14246
-R--FTSLF--CPV--EL-VAWGILVTDPF----FIQADVDSFCKQMQTVCREK-G-IKM-T---QP---
-HVKFVTNT--RDL--EGDLKRFVQDVSR------DK-SARLIIVFK-PD-NDSVRYSEIKRVCDCE-LG
IPTTCVNSRKETTIF--------KPFYVKGIVFKI-NAKLGGSVNWRVH-------LP---FPD-TKTMV
VGIDVSHPAPG---SRQPSVFAITALMDPWGH-RYRSRYRAQ-SR-RVEGT--TDMEDMIEGLIEDFEQC
T-DGLPNAILVYRDGVSESQFQQVLATEVQAFRNVAAKLAA-DQADVMP--SITYIVAQKRNHARFFPTN
DRD---ASG-NGNFDAGLVVDTAIVNPRMFDFHLLSHAGLQGTSRPVYYHVLLNEGRYTADD-IQALTYA
LCYGYSRCTKSVGCVAPIYYADRVAER-VRLYYGGDWDDLMTGTVQSNVSG--GSDRQPE--TKIIHKNX
AKDVFHL

>EP00286_22528
-RG---SLF--SPI--GL-LSWGILVTDRF----YAEHMVKRFKELMEEVCREK-G-IKL-N---PP---
-HVHFLNNS--SNL--QDDLKGFSNEVSEIASAKQKM-PTQLIVVMK-PD-NGSVSYSEIKRVCDCE-LG
VPTTCCNSKKMKGEF--------KFPYVKGIVLKI-NAKLGGSMNWKVH-------LP---FPNNVKTMV
FGIDVSHPAPG---SRQPSVGAITALMDRYGS-RYLSRYKAQ-SR-RVEGI--PDMEDMIAGLIEDFSQS
C-MGPPDAIVVYRDGVSESQFDQVLATEVRAFQNVARNLSQTGKGNWMP--TITYIVSQKRNNTRFFPAN
PRD---ASR-NGNFEAGFVCDTTIVNPRMFDFHLLSHSGLQGTSRPVYYHVLLNEGDYTPDA-IQELTYA
LCYGYSRCTKSIGCVTPIYYADKVAER-VRLYYGGDWDDFMTGTAQSTVSG--GSDRQPE--TKVIHENM
RETMFFL

>EP00286_26052
-HD--RLFTP-IPG--GL-QAWVVMVGDRI-----PQREVDDLVSNLTEAAKQS-G-MSP-R---AP---
-EVVWAD---------RGDLPG---KLSALGA-------LQLVVVVF-QQ-APSGVYGEVKRVCDVE-LG
MPSTCVVMKKFSNT-------KHKLGYCKGVMLKV-NAKLGETVNWEVDIG----------IRA--KTMV
LGINLSHPAGG---TGL-SVFAVNCLMDFGGH-KYSTRYHTS-HL-RGGGV--QELEAMLDGLIEEFVLR
--NGTPERILVYRGGVSESQFSQVVATEVPALRKVVTALS--TSGEWQP--SLTVVVCQRRTGTRFFPPG
PYV---SAR-HGNFHAGLVVDAGIVNRAVFDFFLLSTPGLQGTSRPAYYHVLLDEAPYGADE-LQRITFG
LCFAYARCSKAVGCVTPLYYAEAAAQR-VRLLNAPFFEDRWAPSSSAAASA--AA---------------
-------

>EP00294_681
-RN---QYKA-TGA--PL-TAWCVLGLYD-PRQ--FEDEVTRFAQDFQKVAEQR-G-LM---NRDCPR--
-PIFHFGGH---------PVSATFKEFYD----KLGN--PQLVIVIV-PR-RNCDEYREVKWVSDVT-FG
FPTQCVSWDQYRAQK-------NPDQYLNNIMLKV-NAKLGG-VNWCLSS-----PLP-K-ISA-VPSII
FGIDVSHPAPG---SFHPSVAAVTCTVDELFC-SHAGTFRAQ-SS-RQEAVDPDKLKDMVKDLLKTFYNK
T-EVKPARVIIFRDGVSEGEFGSVLASELGAFRAAFQELE----EGYNP--PVTFISCQKRHHTRLLPAD
REM---MDD-TGNVPAGVLVDTGIVSGHYWDFYILTHSGIRGTTRPAKYSVLKDENGFTSEE-MAMLIWP
LCHLYQRSTRTVSLVPSAYYAHLLAAR-GEKLLASEGAGLDTASHCSGSSD-QARLRAEAADFGGVHKNL
RDSMFFV

>EP00294_5166
-NR--SSLF--ESG--QL-SCWGVVDATGF-----KGDHLVPFLQMLVQTMTNK-G-MKV-SMR--P---
-RVT-AAA---QAV--EQAMKESAGQASR---EAGGR-PPQLLLVVL-RD-KDP-VYSHIKLVSDTM-LG
VPSQCMLAKHAKMP---------KDQYCANLCLKI-NSKLGS-RNSILTAPFK--------HYA-EPYMV
VGADVTHPAPG---SLRPSIAAVVASHDRTAT-NYACAMRVQ-PS-RQEVI--TDLEGMMTELLNAFGP-
---YPPRRIIMYRDGVSEGQFSQVIEFELRAMRAACAKYG----QGFDP--QITFVVVQKRHHIRFFPAT
RNDA--DPK-NGNCLPGTVIDTTICHPVHYDFYLIAHQGLQGTSRPAHYQVLHDDIGFTPDE-LQEMTNC
LCYCFARATRSVSLVPPAYYAHLVAAR-AVCYLPEEDTVS-------------------------IHSGD
GX-----

>EP00295_6096
-NR--DKFF--KGG--EL-INWGVLGFVN------NWDRVNAVAELLGQKAHDK-G-MMV-R---RPH--
-KVALSNNTLRNARSSKEDVLSEIGSIAKRGAR--GEGRLNLVVIVV-PQAKTDPAYACIKWATEVQ-LG
FPTQVVALATFDKQK-------RPDQYITNIMLKV-NSKVGG-INYILDS---SSQLP-I-LGD-RPFCV
FGIDVSHPGPG---SFQPSVAAVTCSVDPHAA-QHIGTFRAQMDGGRQEVV--MDLKSMVVELLRKFYAV
A-STKPERILVYRDGVSEGQFATVLQEELGAFKRAFRXLQ----EDYDP--PITFVTTQKRHHTRIFAES
QRD---EEG-SGNLMPGTVVDTNIVGESMFDFYLMSHAGIRGTTRAAKYSVLWDENQFDYDT-IQAVTWR
LSHIYARCTRSVSIPPAVAYADRLALR-AAALMQELGLSGLSGSVSGSSTARQRREMQRAVGTFKVDDKV
E-QMYFV

>EP00314_33413
-PG--ATYI--RPG--NV-QRCVVGLFPPQHFL--DVGGLQRGLSGLIADAGKL-G-LNL-DFG--P---
-LVRLEGRE-VRLQ--DPSLLMCLRDTSS------AE-EQELARAFG-EL-GDNAIRATNKALCS---IG
IAVQC-------------------KGYWSNLLDKL-NLKALG-TNYYPLCEVLQPGLQ-L-LRE-CPTLL
LGCDVHHAAPG---SSRPSYGALVGTVDKFFS-SHYTEVRAM-TG-RQEPV--DDMQSMVREQLKAFYRY
N-GIPPQRIICYRDGVAHNQFEEVHEVEIHAIERACHAIE----QGYQP--QIVFIVEQKGGGARFFANE
NGRV-PGQQ-MGNQPPLTVVDTVVVDESTFSFHLTPHHGMKGTSRGNLYSVLRNDPNLSSDD-LQRFTSQ
LCHLFQRCKKIVSKVAPNYNAHLAAEMEERESFSD------TASVSSDAAAC-------------VHERL
KTRLFYT

>EP00323_13620
-RGS-LGFY--QPG--RV-DGFAVVKFERA-----DDRLVNTFIDKLMGFARSR-G-MDI-GRQ-EG---
-TIVDLSSH------HGEAIEKALDTAIR----RLGT-RVGLVICFI-GDKNAKELYPAIKRWSH---IG
IPTQCVQVGKATGPK-----LGTSPQYHAGVLLKI-NLKLGG-ANCICKA---PDGLG-I-LRA-APTMV
MGFDINHPQPG---SNKPSYSALVAALDIECT-KFHTVIGSQ-RS-RTEEI--VGFVDKVRECLRAFHRL
N-GTHPRRILFYRDGVAHNQFEAVKRVEVGRIFEACRDEG----KDYVP--ELTFIVVQQRTAARFAQQN
K----------SQLLPGTIVTSDVVGNDGMDWYMVSQKGLKGTSRPTHYHILQADFGAPA---LQQLTFD
LCHLYARATKVVSRPAPVYYAHRAAFL-AQYYKDGYREENMTTSHGSRGSGG---------------QSI
-NTVYFA

>EP00403_48274
-----ARFI-------SL--QWGIWSFVRA--------DLKTVGPNWGKAAERH-G-LPV-S--FEP---
-----------EDRTDGKTISEALRSAAD----QYGP----MLVVLF-PG-KAHAAYALLKLHSDRP-LQ
VITQCIY-------------DKKFDSKLDNILLKE-AMKMGL-IHIRIR-------EP-STLLT-RRVMV
MGADVTHRAVGV------SVAAVTASVDRHYA-IYDHEIRGQLSSGREERI--LHLSDMSVNLLQRWSDK
N-GDLPEIIIFYRDGVSDGQMQPVLTFELNELLRACERVK----PGYQP--MIMVIVAQKRHAFRMFPAD
GDGKGKGDKGAGNVKPGTVASDGVARLGYPNFYLVSHVGIQGTSVPCHYHWLHKDEGVTIDD-VEEVTYQ
LCHLYPRADKTVSYAPPAYFADHAAER-GKLYLEAEFPGGD------------------------VSEDL
QERVDWL

>EP00428_86569
-DA--PKFI--RPP--PN-PVGGGYRYGVPD-D--WQEVIANFRKALERDSESF-G-AKL-----LPI-R
APDVCRI----------DLVDNKLEE--------QRK-LGVRIVLVI-L--VADNAYGSVKLASD---RG
IPTQCIKWSKLEKS---------PRGIHYNIVLKM-NFKMGG-TSHVLKS--LPTATPTW-VFD-RPCML
VGIDVSHPEAG-MD--RDSMAAVVGSMDGSAT-KYVAHISSQ-TG-RVEMV--SALTEAMRCLFTSFRRN
N-GNMPSTVIVYRDGVTPSXN-LVLERELPQIQQAIAEMG---YAADAV--KVVVLVCTKGHRTRLFCQE
KGS---SEY-V-NPCPGLVVDTDIVSPELNEFILNSHAAIQGTSKPCKYTLLYDELGFKMSE-LQLLTYW
TTYLYARCNKSVSYATPAYYAHWASKR-GKELLAAGADPEKFKEISDLCSR----------------AES
NNNMFFL

>EP00455_5504
-DP--NRLL--SPIG-EI--RCLPIAFGNV-----STSLAEGFADRLANYAEKH-N-VSF----------
-RFVSRGAQHIRDVT-ERNLREMIAAASA---DSPAD-APNLLLCFL-ES-DKDWAYPVIKRVGDTL-AG
VASQCLNAQVVADGR------RSGTIYQQNLLLKI-NAKLGG-VNHAVPP----AQLP---LIA-APAMV
MGADVHHPPVG--NQAGVSIAGVVGSLDPACV-HYCTFTQPQ-PR-RLEPV--AGMEEMATRLLAVYKAG
NQDALPHAIIMFRDGVGEGFFEQVLAHEVRAIRRACSNID----PNYSP--PLVYLNLQKRNHFRFFPE-
-RD---GDK-NGNPLAGTVVDTTVVEPNDYDFFMVSHSGLKGTSKPCHYFVLFDELGVGPDD-LQALSFA
LCHVYARCTRSVSIPAPAYYAHLAAYR-ARLYDPNTADDDNSSSASSSSSSLSMAAQAPR-----VSDAL
--KLYFA

>EP00455_27853
VKG--TTLA--EPS--QA-RNCAAFVFTSV-----KVNECQSFFENLTKTCRDK-G-MAL-AKP-QV---
-QVV-------NGN--DAAKLSALRQAA-----AMRP-PPDIIFIVL-PR-AKNLIYESLKKLCEVS-LG
IPTQCINAAKIGE----------GYVYQSNVALKV-NSKLGG-TNHLLNT-----ALP---LKN-KSTMI
IGADVYHPPPS---SSAPSIVAVVGSYDNNHA-KYATEIRWQ-RG-RIEKI--LDMKSCIEDLLITYNKH
N-RGLPEQIVVFRDGVGEGFFDLVISHEIGAIKSAATTIN----ANYKP--KITFLNIQKRHHSVFFPPN
NM----ADR-RGNPKPGTVIDSVVVDPRDLDFFLYSHACLQGTSRGCHDHILFNECQLSLKD-IEDLTYQ
LAYLYQRCPKSVSIPAPVYYAHLAAAR-AAYYSDE---DAASVASGPQEA---EIIAGPS-----AHANL
RERLYFN

>EP00455_34814
-SN--KSFV--NPA--RI-DNYGVFLFGGV-----PAPDCCEALSNLVRTAQSK-G-MTM-GRL-NPVE-
-----------MDY--DEAFEAACQ----------GK-NYQLVICVL-PS-RNDPFYDVIKQIAETK-VG
VPTQCIDAAKLLDRK------KGGPAYQANLAMKM-NAKVGG-SNHTVAN-----ALP-I-VSQ-RPTMV
IGIDVHHPPVG--NTGGPSIAAVVGSYDPKAT-SYHTEISYQ-PH-REERV--LGLKASIIKLLRTFYEK
SGRRKPEHLIVYRDGVGEGFFELVVVYEVRAIFEACKALD----PVYKP--KLTFIVVQKRNRTKLFFDN
E-----AQK-NQNLQAGTVVDTVICDPRDFDFFMCSHPPLKGTSKPSHYHVIWDDANVTADQ-LQQLTYQ
LCYTYARCTRAVSIPAPAYYAHLAAYR-ARLYMVEDDSLSVSGEGGRRRKTLVLARNAPK-----LLPAI
ANALYFC

>EP00457_769
-TG--CKFS--TPL--PI-TKYLIFLYGDENRL--DGRIIMEWFRKFSFTLSLK-G-IAI-APG-VP---
-PVR-------VTP--DAKGVITAASLIQ----RNGKNAPDIIFNFL-SS-DRDPTYRHIKTVFETK-MG
ITSQCFDYRKIMQPK------VSGGAYQSNVALKV-NAKLGG-VNSILSP-----KMP-V-ISA-NPTLV
MGADVHHPPVG--NVGSPSIAAIVGSYDSHAT-KYYTVIQAQ-GH-RVESI--TNMQDAARQILINYKRQ
T-RKRPSHIVMYRDGVGEGAFEEVLAAEVNAIYAACRSLD----QNYRP--LLTFFIVQKRNHVRFFPDD
NRN---ADR-FGRLLAGTVVDSGITSPYDFDFFLCSHAGLKGTSKPTHYHVLWDESKLSTDV-LLEMTYA
LCHVYARCTRSVSCPAPAFYAHLAAYR-SRLYLPVAEDSAE------------VEGEIPE--LPLVVGEL
TSLLYYA

>EP00457_1100
-RD--TKFI--EGK--KL-SRYVVFMYGPQ----IDPRAVTFFFKNFAQMLTKT-G-LPTDSQG-KP---
-----------TAV--AVGLKGVVQSIVR----KLKP-PPEMIFNFLIGR-DPMNTYKSIKTVFETQ-LG
IPSQCFDFKNIRNEK------KSGPNYQANVALKV-NAKLGG-INNTLKP-----KLT-I-ISE-RPTLL
MGADVHHPPVG--NLLAPSVAAVVGSYNRDAT-KYMSITQAQ-GH-RVESI--ACMQQATETLLKNFKEQ
Q-KVRPEHIIMYRDGVGEGAFDDVLAREVRAIYRACANLN----ANYKP--QVTYILCQKRNHVKMFPSD
RKY---ADK-EGRLLAGTVVDVGITSPFDFDFFLCSHAGLKGTSKPTRYLVLWDDAKLPTDK-LLALTYE
LCYLYFRCTRAVSLPAPAFYAHLAAYR-SHLYLPEADPHSRPGTTAT-----------PV--LAEVLGGL
KAKLYYA

>EP00473_717
-RD--AHMY--TTP--AV-DRWGVLVLEQR----ARENEVMNFLQMLNATAKDM-G-IMFQ----RP---
-VIIPCP---PSGY--QDIIMKAVKQVED----QAKG-QCQLLMIIL-PF-SDPSAYGEIKRVCDTV-ID
VPSQCMLSKHVQKA---------DPMYARNILLKI-NARVGG-INSILDS---SPSTQ-F-LFS-KPAIV
FGADVTHAAPF---SKLPSLAAVVASMDAYPF-RYECETRAQ-KN-RQEII--QDLKGMAMNLLKRFYQA
T-RKKPERILFYRDGVSEGQFDHVLKYELNALREACNELE----SGYTP--KITFVIVQKRHHARFFPQS
SRE---ADR-SGNVPAGTVVDTAVVHPRQFDFYLVAHGGIQGTSRPTHYHVIFDENGFTPDL-LQDLTYR
QCYMYARCTRSVSLVPAAYYAHLAAFR-ARFHSKADEYEFQSGSSSDTSSAS-ASSGIPT-----VMGRT
GSQMYFI

>EP00474_8327
-RD--ALMY--NAP--PI-KSWGVLVLEQR----ARFEEVMNFLRTLNATAQDM-G-VSFE----RP---
-HVIMHKSA--PKY--GDIITDGIRAVND----VTKV-PCQLMLIIL-PF-SDQSAYGEIKRCCDTI-ID
IPSQCMLSKHVQKA---------DPMYCRNILLKI-NARVGG-VNNVLCA---SPSHD-F-LFD-RPAII
FGADVTHAAPF---SKLPSLAAVVASMDAHPF-RYECETRAQ-KN-RQEII--QDLKGMAINLLKRFYNA
T-RKKPEKILFYRDGVSEGQFEHVLKYELDALRAACLELE----PAYTP--KITFIIVQKRHHARFFPAS
SKE---ADR-SGNIPAGTVVDTAVVHPRQFDFYLVAHAGIQGTSRPTHYHVIFDENRFKADI-LQDLTYR
QCYMYARCTRSVSLVPAVYYAHLCAFR-ARFHSKTDENDHPSGSLLDES--------LPT-----VASKT
ASQMYFI

>EP00475_35432
-DN--SKFF--KGC--VI-KSWGVLCFERDRFM--PDRELAGIMGSLVEQGTRQ-G-LTF-PEK-VPI--
-TYGGYRND--REI--HESIDEIVGLAQR----TFKE-APQLLIVVL-PN-AGSQLYGEIKRYCETE-VD
VVTQCVVAKKISNR-------KGQGAYISNVLLKI-NVKVGG-INWVIPK----ESVK-F-FLG-SPAII
FGADVTHAGPG---SPMPSIAAVVASLDATAS-KYACVLKSQ-GR-RLEII--EDLQAIARSLLVKFYRS
T-RKKPEKILFYRDGVSEGQFQEVLSAEVKALRAACESLE----VGYKP--TITFIVVQKRHHVRLFPE-
-KD---ADR-SGNVPAGTVVDRAITHPSQFAFFLNSHAGLQGTSRPCHYHVLVDENRFTANT-LQDFTYK
MCYSYARCTKSVSLVPPVYYAHLGAAR-ARFHAKGDLYHDDSVSIGSGASGD--------VEFNAVKEKT
DSVMYYV

>EP00500_10048
-RD--KKLFS-TPD--SL-ASWAILDMTGP-----DDRAAVLVRNRLLEAASLH-G-LPV-----EP---
-PMD-ASNL--RDI--EAKWTSLKERCES----RAAR-AMQIMVVVS-KD-GEEEIYNTVKQLSDLR-FS
CPSQVIVEATFLSQK--GEPHRFNPQYWANVLLKV-NAKLGG-SSASFAP----KQGP-Q-LLK-QPTLV
IGVDVNHPAAGAAGANRPSIAAMVGVLDAKVT-RIASSIRVQ-KS-RTEYV--EDFGDMFLEILTRYVLE
N-SCLPDRVVIYRDGISDGEFAAAHEYEVEEMLKAFGTFAGKATPSWPP--KFIYVAARKRHGMRAVPSR
AVD---GDR-SSNCPMGTLIDDVVTSPTGEEFYLFSHGGLKGTSRPGHYIVLENDPVMTMPA-LKELTFY
LAFLCVRATSAISMVNVVYYAHLLAER-GRILLLSVFDDATTVSSGDGAGAG-AATELPQ-----ISPSL
ASRLYFV

>EP00503_3359
--N--NKFM--EHK--TI-KNYIAVSLDSA-----SDESMKSFFVELSRIV---------------PIS-
KAIK-----TCGHL--ERDLRNEVDKAAQQNI------RFDMIFVFV-SG-TNPQEYKEVKRVSDTV-LM
IPSQCIVTETMKKRL--------QKGYCSNIAQKI-NAKLGG-KNQICYGRQ---------IKL-DDVMV
CGADVTHPMPG---EKSFSIASVVGTFDKDYT-QYAGEAHVQ-RR-SQEVI--TDMVSMMETLFHNYYRK
N-RKVPSSVIFYRDGVGDGMFSLLLREEIPKIYIAFHRCF----PAY-PELKLTFVVCQKRHSVKFFPE-
-KD---ADK-LGNAKPGLVVDQGIVSKNHTEFYLQSHATIKGTGRSCRYTTLVDDNDLSMES-MESFTFA
LCHLFNRCMCSIGICAPARYAHLLCFR-ARDILRVSDGDDSASVSSKIAESE-------------IAYSM
KDKMFYV

>EP00601_21535
-RG--TQFS--HPA--PV-LDGGAHKYAMN------PSSAAGLADLLERESKML-G-MPI-----TSV-R
GAVVSVAYGDG-----RECLYNEFAK--------LKA-AGARIVVVV-L--GRDTFYGEVKVCGD---LC
LPTQCARLDKVEKK---------IRQYETNLLMKM-NPKLGG-TNCTLTQ--GTPRGPSW-MFD-AKAMV
VGVDVNHPNPG-QAEGSPSVVAVVASTDGMLG-QYAAYVTSV-EG-NNEPV--AVLQPIFSELLRVFSRN
N-NCMPEKIIVYRDGVADNQI-DGLKSEIKALEGAISDLG---LPIDSV--GIVVLVCQKRHHTRLAYQA
NPQ---APY-V-NPCVGLVVDSRILGPSLNEFYLNSHAAVLGTSKPTKYILVHDSIGVKICE-LELLTHW
ICHTYARCCRSVSLATPAYYAHWAARR-GKVLLSSGLSREDLESTSRAWLK----------------PDV
PPSLYFI

>EP00612_2863
-FN--KKFF--EGG--AL-KCWAVVSFCSERDF--SRGQAENFVTSFVNTAKDH-G-MTT-PME-KP---
-PIMLSSEF-QGSP--KDLMKEALLRASKQC----GNIRPQFILCIK-NG-KEIQDYAQIKIASDTS-IG
VPSQCMILKHAREC---------KVQVIANILLKV-NAKLGG-KNTVTDR-------P---LSS-APTIV
LGGDVHHPGPG---SDRPSIAAVVASLDRHFA-RHAATVRVQ-EK-RKEVI--EDLQSMVRELLVLFYNS
S-RIKPVHILFLRDGVSEGEFRQVLQYEVKAIEAACRSLD----ANFRP--KITFITCQKRHHTRIFAVD
KQD---MDN-SGNIPAGTVVDTAICHPREFDFFMCSHSGIQGTSRPTKYTVLWDEYGFKPDD-LQKMMFE
MCFMQTRCTRSVSVPPAVYYAHLVAFR-AQHFVKEDSDIESSVSGKSGGGGL--------DKFDAVHKDL
KDVMYFI

>EP00641_10237
-RD--KRLV--DGA--TL-LSWGVVVEANV-----PKHTLQRFLDTLCDVGCKS-G-LNI-ETR-NP---
-VVI-ESQE--API--EELMVICAKESAN----KFGT-QAQLIMVVK-RD-GNVGSYGDIKRVSDTV-LG
IPSQCVLSKNLSK----------GPQYCANVCLKI-NMKLSG-KNWVLKN-----QFP-L-LST-APTIL
IGADVEHPRSG--MNSRPSIASVVASLDRYAS-RYVARVAAQ-KA--SDSI--HGLPLMLRDLLLAYYQS
T-GRKPDHIIYYRDGVSDGQYYNILQTEMKAIRKACKMME----EDYLP--PVTFIVVNKRHHVRVSSKA
REI---CDR-NGNMIPGVIIDTEICDPHRFDFYLYGHAGIQGTSAPAHYTVLFDENKLSADD-IHTLTYN
LGYMFARCTRSVSVVPPVYYAHLAAFR-ARFFLNESDGTSTIGSDNSKASN---------YDFSHVHEKV
SNRMYFI

>EP00650_9252
-RQ--APFLE-TKK--PL-ESFGIIILDDRAN----EGSVRRFFEKVLVKMRNL-R-MSS-MNK-LP---
-KFV-WSR-----M--RESFSEAINAART----CYGK-DVQLVWTVN-AF-QDAHTYGEIKRISDTE-YG
FPSQCMLSKHIDMA---------KDQYIDNILLKV-HVKLEG-RNWKLAS----PPPP-K--IA-QRTIM
FGADVTHPSPG--DTTRPSIAALVGSTNHDFT-AHASVIRAQ-GH-RVEQI--VNLKEMVMVLLKAYYKS
V-KAPPSNIIFYRDGVSEGQFQMVLNHEVTAIREACEAIQ----AGYRP--AITFIVVQKRHHTRFFAMN
AKD---TDK-SGNVKAGTVVDSGVCHPTEYDFYLMSHAGLQGTSRPTHYHVLLDEIQLPPDE-LQTFTYH
LCYTYARCTRSVSMVPSAYYSHLLAYR-ARFFLPDFDSSSGIGSTASG----------PT-----VHMKL
ENVQYYI

>EP00656_8487
-RG--LEFQ--KGM--KL-RYWGVVNFCP------TPADVRDITDSLVDGFRTT-G-IEV----VNPP--
-CFVEARGR------AYEAFQELGNKIHE----KTGA-TMELFLCMI-PR-VDKKMWREIKVAAEVE-LA
KDNQEVLTQVVAMEKMCGGKGLVNPQYSANVAAKV-NLKLGG-ENMSVPDLS-------I-STE-KPTMI
CAAAMSTHAPG---QLSQSYAALVGTIEHTFS-QYATRMTAQ-PG-TEHRF--ILLQDSMYELLNEFYKN
N-GVWPEKLYFFRDALSQGQAGLVKGLEVAAIKTAIGQCQ----GMRDC--RVTYIGVQKQHHIRIVPDE
TDA---ADS-FRNVRPGVVVDEGVTEPSDFDFFLQAHSGLAGMTRMPRYVVLHDENGMTPTQ-VQHFTYQ
LCHMFARCTRAVSVPAPVYYAKIAADR-ARIYDGQDIDDSCSQSTVDSAQL--DARRIPI-------GHL
AARLFYV

>EP00658_952
-RG--IQFF--KPA--RL-KHWGVINFCPV-----RDNEFMDAAESLIDGFAAC-G-IEI-ERK--P---
-EFLSDTSR--MSK--LEALQALGQQIHA----KHGATSMDLFVCII-PK-IDKREWKEIKYAAEVE-LA
KMNMEVVTQVVVMDKMCGGKGLVNPQYSANVAAKI-NLKLGE-CNLTIQDLA-------I-DVS-VPTMV
CGAALSTHAPG---QLSQTYASIVGTRDFTFS-QYVTEMSGQ-PA-NKFDI--ARLKEMMVNLLQSFADF
N-GIPPKSVYFLRDSCSQGQAGQVKELEVAAIRAAFQELG-------EA--KLTYIGLQKNHTLRFEPDG
SDA---TDS-QGNVRPGVVVDSEVNSATDFDFFLQSHSGLAGMTRMPRYVVLEDDHQMRADD-VYNFVYR
LCHLFARCTRTVSVPAPVYYAQIAADR-ARMYDGQDAPLDDSQSTVGSEHN-LDARAISL-------TSL
ASRLWYA

>EP00735_6163
-ND--TQLA--QPV--GL-ATWAVLSFAG-TQL--GQQEITNFVQDMLQCAKLN-G-YPIQ----PP---
-KLVKPARS-------AD-VEKEIAAIA-------AQ-KAQFVLCIL-P--KSDELFAALRKLCDST-YG
IHHMCV-VPKIRKH---------DLTYCLNLLYKI-NSKLGG-TNFHVQE-----NLP---LFD-RPTMV
VGIDVTHPPPG-MGAIRPSIAAVVASMNIKAT-QYVARVALQ-GS-RIEHM--EKLKDVMKDLIITFAQK
N-NQPPTRIIVYRDGVSDDQFQLVMDREVAAIKATIQELAA--TKPFTP--VLSYIVIQKRHHARLFAED
SRSDADTDR-SGNVVAGSVLDTGVVDPQTWDFYLMSHGGIQGTSRPSKYNVLYDEGGMSPDA-IQRLSYA
LCHHYARCNRSVSVIPPVYYADIVAER-TRFYLDHYDSESDTASQASGAGA-----PQPRTAMAQVHPNL
RNSMYWI

>EP00735_9028
-KD--LRVV--EGR--PL-ENWAIISFAGERFL--NRGDVERFLDAFISMAKTT-G-LPV-----APP--
-KVVRVGVN-------PREFQNELSQA-----STVTP-PLKMIFVIL-PD-KSASFYQDIKQMGDTR-LG
IVTQCLVAQNVKKA---------NPQYCANVVLKV-NVKLGG-SNTFPKE-----PLP---MFD-QPTIV
FGCDVGHPGVG-GRTVRPSVAAVVASLDRYCS-RYISRVRVQ-SSAKEEKV--VHLKEMVKECLIDFRKA
N-NIIPQRIIFYRDGLSEGQFSAVAGWEIDQIKLACQELD----PDYSP--LLSFIVVTKRHHTVMLPKT
P-----PPQPT--QPMGAIWNKA--------VSWISHTPT--TTR----HIP--E---------------
-CQV--RCS-------------------------A-----------------------------------
-------

>EP00735_9079
-QR--LTFC--ETI--PEIRTGFIIMDCP-RSG--SVEIIRHWLQGFIRTAQSM-N-LRI-TRAENP---
EHILRPGES----------------RAME----DFAQ-KCSLVICFT-EG-PSSPLHAEIKYYGDTV-YG
IPSQCITVQKVSDPS------KSGPPLHNTILQSV-NAKLGG-YNHYIEG----GIVP-K-----VRAMI
MGADVNHPSPG---SFGPSIASIVGSYNTEHT-KYFTTIRYQ-ES-GHEMI--LDVLNMVKDLLRVYYEQ
Q-DRFPEAIILYRDGIGNGYFQEVLDYELEAIRRAMEDIG----KEKQPSARVTYIVVQKRGGVRVYPSD
SRD---GDR-SGNVPPGTIIDHSIVVTHGSEFYLNPHQSIIGTSIPMHCHTLVDDNNFSADD-IQIMTFK
LCHVYASCTRSVSIPTPAYYADLAAYR-SRSHLNYQEEGRASETTGSSGNHR-RDGVPPN-------APL
PKTAYYL

>EP00744_10703
-QQ--ACFKR-PGF--GV-PQWVIISTDHNTR----EADALHFADSLSRQARNM-G-LNL-AGS--A---
-QVTFRSVA--QDY--EAVKEATISAIEN---IRGGP-KFVLYILSG-KG-RSGNIYGQIKYLCDTE-LG
IPHQCMDAKNLLP----------KNVYLLNLLYKI-NGKLGG-TNHILRE-----ALP-K-ISLLIPTIV
FGADLYHAGPG---SKAPSVASLVASMDRAGS-LYKGITRSQ-GA-RVELI--QDLKGMIKELLLAFFTE
N-RAKPDRIVFYRDGVSEGQFHTTLEHEVKAIRQACLEMG---DGSWAV--PITYIVVQKKNRMKPLPSD
RKD---GDR-SGNLKAGTVIDTGIVSPATFDFLLCSHSALQGTSTPCHYHVLFDENRFSSDE-IQDLSWK
LCHVYARCTKSVSKPAPVYYAHLLAYR-GRYYNGDDASFSDSASVASWQSDF-AEGKVK-----------
-------

>EP00799_11855
-MN--TRLY--RPV--TV-TSFAVVSYMPLGRD--GHDIMAEFLQTLRQALEEK-G-ITWALQG-QP---
-PVL-FKQL--QDH--GDLLSDAMQQAKQ----ALGK-PAQIIFIIE-E--YENQVYNDVKRVCDSE-LG
VQSQVLVAPNMGMTA--NSKPGAMGRKLAGVALKV-NTKLGG-DNVKISG--PGIWCP-V-LGR-KPVMM
LGADVTHPTNLPPDKPRPSIAAVVGSIDMHCM-RYAARVMPQ-EP-LQEYV--EGMQGAVLDLLKLWYLN
N-KQLPDTIIMFRDGVSDGQYNAVMARELGAIQAACREVP---GGTYKP--RITFVCVQKRHQTRLYPST
DMASSPSRA-SGNVVPGLVVDREICHPKEFDFYLNSHAGIQGTNKPAKYSVLYDECGFTADS-MQLLAYW
LCYTFCRCTRSVSYLPPAYYAHHAAFR-GRCLLRREDFDGSSVASGTGTSGT-ASGYKWT-----VHRNL
LNTMYYI

>EP00803_4715
-LH--SKFL--RGG--AL-VSWAIVSLDER-----DQQGVNAFIQHLGKKLIDL-G-VHCK----PP---
-PRVAYLQG--KSV--YEHMEQGFIRARE----HFGS-PPQLLVVII-PVYPADQLYREVKLASDTK-LG
VPSQCIVSVRANLQAP-NPDWKKQDQYCSNLAMKI-NAKIGG-SICKLAG--PKDVIP-V-IGK-TDFMV
MGADVTHPTSRPPNPLEPSVAAVVGSLDTEFS-QYASKTLTI-GH-REEII--PNLEGAIHELLQEYKRA
R-NTSPRAIVFYRDGVADNQFQKCKSTEIPQIQKAFRSFG---GEDYRP--QLTFVVVQKRHNTRLFPID
NNR---DDK-SGNILPGTVVDTAICHPDEFDFYLNSHAGIKGTSKPAHYHVLLDENHFGADA-MQMFTYW
LCYMYCRCTRSVSYCPPAYYAHLAAAR-GKLMVAYPASSESSSESEGVQPG--GESLQPT--TSAIHERL
RGRMYYV

>EP00808_16516
-ID--CKFA--RGA--PI-KRYLVYMYGNE----IDDRIVNQFFQSFCRMLTKC-G-NTIAGRE-AP---
-----------RRV--EKGLAGVNRSDIR----KMGPNKPDIVFNFLMGK-DTFSTYKHVKCMLETS-LG
IPSQCFDFNKVANQKISGLNYQGNVALKGNVALKV-NAKLGG-INSTLSP-----KIP-V-VSD-RPTMV
LGADVHHPPVG--NHNSPSIAAIVGSFDPTAT-RYKSVVQAQ-GH-RVEVI--DGMEAAVRELLVHFRKS
S-KMVPAHIIMYRDGVGEGAFDIVLSQEVAAIYHACSSLD----SKYKP--QVTYIICQKRNHVKFFPQE
QKD---ADR-GGRMLAGTVVDSGITSAFEFDFFLCSHTGLKGTSKPTRYLVLWDDAKLNTDA-LLQMTNH
LCYQYFRCTRAVSIPAPAYYAHLAAYR-SSLYEESMMAQRG-----------SSSAEIPP--LAQVMDSL
QNEHFLS

>EP00813_5345
-----------------------------------------------------H-G--------------
--------------------------------------PPQLILVVL-S--ARGGVYNEIKRASDSH-LG
IPTQCVMGNKIERA---------RGQYCENVALKI-NQKLNG-VNLIIRR-----PLS-F-MTR-SSTIV
FGADIDEPR----NRRAAGITAVVASMDPSAA-QYVGRATVR-TV-LMDSF--NRMPMLVRDLFLEFYRH
T-GTKPASVVYFRNGVNDGEIDSMYHSEMCAITKAWLMLS---ASDPLP--AITFIRVTRHHHLRAFPIS
SHD---GDR-SGNLPAGTVIDDKVVDARAFSFFLFGHSGLLGTSRPAHYTVLANENRWRPQD-IHQLCFD
LCHMFGRSTRSVSVVAPIYYAKILAER-ARCLLDYRTDTGETASTDSDASGSGGLPGNPV-----VHDDV
VNTLFFV

>EP00845_2495
-RD--FKFY--RAA--PL-PFWSVAVFGER-----GLRNVEPFFEQVTRECQKL-G-IQM-ARR------
-DVMVEKRR--MSV--EETLNEGVRAIAAASG---GPELQVMVFCIM-V--GKSGMYDEIKFLTRTG-VS
CVTQCILSTKHFGG-------KMANGVGVNFAQKI-NKKMGG-LNTIVEP----SRFYGKLGDD-VPTMV
MGAAMTHPGAG--VYGDVSNVAVVGSIDNKYV-EFRSVVRAQ-AP-KVQSI--ADLEGMAHTLFQLFYTR
N-RVLPKRIIFLRTGVSDGQMEEVSLVEINALKRVLNRIG----CGD---AKITFVIVNKRHMHRFFPVD
GRD---GDR-NGNCKPGTVIDSGVTHPSEFDFFLFSHQGIQGTSRATHYQVILDQSQFRADE-LQQIIYA
SCWTYGRANKSVSLAPAAYYACLAAEQ-ARYHRPGGINGSESGASSVGLGDSAIAEFQPV-------AEV
LNTMYWV

>EP00845_7501
-RN--LRFA--QPA--IL-NTWAVAVFGDPHHF--PLHTVSIFIKHILNACVGL-G-MEV-SERYAPV--
-----------RMG--SDTIEATLRRALRVSG---GPGVAQLVICIL-AQ-KNT-VYEQVKKIAETD-IG
LMTQCVIGKHVHTT---------KPSYSQNLALKI-NAKLGG-VNSYVDP--ELGGLG---MSN-VPTII
MGADVTHPQYS--SSDPSSIAAVVGTVDQRYC-EYRSSVRIQ-NT-RREII--ADLEGMTRDLFEQFRIR
N-GCYPMRILFYRDGVSEAQLSDVLSEEVSAVRRACVSLG----IGDA---KLTFTVVNKRHHARFFPVR
MEAG-ESDM-KGNILAGTVIDSGVTHPFEFDFYLTSHPGMQGTSKAAHYHVLYDNNEFGADT-LQEITYR
LCYNFARSTRAVSIVPPAYYAHLVAAR-ARCYASAQSSPHGSNSSFPGASSPPMVPPSPARELPQVSPQL
QGTMFFT

>EP00853_17972
-PG--V-----APG--VW-RSGAVVCYLDKDGA--TERAVADFLRGLDKALGAI-G-GAT-A---PPA-G
LPVVWARAGAGGEA--QRAMEEAVREAQR----KFNA-KPQLVLVLL-PA-GDDGVYDAIKAAGDGG-LG
VPTQCVKAAKADLEG-----RGPAPSYLANLALGV-NAKLGG-ITTRPAG--PKDWVP-E-LRG-KRLMV
LGADVSRGAAAVGDAGAEEFSAVVGSVDSHSV-RYAQAVSAQ-AGGGRDLI--LGMRESAGQLLRAYAAA
AASRLPEVLLMCRDGVSDSMFDAVLAYEFTAIKQACADVG---GPGYRP--AVTFAVIQKTHNTRFFPAS
PQD---ADR-SGNVRPGTAVDSGVVDRAEFEFFLNTHAGIQGTNRVPRWHVLVDEYGFTSEG-LQMLIWT
LAHSHPACNRSVSLPPAAHLAHKAAER-ARTALKGNVSRLAAGKGGKRGGGGSGQQAAPA-------AGT
ATGGWYE

>EP00855_1988
-RG--LRFV--KAA--QL-ANWAVIVFEREQKI--NLRAVQDFITTFVSEGTNY-G-MRF-HVP-QP---
-NIEHVNPA--RNI--TDTIRNVISTSLK----KFPKLPFSFVLCIY-EQ-RNIDLYKRIKISCDIE-LG
ISSQC-LRQHVLKS---------NLQYIGNVMMKV-NKKLGG-INWRIDQ----EDHA---LSKINASIV
LGGDVCHAAPG---SLMPSLATLTSSMDRAAA-NYTGQGRSQ-GN-RIEII--QDLQSMITNAFKIFYHN
T-GEKPMNILYFRDGVSEGQYSQVKAIELKAIKAACFDLQ----PDWKP--SILICVVTKRHHTRFFPSS
STV---ADR-NGNVRPGLIVSSGITHPVDYDFYVQSHSALKGTARPAHYYVLHDDIGIPPSL-FQDLCHN
MCYNYERSTTAVSIIPPIYYADLVSRR-IRAHLTTDYDAVS-----------TVSGQDPPNLLRGLHENL
Q-VAWYM

>EP00855_2534
QQD--LSFI--EPK--SV-LSWAIISYARR----RGYEDAKPFVDQLTNSASHA-G-MSF-GTA-PP---
-AFTTLNPA-VADL--AQDVKSFLVNTQK----KSGK-PIGMVFIIV-ED-KNSQLYPFVKSIF-YT-AG
ITSQVITAKNLCDA---------RPNLCRNVIMKV-NQKLGG-INNKLPV----ANTP---FAD-KPTLV
LGADVSHAAPG---SQQSSLPSVVGCIDFATC-KWVGRVGTQ-TS-RQEMI--ADMKNMAKEIIQQWIIS
N-KKHPQRIVYFRDGVSDGQYAQVNAIEVKDIEDACTQLKIS-----RP--RITVVIATKRHHTRFFPVS
SEA---ADR-NGNLVPGTLIEKVVTHPVDFDF-------L---------YVIKDENGFKAEP-LQNAIFA
MCHTFGRSTTSVSIVTPIYHAHVIGNQ-GSLLLQH------TQSINSGASG--DHEPAPL---KKISDKL
-NLMWWM

>EP00857_7730
-RG--KRALK-PGR--SI-DRWVVLVFADRTGF--PMGEVQRHVSDFVRECREW-G-PVF-NNP-RP---
-FIEHVGNT--MEV--ARALRNASKRAGY----NASN-PPQFVLTFI-PT-KTSPQYPIIKEVCEKQ-FN
VPSQNILIQKMNKA---------NKQYWANVSLKV-NVKLGG-VNQRVGN--EKGWLP-G-FDT-TPTIV
FGADVTHPGPG---SVLPSIAGVVASFDAYGT-NYLTETRAQ-SS-REEMI--LDLEEIAFNLIKEFGKR
T-DRPPERILFFRDGVAESQFDEVCRKEIAALKRTFPKLK----KGYNP--TITYIIVGKRHHIRMYPLN
PDD---GDR-SGNCRAGTVIDTDICHPFYSDFYLMSHAGLLGTSRPAHYSVLLDEANLGPDQ-LEATAYH
IAHVYARSTRSVSIASPAYYAHHVCTR-ARMHIGDDDSAASEMGSASPEQM--DQLREQKRLGKPIGESL
QGTLYFM

>EP00861_2350
-NP--QRKMV-QGS--EL-RSWGSNNLFFSLR----EDAVRRFVRELVTTLNEN-G-MNV-SQP-NP---
-PIR-HAQ----SV--NKTVDSFLDEVKQ----KCGS-PVNLLLVVM-PN-KCQ-TYSALKTYCETTHNG
VMTQCALSKNVSRV---------NKQYCGNLGLKI-NAKLGG-VNSCLPS----NSVP-F-LTQ-VPTMI
LGADVTHPAPG---ENKPSVVAVVGSMDHNAF-RYAGRLKVQ-ES-RVEVI--EGLKFLVYHLLVAFKDR
N-RVYPQRILFYRDGVSEGQYEQVMRTEVQAVREACDHINQTPPTPYNP--KVTFCVVKKRHHARLFPMN
PND---ADK-SGNCIAGTVVDSVITHPTEFDFYLQSHGGLQGTSRPTLYHVLLDENKFTSDS-LQELTFK
LCHVYARCTKSVSIVPSVYYAHLLAFR-ARHYQGGDFSDAASTSSGSSAQ----GPTFET---SVLH---
-------

>EP00863_2379
-NN--RRLY--RTV--PL-VAWSIVNFASR-----AERQVQSFLGELINTGRQM-G-MAV-EMD-SP---
-AVL-------PSR--EDTIEEILKNAWYRAHHQSED-IPQMILCIL-PA-RDPQLYSEIKQVSETS-IG
VITQCVVARSALSPG------RGYKMYLSNLWLKI-NTKLGG-INVRLSP-----RSN-L-SLK-LPPMI
VGIDLSHPGPY--DKLSPTTAAMVASIDSSFT-RYVTSFRAQ-EP-RKETL--SDVESMMSELLVLYRQE
C-GSYPEQIIIYRDGVSEGQFEEVKLCEIRPLHELFQKRK------LTL--KVTYIVARKRHHTLFFPTE
RAF---ADN-SGNCRPGTLVDTTVTHPNEFDFYLQSHAGIQGTSRPCHYYVIYDDYHFTAEE-LQTLTFK
LCFIYCRSTRSTSIPAPQYYAHLAASR-AQLHFRNGQWNDPLSESGQGLQE----------TYKGVKHEL
KTHMFYV

>EP00866_2005
-RG--VTAL--KPV--SI-CKWVVFSMGRV-----ETRTIQTNIGMLIQYGEKF-G-VKL-DENETPA--
-KYF---------------------DVLE------KE-APVLAIVLL-RT-RSTTVYKEIKKIAETR-RG
VVTQCILLSNLRNLC--------KPSFAGNILIKI-NAKLGG-KNAKLQL-----GTS---VTK-VPVIV
FGADLAHPGVG--SMCTKSTVAIVASMDKDLG-RYATSIKIQ-DK-GQEII--ENLEVDVKDMIIKFRDR
N-RVEPQQIIFFRDGVGESQFYAVFKREAEAVKKACRSIR----TDYNP--QLTFIVAQKRHSVRFMD--
------DSN-SENVAPGTVVE-EIGHPIYFDFYLVSHRAIQGTARPIRYQVLLNESGYSAEE-LQEFIHN
YSYLYARATKAVSLVPPIYYAHLAAAR-ASAYMEMSPYTNE------------VKMNSPV----------
--KLYYL

>EP00877_12844
-MQ--ARFF--DGT--EV-NCFGVAVFMSRPYN--APHGYFKFLDDLVHKMTEL-G-MVCN----IP---
-AIALYHEAPQAST--QHVLQSAKEKAEQ----MAQQ-PCQFILCLI-PTRQENQRYREIKQSGDTAELG
VITQVVACQNAGIGGS-NTQLRRRNQYLANLLMKI-NAKLGG-INTKLAA--IGEIMP-A-LWA-HPIMV
FGADVTHPTGGQGRAAEPSIAAVVGSIHPTWT-RYAERLRLQ-DA--GEII--EDLGNMVYELLCEYRDK
H--CRPEVILFYRDGVSDSQFTAVREQEFELLRQGCKKLD----ENWSP--IITYIIVQKRHNVRLFPET
CRAAAGPDR-AENVKPGTVVDQDIVSPFLYDFYLNSHAAIQGTNRPARYIVLVDQCGFGPDG-LQLLTYW
LCYLFCRCTRSVSIAAPVGYAHLAAKR-ARLFVDAPEGSDA-----------AGAEIAPH--FSNIHRDL
EHTMFYV

>EP00881_7864
-RS--VKFP--VAA--TI-ASWACLSLMDQSEVDGHAQGLATFVNELVHMCNDC-G-MRCP----TP---
-PIVHFDRS--FSV--SEHVQYAMEQAEG----AFGK-KCQLVLVLL-PS-KGKDTYQAVKQAGDSE-CS
VPTQCFVAAKAGVGRS-SPPPKGRMQYAANLALKI-NTKVGG-TNVKLLGDL--RNMP-V-LGG-GQPYM
ISADVTHPTGF--DTSEPSIAAVTASYDASLG-RYSCRVMQQ-AH-RQEII--TGLQGATQALLLNFYKR
S-KRKPAAIVYYRDGVDQGQFAAVLQEEYTAIRAACQALE----ADYTP--RITFVVVQKRHATRLFPSD
RSG---EDR-SGNTLPGTVIDAGICSAAGFDFYLNSHAGLQGHNKASHYQVLVDENGFSADG-LELLTYW
LCYLYSRCTRSVSYPPPCYLAHLAAFR-GRLMLDVPDSGSESSRGSGGGKP------RPLLT---INDDY
SDCMFYI

>EP00895_3297
-RN--TRFL--KGA--SV-TSWALINLSKE--V--SQQEARRFVGDLIGGCKAV-G-VMLD----DPV--
-SVD-------RGN--PNDVSGTLGWLAR----MGRA-PLQMVVVIL-DP-GVKPVYGELKTYCEVA-RG
LISQCCCSQKVRERD-----QRKKLQYIANLALKI-NVKTGG-QNAAFLR-----PHP-R-LKE-KRTLI
AGADVSHPGAR---DDVPSVAAVVGSLDPTPS-VYRPVISIQ-EP-RREII--DNMESATKDLLDSFYKS
I-KAPPDRVLMFRDGVSEGQFGAVLNTEVEAMKRAIRTFGA-QHPEYDP--RMAFIIIQKKHHMRIFSLD
A-----AGR-PNNPEPGTVVDRDICSPYMNDFFLNSHKGLTGTNRPAHYFVLYDEIGYSADD-IQEMAND
LCYVYAKCTRSISVVPPAYYADKVATR-GRMYIEAAAGSESGSSGGRDTW---RDVKLPE-----VQDVI
RNRMFYC

>EP00898_4858
--N--VGFQ--KPA--AL-AHWAVLCYDR-----LKEHEVNNFVKQLIQCCQSA-N-MDV-A---DP---
-ASVGPGGSVRSDL--EN-LSDIVAKTFK------GE-PHQLVVLIL-PG-QRDDFRPESVKAADAGVFG
AESHLVLSITARKT---------QRASMLNIIGKL-NAKLEGRYIWAP----GVDPEP---LMP-APTLV
MGAAVGGSEARVTRVNVPTIAALVAGIDPYGF-RYAATRRLNTKD-RAEII--QCLDEMVEKALEQFAQL
NRGLVPRHLILYRDGVSEGEFNYIVNYEWPLILKACAKFTVAKKGNYRP--KITLVVLQKGHNTRLFNEN
N----------QNVSPGIVVDAGIVHFGRWEFFLNSHKFLKGTNRTSLYVVLKDENNLSGGQ-LQEITNV
LCQTYAKCPRSISKCVPVYYASQVAKR-ARYFLSDASFSDAASTHSSEHGQ--GRQQLPVLEIPDLHPEL
ANRMYFV

>EP00905_132
-MK--KIFY--SPA--SL-SHWSVVSFCGRHRL--DDQTVSNYIDGLRDALGKT-G-VRAP-----P---
EKVI-------EDE--QDTVSNCLRKVLRYGPEKQGDVVTQLVVCLI-E--KEVSIYTEVKRAAETV-HG
VMTQCVARDNVRKC---------NFMTNVNISLKV-NEKLGG-INSIVAK----EHMS-Y-IQK-NRVMI
LGADVNHARVG---SMRPSFAAVTGSLDADAR-RHTAVLQAQ-SP-RLEII--QDLSNMVQKLLLKFHKT
T-GSLPHKLIFYRDGVSEGQFKEVLQYEVPAVKSACSRIN----SKYQP--SLTFIVVQKRHNTRFYGVE
RAEQ--DGK-SGNLKSGLVVDAGVCHPFEYDFFLLSHAGLKGTSKPSYYRVLRDESKMGPDE-LQQLTYF
LCHNYARCTRSVSMVPAVYYSHLAAKR-AQIFLTDDALASESGTEMSTDGN---------INWDGTMIKM
KSNMWFL

>EP00908_2048
-RE--RDLCMASCE--RV-DHWLVVSYVSEHYV--RRQNLDLFLQQVIWMAGTR-G-MII-----APTY-
-ETRFGDPE--RGV--EAQLQRAVDEM-----ATRGR-RVQLLFCIM-PD-RGSQLYPAVKRWANTI-GG
VPSQCVLAGKLLNRE------KYGVQYMSNLLLKI-NIKLGG-HNHYCSP----GGCA-L-AQA-MPTIV
LGADVYHAPPD---SDRSSFAAVVGSMDRWLC-DYHSTISAQ-QA-RKEVI--VDMENLMGQQLRRFYEL
N-RVAPQRIIFYRDGVGNAQFEMIRRNEILAVRRACAAVG---GPDYRP--QLIFLVVQKRTHCRLFPG-
------HSQ-LGNAPPGTVVDSHITSNSQFDFYMCSHYGLKGTSKPTHYHVLVDDVGLRADE-VHRFTYD
LCHMYARCTKIVSSPAPCHYAHLAAYS-AHYNQPDFRERDD-----------ASRLAQPG-----MHPHM
QDRLYYT

>EP00923_54274
-AD--KRVS--NGA--RL-SRWAVLALVSP----HQSRHINRFITDLMDVCNSC-G-LQV-SAH--P---
-QFIFDCDR-------IGNIENALRDAKR------DR-ELQLILVIL-ND-GDSDTYGEVKRV-DSI-LG
VPSQCVLRKNVVNKR------ISNVNFLANLVLKI-NPKLGG-TNLTLSS-----YIP-F-IKE-APTIV
FGADVTHPGTN----EHPSYAAVVASTDVELS-RYASVELVQ-PP-NQEII--DKMSEAVELLLMQFYKV
T-KQKPQRLLFFRDGVSDGQFAEVKRTELRGIQQACQRLD----TFYKP--RITFVVVKKRHHVRCFPLN
KRD---SDK-SGNCQPGTVIDKVICHPNQFDFFLYSHSGIQGTSRPTHYHVIEDENNFTADS-LQSLAYN
MCYTYARCTRSVSLVPPAYYAHLAASR-AKARGA-------------------------------VIEAV
EDTMSWM

>EP00930_70373
-----VQAV--APPN-RV--PWGLWSFIDK------EQELDSFSEKFRTCAHDH-K-LDF-D--QWPRC-
-----------MGR-SAQELKEALEEA--------SESASALLLVLL-PN-WKDDIYKSLKMLTETSKFS
FATQCVIAPPPKNGSSS------AERKLNNLLVKILLAGAQAAHNVQLQ-------DP-HWLLQ-PATVV
FGADVTHNAAGV------SVAGVVATRGSDFA-TYLHSLRAQ-SP-REERI--LHLADMAFELLQAWREA
NGGELPNTVLYYRDGVSDGQFQPVLTMELNALAKAFRSCS----EAYDP--RLVIIVGQKRHQTRFFQEE
QQSNTKGDS--GNVPAGTVAGRGIAQPGHLNFFLVSAKGIKGTSIPCHYHVLHADK-LSADD-LEQVTYQ
LCHLYSRADKTVGYAAPAYYADHLCER-GKLYLEAQFPDGL-----------ELASTQPSRLREQVEERV
SNTLRFQ

>EP00963_13995
--N--VPFY--KPV--PL-ESWGVVVFSK-PRG-LEDRDIDSYLRTLQNVAQGS-G-MRV-D---RPA--
-HVLNAERV--EARD-SNGIAEALQKV-----STTGR-ACQLLLCII-PG-TKGDYRPEILHACDMK-LG
IISKKVRTEKVISNRG-------LEAILMNVVMEI-NAKIGG-INQKLER--RVGMVP---FDHFASTAF
MGLDVSRKTPG-SAANIPRVAVLTSTTDDTGF-RMIATHRAT-KP-AEEIV--APLAEMAKETILNWAKL
NQGRVPKYIVMYRNGISESQIRQVLEEEIPKLFEGCADATEDKDGKYCP--KLTYVCSMVGHNVRLAPMN
RED---MDR-SGNVCAGVVLDQQIVSPHYFCFYMSSHGGLKGTKQVSLYTVLRNDLNLNSDH-LQSLSYV
LCHAYARCPRVLSAPCPMYYAGKILTRIGGALRI-GEDFAMTASVVSMGSRDFSLMDIPM-----LHKDL
A-SMYFV

>EP01025_18627
GRKFH-QYI--QPA--PI-ESYAVVHFRDNPQH--SQSSIKQLCEDVINFGGQV-G-MKI-AKL-NP---
-RVVINCEL-------PDELSEANKRA-----DVYGK--PQIIFVIL-K--EKNDVYDKVKSIL-TE-FP
LPSQFSVYSNYVKGQ-------RNYGYVSKLMQKV-NMKVGG-SCYRLLSGF--DSIP---IHPVFPIMF
MGADVTHPTPGENVQQQNSIAGVVASMDMQFT-RYAARIRRQ-TG-RQESI--QDMYNCTGSLLSNFKEQ
T-GDLPQTIIMYRDGVSEGQFNQVLGHEYTEMQRTFQRFG----SDYHP--KIVFVTVQKRHLTRPYVKD
EAASDGNDK-TGNLAPGIVIDESGCHPWEWQFYLNSHKTIQGTNKPALYQVLVDEVGFGAEQ-FYMMTYW
LAHTYQRCPRAVSIPAPTYYAHHVCTR-GRKLEGQ-------------------------CTGNMVDKSI
KNKMFWI

>EP01025_40539
-KG--TTFY--RPA--HL-ESYAVLDLTGD-----NSDFLRDVIEPLIQQGQQY-G-MTF-NPK-RPTY-
-DIVASGDPFLNDTKASQAFDAACNAAKQ----FFGK-TPVYVFVRI--S-QFNNPYKQVKQLTELH-KG
ILTQCSLYNPNKPL---------KKSYFENYILKT-NAKNKG-INQIVAGRL------TGILTKQTPTMF
IGIDVTYRTQDE---EEVSIAAVVGLMDRDKF-QYQTRLSTQ----RQEVQ--PDIQEPIQDLLEEYKRQ
N-GELPKSLFVYRDGVGDSMFESVLAKEYPGIRKAFQAID----PNHEV--SITFIVVQKGHTTRFFPVN
PQD---ADPSNGNVKPGVVVDTGICSPISWDYYITHHKTIQGTSKSTKYVVLLDENNMYSEK-LMLMTHW
MTYTYSRANKAVSLVPPVYYAHLAATR-AEVLNPK-------------------------KSVARVDDNI
R-TMHFI

>EP01029_11812
-RD--LKFV--DAK--EL-NCWGVVNFCGHLR----YVDADAIVDKQVELMQNC-G-IRV-SMT-CP---
-PII-DARL--NET--EDVMMEVANMAHD----KSGK-RPQLIYVIK-PD-ESSFHYGQIKRQSDIA-MG
VPSQVVVATKAAKC---------SPQYFANVALKI-NAKLGG-SNNRVSK------LP-K-VTD-KPTMV
FGADVTHPSPG---DDGCSVAAVCASMDRFAT-RYGSQMRVQ-AS-RQEMI--ADMKAMCIELFKAFRKN
T-KQIPQRILFYRDGVAENQFDEVVNYEVSQLKAAMKQLG------FAA--PITYIIVQKRHNTRLFPTN
KSQ---EDR-SGNCMGGTVVDRTICHPHQFDFFLQSHSGLLGTSKCTHYHVILDDNKFTADE-LQLLSHH
MCYTFCRSTRTVSIVPACYYSHLIAFR-ARFLIADYDDAMTVSTASKGERS------VPE-----IHSLL
TDCMYFA

>EP01068_12170
-AR--LSFI--QGV--TI-ENWAIVALDEI-----TRDMASKVASEMRDAGRNL-G-VGF------PE-L
NQIK--------------QMKATFDRYSK-------E-KKQLVVMLI-SK-RE--YKKEAKFFGE---PN
FPSQFLLRDKFASA---------NNQYWANVIAKV-NQKTKG-INQNV-H--AKNAMKAMIGND-STTMI
LAASMSRAPFKPGRNISPCLAGLVGAVDNNCL-IYNHSVRAV-AR-TETII--PDMYSMFKDLMEQRTLY
I-RTAPKRIIYLRDGVSEGQFEQVL-REAQQIAKWYSEQN-------KP--KITLIITQRHHQTRFFPR-
--D---KNL-EGNAPPGTVVLDDLTHPTPYPFYLLSHAGIIGTSHPCRYFVLRDENRFQRDV-LLHGMFQ
LCHVYGRCTRSVSIPAPCFYAKLLVE---RCLDHTNVHIQNSVSLSSGGAS--NASALPSAVIEEVQEDL
SVPFFYC

>EP01069_2789
-MR--LGFT--RAQ--QV-QTWGILDINSA-----TREGIQQLEDELIKEASKL-N-IKM-A---RP--R
KQITRIEDA---------NFDDVVKRF--------TS-RPQFLLAII-RE-RDRVYHKKIKAYF----EG
CATQCVIADKTPFICQN---YRGNPSHLANILSKV-NLKCMG-TNHRV---FEVDAIR-RVVGKDRSCMV
IGADITHATGASRKRHVPSIAGIVGSLDDDLC-VYAHAARVQ-DP-ANEVI--QDLHEMVQDILNVRKRK
V-KENPHRIIYFRDGVSDSQMKEILESEVPKLLDAFKSSGDE-----PP--EVTCIIVQKRHQTRFFPKG
A-----PDN-RTNLPPGTLIKDNLTHPSQYDFFLLSHAGIKGTSRPCRYFILRNDHGLSTKE-IVHFIYQ
MCHVQGRCQRAVSVPAPVYYAHLLLER-ARILVSEDLRTVTASDAGSSDTGG------PA-------EAL
RNPMFYC

>EP01084_253144
-VG--KKFA--IGK--EL-VCWAVVNFCSERDM--PQSAVQRFVSELGRVAEVH-G-VTV-KMR-QP---
-PIINHRGS----F--RATLAEASKQALRQCRGQNQK-VAQYIFCII-PN-GCKDEYRNIKCEADTA-LG
VRTQCVTLKHAQNP---------RPQVLANILLKT-NAKLGG-INSVVKG-----GLP-W-VND-APTMI
VGADVHHPAPG---SFRPSIAACAGSMDRHCF-QYMGVGRVQ-AS-RQEVI--EDLCSMMKELLRGFYMN
C-QTKPQRIVFLRDGISEGEFKIVMAQELQAIERACRELE----QDYRP--SITFISCQKRHHTRLFAIN
ERD---EDR-SGNAPAGLVVDRGITHPINFDFYLLAHSGIQGCSRPCKYHVIHDDNNFSADE-LYKLLFS
LSFMYARCTRSVSLPPPVYYSDLLAFR-MAHFIKGDESLEGMSVMSSCMSDKWNAQFTPV-----GH---
AKCMFWI

>EP01103_18911
-LD--KKLY--EGA--TL-TNWVVMDFWSENDR--DSDVTYRFIDDLVAKMQRV-G-LTV-NMK-QP---
-EFLFIDPR-SKNL--EETLQNTFTKSSK------TS-KVQLFFCIE-AT-RDVPLYSRVKRYCETK-LG
IPSQFVLSKNILRT---------NDQFLANLTLKI-NIKLMG-KNVTIGT----PGLP-R-IGLQGPIMV
LGADVHHPSPG--EKVRPSIASVVGSIDLFAT-HYATTIRAQ-PN-RTEEI--LDLEQNVVELLKAFYRN
T-RLKPRSLLFYRDGVGEGQFEIVLRKELLAIYSGCQKLE----PGYCP--KITFVVVQKRTHTRFFATD
PRDC--DPK-TGNLPAGTVVDTEVCSPSQFDFFLTSHAGLKGTSKPTHYHVLYDDNNFTSDE-LQELTNK
LCYTYQRCTRSVSVVAPAFYAHLSAYR-GRFYGGDTGEDSDVMSTSSDADNLAVSEYAPL-------EQI
K-IMFWM

>EP01113_11139
-PG--PFNHT-MP---RA-LSWGVVSFGGR-----DMPLAHEFLAQFSGVSRDC-G-VQL-L---DP---
-HVL-----TKSFR--DDEYIGLLKQFCS---QKRGATPVDFVLAFL-PK-KGVPLYTYIKQEAETR-IG
VATQCVVLEQRK----------LNPAVMANIVAGV-NPKTGG-VNNKVQL---MDTYK-A-MGA-GSWAV
MGLDVDHGRTS--DVDKPSVVALVTFMDAACT-VPYTQLDRQ-SP-LQEVV--TNLDKMVVKALAEYQRV
N-KFLPQNLMFYRDGVGEGMYERVCVEEINKMMRALPALY---NAQPLP--KLTFVVVQKRNHFRSVWA-
------PNG-AGNPPVGTVVDKGVTDYGVRNFYLYSHRALAGTARPTHYQVIQDDNNVQLRL-LEEFTFA
LAHLHQGCSKSVSLPAPVFYADKACYR-AGQCYRN---------------------------DGMVTPNI
ASTAYMI

>EP01113_11140
-PG--PFNHT-MP---RA-LSWGVVSFGGR-----DMPLAHEFLAQFSGVSRDC-G-VQL-L---DP---
-HVL-----TKSFR--DDEYIGLLKQFCS---QKRGATPVDFVLAFL-PK-KGVPLYTYIKQEAETR-IG
VATQCVVLEQRK----------LNPAVMANIVAGV-NPKTGG-VNNKVQL---MDTYK-A-MGA-GSWAV
MGLDVDHGRTS--DVDKPSVVALVTFMDAACT-VPYTQLDRQ-SP-LQEVV--TNLDKMVVKALAEYQRV
N-KFLPQNLMFYRDGVGEGMYERVCVEEINKMMRALPALY---NAQPLP--KLTFVVVQKRNHFRSVWA-
------PNG-AGNPPVGTVVDKGVTDYGVRNFYLYSHRALAGTARPTHYQVIQDDNNVQLRL-LEEFTFA
LAHLHQGCSKSVSLPAPVFYADKACYR-AGQCYRN---------------------------DGMVTPNI
ASTAYMI

>EP01113_11141
-PG--PFNHT-MP---RA-LSWGVVSFGGR-----DMPLAQEFLAQFSGVSRDC-G-VQL-Q---EP---
-HVL-----TKSFR--DDEYIGLLKQFCS---QKRGATPVDFVLAFL-PK-KGVPLYTYIKQEAETR-IG
VATQCVVLEQRK----------LNPAVMANIVAGV-NPKTGG-VNNKVQL---MDTYK-A-MGA-GSWAV
MGLDVDHGRTS--DVDKPSVVALVTFMDAACA-VPFTQLDRQ-SP-LQEVV--TNLDKMVVKALAEYQRV
N-KFLPQNLMFYRDGVGEGMYERVCVEEINKMMRALPALY---NAQPLP--KLTFVVVQKRNHFRSVWA-
------PNG-AGNPPVGTVVDKGVTDYGVRNFYLYSHRALAGTARPTHYQVIQDDNNVQLRL-LEEFTFA
LAHLHQGCSKSVSLPAPVFYADKACYR-AGQCYRN---------------------------DGMVTPNI
ASTAYMI

>EP01116_14864
-MN--LAFM--EPK--AL-KFWGVLVFVDKRQ----GDATEEFLQRLARQGSGY-G-MTIT-----P---
-QVIHRVD---AEP--SKSMPELMQQLAAQ--IKAPD-RPQLLMVIL-PD-EDAGRYGEIKRLSDCI-IG
VPSQCIQSWKAFDAR------KFGDQYLANICLKL-NSKLGG-MNWKIQGNL---------CMT-KPTIV
FGADVHHPGAG--DMARPSVASLVGSMDMFAS-QYYSSITVQ-DN-RVENI--QELEGMMRDALVVFYRN
G-KRKPDQLFIIRDGVGEGQYEEVARKELQAIQTAAAKLE----ANYQP--KVCFCIVQKRNHARLFRAE
RG----PQS-LENPLSGTVIDTDIVTPGAFDFYMASHHGLKGTSRPVHYQVLYDDIGFNADQ-VHNLIYQ
LCHLYARCTRVVSVPAPAYYAHHAAFK-AGKFYGLLD-----------------KGKNPQ-----FPASI
KNTMYFV

>EP01119_17187
--G--KKVLL-APP--DT-IRWGLI-----PKS-FGQDRVTDFFNDFVEICANA-G-FMI-AK--SP---
-DISPIN----KDY--GEDYADALRKL--------DK-KLPFILLLL-PD-NDSERYRVIKHCADVE-LG
IITKCLVMNSAKKWT--------DKTIMANVMASI-NGRVNG-KNWIVDTQKEMGLDP------TTKLCV
MGMDVCHGQTG--IRDSESTVALCASRDSAFS-KYDVSMCKQ-SS-GQEIVD-EKMGAMFLEVIRKFKKT
N-NGLPTHILFYRDGVGEGQYDLVEKHELSQIQQAIKTEYS---MQKRP--ELTYVIVQKRNHLRTARSD
A----------GNPPVGTVIADSIVDTSMMNFYLYSHKALQGTARPTHYQVLVNDIKFSVPA-LAKFTFA
LAHLHQGCTKSVSVPVPAILAHKAAYR-SYHYFGK---------------------------QDRAHPNV
-DSSFMA

>EP01134_5361
-RD--QKYL--QAA--SC-TSWALVCLDS-----LTEDIVREFAETLHQTMASK-G-MQV-Q---KP---
-FIIQMPTT------TQETLIAACRPF--------KK-QPNLFFCII-QSE----QYKHVKLFE-AQ-RG
VMTACCTARNASKAAQ-----GQGGPLVSNMVLKI-NAKLFG-TSHIVGVRKATLERP------LAPTML
IGIDVTHPTGS--SSGSSSVASIVGSINSTHS-QYVSHIFCP-EH-MSEMLSEEGLADAVEKLLAAFKKT
Q-GHFPNKFIIFRDGVSEGQFQQVLNIELRFFKEALGRNGL---TGKDA--QVTIVSLQKRHRVRLFLQN
E-----DGQ-VANPVPGLIVDGDITRPGIDNFFLNSHVALQGTAKPTHVAVLHDEIGIASDT-IRLLAYY
ECYTFQRSTTSISHASAARLAHHAAYR-GQQLRSAGATAND------------------------IRKGL
-NPMFFL

>EP01135_7963
RAN--AQLF--EPA--DI-RSYGIVNLSKL-----NHGEVTRYVKDLMRTLQNF-G-CRVPGSG-TP---
-NVA-SYN---NKN--RGNVRTLFSDALHAGRDKFSC-DPVIVFCFK-QD-MKADEYQEIKYCSDSV-FG
VVSQCITFKIAKK----------GGACHENIALKV-NAKLCG-TSYTVGG-----MPP-Q-VQQ-VPTMI
LGADVNHPEVG---SDSPSVASVVGSYNRAFS-RYATSCVAQ-TS-RVEQI--ERFGSMFIELFKKFYFN
N-QTFPEHILYYRDGVGEGMFNLIIDSEIEQLRNAIKSIR----SDWDP--KITFVVVQKRHHTRFFCNQ
RNG---TDR-SGNCLPGTIVDTQICSPTQFDFYLQSHAGIQGTSRPAHYYVLLDEIGFSVDE-IQQLTNN
LCWGFSRCARAVSYVRPAYYAHLACKR-GRDILAGKRMSEKRGGGGRDSRK--NAQKKPKISEIELCDDI
TDTLFYS

>EP00005_771
FSR--VELL--QPS--NL-LRWHIVF----INK--NTNEARTLFNEMQQLAKPM-G-FTV-A---AP---
-RRIVTD--------TVNEWRNKLMETITGP----SE-AGDLVVFVL-PS-SSADAYEDIKRFMLTK-MP
IPSQCVTSRLLRDNK-------KRKSAVTGLLQQI-QTKIGG-KVWSVDQ------MD---LK--QPTMF
VGIDVTHNKQR----GSQSVAAFSATMDKHLC-RYYSVPVILENR-EQELV--SGLSKCMTDALTSFQKF
NNGRLPKTIFVYRDGISEGQIGACLESEVASLRACFSRF---GDEEYNP--GFAFIVVRKRTIVRFFLKK
G------RD-IANPSPGTVVSEGLVLPDGYDFYLISHSVRQSTVSPTQYHVLADSTGWSAEK-LQKLTHT
LCHLYFNYLGTVSQPAPLYYAHKLAFVIGQ-FVHAVP-----------------------------NPRL
SDRLYYL

>EP00005_5244
IKN--SQLI--EPI--QL-GNWLLVY----SSK--SSSTAQDFARKFIQVGNSV-G-FRA-A---QP---
-KTVSLD----NDH--SNSFVKSIKQHLMR-----DR-GIQCVVIIL-PN-QRKDRYDAVKKLCCVE-VP
VPSQCIVQKSLFKKQ-------TIMSVCNKIMLQI-NCKLGG-ELWRVH-------IP---LP--GGTMV
VGIDVAHDTQSR--GGKKSVAGFCASMNPSFT-KYYSRVTFQ-GQ-GQELV--AGLKMCMMESLRAFYAQ
N-KSLPERIFVYRDGVGDGMLSGVVDIEVPQFREIFAAISE----SYKP--KLAVIVVKKRIHTRLFDIR
G------NK-ESNPMPGTVVDSHCVHPYWYDFFLVSQSVRQGTVTPSHYHVVVDDTGLTPDQ-MQILTYK
LCHLYYNW--------------------------------------------------------------
-------

>EP00012_8287
IRD--AKLI--DAR--DL-SDWILLH----TSR--DRSNAHDLVNNMRQVGEPI-G-MRV-K---DP---
-QYISLR----DDH--IEDYLEEIRRNVRPNN---ND-GTQMVVCIL-PT-NKKDRYDAIKLLCCHE-LG
IPSQCVVGKTLARKQ-------SLLSVCTKIIQQI-NCKLGG-QLWKID-------NM---PP---KSMV
VGIDVNHDNSRA--HGRRSVAGFCASTNDSFT-KYYSETSFQ-AV-GQELV--DGLKSFISNALQHYNKI
N-ATLPRWIFVYRDGVGDGMLPAVLEHEVKQITAVCEAIYQQ--TDIKP--KYCFVVVKKRIHTRIFASQ
G------GR-YENPPPGTVLSTKAVTGD--DFFLVSQSVRQGTVTPAHYQVLYDTIRLLPAE-LQKLTYM
LCHLYYNWPGTIRVPAPCHYAHKISFLVG-----------------------------------------
-------

>EP00021_9217
--R--------QPL--AG-FKWVII-----TQK--DRECVHRFSKEMLAQSKM-----------CEP---
-LIHVLEDRGRGPQ--AQQYVDAIQYILDKEK---NK--PAFFLCAI-Q--QKPDFYNLIKKYTLIT-AR
VITQCILAKTMDKDN--------IGSVVSKVILQV-IAKLGK-DPWVLK-------NP---GYNPEHTMV
VGIDVGHNAAT----RGKSIVAITATLNRSLT-RYFSTAIIQQTP-GKDII--DSLQTSMKECIQAFHKE
N-NRLPSLIMIYRDGVGDGMLEKVLKHEVGTVREAINDIPA--HLGDRP--KLIYTIVKKNTNTRFFNMR
G---------FENPGAGTVVNKGCVHKDWFEFYLISQKANRGTVNPTHYHIIADDSNVSADD-IQLFTYS
LCHMYFNFDQAVRVPSVCQYAQKLSFLIGK-NLHASP-----------------------------HQDM
NLSLYFL

>EP00023_8943
LR--------------NV--KWVFIV----EQL--DFQNLDLFLRESQQ--PPT-----I-H---HP---
-VLPKSS----RDI--KSTYTDIMEQYV-------KK-GVSFFLIII-PQ-NNAEVYKGIKMKSLIQ-FR
VLTQCIFSRTFDKGRP----------VSVKLKQQV-VAKLGL-APWGLGQDI-YKGVP-------KKTMV
IGVDVGHNSDM----KGHSVVGFVATIDDKFQ-KFFSRAYAQERP-GKEII--HSLEDATKEAMKSYFNH
N-NCLPELVIVYRDGVGDGMLDLVNKTEIAAMKKGFAETPS--SWGTKP--KLVYTIVKKNTNARFFTND
N--------QKANPPPGTLIDSKITHQNWYDFFLVSQVAFKGSINPTHYHVLLDEHQMAADL-FQFFTFQ
MCHLYFNFEKSVRVPASCQFAHKMAFLIGR-TVGRNV-----------------------------DKDL
SDKLYFL

>EP00023_11047
-----IPRYK------KL-DIWAVIV----SED--NKNCIDQFVRLMFE------K-FTM-E---RP---
-IVRVIK----NPM--GRDYSMAIKDLVE------RD-NPSFIVVVV-NG-VKTDLYNSIKRTAILE-CK
VITQVLTVKTITNQK--------ISSIFSKITNQI-NAKIDI-PPWTLKENS-NFGIP-------NYTMV
VGIDVGHNTDK----ESRSVAAFCASVNHSFT-NFFVACSIQ-KQ-NKEVI--HSLGNSMNCALRSYYAK
N-GRLPSNIIVYRDGVSDGMLDQINKHEVSSIRESFNQLPQ--SMGPKP--ALIYIVVKKQTHLRLFNMS
R--------DLGNPDQGVVVNKPVTKERWYEFFLVSQRTHKGTTNPTHYHVLQDDTEIEMES-LQQLTFN
LCFLYFNFDQAVSVPMVCQYSHKSALLCGK-SLNATT-----------------------------PDEM
SNHLFFL

>EP00026_2732
QQN--LKFH--VPG--PK-VHWAVIY----PKDM----SLGEFAQTFNMVASGA-G-LEL-E---PP---
-AVCELDKM--NTD--GAGYYNALVAL--------KK-PIQFVLCVL-PS-RAEDRYNKIKSVYCTA-TP
VVSQCILQQTLRPK--------NMHSVSTKLVFQI-VAKLGG-APWILKDSG---------LSDFKRVMI
IGIDVSHNKGKP------STVGMVASMNNTIS-KFYSQVYQN-SP-GNQNV--TQLGLFIKNSFQEYKKR
N-GTFPMSILVYRDGLGESQIKAGVDAEYQQIIASLKEGKVP-----VH--EVIYVVVQKKIDVRFAMPQ
G------NT-LVNAPSGTVVDTGVVASATLDFYLIGQSHKQGTMNPAHYWVRNDKESMSIDQ-IQSLTYK
LCHLYYNWTGTISAPALCKYAKVLATRAGQ-SFTGNL--------------------------NSYH---
HDKLGYI

>EP00026_2784
TQHLHVKGN--NQT--RD-VNWAIIF----PDS--KYINIEGLIETLIKVAAGA-G-MFL-T---KP---
-RAFPLK----DGS--VQDYREAMTRLIN-S--LSPD-DVHFTVCML-PT-KRQDTYEAIKSVYCSE-RP
MVTQCVTANTL-KKG--------LMSVCTKLIVQI-LGKIGG-APWVFD-------SP---LK--RRAMI
VGIDISRNSGK-------STVGMVASINKNIS-KFYSRVYER-EE-GSPEI--KQIADFIKDACTIFATL
N-PTWPSTIIVYREGAGESQMQAVIKEECELIKKKVSE--------VCK--EIVYVVVHKRIDTRFFLEQ
EG-----QR-VANVESGTLVDTDVVASADYDFFLVGQSHMAGTMNPAHYWVKHHLTATTPDE-LQRLTYK
LCHLYYNWMGTVSAPALCKYAKVLATLAGK-HLERKE-----------------------------VSEF
HTKLYYL

>EP00027_13764
TQG--VHLF--NLV--IP-QEWFLLY----VES--DANTARDFMYEIKSVGDPI-G-MIF-P---KP---
-VEIAIPRH--KDN--PSGWADVLRGIRT------QA-NPVLVVCLL-PT-NQASRYNAIKSVAVQE-LG
YVTQCMLSKTYQKKK---------KNAVTKMMLQL-SSKLGG-SPWAVD-------FSA-----TEPTMV
VGIDVSHTKKAR------SLVGFVASYDDTLT-RYWSDVRQG-VE-NQEIV--PTLAGCMKAAIEHFVAR
-WERPPFRIVVYRDGVSEEQLAAVIEHEIPSCKSVFKIWP-----GYEP--KFEFITVNKRINTRFFTMD
R----------GNPPPGSSVDVILTKHEIHDFFLIAQHVKQGSVSPCQYHVVEHNAGYPPEI-IQLMTFK
LCHLYPNWTGTVAIPAPVQLAHRLAYLHGH-SITSGP--------------------------RSVH---
QDKLYFI

>EP00057_306
TRG--NALT--DAK--IL-NNWKIFY----TRR--DANRGQDFIKSLVRVANPM-G-MNV-R---GP---
-EIVELP----DDR--TETYTRSLQAQI-------AQ-DTQIVVVIL-PT-NRKDRYDAIKKTCVVT-HP
CPSQVIVSRTLSKQQ-------MLMSVATKIAMQM-NCKMGG-DLWRVE-------IP---LS---NLMI
IGIDSYHDSLT----KGRSVLGFVASMNKSQT-SFFSSCAFQ-HA-QGEFG--ANLSTLMNNALKRYYQI
N-EKFPERIIIFRDGVGDSQVNLVVDYELKQIKDTLDKVYPQ---GTVH--KLAVVVVKKRINNRFFANL
R------GG-LSNPPPGTVIDDVVTKPHLYDYFIISQSVRQGSVSPTSYNVVYDTTGLKPDH-MQRLTYK
LTHLYFNWPGTVRVPAPCMYAHKLAFLIGQ-SVHEVP-----------------------------NNRL
ADTLFYL

>EP00059_6420
VTR--SPVI--TPI--PI-NNWLLVF----VKR--DSNKAENFFQKMMECTRKL-G-IDL-S---KP---
-RFLQLN----DDR--TTSYKDAISQSL-------NP-STQLVVCIF-PT-SRDDRYNAIKKLCCVD-MP
VPSQVIISRTLPDDAK----MGKFRSVTMKIALQI-NCKLGG-ELWTVD-------IP---LK---GLMV
CGIDVYHDPLK----RGKSVAAFIASSNRLMS-TWFSKAIIQ-QP-HQELI--DSLKQCFVNALKNYYEL
N-HALPERIVIFRDGVGDGQLNIVAEHEVVQLQSCFEMFSKV-GDKYNP--MLTVVVVSKRINTKYFSLD
S------KG-LSNPCPGSVLDHTVTRPNWPDYFLVSQHVRQGTVSPTHYIVVSGHEHLKPDH-MQRLSYK
LTHMYYNWPGTVRVPAPCQYAHKLAYLVGQ-SLGQHP-----------------------------APQL
CNKLFYL

>EP00059_17023
FRR--QRLL--KCI--DL-QEWAILF----CSR--DKRCAEDFVEKLLKVSRNM-G-FRV-A---RP---
-TPVELE----SDQ----MFQKRIRDVMGR-----NP-KTQLICCMM-PS-SRKDRYEGIKKVCCVD-MP
VPSQVVLSRTLSKPQ-------RVMSIATKIAIQM-NCKLGG-EAWAVK-------IP---LK---ECMI
VGFDTYHDSSQ----KGRSVGGFVASINSTYT-RWYSSVTFQ-HS-GVELI--DGLKRCMKGALQKFHQV
N-GKLPARIVIYRDGVGDGQLAVVKDHEIPQLLECLKIPQYK---GFTP--NVSFIVVKKRVNARFFAAG
R-----DSE-LMNAPPGTIIDDTVTRPEWYDFFVVSQSVREGTVSPTHYNVVYDTSTLKPDH-MQRLTYK
LCHLYYNWPGTIRVPAPCLYAHKIAFLVGQ-SIHAPV-----------------------------SPTL
ADKLYFL

>EP00060_10429
IVN--TPCITAAQV--AM-KNWQVLC----THR--DSFLVHEFVTMMCNVGPPM-G-LVH-Q---LP---
-NIIELP----NDH--TKTYIDCIRKNYSYSQAAVDV-QVQMVMCIF-PT-LRDDRYSTVKQVCCVE-LA
VPSQVVQTRTISQQK-------RLRSVAQKVVLQM-NCKLGG-ELWILD-------IP---LK---NLMV
VGVDVFHNVVL----GKQSVVGFVASMNRSVS-RWYSRVVRQ-ST-SQELV--DGLNLCMTSAIKKYYEL
N-HYLPEKIIMYRDGVSDNQLAIVRDFEVMQLTNGFRTFDL----SYQP--KMLVVVVQKRISTNIFLNN
S------GA-MENAPSGSVLDTVATSQEW-------------------------------------LTYK
MTHLYYNWSGTVRVPAPCQYAHKLASLVGE-NLHSDP-----------------------------DPGL
CDKLFFL

>EP00062_1923
TRN--ARII--NVQ--PL-QDWLMVF----SHR--SCEVAGKLLACLKKVGLSM-G-FSV-G---NP---
-KMVQVN----EG---PASYMQALRHQV-------QP-STDLVLCIL-SS-NQKDNYDCIKKFLCVE-KP
TPSQCVLARNLNKQH-------MLMSIATKIAMQM-ACKLGG-ELWMVE-------IP---LK---SLMV
VGIDVNRDSLG----KGI-YVGFVASINPTIT-KWYSRCVFQ-SS-AVEVA--DCLKVCMQGALNKWLEI
N-HMLPGRIVIYRDGVGDGQLMTLVDYEVPQILHSFKAVNP----CYGP--KITMIVVRKRSPCRFFADV
N------GA-LQNPALGTVIDSEATRPEWYDFFLISQCARQGTVSPTYYNVVYDNSGMKPDH-VQRLTYK
LCHLYYNWPGVIRVPAPCQYAFKLTVLVGQ-SIHREP-----------------------------DLNL
AERLFFL

>EP00071_32955
TRS--GPLL--NVK--SL-DHWLILY----PTR--NYGAASSLVQSLRKVTPTM-G-IAM-R---EA---
-KMLEV-----SDT--VQSYTTVLENHV-------SS-KTQMVLCVL-SS-EKKDLYDGIKQYLCVN-CP
TPSQCVVARTLDKPQ-------TLMTIATKIAQQM-NCKMGG-ALWKVE-------TG---LQ---NAMF
IGIDCFHDIVN----RRKSIAGFVSSINQELT-QWFSQCIFQ-ES-GQELV--NGLKTCLEAALKLWCKH
N-QFLPQAIIVYRDGVGDGQLQALMDHEVPQIESSLRSVYPK---DSGV--KLTFIVVKKRINTRFFVES
Q------GR-LQNPLPGTVIDVEVTKRQWYDFFIVSQSVKDGTVTPTHYNVIHDTVCFTPDR-IQYLTYR
LCHMYYNLPGVIRVPAPCHYAHKLAYLVGQ-SIHQEP-----------------------------HHSL
ASRLFYL

>EP00079_5466
VTR--EACR--SSV--HL-LYWAMIY----PKR--ASAQAQELSSMLERIGGPI-G-IRV-N---HP---
-NCVELR----DDR--VETYARSIKSLLEG-----EG-KVQLLVCLI-SG-TRDDLYGAIKKLCCVQ-NP
VPSQVINTRTISQPQ-------KLRSIAQKILLQI-NCKLGG-ELWGVD-------IP---LK---SVMV
IGMDVYHDPSR----GMRSVLGFVASINSCLT-AWYSRVVFQ-LP-NQEIM--DSLKLCLVAALQKFFEV
N-HSLPEKIVVYRDGVSDGQLNTVENYEIPQLQTCFQTFD-----NYNP--RMVVIVVQKRVSTNLYSTA
T------GQ-FLTPQPGTVIDHTVTNRKWIDFFLMSHHVRQGCGIPTHYICVMNTANLGPDH-LQRLTFK
LCHMYWNWPGTIRVPAPCKYAHKLAFLSGQ-FLHHEP-----------------------------SIKL
CDKLFFL

>EP00081_13186
VKE--CGIY--RGS--NM-TNWIVIG----PGS--GNSLSQKFIEEARRLGKIL-Q-VQL-G---EP---
-MCVPIR----GIS--PNDYLEGVKGAIKQVD---GE-DIHMLVVML-AD-DNKTRYDSLKKFLCVE-CP
IPNQCVNLRTLAGKSKDGGENKNLGSIVLKIVLQM-ICKTGG-ALWKVN-------IP---LKN---TMI
VGYDLYHDSTL----KGKTVGACVSTTSNDFT-QFYSQTRPH-EN-PTQLG--NNLTHFVRKALKQYYDS
NDQTLPSRLILYRDGAGDGQIPYIKNTEVKLVRDACDAVTDKNKVQEKI--KLAFIIVTKRVNMRILKQG
S----SLDN-AINPQPGTVVDTTVTRPERMDFYLVPQFVNQGTVTPVSYNIIHDDTDLGPDK-HQQLAFK
LCHLYYNWQGTVRVPAPCQYAHKLAFLTAQ-SLHDDA-----------------------------NGCL
RDKLFFL

>EP00084_14122
MQG--KRLL--QPI--RL-ANWLLVY----TRR--DERIVSDFLTTFKTVCRPM-G-MEI-N---NP---
-TMCMCA----DDR--TQTISSTLHANI-------TE-RTQLVFVIL-PN-NSKERYDCVKKICCVD-IG
VASQVALGTTLSKK--------SIMSIATKIAIQM-NCKIGG-AAWTIF-------NP---FQT-TKIMV
VGIDTYKDSAQ----RAKAVCATVCTMNNMFT-KYFSQVSFQ-DP-KQEMS--DAFVVQLSNALRTFTEV
N-ASLPTVLMFYRDGVGDGQLPLVREWEIKQIREAISKQTP----GYDP--KILFVIVNKRINTRFFKN-
----------STNPTAGTVVDTVVTRPERYDFFLISQSVTQGTVAPTMYNVILDTTGLAPDR-IQLLTYK
MTHLYFNWQGTIRVPAPVQYAHKFAFLVGQ-SLHTAP-----------------------------HERL
ANTLYYL

>EP00084_14706
CRG--GKAF--VAI--DL-KNWGIIF----CNN--DSVKTGNFKEKALRVGPAL-G-MEV-A---EP---
-IMIKLK----DQR--NETFVNAIDNLVRE-----RQ-GLQIIVTIC-PT-ARDDRYSAIKKRCYLE-LG
MASQVINLRTISRDD-------KLQSVTQKILLQM-NCKLGG-ELWGVN-------CP---IK---NLMI
VGMDVYHDASR----RGQSVLGFVSSLNPSFT-KWFSKTVFQ-ST-HQELG--DGLRTCMMAALKKFFDV
N-RILPEKIVVYRDGVSDGQLRFVVDHEILQIENSFKMTE-----NYKP--KLSVVIVQKRINTRIFANT
G-----RGE-LANPMPGTILDHTVTRFQYYDFFLVSQHVTQGTVTPTHYIVIKDENDFPVDI-MQKLTYI
LTHMYFNWPGTVRVPAPCQFVFEFCLIAGA----QYPWQALEMGSKGGRSLDRTEVVSPYCRCEQQHQRL
ADRCYFP

>EP00085_11992
IQR--SRMC--VSV--EL-QDWVVFT----PSA--MQQEITPFVNMMKQVGAQQ-G-FNI-P---QP---
-EYINMQ----MDR--TSNYVEAIRAECS------RK-QYSLIFCVL-RA-ARADTYASIKKMTISE-FG
IPSQVITGRNIKGQPG------KLMSIATKVMIQV-ASKLGA-EPWRVA-------VP---QT---KWMV
IGYDTYHDARQ-----RKAVGAFVASINPTFS-RYYSSVKIH-EN-NEEIS--PSFKDHLFGALKSYYIM
NEKTLPEKIIVYRDGVGAGDIARLKDTEVAALREACSDAGARGTGVYNP--PIAFIVVSKRINTRFFAMG
Q------RG-AGNPPCGTVVDNKVTLNERFDFFLVSQKVTQGTVSPTSYNVIEDDTGIAPDI-HQRLAYA
LTHLYYNWPGTLRIPAPIQYAHKLAYLVGE-SMMTQP-----------------------------HEGL
NRLPYYL

>EP00085_21913
LGN---DIL--VAV--KI-ETWILVY----TDR--NLNNANDFSKTLMEVGSKM-G-IRI-K---PP---
-KMVGLP----NDR--TDTYVNRIRDEI-------NS-SLQLVVAIF-PT-SRDDRYAAVKTLCTAQ-YA
IPSQMMNSKTISNPS-------KLRSVVQKIALQI-NCKMGG-ELWAVS-------IP---TK---TLMV
CGVDVYHDPTK----RGQSVVGFVASVNPGLT-RWFSRAKYQ-GP-GVELV--DTLKICFLESLKKYYEL
N-QDYPKQIVLFRDGVGDGQLQFAAAHEAAQFLSAFQALSP----PFEP--KFTMVVVQKRINTRLFHNS
R------GA-INNPPPGTVVDHTVTRRDWWDFFLVSQFVTQGTVSPTHFIVVHD-GGMKPDN-LQKLAYK
MTHMYYNWPGTIRVPAPCQYAHKLAYLVGE-SIRKEP-----------------------------QLEL
SNRLYFL

>EP00088_24864
TTS--NHCL--VPK--NI-NKWHVVY----TER--NKSVVAGMIDLFKKQGPRM-G-IQV-S---QP---
-TQTCLA----NDR--TESYCSDIRSQVEK-----QT-GLQLIVAVM-PM-EREDRYGAVKRLCNTD-LP
IPSQVVNAKTISNEK-------RVMSVVQKIILQV-NCKLGG-ELWGSN-------IP---IP---QLMC
VGVDVYHDKNQ----KKESVVAMVASMNSTMS-AYASACGFQ-RP-GQEII--DVMKVLLGKLVAKYKEA
N-GVAPTKILLYRDGVGDGDIGSNVLHEVDCIESLLEQT------NVQA--KFSFIVVQKRINMRFFNLV
G------NR-YTNPAPGSLLDHTIMKKGFLDFILVSQFASETVVCPTHYIIVKDNTGLSLDH-IQRISYK
LTHQYFNWSGTVKIPAPVQYAHKLAYQVGE-NTNTIP-----------------------------DPQL
MNKLFFL

>EP00088_24988
FRN--WKCR--TSA--SL-KKWIIIT----PAR--DQANAEELKKSLEKVFRGL-G-MDV-A---PP---
-KVVVIQ----DAK--IAFYRAALDEWT-------PR-KPELIMIVL-PN-VNEDLYSMVKKYCCIN-AP
VASQVVTGRVLSKPK-------GLMSVATKIALQM-NCKLGG-ELWAVK-------IP---LA---GAMM
VGYDTYHDSQQ----KGKSVGALVASLNKDCN-KYFSTAEHH-ETNAQEVS--DKIGTMLSSALYAYKEN
N-GAFPTRIFFFRDGVGDGQIPHVFNSEVKTMKDAIKNINP------AI--QLTVIITSKRINARFMTTR
G---------HLNPNSGTVIDDVVTNPERYDYFIVSQSVRQGTVNPTSYNVIYDEIKLPPGK-MQLLTYK
L---------------------------------------------------------------------
-------

>EP00092_23728
FGGD-EQWS--GQC--EW-TMWAVVY----ATK--DAEVTQQFVNNILKIGPSL-G-MDI-A---KP---
-KTIELT----DNR--LDTYIQTLDSVI-------DT-KPDIVMVVV-PD-HGEQHYTAVTRFC-LG-KS
VPSQVLSANVMLGKPR------GYMSVATKVALQM-NCKLGG-EPWAVD-------IP---FE---NMMV
IGYDTCQDTLL----RDRSVGAVVASINNTFT-KFISMANYQ-SN-QSEIT--DCLCTSISKALRKYNTV
N-GCLPERVIVYRDVVEDGQIPYIVEHELVAINNCFKEI------------KFTYIIVNKRTDMMLFWMN
G------K--PTNPHSGTVVDNVVTVPGRYEFFLVSQSVREGTVNPTSYTVVKDTSGLRPEQ-LQLLTYK
LTHLCYNWPGTIRVPAVCQYASELAFLVAK-SLHEIP-----------------------------PDGL
EDSLYFL

>EP00094_8050
LQG--EQMM--SGA--KL-KNWLIIG----DRR--DTREIEGFISTWHKQCDKL-G-MTI-Y---DP---
-RTILLN----QDR--TDEVVKVIHREHQ------NH-PLEMVLVVA-RT-KRADRYGAVKKTCLVE-LG
IPSQFVLTKSISNGR-------NQIQVVQKLAIQV-NAKLGG-ANWGIS-------SP---FSN---AMV
IGIDVYHNAD-----GGKSWSGFVASLNRTFT-CWFSDSRQH-QY-ENEIM--NNISDIFGRALKAYYEL
N-NQYPDKIVVYRDGVGDSRFEVTETLEIEQMRSTLKRIAP----EKKV--QITFVIVSKRIKTRMFLIQ
G------DT-HDNPPPGTVLDHTVTRRQQFNFYLVSQKVTQGTVSPTHYTVLLDELELGPDR-VQRLTYM
LTYLYYNFTGPVRVPAPCLYAHKVANLCGE-FLKKQTVNIS-----------IHKVLVPHRFFADLHKKL
RDNHFVI

>EP00094_8248
ATR--NVLW--NPV--PL-DNIRFIY----PGI--MYNKVAMFFKEMQMVAKGL-G-VNL-I---MPDS-
-NWQEIQ----DTR--TASYLAAAKVVS-------QM-KPNFVVVAI-PN-DRCDTYAAMKKHFCFT-SP
VPTQMITSKVLSKDK-------KYKSVASKVVIQM-TTKMGG-TPWCVK-------IP---MT---KAMI
VGFDTYHDTTK----AGMS----------------------------TE---------------------
NQNEFPDKIFFYRDGVGDGQVQQVVDHEIQQLENAIKAVQKY-SPNWNP--QIVFIIVSKRINTKFFVSG
G------RR-PENPSSGTVVDDIVTLPERHDFYLISQSVRQGTVNPTSYNIIKNTSTLSSDK-IQMLTYK
LCHMYYNWPGTVRVPAPCQYAHKLAYLVGE-SLHDEP-----------------------------HEML
SKTLYYL

>EP00095_2312
LRN--LRVI--NPK--SC-ANWSVIF----VEE--GKDLARKFVDCLKKVSVGL-G-WNL-P---SP---
-REIVGV----NGR--KSTLYAAIQASA-------AK-KPSMILVFI-P--NQEEMYSGVKKILCVN-NA
IPSQVVTINLLKRLEK------GMMSVATKVSLQM-ATKLGC-EPWRVK-------IP---VS---GTMV
IGYDSYHDTTN----KANTVGAVVSTINKELS-RFTSFIALH-KN-GEELH--SHMKLAITKALRKYHEE
N-GTYPNRIVIYRDGVGDGNID---YHEISMIKSVFAQMQI------EP--RLAYLVVSKRVNSRFFSKS
P-------R-IGNPNSGTVIDDVVTLPERYDFFLISQSVRQGTVNPTNYNVIEDTSGFRPDH-LQQLTYK
LTHMYYNWAGTVRVPSVCQYAHKLAKLVGE-ALHTTP-----------------------------NAGL
DHLLYYL

>EP00096_2217
TLN--NPMY--SSV--DI-VNWLLVF----DQR--NQEHVQFFVSTLTRNTRNI-G-IEV-S---KP---
-TMIALR----GAR--TEEFTKRIRQSLRE-----DR-SIQLVVTII-DS-PKSDLYSAVKKICCVE-NS
VASQFILKKSLNPARE------STKTIVGKIALQI-VCKLGG-ELWASQ-------SP---YKN---AMI
VGIDVYHDPVR----QHRSCLGFVASLNSSYS-KWSSWTERN-TE-HQEIS--NALGICLKRALQQYVEC
N-GTVPDRVIVYRDGVGDGRISMVEDYEAPQLLKVYQAFRG----ASDPPIKLSVIVVSKRVNTRVISLC
G---------KSNPPPGTVVDTSITENRTYNFYLVSQKVGEGTVTPTHYIIAYDNSSLSAEH-AQKLSYK
LTFMYYNWPGSIRVPVPCQYAHKLASLVGE-YMGTNA-----------------------------HPAL
CNKLFYL

>EP00097_5722
ITS--RHVL--TPI--QV-NNWVLIF----PYK--LKDVARGFFQYFEKQGPRL-G-ISI-S---CP---
-TFKELS----DDR--SDSYVRAMRELI-------SP-DIQLIVTIF-PN-LRADRYSAVKKFCYLE-RP
VASQVILSKTISQER-------RMISVVQKITLQI-NCKLGG-ELWGAD-------VP---KD---NLMV
VGVDXFHDPNR----RLESVAGLVASMNPALS-RWFSKSTVQ-NP-GEELI--KSLKRAFSECLVRYKGI
N-GVLPDYIVIFRDGLGNSQLEVSAKYEMEQLTSSLTDCYS----SSLP--SFTFIVVQKRINAKFYHII
KGG--EDMN-LSNPPGGTVVDTVITHKKIYDFFIVSQRVNEGSATPSHYIVIKEGRNTSPDF-LQGLSYR
LTHMYYNWPGTIRVPAPCQYAHKLAAMVGE-NLQKEP-----------------------------SSSL
NDKLFYL

>EP00098_18485
ISD--NKLT--GPV--NI-TNWQLYY----TRR--DQKYAANFAQTIVRLGKGM-G-CVI-Q---DP---
-RHIVLD----DDR--TETYMTAIRDNVA---------NTQVAVFIC-PT-LRADRYSIIKKMCCVN-IP
VASQVILSKTLSNPQ-------KVRTIIHKIAMQI-TCKLGG-TLWSVK-------IP---VS---GWMV
CGIDVYHGA------NNQSVCGFVASINGSMT-KYFSKAMFQ----DGEIG--DYFKMPFRQMLQAAKDR
E-GAFPSKVIVFRDGVGDGQLEHCRKYEITQLQEVIKELNI------ET--TITFVVVQKRINTRIFRTV
N-----ETN-FENPPSGTVVDNMVTRRQFYDFFLVPQSVRQGTVNPTHYVVLVDEGNIKPDH-LQRLAYK
LCHLYYNWSGTIRVPAPCLYAHKLAAIVGQ-YIKKTP-----------------------------STQL
DDKLFYL

>EP00099_1200
AVT--NEML--KVV--HL-SKWIIIH----LRN--YRQAATSLLDNMKQACESL-G-MNI-S---NP---
-TMISLD----HDR--IDAYIQALRRNI-------TM-NTQMVVCIC-HN-RRDDRYAAIKKICCSE-IP
IPSQVINAKTLQNDL-------KIRSVVQKIVLQM-NCKLGG-SLWTVK-------IP---FK---NVMI
CGIDSYHDPSN----RGNSVAAFVASINSSYS-QWYSKAVVQ-TK-REEIV--NGLSASFEIALKMYRKR
N-GKLPTNIIIYRDGIGDGQLYTCLNYEIPQFEMVC---------GNRI--KISYIVVQKRINTRIFSGS
G------IH-LENPLPGTVVDQHITKSNMYDFFLVSQLVRQGTVTPTHYVVLRDDCNYGPDI-IQKLSYK
LCFLYYNWAGTVRIPACCMYAHKLAYLIGQ-SIQRDV-----------------------------AEAL
SEKLFYL

>EP00099_1544
FRT--CSMF--KNV--HI-NRWYVIT----PSR--NLRETQEFVQMCIRTASSM-K-MNI-C---NP---
-IYEEIP----DDR--NGTYSQAIDNAA-------AN-DPQIVMVVM-RS-PNEEKYSCIKKRTCVD-RP
VPSQVVTLKVIAPRQQK---PTGLMSIATKVVIQM-NAKLMG-APWQVV-------IP---LH---GLMT
VGFDVCHSPKN----KNKSYGAFVATMDQKES-RYFSTVNEH-IK-GQELS--EQMSVNMACALRSYQEQ
H-RSLPERILFFRDGVGDGQLYQVVNSEVNTLKDRLDEIYKS-GKQEGC--RMTFIIVSKRINSRYFTG-
----------HRNPVPGTVVDDVITLPERYDFFLVSQAVRIGTVSPTSYNVISDNMGLNADK-LQMLSYK
MTHMYYNYSGTIRVPAVCHYAHKLAFLVAE-SINRAP-----------------------------SAGL
QNQLYFL

>EP00101_19094
LHN--KPLY--NIA--RL-TNWVVIC----MGR--MRRDVERFIQTLKESASGM-G-FRI-D---NP---
-RLWDIV----DDR--SNTYSDTLERVMS------TS-NPELIFCVV-SN-NRADRYSAIKKKCTHD-RP
VASQVFLAKNLTNK--------GIRSIATKVAIQL-NCKLGG-APWSVE-------LP---PI---NLMV
VGYDVCHDPAD----KSRDFGAMVASLDRSLT-RYYSAVAAH-TT-GEELS--DEFGESLEKAVLCYRQV
N-KILPSHIVIYRDGVGEGQVPYVYKHEVDDIKAKLNKLYGD---PSTI--KLAFVIVTKRINTRLFYNQ
N-----------NPPPGTVVDDIVTNPLRYDFFIVSQSVRQGTVTPCAYNVIADSTGWKADQ-MQRMTYK
LCHMYYNWSGTVRVPAPCQYAHKLAFLVAQ-FVRRPP-----------------------------SARM
QSLLYYL

>EP00102_5159
LRS--LPMF--TSA--IV-KHWVILV----PRE--YSQEVDPFVQSLAKAASGM-N-FTL-P---KP---
-TVVSME----DGR--ANSVLTHLEHITN------EH-NPALILCII-QS-PRGDIYSLIKRKLCID-RA
VPSQVVLLKNVKK---------RDMSVCTKIAIQI-NCKLGG-APWLVT-------IP---KK---GMMI
VGFDVCHDSQR----KNISFGALVATMNDSHT-SYFSCVEPH-ES-GEELS--VHFATGITKALAKYRAK
N-GSLPTSIIVFRDGVGEGQISHVHKTEVKLLQTACEQAYG----PKSV--PFAFVIVTKRISARFFAPS
K------RG-MENPRPGTIIDTVVTDPTKYDFFLVSQHVRQGTVTPTHYQVIEDTLRLPPDI-MQRLTFK
LTHMYYNWSGTVRVPAPCQLAHKLAFLTGQ-TLRRAP-----------------------------HTGL
DELLYFL

>EP00102_18814
VAK--NAMF--VAV--NM-LNWAIVY----NPR--DETTAKSFCKQLVSCGRPL-G-MEI-N---PP---
-KPIKVQ----GTN--PEVFVSTINSTLK-N----NS-DIQIVVIIF-PN-QREDRYNAVKRICCSE-IG
IPSQVIVSRTLSKPE-------RLQSITQKIALQI-NCKLGG-ACWAID-------IP---LK---NTMI
VGIDVYHEKGK----QMSSVVGFVASMDKTFT-EWYSVAAMQRST-HQELM--KSMQDAFHKVVTQFKLK
N-GLLPEKIIIYRDGVSDGDLKQVEEIELSDLIESFKSYPG----QYNP--MVSLIIVQKRINTRVFQYV
N------EK-YSNPSSGTVIDNTVTRRNYFDFFLVSQHVRQGTVNPTHYIVLKNGCNLSVEN-IQRLSYK
LCHLYYNWCGTVKVPAPVQYAHKLAYLIGQ-NVRQKP-----------------------------SDKL
CNSLFFL

>EP00104_9921
VHG--NTLL--ECV--PL-HSWLVVY----PEG--RGRAAQNFVSELKQVAPAM-G-MKV-E---WP---
-SAVSIQ----RDH--PEDYIRAIRERL-------GQ--AQMVACVL-PH-DRDKRYGEIKKECINQ-LG
VPSQLMLNATLNKSSN------KFKSCVTNIAMQM-NVKLGG-QLWRVA-------FPE--LK---KAMV
IGIDVYHPGREKASPNAKSVGAVTCSLNANFT-RYFSASVDQLHR-GTELF--DTLQPIVERALKEFLME
N-KFLPDPILIFRDGVGDGQIQIVKDHELPQIKAAIRTAAN-SPVEYRP--AIAEVIVQKRICSRFYTVQ
T---------RENPPPGTVVDSGVTRPVTYDFYLVSQSRRDVTVSPTHYYVIYDTTGMTPSQ-MQGVTYK
LTHLYYNLAGTVSVPSPCYYAHKLAFLYGE-YNIETK-----------------------------APKL
QKSLYYL

>EP00106_23169
LRD--MSQV--ATM--SV-DRWLLIY----PMS--CGRMAKDLESCLQRVAKPL-G-IRY-A---EP---
-YWCEIQG--NDAS--GQGYISAIKEKV-------TE-STQLVVALV-YD-NSKGRYDAIKKFCSIDQKP
VPSQVIVQKTLNRKN-------VFMSIATKIAIQI-NCKLGG-VPWCVT-------VP---IK---RFMI
VGIDHYHDSAK----KGHSVGGIVASMNNEMT-KWYSRTTFQ-TA-HEELS--SKLHIVTQSEYLELLLL
--SSLPNFFCI-----------MV---------SSF---------------RLTVVVVKKRINTRLFSKA
G------VQ-WMNPLPGTVVDSAIVRNEWYDFFIVSQSVRQGTVSPTHYNVIYDTSGLKPDH-IQKLTYK
MCHLYYNWPGTIRVPAPCQYAHKLAFLVGQ-SIHKEP-----------------------------AMVL
RDKLFYL

>EP00115_6885
TRK--NFVI--SSA--EINDNFTVIC----TAK--DTGAANTFLETVAKVGPGC-G-INI-R---GG---
-NVVTIR----SDR--AEDYITAIRSN--------ET-NPKIVVCLV-PN-NKKDRYDAIKKHCCID-QP
LPSQVLVTKNLNPK--------KAMSVVTKVVMQM-NAKLGG-ELWSVH-------IP---MK---KVMY
VGIDTYHDSGS-----QRSVGGFVASMNDLCT-RYFSKTTWQ-PS-KQELI--SQLEVCMTDALKQYHGN
N-GYYPDRVIVFRDGVGDGQLLAVKEQELRDIKTALSRLPT------SP--ELVFVVVTKRIQQRFFLKQ
G------SR-LTNPPPGTIVDTKVTRDELFDFFLVPQSVGQGTVTPTHYNVLEFQTTLKPDH-IQKIAYK
LCHIYFNWTGTIRVPAVCQYAHKLAFLVGQ-SLHRDP-----------------------------SPQL
ANLLYYL

>EP00118_5431
ALQ--EQML--STV--DL-HDWLLVF----VNQ--DQNRAMEFIRMMQTVCPPM-G-LKV-N---MP---
-RLLSIG----DQR--TESFVRCLRQHIT------TH-NFQCVVVIV-PT-SRDDRYAAIKKLCCIE-KP
IPSQVILTRTISHPT-------RIKAVTQKIALQI-NCKLGG-ELWSVD-------IP---LK---YLMV
VGIDVYYDSV-----SSRFVGALVASTNRGMT-KWYSRTCLQ-EP-GQELV--DRLTVCFFAALRKYKDL
N-GTLPERIVIYRDGVQKGRMANVSDYEVPQFISVLNRFGK----EYRP--KFSVVVVKKRINARMFLPS
N----GDED-FVNPHHGAILDHTINGKNWYDFFLVSQRVTQGTVTPSYYIVVYDNSNLKPDY-MQRLTYK
LTHMYYNWPGTIRVPAPCQYGHKIAVLVGQ-SLHQNA-----------------------------SLEL
ADKLFYL

>EP00160_6617
LKQ--VELI--EAI--PL-TQWLVVF----SER--SGPAAQKFCQVLAQNGRPL-G-ITV-N---NP---
-MVCGLK----SDR--PQDFVDAIKANYH------PG-QTQLVVVIL-PD-LRKDRYDAVKKYCVAE-NG
IISQCLLQKTIENDK-------ILSSAVTKIALQI-NVKLGG-QLWGVD-------IP---MK---KAMV
VGMDVYHDSLQ----KGTSVCGFLASTNDTFT-KYYSRVIFQ-RS-GQELA--DGLRPCFTDSLHMYHKI
N-KSLPERIFVFRDGVGEGQMFAVSNHEIPQFLDSFAAFGP----QYQP--KMTFVVVQKRIGTRVMHDT
G------RG-VQNPPPGTIITSGVTSRDKYDYFLVAQAVRQGTVTPTNYTVLYDTVQFPAII-LQALTFK
LTHLYYNWPGTVRVPAPCQYAHKLAFLIGQ-SVHKDP-----------------------------VLPI
CDKLYFL

>EP00274_7213
YYK--HAPF--RGV--SL-THWLIVC----PST--KMNVANDLNRLFRQISKGLAS-IAM-----DA---
-EIISFVG---DPH-SPQSYINAVTPYLG-F----DP-KPQIVLFIM-PS-KFENVYEEVKAFL-GK-QG
IPQQAVLASTMESGG--------QPAKATKILAQM-ACKMGG-ALWKVE-------NP--YFQD-APTMV
VGIDISPDTK-----KNKNVLGFCATLDPDFS-SYFIKVAYFDRQ-GRQGV--SQLVELLESAIEAFYQK
NDNTMPANIVLYRSGVSDGMLHAVATSEIAPILERLQLISAQ---EPVS--KLTYVIIRNRINMRFFYTQ
GK--------NGNPTPGTIVDEAVVFKDSYDFFMCAQNVKEGTVGPTHYLVAYDSIQTDRNE-FQHFTFK
LCHLYYNWTGTVKIPAPVMYAQKAAKQVAQ-YLHSVP---------------------------------
EDEKQW-

>EP00276_9263
VCN--SSLV--YSK--PL-TKWAVIF----EQE--NRDDGEIIYNIMAEAGRPM-Q-LRV-E---EP---
-MYLPIE----TSS--PDDYSGAIEYVA-------SE-KPQVVIIVV-PD-MNSERFTRIKQQCMVD-TP
VPHQVLLHMTLSKR--------NITTIAKKILMQV-AAKCGF-QLWGIS-------RT---FD--EPTMI
VGVDVCHRAGL----RGQSVLGFCATIDETFT-QYFSKCTYM-PT-GQNMA--STLTGCFSDALDAFKQF
Q-HTYPKRIILYRDGVSDGMLNAVVEFEIPQILKAIEDRKL------DV--LLYFIIVKRGINTRFFMKT
A------EG-YLNPPSGSVVDQVITHRAWWDFFLVSQHAKEGTVSPTHYVVAWSPPDLSPRD-LQHFTYQ
LTHLYFNWTGPIRVPAPNQYARKLAYMVGE-KVRKVP-----------------------------DNRL
SKQLYYL

>EP00299_7676
IRN--DEIL--KAV--VL-KTWALVH----TSR--DTALAQTFLESLRRVSQPL-H-IEI-A---DP---
-VICSIN----DDK--TESYIQALEGTL-------KP-QFQLAVFIV-PS-NRKDRYDQIKTFLSMR-MP
LPSQCIVAKTLMKEK-------SLLSVCTKVSLQI-QAKCGG-ELWRCE-------IP---LP---KTMI
VGIDVYHDTKR----KGESVLAFCATVNDNFT-RYFSIPCFQ-KS-GQEIA--DNLSRCMQEALKFYLTL
N-KTMPNRIIIFRDGVGEGQLGAVQQLEIPQIKSAFTTFQ-----NFDP--QLAVVVVKKRINARFFTLD
R----------KNPNPGTVVDTAVVSRDSYDFYILAQSVTQGSASPTHYQVVYDTTGLKPDH-MQMLAFK
LCHMYYNWMGTVRVPAPCQYAHKLAFLIGQ-SIHNTP-----------------------------HMRL
AGFLYYL

>EP00300_16675
VRT--DRLI--ENV--DLPGSWVLVYK---AGA--DERLANEFVSTLRRAAGQM-Q-IEI-G---DP---
-IIMAVR----EDT--AEAYIDAFRKVL-------KP-TMKLAAFIE-PM-KRKDLYDGVKQFLMNE-CP
IPSQCLCSKTLSQDK-------RLLSVCLKVTLQI-QAKMGG-ELWKVH-------IP---LP---NTMI
VGIDVYHDTLQ----TGTTVVGFCATTNANFT-KYFSIPVFQ-TG-GALVA--NELGPSMEQALNAYNRA
N-GRLPATIIVYRDGVGQSQRDAVFSLEVPHMREAFSKFP-----EYHP--KMAVIIVEKAVNARFFARQ
G-----------GITPGTVIDSKVVSKDDHDFYLVSQIVTQGTAAPTYYHILCDDTGLPPQT-FHRLSYA
LCHTYANWTGTVRVPSPCQYAHKLAALIGQ-SIHRRP-----------------------------KNDL
ANKLYFL

>EP00301_18899
SQA--LEKS--INL--PD-GKWVLVV----SER--NVDAKDVFLANLNRVAGPL-G-IRI-G---TP---
-IIKILK----SDS--PDSFIEALDSTL-------QP-DFSLAVCIL-PN-DRKDRYDAIKQFLCTK-KP
LPSQCLTPKALMKNP-------NNLSVVTKICQQV-QAKIGG-ELWRVK-------VP---LQ---GVMI
IGIDVYHDTQR----KGTSVLAFCASISPSLN-KYFSVPSFQ-SS-GQEIA--DSLARCMTDALEAYKEN
N-KQLPKHIVIYRDGVGLGQLPTVKALEIPQIKRSISQQA-----NYTP--NLVFVVVTKKINTRFITQF
K----------TNPTPGTVVDHTIVRPNVSEFFLVAQHVNQGTAGPTHYEVLENSGNMRMED-LQSLTFK
LCHTYFNWLGTVRVPSPCQYAHKLAFLIGQ-SVHQNV-----------------------------HRRL
SCFLYFL

>EP00331_3615
--D---PVK--KPA--NF-KDWVVVY----HKN--NYNDAEGLLNNMKKASGAY-G-IKV-G---DC---
-NWIEIS----ETK--SAVWGEKITNYMRS-----NP-NTQIVVVLIPPP-AKPHVYPVIKQVCNKE-LG
VPSQVIVTTSLQK---------NTLAVCSKILLQM-NAKVGL-PIWVTA-------NP---AAWKRKAMM
IGVDVFHNIGK----LKKSCIGFCATLDDAFT-RIFAKIKMQPKA-GDEFM--PSLANLVREAIMKYLEV
N-KALPELIIMYRDGVGDSQIPIVMEVETKLIRAMFAKIDP----EYKP--EFAEIIVKKRIDDRFFGSN
A-----KGE-VVNPSSGTVVARDVV-SNYFDFFLVAQDVNMGSCTPTHYNVVCNETSLTEDL-FYELTYR
QCYNYYNWNGPVRVPAVVMYAHKLGFLVGQ-TYKDEH-----------------------------HPRL
DDTYFFL

>EP00333_8644
TQ---TQMF--EQP--SL-NMWAIIY----SDR--DQKTFDSLLRTFQECLKFY-N-YPC-K---PP---
-NCISVQ----SRG--AQDWINALKNA--------PD-NVQMAVFLL-PG-KKKAYYDEIKRYFTNV-KP
IPTQVILASTAMKDK-------GLRSVVNKLLMQI-CAKTGG-VPWVMDN------LP---FQN-LPTMV
VGMDVFHNTPG----KKESIFGFVSTVDRNFS-KYYSHSHVL-PT-GQEIT--PFLQQVYEQALKEFKDS
N-GVYPQQIIIFRDGVGEGQFNAVKDIEMPQLKQACQKING----CENI--KFTLIIVNKKVGAKFYQSQ
DG---NVGS-AENPPQGALIEDRVT-KGVNDFFIVSQKTNQGTASPTHYTIIYNDEALQKDNFLQVLAFK
LCFLYYNWTGAIKTPSAVRYAHTLSNFVGD-RYNPRKNDDT---------------------LIQAHPKY
-DSLYFI

>EP00333_22751
-----APTL--DKI--EF-KDWSLI-----NKK--DDQSADNFIDTLKKASQTF-G-ITV-N---DP---
-CFLAQR----DWN--ANNWIRSLDEDFS------NN-GPQFVLSFG--Q-ANSGLYSGLKRFLTSE-VG
IESQHVNPRSLQK---------NGMSVASKIALQI-ASKLGR-RIWQVE-------TP---TGIDKNTMI
IGIETSMKKIN----RQQ-VIGVVASIDKDFT-KYFSDVEIR-KE-NDTTF--PTLSKIVTKAIQAYVKN
T-KVVPAEVIIYRQGLGEGQIQQSFNLEIKAIQNGFSNFKK----DYNP--RLAFFQVNRKIGQKFYQQP
QGD---KSE-VSNPASGTIVASQVV-QNNFEFFMAAQNCNSGVCTPTKYTCLYNNTNLKEDQ-IWQLTYY
QTFNYYNWQGPVRVPAAMKYAEKLAKFVSD-TIQESA-----------------------------NENL
ANSLFYL

>EP00334_29490
TQ---TAML--RGV--GL-ENWAILY----GDR--DSRQAEDFMSCLRESIEYC-K-FQC-K---AP---
-RTFTIH----SSR--IEDWIKQIDFIVQ-Q----SQ-GPQLLLLILNPK-KNAPLYTDLKRYLIND-CP
IASQVILSSTLNQPKG------KVKTICNKLLVQI-CAKVGG-TPWGID-------LP---FTD-QPTMI
CGMDVYHSTAK----GRKSMLSFVSTEDEFFS-KYMTQSIEM-DS-GVEFS--FSLCPILVKSLESFTSD
N-RTLPSRIIIFRDGVSNSQAKTVIETEVAQFRQAIEQVKK----AKKP-IKLVVLSVNKKVGAKFYAG-
------ERN-LDNPSQGTLIDSEICNGK--DFYLIAQKTTQGTVQPTYYHVLVNDLIDEPNK-LQALAYK
LCYMYYNFSGAIKIPAPIQYAHVCSNFIGD-RFDPKP------------------------------QTL
RNSLFFI

>EP00334_31528
TQT---QMF--TPPQ-QL-ILG-IIY----NKK-TGQQTMDSLMQNFQAACNDF-K-FQF-M---AP---
-KVFPIE----QDR--DEDLERVLDKQAEAN----KA-KVGFLLFLL-PK-KKARLYKTAKKISMQK-FG
CASQVVVEKTLAK---------NTRSIVNKILIQL-NAKVGG-TPWAIDS------LP---LTFNQPTMI
CGTDCFVKSGRK------NQLAFCSTVDRNLS-RYYSQVVT-----SGEFS--QHLQSVFKASLLAFKEQ
N-GIFPKLVIIYRDGVGDGQQAVVLANELPQYKQALEELQIT-----DT--KISVVVCNKRVSAKFYTGG
N------AR-PDNPQPGTCVDNPVVEQSNPNFYLISQVTRQGTVTPSLYKIIHSDQAGLDDD-IKVLTFK
LCWLFYNFTGSIKIPAPVRYAHCLCNFIGD-NYDDDQ--------------------LPL-------PDL
QKVLFYI

>EP00334_32041
--D---PVF--QGS--HI-QDWFMVY----HSR-NDDDDVDFIVSELQKQGERI-G-IRI-E---KP---
-YFVMLK----DNN--IQNWLQRLTAEIG------DK-PPQLIVTFV-ER-DKDRIYGHIKKYCFQD-QG
ISHQNILSKFLKTK--------NPSSVASKIAQQM-SMKLGN-PLWAIP-------KP---NGISDKTMV
VGIDIYHKLLT----NRKSCMGFVAYLESECL-NTFAKPIIM-RE-GQEMS--QEVGRVIVEAISAYFER
N-GRLPDTIIVFRDGVGNAQIEALKQTEIQQMKNAIKSINK----NYNP--QFAVIMINKKINDRFFMVN
GGGGQQKQQ-LSNPPSGSVIADKITSSN-FDYFITAQYVTQGTCTPTHYRVLENNTNWSEEL-FWQLTYY
QCFNYQNWTGAVRVPSCVQYAHKLAYLIGD-TYQGNI-----------------------------HKRL
A------

>EP00339_8882
------TVI--TPV--PI-TACIFIY----TKR--TTTEAKELLSQIKRYSNQF-K-INF-P---PP---
-YEVAIP----NDN--PQSYTRAISDSV-------AN-DTDMIICML-E--RKGKGYDEIKYLCCKT-LG
IPSQCVLAKSMRNPK-------RVQSISSKIVQQM-NCKVGG-ELWRVV-------IP---LN---NTMI
VGIDVCHDTFSD-GRGKRSVVGFCATTNRDFT-KYYSTVKFQ-GV-GQEIV--DELTSCFDAALNNWKTL
N-GTFPDKVIVYRDGVGEGQFVEVLEYEVPQVLEALRQKRA------DI--KLTEVIVQKRIHTRIFDHT
A----NVSN-PTNAPPGTVVDNGCVSKDSYDFYMVSQFVLQGTATPTHYRVIHDDIKMAATH-MQRLTFK
LCHLYYNW--------------------------------------------------------------
-------

>EP00345_16705
F----NGPL--KAS--KI-KGWAILY----GKF--SAREHETFMKGLKQVTTDF-E-YQC-----KP---
-LEVMVKG---DDR-RVNSWTDTIASLC-------EE-NLDIIVCIA-PK-GSSPIYEGLKYYLQTE-CP
IPSQVILSETIKKNFK------SLRNIMKNVMIQI-CAKLGH-IPWGYS-------LP---LMD-RPTMV
IGMDVCHRVGR----SKKSVLGFVASLDKYVG-RYYSASVSQ-GA-KQEIA--FSIEKLFQEAINNFISE
N-GIGPERIIVYRDAVSEGQSEATLRTEIPQLSKAIQNLVD-GSLKAEP--KILFLLANKRIEQRFFTQD
R------GK-FFNPERGLVIDEGVTRPDRFEFYMISHAGPTGLQSPIRYEVIYSTDTLDPKD-LYDLTNI
LCYGFFNLQGAVKIPGPIMYAHTLCNQISK-ICMKQDIVA------DT------------------PEAF
NSKLYYI

>EP00347_9754
IQS---KMY--DQP--DL-SKWGIFF----SEF--DKRTAQQFMEIMQKCCEQF-Q-YKA-S---RP---
-REFLVR----GTR--PSDWMQAIKDNL-------NN-SVQAVVLIL-PK-GKAPLYDDLKKLLLKE-VP
VPSQVVLSNTLTRGK-------NVRSICNKILIQI-CAKIGG-EPWAISD------MP---YFN-KPTMI
CGMDVYHKIGQ----GTKSILAVTASINQRAT-KYWSCARVQ-DE-GQEIS--NILQEIMVEGLQKFNDK
N-GCFPQNLIMYRDGVGESQKGVVLSNELPQIQQALKRLGC----SETC--KVMIIIVNKRVNQRLFNTD
N-----PSR-LTNPLPGTIVDSGIVNKETYDFFLVSQVARVGVVSPTHYTVVYDSINEDAAK-IQLLTYK
LCYTYYNVSGSIKVPAPVQYAHRLSNLIGD-RAKG-------------------HMGVPI-----PHEHF
SNGLYFI

>EP00347_22479
IRN--LPIQ--NSVA-GD-DEWIFAY----DQK--HFRQAENVHQQMLAGCDKL-G-MLV-----HP---
-IWIEIQ----NTR--DKKFEVELDKVLKTK----EQ-QPKIIVILV-PT-DR--IYKDFKAVC-YQ-RK
LRSQAISYKIANK---------YNLSVASNILRQI-NSKLQG-DLFNLV-------FP---KQIDKHTML
LGIDVGHSGPN-------SVVGFCATYNREMS-QYYSEKIVQ-RK-NIEIV--KNLTNALKNALSAYSDH
N-GRLPEHLIIYRDGVGDSMRKQVLRTEISQFRQAINEN---NQTEKKP--YITVIFVNKRINQRFFVED
YQ-----SN-LQNPPPGCLIDSSVVESEEYDFYLIPQQTTQGCAVPTHFFVGFNDSPHSKDV-IEKLTYD
LCYYYFNWQGPIKVPAPCMYAHKIAELLGD-KVNTKMF----------------------------DTTM
QESLHFL

>EP00358_5011
--G---KIL--SPI--NI-ENWVILS----TQN--DSSIRNELTNSLKRSAKSF-G-IEM-K---SP---
-AAVTYN----QNN--LKTVIEGLNAR-E------NG-DLQVAVILL-PR-SWSYKYHEIKAASCLN-SG
IVTQVVLVETLNNQK-------RFEQIVQKIMLQI-AAKTGS-DLWGV--------TP---APNARRNMI
IGIDVFHDTIN----KQNSVLGFIASLNDQFT-KYYNTVKIH-PS-GREIA--NSLGSCLGDALMAYYEN
NRSYLPDHIIIYRDGVGDTMFDAVRLHEIEGMKEAIRNFQ-----GYTP--NLTYIIVNKRISAKLFTQV
R------GE-IKSAQPGTLVNSVIV-PDQNSFYLVAHSSGQGMAVPALYRVIYNDSQTSVAT-FARLAFK
LCYMYYNWTGGIKVPAPTMMAHKLAYIVGQ-SIHQDY-----------------------------LDSL
KKSSFFY

>EP00359_4873
VQS---EMF--DQR--QL-NTWGIFY----MRN--DTSNVNTFLTSLQACLQQC-N-FVC-S---PP---
-ARFELG----SQN--WQEWKDSLMRNL-------NP-RVELIICVLPPK-NKAPMYNDLKRLLLTT-YP
IPSQVVLSATVRNPK-------NQRSIASKILVQM-NAKIGG-IPWALKN------LP---MQ---QTML
CGLDIFAKR------GVVNIPAFCATVDPHCS-RYVSIPGRS-DT--PDCM--SLIPNAVKTALSAYKTN
L-GSFPRHMIVYRDGVSDFQRTQLLETEVKCMMAAIKELSP------TT--TLTFMVVNKSVTARFFTCP
P----------ENPPIGTVVDTAVVGEKDYDFYLLTAKANEGSMTPTQFFVVYDDSSLPPDN-IQEVTYR
LCYTYYNWSGSVRLPAPVMYAHKLAYC-------------------------------------------
-------

>EP00359_11023
--G---PLL--DAK--AI-TSWAIL-----SDR--DFDKANELAKTLFGKFQRF-G-VEL-S---RP---
-AAVNTFR---GGR----DIPNEIQRLY-------NEDDLQIVLIVL-PP-PFRNDYAKLKHQCISK-TP
VPTQVIMGNNLGGKR--------YDSICEKVALQM-AAKTGS-SPWCLQ-------PPP-----SKLTMI
IGIDVYHDVKN----EAKSVLGLVATIHPNFS-KCYSTAQFQRLT-GEEIG--HKIQIAFEEALRAYFEA
S-GKMPDNIVIFRDGVGETQHEAVRAYEVEALKASFTKFGD----GYNP--SYAYIIVNKLTAAKFYSLS
G------SN-VSNPPIGLIVDTPLV---DFDFYLIAHAVTQGIAKPTLYKVA--DVERGTDA-VKQLAFN
SCFSYFNWTGAIKSPAPAMMAHKIAYMIGQ-SVKDEI-----------------------------QSKI
RALPFYL

>EP00361_6492
IGT--RQLF--KHP--GL-KKWGIFY----VKS--DQRLVEAFKSTMQQALKTF-R-VSA-G---PP---
-ASFGLS----TNN--WDEWEARLREVL-------AP-DVQFIICIL-PR-GKSKLYDPLKSLLIRD-FP
VPSQVVLNNTLKRDR-------ALRSVVNKVIIQI-VAKIGG-TPWLLEN------LP---QSG-TNTMV
VGVEVFSKR------SSHSVIGLCASLDPNFS-QFCPVAEL-----GTTAA--MNFTESMLKALETYYSV
N-QTYPQQVIIYREGISDSGRAEALQTEVPNYLNALETLLQQGKVPQRP--KLLFLIINRRTNARFYTAE
E---------VKNPPIGTCVDTQVVHPQGWDFYICPVTTNQGVASPTHCFVLYDDTGLSADQ-VQVLTYR
LCYSYWNWCGSIRKPSPCQFAHKLAYHIGE-RSHPAP------------------------------HAY
SKSQFYL

>EP00361_7283
LQN---PLY--DQP--FL-DTWGVIY----CKK--NQNLCNSFTKNLQEVSKSF-K-LKC-K---PP---
-VMFTLD----TER--WEDWDSKLRSIL-------SP-KVKILICVL-TR-GKSKLYDSLKMLTLSN-LP
VPTQVVLTGTLKKEN-------NLKSVASKILIQI-VAKTEG-SPWIMRS------LP---LTD-MPTMV
VGMDIYHKV------GSASVLGFVASTDRKFS-KYASFPVVN-AT-GEEIC--SKLSELVYEAMVEFNKD
N-GAFPSRIVVFRDGVGEGQRSTVLASEVPQFTTAFEKLTREGHISEHP--KLCFAIVSKRINARFYSRK
G------NQ-IVNPPLGTCVDKEVVSAEYNEFFLCPARATQGVMTPTNFVLVYNNTGCSYED-IQLLAYR
MCFVYYNWSGSIRVPAPCQYAHKLAYHIGE-RIREKG------------------LITP-------HPSW
-K-----

>EP00404_5810
------GLM--CPV--RL-EEWLFIY----PEA--DVPVLDIWLRSLKDIAQVF-N-MFM-A---DP---
-KKLVCS----DQK--TQ-LLPMLQNHV-------KP-NTRLVLLLT-PK-DAKKVYQAFKQMTSTT-YP
CITQVVKSETIRKRQ-------SIATVLMRIVLQI-NAKLCG-PLWHMDLEA-PCTAP---LFT-YPTMV
IGIDVHHSCEG-------TYVGFVASLNTQCS-EYYSMASEL-DM-WKSMS--EKIQDYTREAFLTFAEK
NDGILPEHILVYRASINQEDWPNVKAAEIDAIRRVFSAVKNK-KAPYEP--KLTVVAISKRVGMRFFCPN
P----DKNN-IKNPDPGTVVDCPITGSETRSFYLINQAIGKGTAAPTHYTVLYDNANLSPNA-LQNISHR
LSYLYYNSIGSVKMPAPAQYAKKIAALIGT-AVKLDP-----------------------------HKRL
RNSLFYL

>EP00454_8278
------GAQ--CPV--NL-VNWILIF----PES--DMGLVDMWLRSMKEAAQGF-A-THI-A---EP---
-ERLMCT----NQL--TE-LRPLLLDKVK---------DTQLVMLFT-PK-DCKRVYQIFKQVCTVE-RP
CITQVVRSETMRKKTS-------IVAIVTRIIMQI-SAKFLG-PLWHIDLHT--SLTP---MMN-EPCML
VGIDTAVAKETR------AVLGFVCSLDSASS-QYFSKAVPLDPP-RKEVA--RAIKECMKEALLYFGDS
NDGILPTRVVIYRASVPMNDMREVGALEVKAVQDAFAEMAAARPTLYCP--RLTYILCTQNVQARFFPMD
TQSSPSSSQGLRNPVSGTVVDTSITTGGTYNFYLINQHVSRGSASPTHYTVAYDDTGYPVEA-IQTLTYK
LAFLYYNFPGGIRLPAPAQYAKKLAHLMGTAVFQ-AP-----------------------------HPRL
KETLFYL

>EP00668_11814
--G--SEMFD-KAT--CF-DQWAVLTFR-------VTEDVRAFLDSVLGVAPEL-G-LRM-A---AP---
-QVYDTN----GSRE-PQVYCQQLLEKVL------PG-SPKFILIVL-PT-RVEDPYICTKQLL-AQ-RG
LPSQFVVATSLQR---------RMLPKATNIVVEM-NCKGGG-APWTVD-------CG------DVPTMF
VGLDIHHSRDVE---KGCSVAAFVASLNCTCT-RYYSRTFLV-KA-GMEKV--LGLKELALAALEKFTAV
NNSSPPQRIVVYRDGGSEGELGRISACEVQHFRDAIHEAEI------DC--TLTFFVVLKRIRTRFFMTN
PTN---SRE-VANPPPGTVVDQHITNGHLPEFFLCCQSVNRGAATPTKYQLVYDDSGLDANT-LQMCTYS
LSHLYFNWCGTIRVPAIVQYADRLAEHTGA-VLNG------------------------------VESHL
-DKLHYL

>EP00670_1582
FD----PMFR-STN--AL-KNWSIVTYQ-------QHEALKSFVTQMQQVAREL-R-IEF-S---PP---
-KIFITKGG--SQK--PADYEAVIRSEVK------AA-KPSMVLVCV--A-KRDEPYKTIKRLLSCE-FG
VPSQFVQQEELVKNPA-----PKNLQKANKVVVQM-NCKGSG-APWMVD-------MQ---LT--SATMF
VGLDVHHGGDLE---KQASVAAFVASFDPNCT-QYYSRTFLV-KS-DQQIMVPPGLKSLMMDALGKFKER
N-KTLPKYVVVYRDGGSEGELEVITKNEVKQFKEALEAAAKEGPKVEAP--KLVFFVVLKKIRTRFFAVA
QGP---DVR-VANPIPGTIIDTNITSPLLQEFYLCCQSVNQGSATPTKYQKLCDNSDLTTDT-LQQWTYN
LSHMYFNWYGTVRVPAPMMYASTLAKLIGT-MSRGRDVFKG-------------------EADEGSHPRL
RDGEFIV

>EP00686_6801
--R--EKLF--KPV--KI-DNWCVFH----PNG--TKQDTTNFIKSLNDVSKPI-G-MIL-G---TP---
-KLVELS----GNN--EETYASEIEEYMS------GN-KPSFALVVL-FN-DQKQRYSRVKEVLCNQ-VG
IISQCVKLSTITNEK-------GLASKATKVIVQI-CSKMGG-APWTVP-------LA---FPNKEPTMI
IGMDVYHSGEI-YKRKKASVAGFVASIDAKIS-TYFTKCIIQ-EA-GKEIV--DELEECMTAALNKFKEK
N-KILPKHVIFYRDGVGEGQKEAVLEREVMACKKAIMNIAP------SC--KLNYIVVSKRINTRIFAQT
D----KPTD-FTNPQPGTVLDYGVTDPLAIEFYLVAQKVDQGTATPTKYHSIFNESSLSKQY-LETLSFR
LCHNYYNWFGTIRVPSPCMYAHKIASLVGQ-YTKSAD----------------------------FKDVL
NDKLFYL

>EP00696_2992
MRT--CRLL--RTD--NL-RAWTLIA----TQR--DGEAANEFMRCLRQVAPPL-G-INV-D---KP---
-TIVSLA----DDR--TESFLGAIQQNV-------ND-ATQLVVIVL-PT-KRADRYGAIKKLCNCD-LP
VPSQCVFSGTLLKKN-------AVLSVVTKLCIQM-NCKVGG-ACWSVA-------SP---ITD-RSVML
VGMDVCHDTQR----GNQSVVGFCATMDPAFT-QFFSKVTFQ-ST-GQEPV--QAVQKSLGEALLKYKAK
N-GNFPQTVIVYRDGVGDGQLSVVSEYEVPQIAQTFLSIGGE---SYRP--GLAVIVVKKRIHTRVFADV
G------GA-PANPPPGTLVDQGCVHQGWYDFFLVSQSVREGTVSPTHYHVIFDNTGVEAEK-LQHLTFK
LCHMYYNWSGTVRVPSPCQYAHKLAFLVGQ-HIHKEV-----------------------------SPKL
HDKLFYL

>EP00698_18363
IYK--INIL--DPC--NV-ERWVLIA----SSR--DRPVAEEFLRALKQAAQGF-G-IRL-A---DP---
-LVVPLESVSGGDA--DSTYSAACTEKV-------PE-GAQLIVGIM-QN-GVHNGYRGLKRICALH-RG
IPSQVVLARTLQKKN-------MLLSICSKIILQI-NCKLGK-PLYHVP-------MP---KALAAPTMV
VGIDVNHTNKR----TRASVAAVCATMDHRFS-KYHSLVSYQ-SA-GQELV--VNLQRMIEQCAKRFHAV
N-GICPANIVVYRDGVSEDELRSVVEMELPNLRNINAAVDP----SAAP--NVAVMVVQKRVHARFAVAQ
G------QA-LSNPRPGTIVDRDVTSNTRADFYMVAQHVNQGTTTPTHYQLVFNSTAFGPDD-MQLLTHR
LCFMYFNWPGAIRVPAPVMYAHKLAFLVGT-ALLKGG---------DGKM--------P-------HMNL
SDSLYYL

>EP00698_18364
IYK--IKIL--SPV--AL-TRWVLIS----SQR--DRPVAQDLVRTLTQAGQQF-G-IQV-A---EP---
-MIIALESVGGKDT--EESFEIACRDRV-------PP-EAQFIVAIF-QT-GSHSGYHRMKQICCLH-RG
TPTQAVLARTLQKKN-------MLLSICAKIILQI-NCKLGQ-PLYHVP-------MP---KAAAVPTMV
IGIDVNHTNKR----TRASVAAVCATMDHRFS-EYHSLVSYQ-SA-GQELV--TNLQMMIEQCVKRFMAR
NQGVTAKNIVIYRDGVSEDELKSVVEVELPFLQKLTVSD------APAA--KVAVLVVQKRVHARFALAK
G------QA-LFNPPAGTVVDRDVTSPLRSDFYMVAQHVNQGTTTPTYYRMVHNDSSLSVDE-LQLLTHR
MCFMYFNWPGAIRVPAPVMYAHKLAFLVGT-SLLKDG---------SGRM--------P-------HVNL
MDSLYYL

>EP00698_18365
IYK--IKIL--SPV--AL-TRWVLIS----SQR--DRPVAQDLVRTLTQAGQQF-G-IQV-A---EP---
-MIIALESVGGKDT--EESFEIACRDRV-------PP-EAQFIVAIF-QT-GSHSGYHRMKQICCLH-RG
TPTQAVLARTLQKKN-------MLLSICAKIILQI-NCKLGQ-PLYHVP-------MP---KAAAVPTMV
IGIDVNHTNKR----TRASVAAVCATMDHRFS-EYHSLVSYQ-SA-GQELV--TNLQMMIEQCVKRFMAR
NQGVTAKNIVIYRDGVSEDELKSVVEVELPFLQKLTVSD------APAA--KVAVLVVQKRVHARFALAK
G------QA-LFNPPAGTVVDRDVTSPLRSDFYMVAQHVNQGTTTPTYYRMVHNDSSLSVDE-LQLLTHR
MCFMYFNWPGAIRVPAPVMYAHKLAFLVGT-SLLKDG---------SGRM--------P-------HVNL
MDSLYYL

>EP00706_10895
------AMY--EGV--TV-KNSIIV-----SEK--RGQVERDFINNLKKVSEGL-A-VNL-PNI-DPRR-
-HCLFVD----NTH--PNDYCNVIANYFKDCP---EE--PTFIFCIL-PS-QDKYRYDKIKHFLSVE-LG
IPSQCVKDQTIFGKA-------NNLSVYTNLAIQM-ASKLGG-VPFRVD-------VP------LGKTMS
VGLSLSISRGS-------AVCAGTCSFDYGLT-HFLSKSKSL-QR-GENVI--PALTEFIAEGLDKFNKH
N-GFYPSHVVVYRDGVSYGQMKKLKEGEVKPIADTIVNVTG----VETT--SFAFMIAQKHGSIRILRED
R-----PGS-YENAGAGTVIVDKIAAKGVAEFYMISHFANQGSASPTRYTIIHHPLGLSDDK-LIELTHF
QTIQYPNWNGSIRTPACLMLASRLAEMSKS-HLGSDQ------------------------------EHL
ADKLHFL

>EP00727_1481
MQR--SRVL--APV--RV-DRWCIIF----PRA--AADTAQDFAGRLAAKGKEL-G-MLF-G---AP---
-APRPIE----RDT--IDNFVAAIEEMH-------KK-GAQLVVCMF-MS-DNKDLYNQVKRLLSTR-CA
VPSQVVRQRTLGNPK-------RFETVVFKIALQI-NCKMGG-ELWTMQ-------FPP-QFA--RDTMV
VGIDVCHATP-----IGQSVAGFVSTTNAALS-RVWSRATLQ-AR-GKEII--ETLEDSTVEAMRQYAQR
NSGKMPRTVVVFRDGVGDGQLQEVVTKEVSLLRGALRKIDS----LSPA--KLVVVVVKKRINTRLFTPT
G----------GNPEAGTLCDSGVTHPGWYDFFLVSQSVTQGTVSPTHYHVIEDQLGAPPHA-LQLLSHQ
LCHMYFNWSGTIRVPAPCQYAHKLAFLVGQ-NTHVPG-----------------------------SESL
SNYLHFL

>EP00741_17219
LRS--RRLP--NPK--PL-GEWAVAY----CAN--DGKAAEEIVAKLRQFSAPM-G-ATV-D---EP---
-TWIEVA----SPH--PGAYAEAILKALGAR----AR-PFAIVLVLL-PT-DDKDRYDALKRLLHVE-RG
LPMQGLVTRRYDKQRG------WNASVVTKLALQM-QAKLGA-CLWNAQ-------LP---QAPVQNAMF
IGVDVCHLAGRA------SVAGFVASLRPRVEGEYFAQTRKQ-EAGGQELM--DHLGECLKEALELWRKR
NKGGLPSHVFFYRDGVGDGQLAEVVEREVTKVEERLRAAAA---PHDPP--KLCFIVVKKRINTRFFLRE
G------AA-VQNVRPGTVVDSVVTHRGWYDFFLASQHVTQGTATPTHYHVVRDGTNVEPAK-LQLLTLA
LCYAYANWTGPVKVPAPCQLAHKLAFLSGQ-SLQADA-----------------------------APAL
RTTLHFL

>EP00742_1670
RKA--QHVR--KAI--RL-SNWMVVH----SDR--DSDVAADFVQALDRLGRDY-H-IEV-D---RP---
-QIVVTR----DSR--AQGFISTLEAEL-------TP-AVQIVVILL-PP-NLKDSYGEIKRVCCKT-RP
VPSQVVLVKTLQRQN-------AMLAVCTKVLFQM-NVKLGG-HLWALD-------VK---LP--YKSMV
VGVDVYHDKGS----ANRSVVGFCASTNSHFT-SYFSLVAFQ-DR-NQELA--HCLRSCMKQALQKFFTL
N-NFLPECIIVYRDGVSESQLKHLVEFEVNQFKAAFSEMGD----NYDP--RFMEVVVQKRITTRFFLSG
G------RD-VENPLPGTVIDTGVVHPENYDFYLISQSVRQGSVTPTHYNVIYDNTKMSPDV-IQRLSHK
LCFLYYNWPGSIRVPAAVQYAHKLAYLVGQ-CIKEEP-----------------------------HQRL
SELLYYL

>EP00743_3871
RKA--GHVR--KAI--RL-SNWMVVH----SDR--DSDVAADFVQALERLGRDY-H-IEV-D---RP---
-QMVVTR----DSR--AQGFLSTLEAEL-------TP-AVQIVVILL-PP-NLKDSYGEIKRVCCKT-RP
IPSQVVLVKTLQRQN-------AMMAVCTKVLFQM-NVKLGG-HLWALD-------VK---LP--YKSMV
VGVDVYHDKGS----ANRSVVGFCASTNSHFT-SYFSLVAFQ-DR-NQELA--HCLRSCMKQALQKFFTL
N-NFLPECIIVYRDGVSESQLKHLVEFEVNQFKAAFSEMGD----NYDP--RFMEVVVQKRITTRFFLSG
G------RD-VENPLPGTVIDTGVVHPENYDFYLISQSVRQGSVTPTHYNVIYDNTKMPPDV-IQRLSHK
LCFLYYNWPGSIRVPAAVQYAHKLAYLVGQ-CIKEEP-----------------------------HQRL
SELLYYL

>EP00761_3549
SKD--IKLRD-SGK--SL-NNWAVIS----TSR--DRETVNKFLKNLQTVYGKM-D-VRV-N---RP---
-EIFTAR----SQR--ESDFVNAVRDAVGS-----SS-RPEFILVFL-PN-KDKRRYSSLKSYLTKD-VP
VLSQCIVCNTASK----------GLSVATNLFLQI-QAKKNA-DLWLVK-------HP---LQR---TMI
CAIDVGRSGSR----GKSVPLGFCATMNDHFS-QIFTKSAFV-ET--NHLK--DTVSMNVVEAVKEYEKV
N-GTKPQSILFYRDGASEGQTNYVLHQELKQVIDKIKDA------EYNP--EISYILVNKNTNQKFFNQK
TKD--------GNPEPGTAVYNTITQRDKFEFFLISSSAPPGCVRPVRYHILYNTTKLKGQH-FIMLTYK
LCHMYYNWTGTIRIPSPLMYAQKLSQFMST-VNTD------------------------------FHESL
AHNKFYL

>EP00770_673
TKT--NTLL--RPV--NL-EKWVIIC----SRR--DTRNIPFFLSQLRRVAK---G-VHI-----QP---
-DILEIE----RDY--PNQFAAEADQKL-------TAREHQLALVIL-PN-KDQNRYKQMKILTETR-KP
IPSQCIVSMNVRE---------ANLSVLTGLWMQI-THKIGG-TCWAID-------PPNRPLPPDGNVMV
LSIDVSRSKG-----RLDGTIAMIASMSRDMT-RTYKRTAPC-KQ-KKEIV--DNLWKFLKSALNEYRRI
N-QNLPSYIIEYRDGVGDAQLRDVVGIEYEQMLRAFSEFDE-GEVKYRP--RHAVAVVDKRIHQRFFTAD
G----------QNPPPGTVVDSVVTSNFYYDWFLIPQKVNKTTALPTRYVVVVDETGLSQEE-LICFTNS
LCYNYCNFFGAISLPLPLQEAHKLSIF-GQ-EILENR-----------------------------DSLN
-HRPYQY

>EP00770_2122
TKQ--NSLL--RPV--QL-TNWVVVY----NDR--DQYCLDKLLDGMRRVAQ---R-TTI-----RP---
-REIKLR----GSR--PRDFCEEFDQAF-------TPKNVQLVMFIL-PD-KDTERYRQLKYITEVK-KP
VPSQAVTAINAKK---------AQLSMITGLWTQI-TQKLGG-VCWSIP-------RPARVIPPDGGVMV
ASIILSKGKQ-----MKEGTAAFVASFNHDMT-QFHQRTMKC-PP-KSDVV--RNFDRFMKESLDKYLSV
N-RKLPTWVFVYHDGLGEGMLSKSVKLEYPQLLNAFHQFDQ-DGYEYKP--RHAFLCVEKKTNHRFFDVS
G----------RNPQPGTIIDSDIVSDELYDFFIIAQSVNQTTVLPARYIVTVDESGLSPAE-LQDFTHQ
LCYMYCNFFGSISMPLPIQMAAKLSQH-SQ-EVLKGA-----------------------------DSKL
-NVSYQI

>EP00770_13419
TKT--NTLL--RPV--NL-EKWVIIC----SRR--DTRNIDNFLYQLRRVAK---G-VHI-----QP---
-DLLEIE----RDY--PNQFATEVDQKF-------TERRHQLALVIL-PN-KDTNRYKQMKIMTETR-KP
IPSQCVVSKNVRD---------ANLSVLTGLWTQI-THKIGG-TCWAID-------PPDRPLPPDGNVMV
LSIDVSRSKG-----RLEGTIAMIASMSRDMT-RTYKRTAPC-KQ-KKEIV--GNLWVFLKSALDEYKAI
N-KNLPSYIIEYRDGVGDAQLNDVVGVEYEQMLRAFSVFDE-GEVKYRP--RHAVIVVDKRIHHRFFTAD
G----------QNPPPGTVVDSVVTSDFYYDWFLIPQKVDRTTALPTRYVVVVDETGLASEE-LINFSNC
LCYNYCNYFGAISLPLPLQEAHKLSIF-GQ-EILGNL-----------------------------NSKN
-HRPYQY

>EP00820_21428
NFP--VGFQ--GPP--GF-QRWVVVH----HAR--DEGLLSPLMDAIGEQLQMK-G-IRG-----KP---
-KSIAIN----STR--GEDFKNDMLRELKQL----NA-RPDIILLIL-PR-QNADIYAAVKTEFCTEQMA
CPTQCIRADTLQK---------KGAQAAAKLFDQM-ICKQGG-FLWGLN-------AH---QS--CPTMC
VGIDLNTT-------GGRTVASFAASYNYSFT-KYFSYSVWV-KS-REDAA--EPFAMFLKRALDHFKD-
NAKRFPARIIIYRDGVSEAAKQLLRDFEIKALLQMFSELDAE---AKEV--ELAYVMINKMIHQRFAIRA
TAEMLKEGE-LTNAQPLTIFDTGVTAEDKFDFFISHQEVTQGSVTPTHYDVLYWPGSMTVND-LQRLTAQ
LSMLYQNWPGPIRVPAPVMYATKQCGLYSQ-IKSQKAVNRT-------------------------VPWM
LNQLYYL

>EP00828_40765
--G---AVH--EPA--KF-NSWVLIYLEQ-GER--DYAAAENFVQTLMKCSGRY-G-ILV-S---EP---
-EYISVG----TTN--PKDYATSLINYLKT-----NQ--PKIVVSLI-RK-NNVEIYKAIKTACNNS-NI
IPSQNVLMETLNK---------NAMSVCSNILMQM-NAKVNL-ALWIV--------QP---VKNPKNVML
IGADVHHKKGNK------SIIGFCATLNANFS-AFYSRAKEQEKE-GQEIM--KQIGQFVFESLLAYFGK
N-KSLPEHIIFYRDGVGDSQIEEVRNKEVKQVLSAFKQIKEKNLQEYSP--KYAEIIVKKKINDKFFVED
SGRGGEKGG-YANVPSGTIVNSGIASNN-FDFYMVAQYVNQGTATPTHYNVIYNSTSLTEDQ-FLELTFR
QCFNYFNWQGAIKIPSVVKYADKLAFFYGT-YLKRES-----------------------------DPKL
FEFLYYI

>EP00914_7692
MRG--HRLK--SCP--PL-KNWAIIY----ARQ--SDSHARDLWDTLRRVSGAM-G-MQM-L---EP---
-NMVKLQ----DGY--TQSFISALRQNV-------TA-DTQLVVCLL-PS-NKKDLYDSIKKFCCCE-RP
VPSQCIVQRTLNKKQ-------MLMSVCTKVAVQM-NCKLGG-EVWAVE-------IP---PK---GLMV
IGIDTYHDSAS----KGRSVAAFVASTNQTLT-KYYSRCNHQ-VS-GQELF--DALNLCMRDALKYYMQA
N-KALPERVIIYRDGVGDGQVEHVNKTEVAQIKECFKSVGT----DYAP--KLAVIIVTKRINNRFFEPQ
R------DG-PGNPMPGTVIDTVVTRPQWYDFFLVSQSVRQGTVSPTHYNVVHDNSGLNVNH-LQRLTYK
LCHLYYNWPGTIRVPAPCQYAHKLAFLVGQ-SLHKDP-----------------------------GMSL
CDKLFFL

>EP00928_88339
------GIQ--CAT--KI-EKWLFIY----PET--DSTVIEVWLKSLRDIAQVF-G-MKM-E---EP---
-TSLICT----AQR--AE-LTTMLEKN--------KP-DTQLVLLLT-PK-GARKVYQVFKQCTCLK-YP
CITQVVKSETVRKRQ-------SIASVLSRIVLQI-NAKFSG-PLWHIDLRV-HAIKP---FFE-VPTMV
IGIDVQVPPGSD------AYMGFVASMDSACT-EYYSTACPL-EK-GKEAASMVKLQEAFRDAMLEFAQV
KGGMLPAQIVVYRASAEQNKWESIRETEIKAMEKVIVAVRQQ-GGTYRP--SVTFVVIEKQMYTRFFTQT
ENAA-DNPR-LVNPASGTVIDSLVCESPLYSFYLFNQAVQKGTASPTLYTVLFTNSEASADA-LQGLTYR
LSFLYFNFVGAARMPAPAQYAKKIAHFVGTSVLE-EP-----------------------------HKRL
RRTLFY-

>EP01001_5251
------PMH--RAA--QF-ENWALI-----PR---ATPELRGFLDTLYKKANEL-R-IKM-----NPL--
-TIFDTR----DSVQ-PKAYLDVINTQVG------PK-NPSFVMCAI-PS-QGDAPYKQVKKLL-CE-VG
VPSQMVSLRTVGREQ------KLLGSICNKVVVQM-NCKAMG-APWTVD-------MK---LG--APTMF
VGLSVTHSGDLE---KQGSRVGLVCTTDRECT-RFYSRDFMV-KP-KQSFV-PPSLKQLVMDAITEFKAT
NNGVAPKFIVVYRDGGSEGELEMLSRHEVQEFRGAIADQKI------EC--ALTFFVVLKKIRTRFFVKN
PAN---PGE-VANPYPGSCIDTHIVSNFIPEFYICCQSVNQGSATPTKYQKIFDNSTLNADT-LQMYTYC
LSHLYFNWPGTVRTPMVCHYASKLAEFTGK-VGQK------------------------------ANAKL
R-SLYYL

>EP01017_48030
IQD---VMH--TQP--DI-LKLAIV-----AER--ETDALNTFMDNLREANKQY-E-RPIQS---KP---
-EEFLVR----DERH-WDSWERVLQKL--------DK-GFDSVFVLL-PG-RKNDHYDKVKKFLIEK-VP
IPSQVVLVSTIKAGK-------NLRSIINNCLMQL-AAKLGG-IPWTTNE------LP---FSE-APTMV
VGVDVYHKS------RNKSILAVCCTMDRNLS-KYWADFRYH-NE-KQEIA--TKLEELMEEALSEFLAT
H-KRVPSTLIIFRDGLSETMMSTLGEHEVKGVQRAIEKVSP----GQKI--NLIFTCVNKRVNAKFFKAD
G------NT-IDNPPQGTVVADKITSAK--DFYLVSQKIGRGSATPTHYYILHNDASEDPEK-MEVLAYK
MCFLYYNSVGAIKAPSPIQYAHRLSNFVGD-KWRERP-----------------------------HEKL
RKSLYWI

>EP01017_51613
------PFY--EDG--GS-FSWAIVHFR-------DFT--ANLIKTFRNMSRMF-G-IDI-E---MP---
-RLHNLGEC-FGRR--SADIEDVLLRRL-------EK-QIEIVVIVL-PG-QIKSAYKSIKRICYLD-LG
LLSQVIMANTLHKKG--------YEPICSKLLQQI-AAKRGS-KLWIVE-------RP---IALPSKLML
VGANICNDKSE----GGRVVIGFCATMDPTFS-RYYSRVVFQ-KR-SKEII--ENVRILFKEAILEWFAQ
N-RDIPEAIIFFRDGVTETQECTLLSLEVPQIFEAFADMAS----EYKP--KLAVVVIDKRITQKFFATD
Q------GT-LINPPQGTLVDRIIVSKG-YDFYMVSQDVKRGTATPTHYRIIYDNTDIPQEI-MQELIYS
QCYAYWNWSGSIRVPAPVQYANKLSLFVGQ-TLNEDP-----------------------------RKEL
RKKLYYL

>EP01022_12137
-----QPVL--SPL--AL-DKWFLVF----DGR--SKGITEPFVDTLYNASKTF-G-INV-E---YP---
-KYLEVR----SSR--AEEYIGVIQDTFRK-----YP-NPQIVVCIL-PR-NAVNEYHKIKRWAVTQ-PP
LLTQMIKLDTLERAK-------NMMPICSKLILQI-NSKRNG-DLWRVA-------VP---AAVPKKSMM
VGVDVSREKGS-------TYLGFASSYDPFFN-KYFTQVMKL-EE-KAEIS--STLGNLLVKALARFHEE
TRKFLPELVVIYRDGVGETQRREVLEKEVKSILGALEKKYP----DYHP--RLIFAMVNKKVHTRFFTKA
AGGFSEKRD-LSNPQPGTVIHSGIIDSSTYEFLMMPQYVNEGTGTPVRVHVLYDTSGLPFET-FEELTNA
LCYGYDNWQGAIRTPSPCKYAFTHAKLTAK-YTRVAP-----------------------------DERL
LSHKYFL

>EP01080_8147
MRS--DPIY--KGV--TI-SNWICIL----PER--SENDCKTFLKKLFEVSKPL-D-IKF-D---SNSL-
-NLVKIK----DTS--PIGYKKAIESGL-------QK-NTNFILVLL-QD-DKKERYDTIKRMLTIE-VP
IPSQCVKWKTISDSK-------TLASKATKIGVQI-ASKCGA-IPWSVN-------IA---LP--GPTMI
CGMDVFHSGET-VSRTKPSIVGYTATMDPKMT-KYYSRVLIN-KP-GQELT--DNLSPFFMGSMKEFKNI
N-GDYPKFIIFYRDGVGEGQLDDLLDKEVAGIEKCFKTLKI----KDPP--KLTYFVVLKRIHTRLFKEL
G-----QNN-FVNPSPGTIVDTGITNHEALEFFLVSQNANQGTATPTRYQCIKNTAKFGIDY-LETLTFK
LCHLYFNWFGTIRVPSVCMYSHKLAFLVGQ-STSKDP-----------------------------ELRL
SNSLYYL

>EP01090_16121
--S--SKLI--RPV--NL-KNWILIF----PQK--DSTLAEQFFSTLQKVGAPC-G-VSV-A---TP---
-VIESLR----QDR--PESYVAAIKKLL-------TK-DTQMVVCIM-PN-SQKGRYDQIKQTCCVT-HP
VPSQCIINRTLQK---------KMMSVVTKIMFQI-NCKLGG-ELWKLK-------IP---IR---GTMV
IGIDVCHDTAR----GGQSVAGFCASLNEDFT-QYYSRVFFQ-DS-KQEVV--DGIKICLDGALRRYYKL
N-NKCPDGIIVYRDGVGDGMLN-------TQYYDSFASVHP----DYKP--KLAVIIVKKRIHTRLFAPG
G------GG-YSNPSPGTTVSNGCTQKGWYDFFLVSQFSREGTVTPTHYHVIVDSTGLPPDR-LQLLTFK
LCHLYYNWPGTIRVPAPCQYAHKISFLVGQ-SIHKDP-----------------------------SETL
RDKLYFL

>EP01097_11811
YRD--NKIA--ANV--DL-KYWIIAY----PGK--IAPEVENFLANLQKISSQL-G-FNV-A---AP---
-KQIVLD----SDN--TNAFLSKITPLA-------KP-PLQLIFYVL-PG-TKGDRYAILKTAF-SD-MR
VPSQCVLLKTIK----------KNLSVVSKIAQQM-CAKING-KLWKPE-------AR---LA---NTMI
VGMDVCHDTAP----GGRSVVGFCATMDESFT-EYYSREIIQNAS-KKEIV--ETLDVVLSEALKEYYKK
R-KTIPTNIIILRDGVGDGMLDAVHKLEVQKCREAIQAIPSE--LGLPP--KLSFVVVKKRIHTRLILKK
S-----DNT-YDNPPPGTLVDTDVTTPNWYDFFLVSQSVNQGTVNPTHYHVIYDETSISSSQ-LQMLMFQ
LCHLYYNWAGTIRVPAPCQYAHKLAFQIGS-FIHKVP------------------------------EEL
HHCLHYL

>EP01100_14562
WKN--MQIR--SAS--DI-NSWAVLF----PER--SGRETREFLRSLEQVAKGA-G-VNF-E---NA---
-NLIQLR----DDS--ARSYSSEIERII-------QF-KPSFIVSIL-ST-NLAARYGAIKKELSVK-YG
IPSQCILSRTIGNSK-------GLMSVCTKILQQI-VVKRGD-ELWICR-------CP---TS--RPTML
VGVDV-HGSGTR------STASMVSTTNADFS-RYHSSVSMS-QG-NQNAS--GLLGELLVDAIGNFIKI
L-NRPPMTICIYRNGVSESQLRSVIQFEIPQFRAAFNRFNKP-DFNYKP--ELVFIVVNKRINVRLFKQD
T----------SNPMPGTVVDTDIVSPDYADFYLISQHAREGSVSPTHYTVLLNENDWSFKM-LQELTYR
QCHMYYNWSGTVSIPAPCQYAQRLNSIVSQ-YLHAEP-----------------------------NQRL
SNSLHYL

>EP01102_1442
IKN--SPPL--VGV--NF-TNWVFIG----QAK--SRDINNNIMKNLEVIGRPL-G-IQL-S---KP---
-QVLELR----GDT--QRDYAMAVRDAA-------AS-KPQLILTVL-PN-NRKDRYKAIKHEALAV-EG
IPSQCLLEKNARSPQ-------KLMSVLNKLLLQM-NCKVGG-ELWAVN-------IP---MK---NAMI
IGVDVCHSTGN----RHQSVVGFCASLNDTYT-SYYSRIDFQ-NS-SQEII--DKLSTLISDALRAYFSK
N-KKLPDRIIVFRDGVGEGQISAVENHEALQIHEAVSKFP-----DYKP--GLAVIVVSKRIRTRIFART
S------HN-LENAPPGTIVDYAITPKQHAQFFLVPQSVRQGTVTPVSFTIILNHTGLSPEH-LQLLAYK
MCHLYPNWPGTIRVPAPVQLAHKCCFLVGE-CMQEDI-----------------------------AVQL
RNSLYYL

>EP01105_765
VQK--NAPL--SSG--VF-GKVLIVF----AER--HTVLAGDVKNLITELGGKI-R-LQF-G---MF---
-EQVVPR----SDN--ANDWITAIEEHR-------NS-NADIALIIL-PD-DRKDRYARLKQYLTVD-LP
IPSQMTIAGKMTGNK--------RLTVCTRLVWQM-NCKLGG-ESWGVK-------IP---LK---STMF
VGLDVCHYRGT-------ATLGFTATINELKT-KYWSGVQIH-GN-DAEIS--TAVGPMMARALVKYHTV
NNKNFPKSIIVYRDGVGDGDFKAVLDVETKQMVEAIKRVTQ------DI--PLTVIVVKKKINTRLFTA-
---------DLRNPLPGTVVSSGCLSNQPYSFFLVSNNVTQGTVTPTHYVVVYDHGNLTEPQ-LQLMTYK
LTMMYYNWPGGVKVPAPCMYAHKLAFLVGR-STMRVP-----------------------------DDRL
CDKLFFL

>EP01105_7875
VSR--GPLL--SVV--AP-AEVLYVF----PQR---VREAEMLANSIQMTAQRT-G-MR------LPQF-
-IIQPLV----RDF--GPDYVSAIRSQLAA-----HP-SIQLVICLL-AM-EAKDRYDAIKRLLLVD-CP
VPSQVVLARSCRPDK--------INAVCQRLVQQI-NCKLGG-ELWHLD-------IP---LG---KTML
VGIDVNHSRGL-------SVLGFVASTNARFT-KYFSAVAFH-AK-GVEVS--SSLRPLMLSALKAYFAA
N-NELPNKIFVYRDGVGDGMLQSVLDLEVKAFEEALKEQ------GVHA--GLTVVVVKKRIHTRFFTP-
---------EFGNPPPGTVCDSGCTHAGWYDFYVVSNAVTQGTVTPTHYHVIRDDIHLPEHI-MQMLTYK
LCHMYYNWPGTIRVPAPCQYAHKLAFLVGQ-SVHHEP-----------------------------DPSL
NNKLFFL

>EP01109_5275
------QNM--KQL--AG-QKWIILS----GDR--DMQSVMGFSRKLISLS----G---L-S---NP---
-DVITIG----KVFQ-PNIWTDEIQKNL-------NK-GYLFFFCVV-PS-GRKDVYDAIKKATLTK-YR
VLTQCAFARTLDKEG---------TSVAVKITQQL-IAKIGR-SPWVLK-------NPQ--YQIPTHTMI
VGIDVGHNSDQ----RGKSVVGFCASVNGDYS-LYHTTAIVQSTP-GKEIV--ESLKPSMKSALAAYYKQ
N-NRLPENVIVYRDGVGDGMLDLVRKFEIAAIKDAFVETPS--IWGVHP--KLLYCVVKKNTNTRFFDVR
N--------GYDNPTAGTLVDKGCTHQDWYDFFLVSQRVHKGSVNPTHYHVILDETSISADN-FCLFTYH
MCYLYYNFDKSVRVPAPCQYAHKLAFLIGR-HVHSQV-----------------------------AEEL
SLNLYFL

>EP01113_33134
SRN--HALM--RSV--PL-RVWQVLF----CKD--HEEQALSFVHNMQKVGRLI-K-LVI-S---PP---
-QLVPLT----NDD--AGTYMAAIAKNI-------RE-DLQCIVCIL-PN-AKRDRYDAIKRMHSRE-LH
VPSQCVLLKSLTDQR-------TVMSVCHKIALQI-TCKLGG-ELWRVK-------LN---VA---GTMV
VGIDICQNVPK----PTQSVAGFCASTNQHCT-QYYSTVVFQ-EA-NQDKI--AAIGTCITAALERFKHS
N-GHLPEAVIVYRDGLSDSAAN-VERDEIHLLYQAFGMV---EP-TTTP--RLTYITVKKRVHTRIFHTK
S------SSSICNPAPGTVVSS---HDAPFNFFLVSQSTQQGTIMPGHYLVVHDTSGMSPLH-IQQFTYK
MCHLYYNWPGTIRVPAPCQYAQKAAFLAGQ-SIHSQP-----------------------------THTL
ADKLYFL

>EP01114_13095
FRN--VQFL--KSQ--NT-KKWLLFR----TRP--LESQAKQLEAMLDKTAEPF-G-FHM-G---HAV--
-EHVVIN----ADK--PVEWENALKNKI-------DP-SVSLVVVLV-PN-DNKERYNAVKRVIFTE-RP
VASQVIVSKKLEK---------NMQSVVTKIVQQI-STKLGG-HLWKIH-------IP---IED-TPTML
VGIDVSPMKGR----ARKSALGYVATMDDQYI-EYHSDVAIV-GE-NEDRV--DKLVQVFKNSILKFRDK
N-KAPPFRIVVYRDGLGE-RFQTHVQNEIERMKLAFKELEAE-QREYNP--QFAFVLVNKMTETRYASSK
N------GR-YSNPNPGTVVEEAIVQPNLFDFFLVAQHVNSGTVSPVRYSVLHNTTGYVKDI-IEHLTFK
LTHMYYNWTGTVKVPAPCQYARKLAMMTGQ-VTEKAP-----------------------------HRHL
VDKLYFL

>EP01118_17865
FKD--LKFI--EPK--SV-NTWCIIH----DAR--NDRDANNLSNLLQSTGSQF-G-MRM-S---QP---
-RMFSIR----DDR--DSEWLRQIETAQ-------NA-NADLIVCVL-PS-NSATRYSAIKKSVYNS-GH
V-VQCVVAKNLGDKK--------ARSVVTKIVQQV-NSKLGG-GLWKV--------QP---INVNKPTMM
CGIETSSSKK-----AGVTAITFTSSYDMNFT-KY---CAFT-KK-AQSVQ--ECLYEMFQSAVKQFVNT
F-NVPPVEIIIYRSGVGRGQLNIVRDQELSILQSVASEF--------NG--RLCYIVVSRKINAKFFAYD
HG-----GQ-LTNPPPGTIIDTSVVHEPEYEFYLIAQKVTQGTVGPTHYHVLCNQTDYPTTG-IQWFTYM
LCHVYYNWPGTIAIPAPCQYAMKAAFQVSN-FTKEEP-----------------------------HPRL
APLPHYL

>EP01156_13760
MRN--VKLI--KTL--KF-PKWVIFH----SPNF----NTRQFESEISKISKGL-E-IPF-G---KP---
-KTVSCR----FDH--YDEFSSKIRDEL-------TS-DCSLAVFIL-PD-SRKDHYDMIKHETATR-IP
IPTQCILGSTISDPK-------KLSAVCGQIIMQV-NCKAGG-ALWGIG-------LP---KR---DIMY
VGIDSARDSQN----KTKSITAIVSSTNSQCT-EYYSSIVIQ-QP-RQESI--TGLTEVFHKALDQYYLK
NKGKPPGHLIIYRDGVTDPQIQLVLEKEIPQIQEGCRKCSP----KYKP--HITYVVVQKRIKTRFFDGD
N-----------NPPPGTILDQDITTPNRFDFFLVPQKVNMGSATPVHFTCVYDSANIPADA-LQEVTFQ
LCHLYYNWSGTVRVPAVCQYAHKLSFLVGQ-SIHQEV-----------------------------HSHL
HDKLYFL

>EP01156_13866
MKS--TKIL--SPQ--KF-SKWILIY----PHK--SQKPISGFISTLMKVAKPM-G-IFF-A---NP---
-REVLIK----KEN--ANEYLKIFKNAV-------NQ-STDLIVCVL-PN-NNKFLYDSIKSFLTCQ-EP
VPSQCILSKTISNQK-------KIYSVCTKIALQV-NCKVGG-SLWKVN-------LP---IQ--EPTMF
IGIDVCHDTKQ----KAKSVAGLVSSTTSDCT-NFYSNIIIQSKS-GEEII--KKLYQFTRKSVKKFEEK
N-KKKPKHIFVYRDGVGESQVRYVLEEEVAEMKRAFSSFK-----DYSP--KLTVVIVEKRIKTRFWIN-
----------GENASPGTVVDSVITKQDLFDFYLVPQSVHQGTATPCHFICAYDSSQISADN-LQKLTYS
LCHLYYNWSGTVRVPSVCQYASKLTSLISQ-SVHEDI-----------------------------RPEL
KDKLYFL

>EP01156_22926
LKQ--ATVI--SPQ--TF-NRWMIVY----PQS--IDRDIDGFLNALIDVGQRM-G-IEF-----DP---
-NKVDLN----SVRYEAKNYLEQLEKL--------TP-EYSLVICVL-PR-QQKSKYDAIKQIITLH-KP
VVSQCILANNLRRSP-------KLMSICTKIVMQI-NCKAGG-SLWGIE-------LP---KN--KEIMF
CGLDVCHDPYK----RSQSVAGFVSSTNHNCT-NFYSRVIMQ-KT-KEELV--NNLASFFFEGIKMYRLK
NDKVAPKHIMVFRDGVGDSQMQYVIENEIPAIFEAFKKTPD----SYRP--NVTFVVVQKRIKTRIFEAK
N------GT-YKNPQPGTVVDLDITTPNRFDFFMIPQFVNQGSATPTHFQCLYDDSKIPGDI-LQQITFK
LCHLYYNWPGPVRVPAVCQYAHKLSFLVGQ-SIHQEV-----------------------------HSHL
HDKLYFL
