# Supplementary material for: RNA-guided RNA silencing by an Asgard archaeal Argonaute
Source: Nat Commun. 2024 Jun 29;15:5499. doi: 10.1038/s41467-024-49452-1 (PMC11217426; doi:10.1038/s41467-024-49452-1)
Supplement: Supplementary file 4 — supplementary datasets 1-18 [file 41467_2024_49452_MOESM4_ESM.zip › Supplementary Datasets 1 - 18/Supplementary Dataset 14.treefile]

(Asgard_ASG045_01543:0.8140980484,(((((((((((((Asgard_ASG061_01709:1.4413435837,(WP_036488545.1:1.0127371822,WP_058316939.1:1.1030033872)100:1.4391826780)100:0.4266323390,((Asgard_ASG207_00250:1.0626407285,Asgard_ASG207_00814:1.5478953068)89:0.3865870208,WP_077208232.1:2.1027875986)99:0.6024812370)58:0.0140667723,Asgard_ASG203_01028:2.7775293929)94:0.2538190132,(((Asgard_ASG131_04275:0.0639449720,Asgard_ASG347_02885:0.2256106058)100:3.0844993390,((((Asgard_ASG144_03258:0.8517950064,WP_013921749.1:0.9291323579)75:0.2044973120,(WP_011308723.1:0.5470594393,WP_019497030.1:0.6897841730)99:0.1731067628)76:0.2439358961,((WP_008838212.1:0.6243603655,WP_085938215.1:0.4414746055)100:0.1702683867,(WP_034824194.1:0.8423904387,WP_076626087.1:0.8266190354)100:0.1629205493)100:0.2369206951)100:0.9512881353,(((WP_008504757.1:0.6531035986,WP_100990083.1:0.7738772216)100:0.2676047473,WP_092721547.1:0.5697281034)100:0.2436396313,WP_084286803.1:0.8181790372)100:1.0240395090)100:0.4400740731)96:0.3191663746,WP_082839051.1:2.5718050325)93:0.2481835458)93:0.2046630385,Asgard_ASG562_00147:2.9326405672)60:0.2895120252,(Asgard_ASG331_03721:3.1840533916,(((((WP_015791216.1:0.1473347418,MjAgo:0.1647069531)100:1.1075217330,WP_083829967.1:1.4127209198)100:0.4719578635,(WP_055429304.1:0.4431629256,PfAgo:0.3044269941)100:0.6713105827)76:0.2881878744,(MfAgo:1.7304115820,TeAgo:1.4343309937)100:0.3992517208)99:0.3924376241,(WP_056934506.1:0.4091253652,TbAgo:0.1956680803)100:2.0411910280)100:0.5481562410)32:0.0272224468)16:0.1858697500,(((Asgard_ASG073_01058:0.7669493765,((Asgard_ASG159_02762:0.2552990824,Asgard_ASG523_03052:0.4484326334)98:0.0940312070,Asgard_ASG190_00881:0.2908186841)96:0.1793784154)100:1.2456913160,Asgard_ASG147_01375:3.0780778572)98:0.4043651072,(((WP_041081268.1:0.9992722157,(WP_077198807.1:0.5631702553,MpAgo:0.6357982059)100:0.3390216847)100:0.3584454800,WP_069293923.1:0.6071036729)99:0.2239265370,WP_072761037.1:0.8436938415)100:2.5549018400)95:0.3346280546)40:0.1814582766,(((((Asgard_FWG169_03248:1.0079522501,Asgard_ASG308_00888:1.3560214373)100:1.0612026690,(((((((((KAH0790951.1_Histomonas_meleagridis:0.4466402264,EP00706_10895:0.5910332822)100:1.2227264770,(EP00668_11814:0.6606242262,(EP00670_1582:0.6850841989,EP01001_5251:0.5649624592)100:0.1184084871)100:0.4930113259)95:0.2438758275,(EP00686_6801:0.8149097208,EP01080_8147:0.6650525495)100:0.2509229834)96:0.2643834795,((EP01156_13760:0.7304138547,EP01156_22926:0.5638032721)100:0.2024132911,EP01156_13866:0.6635646609)100:0.3036947287)95:0.1312998174,((((((((EP00005_5244:0.4963379420,EP00012_8287:0.6234484709)90:0.0751001241,(EP01090_16121:0.3966810299,EP01113_33134:1.0375928224)87:0.0857841060)95:0.0535789874,(EP00339_8882:1.0121505655,EP00696_2992:0.6272017647)84:0.1016466849)88:0.0747758084,(((((((EP00057_306:0.5032643601,((EP00081_13186:1.2555913959,(EP00085_11992:1.0148263643,(((EP00088_24988:0.6432190065,EP00094_8248:0.8105274477)31:0.0687764863,(EP00092_23728:0.8245133999,EP00095_2312:0.8445422169)73:0.0695433722)31:0.1130599309,(EP00099_1544:0.7394700740,(EP00101_19094:0.5363680044,EP00102_5159:0.7201005942)100:0.1553224912)87:0.1886822094)31:0.0574895839)96:0.1039387929)100:0.0948775837,EP00084_14122:0.7061771046)87:0.0566543434)82:0.0397943657,(EP00094_8050:1.1539551623,EP00104_9921:0.8811126119)90:0.2463578634)72:0.0390031922,EP00115_6885:0.8399819736)69:0.0425288544,EP00059_17023:0.5968022627)72:0.0468013564,(((EP00062_1923:0.4756547581,EP00071_32955:0.5862483227)100:0.1506644325,EP00914_7692:0.4381912762)89:0.0319357283,EP00106_23169:0.6916301679)96:0.0922266486)71:0.0552420204,(((((EP00059_6420:0.4444238832,EP00118_5431:0.5871170512)69:0.0954710392,((EP00088_24864:0.8285972124,EP00097_5722:0.6366087804)100:0.2503916989,((EP00098_18485:0.6236767945,EP00099_1200:0.7310670376)100:0.0880356539,EP00102_18814:0.8038929718)98:0.0926190134)28:0.0827701148)19:0.0126935807,(EP00085_21913:0.5751731851,EP00096_2217:0.9801791943)22:0.0363064876)82:0.0822722921,(EP00060_10429:0.6196103360,EP00079_5466:0.5673338511)99:0.1350468964)63:0.0568604515,EP00084_14706:0.7958524262)99:0.1446466956)82:0.1214711510,((EP00160_6617:0.7421385081,(EP00742_1670:0.0215567491,EP00743_3871:0.0000025355)100:0.8402952624)61:0.0591966576,(EP00698_18363:0.1815196822,(EP00698_18364:0.0000010121,EP00698_18365:0.0000028833)100:0.2597926815)100:1.1678359390)40:0.0594053983)38:0.0241335428)45:0.0505864798,EP01102_1442:0.9986501452)76:0.0565552419,(EP00727_1481:0.9581313467,(EP01105_765:1.0276883956,EP01105_7875:0.5481485705)99:0.2194799051)99:0.2977393408)66:0.0657518260,(((EP00274_7213:1.3141266429,EP00276_9263:1.1572944942)67:0.2407039674,EP00761_3549:1.6595989248)62:0.1202815906,(((EP00299_7676:0.3605229458,EP00301_18899:0.7319319870)99:0.1235919080,EP00300_16675:0.7359275854)100:0.2075008542,EP00741_17219:1.2862983965)69:0.0631245428)49:0.0539938623)54:0.0521343424,(((EP00021_9217:0.6216120038,(EP00023_8943:0.9029825241,EP01109_5275:0.3584028551)98:0.2835046094)86:0.1408598057,EP00023_11047:0.9728901633)100:0.6035482465,EP01097_11811:0.9082620113)94:0.2121072124)79:0.0800512850)66:0.0569620840,((((((((EP00331_3615:0.7328622290,EP00828_40765:0.6822400205)99:0.1232206524,(EP00333_22751:1.0118674072,EP00334_32041:0.9341373142)100:0.2527755088)100:0.2616829846,EP00347_22479:1.5883988874)77:0.0535214235,EP01017_51613:1.2294106314)60:0.1015846740,EP01022_12137:1.3203765464)51:0.0810899219,(EP00358_5011:0.7892547912,EP00359_11023:1.1490561175)100:0.6347818263)87:0.0360331701,((EP00404_5810:0.4919014245,EP00928_88339:0.4894435273)98:0.1791837978,EP00454_8278:0.6935568214)100:1.0747570160)86:0.0585697682,((((EP00333_8644:0.6806131913,EP01017_48030:1.0501409874)73:0.1718849015,(EP00334_29490:0.7725084916,EP00334_31528:1.0377297880)83:0.1415480124)95:0.1903254108,(EP00345_16705:1.4696399904,EP00347_9754:0.6023669243)78:0.1120345809)100:0.1499912470,(EP00359_4873:0.9171678703,(EP00361_6492:0.8303579780,EP00361_7283:0.6785305001)100:0.1608415182)100:0.2166247606)100:0.4483930555)88:0.1424344616)51:0.0538391369,(EP00005_771:1.1158725990,((EP00027_13764:1.0956731923,((EP00820_21428:1.9269136584,EP01118_17865:0.9725293653)54:0.1810957358,EP01114_13095:0.9921211188)32:0.0994164846)33:0.0537091443,EP01100_14562:1.2468691456)54:0.0672462494)51:0.1010065391)56:0.0267586021,(EP00026_2732:0.6304921783,EP00026_2784:0.7210060837)100:1.0010221800)75:0.1858480616,((EP00770_673:0.0915062176,EP00770_13419:0.0547603988)100:0.5118079787,EP00770_2122:0.7110562310)100:0.9536560053)38:0.0936035948)99:0.3115386472,(((((((((((((((EP00002_792:1.2230877452,EP01116_14864:0.9404616433)88:0.1144565433,((EP00314_33413:1.4486406671,EP00908_2048:0.6828824579)100:0.1630205495,EP00323_13620:1.1039200902)100:0.4160035440)40:0.1357090934,((((EP00455_5504:0.9330777750,(EP00457_769:0.4116418456,(EP00457_1100:0.4012140725,EP00808_16516:0.4219057290)100:0.1815417135)100:0.3884293471)76:0.1740921118,EP00455_34814:0.7401921840)75:0.1101791690,EP00455_27853:1.0928864867)100:0.1718175357,EP00735_9079:1.2806444783)39:0.0683539812)83:0.0983946906,(EP00744_10703:1.1020970379,EP01103_18911:0.8702558075)67:0.1071065467)72:0.0966946805,((((((EP00054_4773:0.8734062851,(EP00641_10237:0.4332408841,EP00813_5345:1.1729460383)100:0.4424555935)31:0.0313788272,EP00923_54274:0.8479997808)90:0.1352819756,((EP00473_717:0.1560684443,EP00474_8327:0.1550116796)100:0.4659260851,EP00475_35432:0.6430875712)100:0.2675294345)80:0.0915932248,(EP00132_11621:1.1219136987,EP00650_9252:0.6891872506)88:0.2138660705)21:0.0158948781,((EP00247_44017:1.2264531758,EP00866_2005:1.3345140085)96:0.1612971041,(EP00269_17061:0.6035473643,EP00895_3297:0.9993373643)100:0.2482445266)95:0.2640140148)41:0.0503253406,((((EP00063_22599:0.2600577817,EP00119_10639:0.2546169123)100:0.3257559788,(EP00082_13060:0.7036033537,EP00092_7368:1.0670533584)88:0.1023341663)100:0.1845139936,(EP00113_11125:0.6814009112,EP00114_2052:0.9309571599)99:0.1383031010)100:0.1847178685,((EP00294_681:0.7190463774,EP00295_6096:0.8164862580)100:0.4358661494,(EP00612_2863:0.5016871038,EP01084_253144:0.7261983619)100:0.2494318206)99:0.1668041175)85:0.0830976962)30:0.0383979377)30:0.0389957197,(EP00180_2180:1.0905505243,EP00218_7336:1.0171952344)77:0.2443586352)41:0.0278936361,((EP00151_8749:1.2043794035,EP00857_7730:1.1007363816)66:0.0934908200,EP00735_9028:1.1863965213)48:0.1813765723)36:0.0244188669,((((((((EP00139_2782:1.2093444961,EP00503_3359:1.2441064375)87:0.0884053752,EP01135_7963:1.1913543284)87:0.1743957187,(EP00170_4412:1.2694399303,(EP00177_5581:1.0449107033,EP00178_15047:1.1248409573)96:0.1230498239)87:0.1186050595)82:0.0498792043,EP01029_11812:0.8942618040)81:0.0637009331,EP00294_5166:0.8686502921)58:0.0719848207,(EP00151_10830:0.9495430142,EP00861_2350:0.6894870991)96:0.1752681652)44:0.0346866501,EP00181_4581:1.1945992515)65:0.0928410473,(((((((EP00206_4326:0.9265701840,EP00803_4715:0.7299908303)54:0.0919272373,EP00210_6357:0.9873927350)55:0.0741396575,EP00881_7864:0.7604943482)99:0.1166129101,EP00799_11855:0.8764088876)94:0.0822612554,EP00877_12844:0.9923920649)98:0.0643118961,EP00853_17972:1.4234116769)97:0.1363866981,(((EP00428_86569:0.8219308824,EP00601_21535:0.8918059549)100:0.7613289776,EP01134_5361:1.3187134171)99:0.5094457511,(EP01025_18627:1.0882909286,EP01025_40539:1.2978813218)98:0.2383000398)93:0.0772119851)95:0.1304568467)34:0.0354572722)40:0.0524497955,EP00905_132:1.2347176323)40:0.0110099743,((((EP00050_13252:1.3288078079,(EP01068_12170:1.1254199717,EP01069_2789:0.8343816152)100:0.6382456634)57:0.1424002844,(EP00129_8760:0.8981289931,(EP00656_8487:0.2773444875,EP00658_952:0.4972602965)100:1.2383082850)53:0.0764505396)97:0.1168809714,EP00863_2379:1.2831094225)55:0.0398949103,((EP00129_4057:1.1978403347,(EP00146_10642:1.5014018858,EP00147_11674:1.3004961703)96:0.0946506624)67:0.1496328642,((EP00229_93:1.0321669007,(EP00855_1988:0.9578259020,EP00855_2534:1.0251683273)99:0.3618405481)48:0.0568108227,EP00500_10048:1.7550271074)17:0.0506264461)22:0.0700837169)74:0.1146328561)61:0.0483933963,((EP00185_7257:1.9038067910,(EP00403_48274:0.6119921285,EP00930_70373:0.8712034131)100:0.9672181313)79:0.0911731581,(EP00845_2495:1.0564707816,EP00845_7501:0.7027400337)100:0.3508627281)44:0.0866246718)84:0.0741003274,(((EP00040_22448:1.2436853293,EP00138_4046:1.0407187093)90:0.1767773576,(EP00080_10773:1.9551699543,EP00081_20869:0.8082003721)97:0.2957466124)85:0.1205160103,(((EP00286_14246:0.1931595243,EP00286_22528:0.2590758079)100:0.3358020931,EP00286_26052:0.9677893960)100:0.6586677669,EP00735_6163:1.0100847127)85:0.0928966787)35:0.0497403909)95:0.1106327050,EP00004_17785:1.9358286641)99:0.0606796094,(EP00898_4858:1.0826585805,EP00963_13995:1.2370762157)100:0.4769995756)99:0.1025748859,(((EP01113_11139:0.0000010121,EP01113_11140:0.0000010121)100:0.0020438197,EP01113_11141:0.0129072324)100:1.0596678500,EP01119_17187:0.9335081956)100:0.7761357971)100:0.3343136171)96:0.2955790800,(TrypAgo3:0.3050636649,TrypAgo4:0.8679070817)100:3.0327652520)52:0.0152419177,(TrypAgo1:1.0365521145,TrypAgo2:1.2481878483)100:1.6968982010)100:0.5275761066)99:0.7673925578,AfAgo:1.9511931039)100:0.6748885405,((Asgard_ASG140_02881:1.3971871185,WP_089764886.1:0.8883279984)83:0.2105826550,Asgard_ASG147_00832:1.4377937485)100:0.8334873229)100:0.5686356920,Asgard_ASG530_00495:2.7485368762)100:0.3325658265,(((Asgard_ASG088_02980:0.1560072767,Asgard_ASG154_02673:0.3140324627)100:0.1290841239,Asgard_ASG188_03523:0.1866976346)100:0.4275221589,Asgard_ASG134_00173:0.4347073469)100:0.7063710537)100:0.9333277668,Asgard_ASG073_03135:1.1280779115)100:0.4047127043,((Asgard_ASG340_01986:0.6175856629,Asgard_ASG341_00360:1.0663836424)100:0.8265254718,Asgard_ASG414_00098:0.9319812521)100:0.7308387069);
