# Supplementary material for: RNA-guided RNA silencing by an Asgard archaeal Argonaute
Source: Nat Commun. 2024 Jun 29;15:5499. doi: 10.1038/s41467-024-49452-1 (PMC11217426; doi:10.1038/s41467-024-49452-1)
Supplement: Supplementary file 4 — supplementary datasets 1-18 [file 41467_2024_49452_MOESM4_ESM.zip › Supplementary Datasets 1 - 18/Supplementary Dataset 15.fasta]

>Asgard_ASG045_01543
------------------------------------------------------------
------------------------------------------------------------
------------------------------------------------------------
------------------------------------------------GLLTNWYPFFKV
-------PVTILNVDPS---E-D-VD------------FALLQTL-CRINDEKN------
---AP-SV---------PFEGK-------IYS-IGETPL-----------TFFIVSIEY-
----TL-TSKKH-LHI---------------LSKFGPIISQYLA---RINGFDKKESNKS
F---GGQPM---VN--SMLQIYNGMLSQSRILSSGDVITSIDAAKRWLQT----EMYITS
L-----MARGYS----------KERVFAELEGS-TVRCP-------SYSWVKL-NGFPDM
MAKNR--I--------PSKNQTFIDFWNIAKYNLTI-HPDTPVAEVRL--KNGRL-----
-----LYYPITIIRT------KIDLT--V--NVTNKKIDSPLKRLKLNNEISKK-I----
-FGAPLGKLIVKYLENLSKLTNGVFSIPELLLGNDVKI---SLSK------------TDI
NNLLKNYGPWCGKL--TLHYLT----PPLDKANELIKRLHNDLQSGAKAGLGA-------
-----QGDYIELK----SGT--PS--FSASAR-LGKQI---SS-V-DIIVPIL-PKTENA
RCYALTKRAL-GDS--K-SKGIHWDNFSIIANQQVS-RDRYSIRNLMALAIY-SRLEGEA
GMLLA-------NSA-GLPNGISPLILATDISRDVQK----KQE-ATADIITMNGQ--GL
LLSTPSI--YSFNEGIQS-RLIREWLVDRITFVNKV-KLSSPNTLIFGYDGLRRNQVD--
FEKGVLAIEELIKDKIL----SQDV--ASAILEITKRIPDRIY--NE---------NGLP
PEGTYLADSTG-------YLIGSYPYIGTSQPLRVRI--AQTKKIFTA-RSVLQFIHDMR
YLDFTSPYTQAIFMHVVDKKAKLH----GA------------------------------
-V-PYV--PF---
>Asgard_ASG061_01709
MSN---------------------------------------------------------
------------------------------------------------------------
------------------------------------------------------------
----------------------------------------------HTMLAATLFPIEGL
SD-----ARFRFRLTLRER-P-EDLQR-------TNRLKRILR-----------------
---VYTE-GEPVFLIP-EFTNR-----------INSSGSI----------RDQLYHIDLT
E---TIIDV-----------SIEEATIQNEICRML-ERAISKLGAL--NTVFW----RSF
YNP---------IDDRDLVNAYRGVKFSVIIIEN-RPYLAMDVRTHYTGR-------I-S
L---------------------QHSVEEK--DR--ILNKHL--NTERP--NFIRNGVKYR
-----KF----------GREVTVYQYY-RRRYNIDI-HPEDRAVFV----R--RD-----
-----YSIPSRLFPV---------TDYWGVRDCSTRPQLTPKERIVKIRRFLG-YL----
-SEIRFGQYIFDISSDPFTTERLVFIPPRLEFGDNQYLFPDEIPPRERGITRFGTR-K--
-IVFLYKAPP--EVLP--GIVLF---PRV-IDRHTRNTFINDLRDITQS----ISV-QLQ
-RPY---HIGRRERM-------GSSLLQLATEV--------KR-SPNLALVILW-N-FRK
EVYYELKDAI----TPTRSQCAKERTIRMICN-RRNPQKAKSRLRNLSLSV-LTEVG-VK
PWVLADN----------LHF---EFYIGIDVLYPRIYY------TGGRFVRTQT----GQ
FVSRGKV------REAIKAPELQRQLIEGIRAV-ES--GFPINSIAIHRDG-------RW
WPSEQRGLEKALEHLKA---HDVSPDVRCVVVEIHKTKPIRLFTRNQS-------HFLNP
LPGTVLDQD-------SVLLTTTDVPEGTASTILLKII--QIGAGEDIVAEDAYWLSHLN
WNAPDIEISLPITIRWTDEALRE-------T--------------------F-RPP----
-IDEEIQNELMYI
>Asgard_ASG073_01058
MLD---------------------------------------------------------
------------------------------------------------------------
------------------------------------------------------------
-------------------------------------------------TQKNRFRISST
WN-----TWGIFEAHFEDWV-DEY-----------YR--KII-DFR--------------
---NFNDFGRFLISIPSIVLTNV----------LKNALS-----------EEFSQQVELT
QIPTPSPD------ILN-------------ALRNLGGYLAHRLK----ELGFETIG---F
F-P---------KIRSSDVTLKSLFEFTLLRKVASIAHLAIDLKTEVEGQ-ETLEELI--
FK-GG-----------------QD-----IK------------SDQKN--WFIKEDI---
PLRKYRLRLTSVEKREIGKPLNIVRYN-PYK--SMTVKELSHIAVVKDKSGFSDPN----
-----YRLPAIYLQHNISNS---SLHKKWERKFHRFSKPPLKERYQRITEVFR-LL----
-KNEGLSGIKPKIA-FP--IQENVFKPPNIEKG----------------IDEWGNL-K--
------------RIM----LYS----------HRKDENIANRLRRLFRLISEVSRI-TMM
NLP---------------NNPQ---LKDLAEQY--------DP-NEGTLYLFI-HR-YDR
NYYRRIKSMFTQE-NRKPVQFIRTTTLSRSRN-------FFALVRTLIPQI-LVKTGG-L
PYRL--------GK-ANLEK---TLLIGLDKARDSSS----TRPSASAGVAAVTPE--GR
YVSAASTPLNTK-HDSID---VDKLAEGLL-EDLKVY-KDKLDYVVILRDGS------EV
AQAEVDPWKKYVKEYGL----------DMIFLASRKENSYRVFPSEVKL---DDREL---
----VVLNE--SPLSDEFLVVASDAPIGTPKPVVYTLLDNSVNFTLEEVIAQIVSMSMLC
WESPKPT---PLPLHYADKLAGF-TQMVQQA----------------------------W
QI-----NYPMFI
>Asgard_ASG073_03135
------------------------------------------------------------
------------------------------------------------------------
------------------------------------------------------------
----------------------------------------------RSEIITNLFPFKCL
-------KCSVYSFQCA---E---IS------------FGLLQAA-ANILTSKG------
---FP-AT---------VIEKQ-------VYC-IG-----------------FDITIRYA
LKE-IL-QSSNE-DDIW-------------KLQKLANAILALLA---EKSGYHLNEGNKH
F---GGQPN---II--GNISVYSAFEKMVWATSNGDILVALDAGMRWVQY----QDVLTN
G-----QKHSKT----------SKQSIEELLES-SVQFP-------TISWGKV-VQIIWE
KIGSY-----------EIDGRSLHKYWLLKRYNITLNQDDMPILLLNI--GYEEP-----
-----YSYPAGVCRL------AIDLD--LPEIYDRGKVNKPWERFNAIKTISNQ-L----
-FNKKLNGLSIEFDKDRVKEEMGEVSPPSIEFKDNQSI---SIID------------RDI
IKGLQRFGPYSGEI--NVHFFV----PKSLDQFKQAMRELN---------LGS-------
-----KIPINNFV----TDI--PEQYFTACLRGIKQTN---DF-V-AVIV--L-PQKEES
QAYGDVKRAF-GSL--P-SLCMKTATFMNLIERENS-KKFY-LRKIIAINLY-TRLKGEA
VWLLK-------NPA-GFPKDKVPYVSAVDMSRDHKS----RSE-TAADMVTYDAY--GR
ILDPGQS--INAKGELSS-ELVKDWLFQRTASIVQG-DASSPTELIYLHDGLKWNQVV--
FKNGAKAVSQLIDSGLV----TDDL--GLVILSLTKRDVIRLF--ER---------NNNP
PKEIYLIDRTG------VHLASSSPFIGTTNLIRLQI--KQTKKTFTP-QTLVRFINDLR
YLDAGSPYNQPIVSHMVHNKANFF----GE------------------------------
-I-CYF--PY---
>Asgard_ASG088_02980
------------------------------------------------------------
------------------------------------------------------------
------------------------------------------------------------
-------------------------------------------------MNINMFPLRKL
-------PVKVYSSDST-------IP------------PDDYYRI-IKGAEWK-------
---LF-NN-----FPTTSYGDK-------IYF-VENGTS-----------LK-KFEINYK
FLDQIL-NTKEH-NTI---------------LNHLVNSLIKQKA---FSIGFARSEGQKY
H---NKKSY---KE--DFFSFYNAFYSEVEVLQDGKVGVWLDPTTKWKFK----SSFLTW
A-----KNNNF------------SALNIYLLKK-KVKYP-------SVSSAKI-VDIIDI
SIQEYKFEG------QDGEPTSVYKYWTLQRNHVTLNPNDKPTLLLEIS-KNTKP-----
-----LPYPPSVLEI------VIDLDPIIPNVFLEKKSLSPKIRIQETFKLFDL-I----
-LGDGLGNTELVFENDKSVNSQIYLNAPILQFGNGGIC---RPDKP------WS---PDI
KNAMFQYGPVDVSI--PISYVA----PES--EIEHLKQFHNYLNKHTKKHLGE-------
-----LSNLFPVD----RIH--PD-YMRICQ--FGQEI----T-D-QIAIVLL-PKSNLM
KTYFAAKRGL-GRH--K-SEMIQWKTYNELL--SAS-LKGGFSFSNIALKAY-GRLGGEA
IWHLK-------SPA-GLNPNQNNYFMGFDVSRNPET----RKE-AAAYAAVCDNL--GR
ILYKNSI--DTHRGEIIA-EVLSDWFFDLATSYDDI-DNKKIDTIFLFKDGIYPSERK--
YQKGALAKERLLQEHIM----EKES--DIKVIAAIKRGLHRFYGEEK---------YG--
----YRVNYLINPH--DAIIVTSKPRIGTASSTRLNL--TQINNNMNI-EQIVRIFNDLR
YLDWSSLFQQILPLHIVQNLAKLED---II------------------------------
-V-PYD--PR---
>Asgard_ASG131_04275
------------------------------------------------------------
------------------------------------------------------------
--------------------------------------------MTNSVSD---------
----------------------------HR-----------GAVGRKNRLHTNYF-----
--------------------P---LA----------------------------------
---AYSK-GNHYIYT-EQIPR------------TKISFR-----------RN-SLIISIS
E---EL-DISQN------------NS--RDALISL-SLATD---AL--NDGFHTLGGRDY
F-ESGVVE----TKN-VNYSLFKAIKRSVQILPSGSILIALNPSTIIKRD----------
-------------------------------GY--VPYTY----------YQL-------
PDK--KFQHWR------GKALTESKYPL--ELKTVFEHKGYPILELG-------------
----LIHLPDQISLLIFGK--KKKIKPKMKRELIKTGTHGPKPRTLKIL--VA-------
-TD--------THD--M--LT----KPPKFSL--------------------WSS-----
------------AF-KEYILI-----KDKLGENSHVKSFIGPV------LRG--------
-NPK--------------------DYLTMLKKL--------KE-SVDAVLYIIAE--YKK
DMHDLIKEYL----KNVPTKCVLIKNLKKHT-----PKSKEGYS-PMFLQI--ADISG-F
PWIIE-------SK---------DSVIGIDVRRDKQTR-------CITLTLLTNKGLI-R
VSNGAKM--KK--GENIPIKSLTDSIEEMILQVKKRN--LTLKNTLFIRDG-------FD
FKDEKEAVKDTLDALKL--EGNLSH--KWVYCQIIKNPEIRIILTED-----PSR--GQP
SRGIFILAD--LPD-REGYIVTTASNQGLSQPIFIREL--ETNNST---QNVLETIYHRT
FLNPSLTIRVPIEISYMEYLSYD-------K-----------------------------
---EEI--PEFLG
>Asgard_ASG134_00173
------------------------------------------------------------
------------------------------------------------------------
------------------------------------------------------------
-------------------------------------------------MYSNLFPLKEL
-------VVDYYHLVGE-------IS------------PNDFYRI-IKGAEKH-------
---LY-NL-----FCVSTFKDK-------LVF-LDEMTK-----------PP-EFSIGYK
FAKDKL-TSDKH-AYL---------------FSNLVFCSLKFRA---YKNGYIGPESQKF
F---RKRPF---KV--DYLAYHDAFEYDVVVFNDGRVGIWLDPTTRWKQS----QNFLTW
S-----KKQELS----------QDEIKEALIGK-IVKCP-------SPGDAKI-VDVCYK
SISEYNIKA-------NGIETTVYDYWILDKKSIQLDPNEKPVITVQMI-GLDFR-----
-----PSFPSSLLNL------VIDIDPLIPTALSQKKILKPRIRINETKKLFDL-I----
-IKDGLGKYKLDFNTKKGKERVKPLPSPDIQFGNEQII---KSDSP------FQE--RKI
ASALREYGPVSQKL--CINYIV----PSD--IQDKIESFHETLNNVSKEKLAD-------
-----LGEVKAID----RLH--PD-YLR--E--KQLMN----S-N-DLTVVIL-PETQTT
KAYISAKRGL-GEK--S-SQMLEFSTFSKIV--SNP-QSMSYTLSNIVAQIY-DKLDGES
IWHLA-------KPA-RLDPKKVIYFMGFDVSRAPEK----RKE-AAAYAAVCDPY--GR
MLYRKAI--DTHKGEIQA-KVLSDWFFDVASSFDES-ETKKIDCLILFKDGIQSNQVI--
YKNGADAKNRLVKEGIM----EENC--DIKVVSVIKKGPHRIYGKER---------FD--
----YSTQNVINEK--KALIVTAKAHQGTSAAIRINL--DQINEDMII-DQVIQIFNDLR
YLDWSSLYKQILPLHIVQNLAKLHD---IN------------------------------
-V-PYI--PR---
>Asgard_ASG140_02881
------------------------------------------------------------
------------------------------------------------------------
------------------------------------------------------------
------------------------------------------------KLNLNGYLPK--
-------TLFIGKIRIE---E-D-VE--------NRRK--LQQSK-CSFLNRK-------
---GI-DC-----VAPRRFQKE----NCDIVF-LGKDNE-----------VKFLG----N
MIQKEV-NLNEI-LDV---------------VEESLKNRIRTFL---QKKGFLSF-PGNY
V----SQTE---IQ--KDTDFKEAVLIQSQII-KNRLILWIRPKYKIMKR---------N
Q-----DILRFSD----------------TKKI-NV----------RVLWGIL-RGKGAW
EIKKK-----------------PSQYWK-ETNKIAFVKDDEEMVKVEFESGSVSQ-----
-----FTYPISCVFQ------EFEYA-----KMPDFVRMCPNKRIEKARKFLET-Y----
-FYD-FLGLNYLFT--IDQIKYSKLTSVSLKKENGELK---NSIIP------YNKK-DDV
Y-------PLGGDV--KYIVIY----PE---GV-LVGAFFDRISEIFRTNFGNLRY----
-VPK-DGFYKIKN----TDF--QEA----AMRVVQEEK----K-KLPLIFVVL-PIDYSN
EMYYSMRRVF-FSPHPLHTQSIESTTLDSFFR-----KRKDYSLINIIGQVY-TKSEGIV
PWVLE-------KPASGMK-GGNTCYSYYDISRRAER----KTH-SSVYTAITDSY--GR
IIYSGSF--PT-GSELDL-LNSYDMILSILRSIHEK-DFFRFKRLVFAKDGMYKEDVETV
LFEGIDKNRKPLFDIIKA---PNNI--VIDLVSVNKSPKKEIYNESI---------SNNV
VSGTCVKLNTA-------LLVSSETDKGTNIPLEISLMLG-ALPEPKI-EEIVQEYYNLT
HLNWNSFFKKALPQLLTQSIGENAG---VI------------------------------
-I-PEN--YL--C
>Asgard_ASG144_03258
------------------------------------------------------------
------------------------------------------------------------
------------------------------------------------------------
------------------------------------------------RIETNIFEIKNL
DE-----LSFKYRYRIRGI-SPDYVQ-------------ILIDRLSAQS---------PC
-APVYKD-GETYLVQPEGY-------PELPKR-FPVVGSV----------------AKIE
LLP-GLKDL----NLEK---LDPD---TAKAIRFL-QFALQPL---YKNPYLWQSG-YPF
YKP------DITFRDSDDIDLYRGFSFRVVYFSDGKLGVRVDTSSKYVSR-YYLPTKIT-
----------------------RDEFKERYEGH-NCLYEY--GN-----WYEIKMGFNDL
NVSEVQV-------LP--DKKSLFEKVHEQ--GQALLRKDCSVLFYY-NSR-NEQ-----
-----RNVPSGLCRV----FG---TQHENIKPFHSRTIKQPDLRRKEIKIIVDT-L----
-RNLPFGKTKIKLSKEPFSTEEKKFLIPDLEFGNKKVL---SVRRS-PGIKYFGEK-KEL
AAGIL--TRK--PFYRQYVIL-----PNS-VKET--YKFINGLKNEIQNLFP-ND-----
YTP----IILSYDDSQ-RSVYLAKQIFKTLDQN--------NA-KPGYGLVMI-PKIKLR
KKEDELGNLL-MSKRDIFAS-IITSTVEASFEDRKQKGIFKGYLKNVVLKILNSY----W
PFGLK-------TP---LNA---DLTIGIDVKNN-----------IAGFTLIY-KD--GS
KIRFEHS--ESNQKEQLNKNQMKSKILEIMRD-DIES-PEDIKNIVIHRDG-------TL
YRTEIEGIKLAFDILAK---EGKNKDAQCTFVEIRKTTPFRMFKIVM-PIGQDEK-IYNP
TIGTYIPIT-------EFFICNTFKHKGTSKPLHIVKAEGNMSSHK--LTEDIFYLSNLT
WTKLDDCSRYPLTIKLTDIRLREYAGEYDK------------------------------
---DALGD-----
>Asgard_ASG147_00832
------------------------------------------------------------
------------------------------------------------------------
-------------------------------------------------------MS---
----------------------------MQ-PN-----P--GT-GR--EFYLNLWVPERV
-------RGFVFSLQGM---P-Q-TE--------AERW-KLINKV-LGRLAAK-------
---GF-DA-----VAPLEFRKK---FSGDIVI-LSTDSI-----------IRVISTVDLS
KFCKDI-TYTDY-PGV---------------FEDAWQNTFRECM---KKNGFLCT-ASTY
V----PMSE---FL--SKNANKPSFRISASII-HGKPSLWIDPGQRIMIP----A----F
E-----EGKAATE----------------DDSI-PV----------RVLWAFV-VGVYEE
TVSEYT-------------NYQLIEHW---VDRGVPVEGQHRIFKVKFG-GDAKA-----
-----YPYPEICVYK------EYEKR-----KEYSGRKYKPGERIQLVKELLEK-R----
-INNKVLGKSISFN--LSFLRKERYPSPKTLKKNGRAY---STNLL------KVKE-AE-
--------PYTGAG--KYAVIA----PS---SLKMVERALEVIEKTYSRNFGKLET----
-LP----IRYVKS----DKT--SDAFNLTISEIVQVEK----E-N-IIVFVIL-PDVYAG
TIYYEAKDTF-FNPKPIQTQCIDAGTIRAIV------SGKLNICETLVPQVY-LKYGHAA
VWLCT-------KPAYGGD-SGITAYACFDVSRRKKY----KSQ-VSVFTAVIDPY--GR
FISFDVI--QS-GGELTK-ASFHKLIERIAQSFPRI-LKFNLKRIVLYRDGISRALKKDV
FENGVEEGLEPIPTFFEG---PSNI--AIDIVGVNKSPNRRVFAKDK---------DENA
KRGVCIVEGKC-------LLVGSSPETTTVQPLEIEKVIN-QLEEPPV-EALAREYFHLS
YLNWLSFSQRALPQKITQKTGEYAQ---VR------------------------------
-I-PPN--MI--M
>Asgard_ASG147_01375
------------------------------------------------------------
------------------------------------------------------------
------------------------------------------------------------
----------------------------MR----------------DLYILA--FPVRLD
VE-----ELYIID-------P-------------SGR--SILEDL-NKK---------GI
-TVVR-D-GIVAA--PEELRLNF----------LRKDLR-----------KE--KEITLD
QVETQI-EI---------------SP----VVKALASIYFR-------KKGFQHIK---F
FDPNDAEQ----LN--GQYKIYHNAFIAVHYL--GKYALALDPCVKLEIR-LPLSELLSE
I-----------------------NIDNVVRGLFKVIDEPSA-D--RE--------IAAK
TLEALRFPNLS------GRKVQLLEYF-KK---ANLFEPDSRFVYL--------------
----TTLYPASLDTL--------KL-----VDISKKLWMRPSERYEKAVNYVRKLL----
-ENKTVGSIRISIEEN-INISYRVLAKK-VRK-DDQHV---TDIPR-----DWIEK----
-V-----LPI--EI----GLS-----PKVATNTEAIEAFLSCITR------GKVEV----
-TPLS------------KGRS-SQDVKDVIN----------AK-RSGNAIVLVG-R-GDE
EEYAWFEYELSIDD--IVPQ-IDRKIVTKSKE-GDAGGSYSTYNATVAKSIL--KLG---
-WRY----IKLCVP-EALNE---AVIVGIDKTHVTVGK------AIAAVLQSAD----GL
RMDHL----PPL-NEAV----LQ---AKMVKEY---N---GPVIFCVNRCY---------
VQTDITELRNLF-----------GE--QLIVVSASKTSMSRLLEKER----------NNP
GLGSVLEED--ERH---RYLVASFINRDTIRPVLVEIL--NVNINVREVLGYIFSTQALC
IETPYYVASMPWPLHRADSLCKKISKITKH----------------------ALPS----
---PEV-------
>Asgard_ASG154_02673
------------------------------------------------------------
------------------------------------------------------------
------------------------------------------------------------
-------------------------------------------------MNSNLFVFNMI
-------KLPYYTIDPN-------IS------------PDDYYRI-VKGAEWQ-------
---LF-NK-----FYPATFGNK-------ILF-IGNKIE-----------PK-NLTVDYR
FSEDTL-NSMDH-NYI---------------LSNIIRNVLRRQA---FSKGYTGPEGQKF
Y---KRNPY---KT--KFFAFHDAFYLETEVFPDGNIGVWLDPSTKWKWH----KDLINS
L-----TPEEQ------------EDIYKQLVGK-KIKYP-------SVKLGTI-TEVITR
TYKEYEISI-------NGENYTIFDFWMLARNKISLKPEGFPIVMVQIP-NLKFS-----
-----IPYPVEVLEL------VIDIDPLIPDTFDEKKIQAPLKRINETFNLFDQ-I----
-LNHGLGDFKITFSEKSP--TIISLEAPKLQFGNDNTI---DPLKP------WQ---PDI
KSGMFQFGPVDKEI--KVSYIG----PSS--EKDNFMTFNKYLNLHAKKHLGT-------
-----LTNIFPID----RIH--PD-YLRICQ--VGQQI----E-N-QISFVIL-PKFKTT
KTYYAAKRGL-GKN--K-SAMIQWNTFKKLL--SAS-SQGRLSFENIALKAY-GRLEGEA
IWHLK-------EPA-GLNAATNNYFLGFDVSRNPES----RKE-AAAYAAVCDNY--GK
VLYKSSI--DSHRGEIIS-EILSDWFFEIATSYDEI-NEKKIDCMYLFKDGISHPQVK--
YEKGSLAKERLMEEHLM----TNDS--DIKTIAVIKRGLHRFYGDEK---------LG--
----YKINYLISPK--EAILITSRPRFGTAATTRIEL--TQMNNNIDI-SQIAKMFNDLR
YLDWNSLFSQILPLHIVQNLAKLED---VI------------------------------
-V-PYD--PR---
>Asgard_ASG159_02762
------------------------------------------------------------
------------------------------------------------------------
------------------------------------------------------------
---------------------------------------------------MNEYELNKI
WV-----NWEILEVDFSDWDKKKD--------------YESIKSLK--------------
---IEDNLGRFIILIPKKITELH----------IKKNLE-----------ILASKEVILK
KIQVSLEDI----TLLN-------------VFRKIGEILTKKIE----GIGFKGIG---F
F-P---------LNTHNQAHISRVIKLAILLSASGKCYLTADIKGRYEEK-TELLRLE-K
LLL-------------------NHPVSEWFE------------SERKL--WQIQKDIFKI
PIVQEFFEIQEIKKWDEIIEIGYGKYA-KRKW-IDLIESVLPYVVVKTEGRIKDPN----
-----FVLPIEFFYKILSKP-----DKKSKEEFKKFTQLTPQLRNKYISEFFQ-LL----
-EKKGIRSFPVSFA-NT--VNVQDYKAPPQDFG----------------VESWGNL-R--
------------KID----IFFFN--AYRL----KVEDFSKILKQLQQKTFQRLNI-EIN
LHPIT------------DNKF----RTGLIDQL--------DS-SCP--IVFLG---QKI
HNYREIKSRLTQE-RGIPVQGIKEATLYNTRN-------ITGLVRTIIPQI-IAKTGG-F
PYKL--------HP-PILDN---AIIIGLDKARDSSL----RRPSASAGVAAVTPE--GQ
YISGASTPLNNT-TDFID---VDKLAPNLLLELDENF-NKEYEYVVILRDGS------NI
CRHEVPLWKKHLEEYGK----------NFIFLASRKTHPYRVFPIDILEQQN-KRSI---
----AVLNS--EPLAQDFLVLAAKAPRGTPKPMLYTVMENTTSLNMDDVLAQIISMSILC
WESPLPT---PLPLHYADKLAGF-TQMVQQA----------------------------W
NSK----NYPMFI
>Asgard_ASG188_03523
------------------------------------------------------------
------------------------------------------------------------
------------------------------------------------------------
-----------------------------------------------------MFPLKEI
-------RANYLSIDPS-------IP------------PDDYYRI-IKGAEWR-------
---LY-NR-----LYPAIYDDK-------IVF-LGDSSK-----------HE-KIEVKYN
FSDDIL-NSMEH-NYP---------------LSNMVNMVLKRKA---FSLGYEQSDSQKF
F---HRVHY---KK--DFFTFHDAYYSDVEVFNDGRVGIWIDPTTKWKFA----DSFLSW
A-----KKTHY------------KGVDKYLVGR-KVKCP-------SVAMAKI-KSIEDI
PINQFEINI------ENGKKTTVYDFWNLQRNQIQLNPSEMPTLLIDIP-NLNNP-----
-----LPYPPSVIEI------VIDLDPIIPNVFQEKKSLTPENRIKETIRLFDK-L----
-LGNGLNGKKLNFRNNISFDKIISLPPPSLIFGNGNIC---SPPNA------KT---PDI
KTAMFNYGPSTISI--KISYIG----PES--EVNNFSKFHKYLNIHAKKKLGE-------
-----LNNIYPID----RIH--HD-YMRVCN--IKSES----E-D--LVIVIL-PTTKPT
KTYYAAKRGL-GKN--I-SEMIQWKTYTDLL--KRSNQEKLLSFPNIALKAY-GRLKGES
IWHLN-------NPA-GLNPKKIIYFMGFDVSRNPET----RKE-AAAYAAVCDIY--GR
ILYKNVI--DSHRGEVQA-EVLSDWFFDLAISYDDV-EQNKIDCLFLFKDGIYASQIK--
YQQGARAKERLLNEHIM----SKSS--DIKIVAVIKRGLHRFYGTQE---------SN--
----YRVQYVIDVN--NSIIITSKPRIGTSSSTRLNF--TQMNNDIDI-EQISRIFNDLR
YLDWSSLFQQILPLHIVQNLAKLED---IY------------------------------
-V-PYD--PR---
>Asgard_ASG190_00881
MTD---------------------------------------------------------
------------------------------------------------------------
------------------------------------------------------------
----------------------------LR-----------NS-----ESEKNSFPLKVQ
WN-----NWQIYEIEVEDWNKKEG--------------YNLIREFK--------------
---SFLDVGRLLVLLPKHISEDD----------SKTALT-----------QKLGKGVNLI
PINDPLKDI----VLEA-------------I-RKFGEIITYELN----KLGFKGIG---F
P-P---------LNNLDNSKIFRAFRLSIIPRTEEKFYLAADLKGKYKEQ-QNLLDLL-K
LIK-------------------REKSFKALT------------DIGKS--WQISSPNEKL
PIEQETFEIQSIESWNDINPLGWGRYA-KDSL-KNLVKQVISFLVVKPSGRIKNPN----
-----LTLPARFFYRHLSQPR---INEKHDREFKKFTRISVQKRYNLISAFFE-LL----
-KEKALEGHPIGFS-RP--VHVREYKPPKNEWG----------------VESWGLL-K--
------------KID----VFY----EKKI----KVEKFYEI---LIQDLLSRSKV-EVN
LHPIK------------DGKI----FNRILGEL--------DQ-TCP--IFFRG---SNF
GNYRKIKTKFTQE-KGIPVQVIREKTLFESRN-------LYALVRTVFPQM-IAKSGG-L
PYRL--------AP-PLLDR---AILIGLDKARDSSG----RRPSASAGVAAVTPE--GR
YVSGASTPLNNF-TDFID---VDKLAPDLLRELEEKF-EKSYEYAVILRDGS------KT
CMHEVPQWRKHLQEYQK----------DFIFIASRKSHEFRVFPKEISDSSSQKGKI---
----LVLSG--APLPSDFLVIAAKAPRGTPQPVLYTIMENTTPLSNKEVIAQIISMSMLC
WESPLPT---PLPLHYADKLAEF-TQLVQMA----------------------------W
NSS----NFPMFI
>Asgard_ASG203_01028
MTTSNDWS---------F------------------------------------------
-------------------------AG---------------------------------
------------------------------------------------------------
-----------------------------------------GIAG-EVAQELNAFRLEGL
GS-----GAGKYR-----------VG-------------NVTRKLENKS-----------
-PFAYTDKGFLSR--P----------------------------------REEEVHVG--
-AK-AVYDL---------------TH----GYRALTELLNKKIA----KSILWKGG---F
F-P------IRGID-TDEYELFRGPSYRYNVLNDERIVLSLDVATRYVDS-RPYLEHIKS
A-G---------------------PLKREIRGKSAVHFFYSL-P--MD--IGI-DNIDTR
PIREITV---------DGK--SVAEFL-TAKYGRDWLDLGQPGL---------RQG----
-----SYAP-QFLYK----RF--QV-----PKIAQHTFYTDRTRWEKTMDLFDDRF----
---STLGPHKIEFAS---SL-----EFPSLPR-ASQK----PVLPSRKG---YQVS----
------------PVKK---VFLYSS-----AARNLTLPFYNSMVRALKNF-S-----KLP
-KP----TLLEPNPR---------DMEKQLQSL--------GS-ENAIVVAIIG-S-HGT
DIHDEITNIC-GR-LGVPSKCIAESTVEMVVN-----RKKSFPLAGYVSSL-LTRAKC-I
PWVLATQ----------LSY---DCYIATDVGRAKSE--------NWVMMIVYDKS--GR
YRIG-QTEL----GESVDRDSLVKCINEAQA-L-----VPSAKSLLYLRDG-------SV
YDKERNDFESVVKESGLQ---------DSAILAIREITPFRVYRGSL-----------SP
HSGDVLDES-------NTVLCAAEYQHGTPSPITIDFI--SVAGSIDRAIEDVFKLSYLN
WASPGKSYSTPAPLRMAHRIARELSLGIERK-----------------------------
---VPF-------
>Asgard_ASG207_00250
------------------------------------------------------------
-------------------------MG---------------------------------
------------------------------------------------------------
--------------------------------------------G-II----DSF-----
-------------VDVDGL-P---VDP-------GERF-SKLHRI-KDDLSRKYSAFVGS
EAVVLGD-GKNDVLN--AFPFG------------------------------------LS
KIK-AI-DL-------------------KEVLHLFYETARQ-------LQGFRWRG-RSF
YDPDPEAQT---LD-----EVYRGVFFRFDSYYN--LFLTIDTTTCVTSS-DSLMDYISK
YV----------------------SAKKAVNGKLMVATHP--G---RR--HSI-QGILDK
SVSEKTF-------EKNGAK-SVKEFLDSDKLSQEIAD-DEPTITYSYAGSTSKKT----
-----HSAPSLLFKF--------KTPAEYSEDVKQEVFLSPERRSRLIRRFLD-YF----
-NPLVLGKVAVKFD-TP--VDKDILRVPPLQFRQ-------TVIPN-KG---FKDTYR--
-------APTLTPI-----AIAF---PSA-MPRERVMRFYRDC-RSSKEFFR-TDIG---
-QP----TLWRYDRV---------DLKKNLQQY--------GQ-TLSGMIAIFSPD----
-EYFELKEIAK-----IPTQLVETGTIDLRYSLPKRIGRYRNVI-NIMLGI-LVKIN-ML
PWILG-------QP---LHA---DCFIGLDVGGRRAK--------MLCSSYIFDSR--GA
YLGVE--Q-KPIREEIV----F-DLVKDILL--DEIK-RKPPKVLCVHRDG-------FL
SEKEKRGISRAVQDLQE---DNISKDTTVYGANLRKNVPYRIFDRSG---------TEDC
PVGSVLDKN-------NAILATTLLSQGMSEPLLVERV--EIGTAPSS-AEDVYDLSFLG
WGSLLRKIKLPITIKYAEDQAQLAERGIKTG-----------------------------
---LPV-------
>Asgard_ASG207_00814
MLD---------------------------------------------------------
------------------------------------------------------------
------------------------------------------------------------
----------------------------------------------EA----NIFSVGTP
FS-----KGFALDYSVGEL-PS------------EERY-KIL-RFL------------GA
---AR-E-GLSSVYAP-NLKES-----------YIAVLPQ----------KKTEFTIELK
KLK-KLYPT----SYSE-----------QELTRLL--QAARKLT----KEGFW----KKY
FEP---------FT-SEKCEVYTGFTFRLDVLSNGKVGLSIDYTTTLVGA-RNLWEQI--
----------------------RDKVQEWIKGR--VFEPEI--K--RI--VRI-VGLDPK
TTP--SF-----TDPRSKR-LSVIEYQ-RNRYGIISIQPSEPVALLRYGE---EPA----
-----HHAPSLLKPI---------LTDEMTPEIKEHIFLPPHKRWAEILKHVAA-L----
-SNLTLANVRIEF---PMATPFGLIPFPSLGFGG-------FVKPE-----SYEEL-RNF
K-CLIQYGPFEKTIME--MIY-----RKD-FDRDAILAFYNDLRDAMQKYFK-TALS---
-RPR---EILTKDYY---------DLSEKIREY--------DR-KASFFIVFF-PS-GEA
AEYDFVKAEL------APSQIVGLKNLIEKMTDSRSLARYYGIVFTTTMGV-FIQAGG-I
PWILN-------DR---LHA---DCHIGIDVGGKEAK--------VACYGYLFDNQ--GK
IIGTITAQ-----GETVETGRIKMALKKLLS---KT--KQENMKITIYRDG-------RL
LQEERQGIIEAVQECVS---PGILKTLCLSIVEIHKDVPYRMFQREGK-------IVQNP
VIGRIIDEN-------SGILCTTLIHKRVAQPLLVELVYGSIKMKS--VFDDIFYLSELN
WIAGDKQAKLPIVINLAENRALFAEKGVSPA-----------------------------
---SRM-------
>Asgard_FWG169_03248
MS----------------------------------------------------------
------------------------------------------------------------
------------------------------------------------------------
-------------------------------------------KGRKIDLEMNLFPVKIS
NL-----KISIYSLIF----P-K-ID-NY-----KVQR-NILEAL-SEE---------AL
YEYII---QKNKIYQKKNIK-----------------------VLFQN--KE--FQIEIN
HLE-TV-YL---------------LD-NPT----LQNEIFGSI---CQTVGFEQIG-HNY
F-P------AIEID-GGKY-LKQGLTTAIHSTKKGKNVVELEQTSKLIQK-KNLLEIIMD
L---------------------RKKIENLLIGS--FITHY---N-NRI--YTI-HGIAWN
KDPTSTFQIRS--KLHQNLEITFEEYY-KKNYQLKISDLHQPLIIYY-P-M-SQKSTSSG
SQDILYFLP-EFCHL-FGLSNLDADNFRIRQEITRNTQMSPSDRYRKLKTFVE-----NQ
DILEFFKVWGLDIDSRMISMSGIKLPSLEIQTQT----GVFPINFE-QS--NWLSLLNR-
-SQVI--DAP--EL-KKWMILY----PKK-MSLQEARKFSNDFQKIAQQM-G-MVC-R--
-PP----QLQGVFDM-------TK-FLAILKKN--------SQNSIQLILTIT-PN-RNK
TCYRKIKQLCYRD-LGIANQNVVLKNLRDQK-------RRMPIIRNLVRQIFNTKYGG-A
LWKIKNNS----IP-------DKTLIVGIDVWHGRPG----IDKSIAGIVFSTDKGLH-Y
TANYTITP-RK-GLEFI--HNLGKIIITQLQNY-NAT-RQYFENILIFRDGVGNTQYNKI
LQEEFKSIQQELTNSSI--FSEKHP--KIAIILVNKRINRRLFHKNK-----QGQ-ILNP
KPGTFIEDQYIKSEFSNYYLVPHFSRFGTTRPIHISVIYNNTKYVNFQ-FVEIANILCHL
NYNWAGTVRIPASVEYAHKVADFIGSNQITS-----------------------------
-IAPELQ-TQFYL
>Asgard_ASG331_03721
ME----------------------------------------------------------
------------------------------------------------------------
------------------------------------------------------------
----------------------------AK-PNTTHS--------RPV----NGY-----
----PD-----YRLPVQ---PIE-LSK----T--FSRD-GVVSNL-VDK-----------
-TMLFLDHGRSHDVD-KQFDTTS----------ITVYVAS----------RESLVEIATR
FTQDSV-DVRDIH-----------IP-E--AFAKL-DAVFR------------GIR----
FDP---------IV-----E--PELAFSVC--AKGDLFVEIDVSAQGAPRISNLADIV--
-------------------------------GK--LATSSA--NEEKR--VIV-TSVLPT
TAKASMI--------ING--VSIVDAWKKK--GITI-AENEPVCEVLYKNKYARIK----
----IYFIPKHVLYL---------LQESAKKSLPGLAFHAPPEAFELID--VE--L----
-KKPLVEQFQIAIEEQPVNL-ERLYPMPKIMIANNITM---EFTPQEFGPYTWPSL----
-S-----SPD-----RSWTIL-----PKLK----DIGKFIPVI--VTKKI-GKLSI----
-------------------------FKNHVE----------ND-----------------
-IYQSVINKE------IDTRLIQLNTNRAALNY---------VLLNALY---NARAGG-I
VYKLA-------VP---IGKSDPDLFAGYDASGDLYS--DTNEKATGAILVMMDEF--GM
KFTS---Q-----YESLAGFDV-KLIEKMLQ-LLSAIDKKHRWILHVIIDG-------RF
IPKHRDNFRKAI--------NAYLPDLEVIIIWCKKRIPLRMLPA-------------NI
PFGHMITMG-------EFILVNHQLMRNLSKKLHLTLV--QSGFLKDLIGLKLFYSSLLN
-------VSYGMPTTGAHKLSKDAMRSVIK------------------------------
---EKI-------
>Asgard_ASG340_01986
------------------------------------------------------------
------------------------------------------------------------
------------------------------------------------------------
----------------------------------------------YIKMDLNIIPLRRV
-------E--VTEIRLR---D-N-IA------------FSDLKRF-ASAIEGR-------
----T-DG---------VVYTG-------YGT-IGTTSQ-----------EE-IQQIITS
ELV-TL-DSSKE-IDRG-------------VLEKIARSIVKKIF---PHIGYTISENNRV
L---RGDFK---NN--RGMRAYDALQYRVFVTPSGKIGLVLDHVVRNVAF----SELL--
----------EA----------GAMGLADIQGI-PVFVP-------YGSKEII-GVDNVG
MDDLRDLN--------NIRTTSLRSFYKLDKWQIDI-DNCHLVVLVRID-EEDRV-----
-----LSYPLCVVRK------ALSS--------KDRLLKFTGNRRSSFENVAVQ-I----
-EHSSIGDQTVTFANALLQEARGHFDYPQIEFGGGNTM---KVKK------------YNI
NQGLARYGPYSGNL--RVHIVH----PS---TFVQAKDLMKEIIETARANLGS-------
-----SGNIISLS----KGH--NE---------TI--N---EE-S-DVVVAIP-GRTANN
-SYNAIMHKL-AER--V-SKGIEAKTATKAL--RDS-RRPNTVLSVMVRSLY-SRCGTEA
LCVLA-------SDP-ILEGYTFPVILSMDISRDPGS----VKS-HSATISAMDKK--GL
ILKSPSR--SKFSEGFNP-EDVKTWILEVLKGTQEH-YIDFPDLFIYIHDGMSRQQVE--
FKKGILAMKEF-RNIT-----SKSS--EFIISEVTKKVPLR---------------FLDV
GEGSWLKDYTL-------WLKASEPKLGDAQLLRIRI---NHGDRSMI-VKLAELLYFLR
FINPVTPFNYPYMQHLAHKSSNDVV---GD------------------------------
-R-GFI--PY---
>Asgard_ASG341_00360
------------------------------------------------------------
------------------------------------------------------------
------------------------------------------------------------
-------------------------------------------------MQLNIVIFRSV
-------NCTIISIELK---D-GRNI------------FGELRRK-ARFLESK-------
---HP-NM---------IIEIG-------NGK-IYILGS-----------PP---PLNDE
YFN-TL-NAKDR-GNRV-------------ILDKFANAIARRIL---KGMGFTEVEGNKA
F--NPQKFK---LI--KGIRSTEAISWNAFVTSEGYLALTLDPTIRTIAF----GEYC--
----------MT----------KQKPPEDFINR-TVRVK-------SSTWAIL-VKIQPK
ALEQKGYL--------PDPNKTLKELWELKRWNIEL-LSSDDLAEVVFE-KTGKS-----
-----FLYPLSTVRI------RLDTN--YR-RHTNRKRNLVGECNQLLQKVNEW-F----
-NHNSIENQQLVLERQLEQRAIGHYKEGAIRIGNGHKF---TTKS------------MDL
VRELKEHGPFSGDL--TLDLVC----PE---SFKLGSALLSKLVECASVKLGQ-------
-----VGEIAKVG----RDH--KK---------LMKEI---KP-N-RAVIVIG-GERANN
-THSSLRSKL-HQD--V-TKGIAEQSARAVV--AAK-RVDHPIATVMCRSLY-SRLPGGA
LAVLE-------QEP-IFNGAREPVILAMDISRDPGS----VKS-YSATITAIDRK--GI
VVHTPNK--TSFREGFIP-ERVKEWIEQVIKAT-SH--NRWPDEFIYLHDGLNRVQLE--
LKNGILAMDEYNRGIQRVKKEGYEP--SFLIIEEAKNVPER---------------FLKV
PVGTYLLDDFA-------WLVASRPNFGNQKLLRLKVYLGEDGEKHII-KWAVELIHLLR
YLHPSTSFNYSYPKQMAHKTSNVLL---GN------------------------------
-E-PPF--SYH--
>Asgard_ASG347_02885
------------------------------------------------------------
------------------------------------------------------------
--------------------------------------------MTINDSE---------
----------------------------HG-----------GVLGRKNKLHTNYF-----
--------------------P---LA----------------------------------
---AYAN-GNHYIYL-EQIPR------------TKISFR-----------RN-NLIISVS
Q---EL-DIHQQ------------NS--RIALNSL-NVVTN---AL--NDGFETLGGRDY
F-ETGKRE----IEK-VNYELHKAIKKSMQILPSGNMLVTLNPSTIIIRD----------
-------------------------------GY--VPYTY----------YQL-------
PNK--KFPYWR------GKALKESEYPS--ALGNEFENRGFSILNSG-------------
----IIHFPLKIIQLVFGK--KKKLEGNQKRELIKLGSFGPKPRKLKIL--VA-------
-TD--------TIE--M--IQ----KPPKFSS--------------------WPF-----
------------AF-KKYILI-----RRKLGDKSHVNSFVGPV------LKG--------
-DPK--------------------SYLSMLRDL--------KE-SVDAILYIIAE--YKK
DMHDLIKEYV----KDVPTKCILIKKLKKHT-----PKSKEGYS-PLFLQI--ADIGR-F
PWSIE-------SK---------DSVVGIDVRRDKQTR-------CITLTLFTNKGLI-R
ISNGNKM--KK--GENIPISALTDSIEKLILRVKERN--LTFQNTLFLRDG-------FD
FTDEKEAVKDILDKHKI--EGTLKH--QWIYCQIIKNPELRVIPSDE-----PSR--GQP
SRGIFVLAD--LPE-WEGYIVTTASNQGLSQPIFVREL--ETNNST---PEVLETIYHRT
YLNPSLTIRVPIEIPYMEYLSYG-------S-----------------------------
---EEI--PGYLG
>Asgard_ASG414_00098
------------------------------------------------------------
------------------------------------------------------------
------------------------------------------------------------
------------------------------------------------QIGTNMIVFKQV
-------D--VSHIVFE---Q-E-IS------------FSKRQSI-SRRYNQE-------
---HK-TK-----R--WAISTN-------SGI-MIAYLA-----------PH---WMLYA
AES-VL-KSENL-ADRR-------------LLKRLADVIINTVF--SKLMGYTHAEQNKF
Y---KKEFD---MK--SGYKIHQAVSTVCRITSEGFLLLTIDPSTRWTAI----QDWA--
----------KS----------NNHTLDDMIGK-KVKVPN------TVSWATL-QKIVPG
LSTYRMTN--------GDR---LLDFWELEQWNLQI--TGDLVAEVKFK-KSTEV-----
-----ISYPMSCVRL------SIDMD--SS-KKPVSQKVDFQKRVKETLSIAKN-I----
-SMFIIGETIISLGEALLRLKTGSLPLPRLRFANNGVI---QAKP-----------MFSI
KSGLTKFGPVSGEI--TIHFVC----PAD-ISSEKVKDVMNKIKGKAAYKLGD-------
-----VGRIIQDT----STQ--ET---------FRKEI---SQ-Q-RHIVFVM--ETENM
-SYYKLKKIF-ENT--IPTKGISRSTFYKLA--RND-RSASAIYEYMSLISY-ARMIGEA
MILFE-------DSL-GLENYN-PLFLAMDISFDPVK----QES-ASADIVAMTSE--GY
LIPGGEK--TKFLEGFVA-EHIAEWLYNKLVQIVTM-FEDTPNLILYIHDGMTENQVI--
FEEGIIAQE---R-----K--EYPM--EYIVIEVTKRVPERLY--QN---------FGNA
EIGTY-MKSRG-------WLVASNPWLGASALLRIRIR-ASTGSLSLI-K-AIHIMHNLR
FLNPVSPFNRPIIQQFAHKKSNLKG---LD------------------------------
-P-DYL--PF---
>Asgard_ASG523_03052
MKS---------------------------------------------------------
------------------------------------------------------------
------------------------------------------------------------
----------------------------------------------------NEYELNIA
WN-----TWQIHEIDISEWDKDKD--------------YDAI-ALK--------------
---NYEKFGRYIVLIPGAIIAED----------LREILE-----------KSTGRQVSFK
RIGDPLKDG----GILN-------------VIRKLGEIISEKIA----SLGFEGIG---Y
F-P---------LGQQEKAKIIRVFDFTILPE--GDFFLAADVKGRFIET-HTLQEWL-D
LEQR------------------RRSFSDW-K------------KADKI--WQLMDAVKKL
SIEQEDFEIKEFTDCPAIRELGFGRYG-KTRI-SDLIAQLLPYLIVKPIGRIKDPN----
-----LLLPVRFFYRHSSQPV----DEEHENEFKRFTQLTPAMRYKYISAIFD-VL----
-NKDGIQNHVISFA-AP--VTAKEYRVPPVDTG----------------VELWGNL-K--
------------RVD----IFY----SERI----KISEFAQLLQELKEKTSARLKI-EIT
KHPLN------------TDRF----NDQLLGSL--------DG-KCP--VIVTD---RYI
KNYKEFKKKFTQE-RCIPVQVIEADTIFQSRN-------LVALVRTLIPQM-LVKAGG-M
PYKL--------SP-AMLDR---TIIVGLDKARDSSM----QRPSASAGIAAVTPD--GQ
YVSGASTELNNT-TDFIN---VDKLAPVLLRELEEHY-GKDYDYVVILRDGS------RT
CKQEVPAWRKHLEAHGK----------RFIFIASRKTHAFRVFPASIDDQPETSRSV---
----AVLNG-------------------A-------------------------------
----------PLP-----------------------------------------------
-------------
>Asgard_ASG530_00495
------------------------------------------------------------
------------------------------------------------------------
------------------------------------------------------------
------------------------------------------------VVEVNMFPFSDG
-------LF-VVEYDIE---N-E-AT------------FTKLYKG-SALLNKYN------
---VI-SH-----YVHSPFKGKY--PVIYVVN-LGNIRR-----------YP-DIMIDRS
WVASAP-GTVVG-DYI---------------IEGIVRRLLYRRA---RELGFV-KDGRRY
VDKTEEVFV---KD--KKLWVRRGFTLDIEVFKDGDVGIWLDIVHRLSQP----SDILYD
S-----EGKLKPN---------RELIKELIKEE-RTVFA-------RTRVAKI-SKFVDK
SNKDFVLQT-------AEGKLSLFNYWKYASDEIGLLPEDHPVLGLVPL-GPPRI-----
-----LWWPIRCFDF------RKNSEPVIFNPVEEEMSLSPGKRRMEILNFASK-L----
-ISKPIGDIRLKFRKKILFSLSDWIESPQGEVGPLLRF---NRGV------------RNI
IKGLQRFYPILGRI--HVVGVV----PER--RIQDFIKFIKIFNE-SITCDLE-------
-----PNEIEVIR----LKH--RQGSFNASR--LQVKL----P-P-RTAIVVI-PRSRIK
ELYYTIKKEF-YSQ--I-PHIIREETLDKIL--KGE-RHFPILL-NIAAAIYNNREKQGI
TWILD-------KPA-SYGGCEETVYMGFDVSSHPEF----GEK-YGVTVTLCDSH--GR
LVYVQSK--ATEYLQERM-KMIFDYTFKIIERVK---SLESLKRMVFYRDGLLHTE----
-KEAIYAAEEVIKRRGL----SKDF--KIDLISVPKSGEERIFEIVG---------NGYN
PRPGYAIALNQ-------LILVTTKFYGTVKPLRIRYEVVRTSQRTDL-KLISSEFLDLT
MLDWGSTLFQPIPLLLAHQISQMF----TA------------------------------
-G-EYL--KHPGM
>Asgard_ASG562_00147
------------------------------------------------------------
------------------------------------------------------------
------------------------------------------------------------
----------------------------------------------ML----NV------
------------------------------------------------------------
------D-GKVRY--PR-----------------------------------------YK
FAN---------------------------------D----ETR----------------
F-P-------------------------------G-------------------KALV--
------------------------DCNESL--------------------LPI-------
---DHGF-------------I-----------N---------VF----------------
-----LLFP----------VD--K-----------------KKQF------LS--L----
-MD--------NF----LNTT--------VKY---------------NGFEKWK------
--GYYSQMGV--KL-E---IV---------VQVDRVKDYINASMDLVRR----IRIK---
-NP--------------------------------------------FVIALL-P--ENS
VLYLDLKGVF-IP-NGIPEQFIREEKLDSYLTN---------LIPVLAYNV--SKAG-FR
TFTLST--------------EEAALEIGWDITRVSER----GKTSVGAAVEVFLNDGI-M
LRSTGFVQ-----GEMFD---IQKVITESIIS-RDL---KNISKIFLRRDG-------PI
PREEVKLITDTIRGLEE---TGYLP--DIVLVEEIKENPFRVTTENG----------ENP
PNGIYIKLN-------ELILLTTDFLVGTAKPLKVKWTKGETSIEV---AQDTFNMSRIH
IASPYRLIRTSMPTYFADKHAYFAGRNIAP------------------------------
---PPL-NRPWFI
>WP_008504757.1
MKD---------------------------------------------------------
------------------------------------------------------------
------------------------------------------------------------
----------------------------------------------HI----NLYRIDNL
SE-----LDFSYKFDLSFI-AGLLLQ-------------KIAEEVSTKG---------PT
-AVLKRN-QRFFVAVPAQMEDR----------------------SIDGIP----FSIPIK
LLP-EVYRI----DSKD---IQGH---QLDVYKFL-DYEIRQL---GQHRDLWKLNTHQF
FEP------MKGIQ--GSINVFEGFTYKLARLADGHFYVTLDLSTKYIDK-YCLSHYINN
V---------------------R-TFENNYKGR--FLYLN--GD-----WYTIELGFGKS
-VKEQDF-------IREGTTYNVLNYITLKRY----VKPDLSMS----------------
-----YTYPTSLARM----YN---TKDERVKSLHYLSIKGPSKRFEAINNYISS-F----
-KNLKFNAGKLLISNEPLV-KIKNFWIPELLFNNNRRL--------NSGMRDFAYQ-RQL
INGVL--NRT--SFDVQYLLV-----PDEQMDANLVEGFKNNA-ELIKKL----------
-APAF--IIIRYPVKCTSAS-QIQEIEKVLHRR--------NA-LHGFALVVL-PDLFSP
AFHELLKSKF----YPLKVQCASAHNISSFFKPEALKGRFSSYLFYLVLEHINRK----W
PYALA-------KN---LFY---DIYIGIDVHDR-----------HAGFTFFFK----GE
QIIFPEVQKNSQRVEKVRAKTLNKVIYEKLKLYIPLF-APNPNGIVIVRDG-------RS
FGVEYKALQAAINTLAA---EGIKDTVKYGVVDLHKQVPIRIAAKTN----SYDQ-LENP
VAGSYKLVS---PK--EGFIFSTFDIKGTSRPLNLSMKEGDLDFMK--VMEDVFCQIMLA
FSAPDKSNFLPVIIKLIDTLLEPTATRETA------------------------------
---DEADD-----
>WP_013921749.1
------------------------------------------------------------
------------------------------------------------------------
------------------------------------------------------------
------------------------------------------------RYETNIFQIENC
KD-----LTAEYRFEIWGL-TKEYIQ-------------YIIKKLSLSH---------PV
-TVISKN-DRDFLVIRND--------EEIAEK-ISNLGEF----------LKRGDCVYFK
PTN-DIISL----SFMD---REKN---AHDAGRFL-QFCLNCF---NQDFRLWGAG-KPF
FKP------IKTI---GFVDIFHGFIPRVVQTYTGEWGASIDVTRKFISN-RPLPRYIT-
----------------------RKEFNK-LKGK-HFIYRY--GN-----WYEVKDELSDL
NNRQYRY----QPTPGSESITVLEDLRNKF--KPDILPDDITLLIYR-NNK-GEE-----
-----RRVPAALCYQ----LD---TN--DIGKLHDWSIIDPFYRRKLIRTARHN-F----
-KNLYFGDKELKIAQEPLTEAIGLFKFPDLEFKNNTIL---SAKGT-KNPFKFGAA-RSL
LIGCY--ENR--PFEPQYFLM-----PES-VYSS--TIFLEDLKRATLGLHP-I------
WIP----KVISYDDRN-TDIHLAIEIMSKVQAN--------IK-LGGYCVIMI-PKCKSR
EH-DELAAIC-VSKPTVNVA-IIDTTLKRCIEYE--KGLYDGYVNGVALQVLNQR----W
PFVLA-------EP---LHA---DLTIGIDVKKN-----------VAGYVFVD-KY--AK
NILPFRR--RSKAKERLNKEQVTKALLDNI---IMSE-NMLIRTIVVHRDG-------RI
FESELAGILHAIELLKG---K-YPDDVTLTIVEIPKHFSLRLFDVVN-DFNQQTKQVKNP
KIGSWLKIS-------EGFICTTFRRKGSTHPLYIKKVFGAMDMEQ--ILQDIFYLSVLA
FTKPDDCSRNPLTIKMTDRLINDYGEQFDE------------------------------
---AKYAD-----
>WP_015791216.1
------------------------------------------------------------
------------------------------------------------------------
------------------------------------------------------------
----------------------------------------------NLRYKINAYRIKKD
YI--PK-EVYRYRIRSFI----E---------------INIY-RF---------------
---FY---GGVALFIP-----------------YPVENLV------DGKD------VKLE
HID-TL-NL----EDIE-------K-EKAELVRGYLTSIYK-------KPILYKILVREI
ID----------IR-----DPIPDFTVK------NEYYLVIDFNHTATVL-KNLWDFV--
----------------------RDKLEDYI-GK--IIFKP---NPKKR--YTI-KSIEKQ
-NKDI-------------DDIHIIEYY---KWKSTFIDYTQPIIHC----E---------
-----IPYPPQFCNI----VFTMDLDENTLKDL--------YWRLNEIKNIINQ-IA---
---KKLIELEFKFNNTPLIVK----GKPKIYT-N---------------LFRWNYD----
--KLYLPIPD-ITL-TTFVLI-----DEN-LKNVKIKRVYQMF----KNY-NKIA--SKT
-LPKFKWKYFSNN-----------NIRDVIRKI--KDE---NE-ELGFALIIGN-RYYEN
DYYETLKMQL-FN-LNIISQNILWENWSKDDNN---------FMNNLLIQI-MGKLGI-K
YFALD-------AK---VNY---DYIMGLDSGLGAFK-------NVSGCTVIYDSE--GK
IRRI---Q-PSP-GERIP---I-HLVVEFLET--KTDINMENKNILFLRDG--------V
QNSEREELKKLSKELNS----------NIEVISIRKNNKYKVFTSDY----GIGS-IGN-
----------------DGIFLPHKTTFG-SNPVKLTWLGNEEKLKIESIMQLLYDLTKMN
YSALYGELRIPAPIHYADKFVKA----LGKN----------------------------W
KIDEELK-FLYFI
>WP_041081268.1
------------------------------------------------------------
------------------------------------------------------------
------------------------------------------------------------
-------------------------------------------------MKLNLFEIMVP
SK----KRIYYYN-------P-E-IF-AKN----LTRI----NNI---------------
---RF-N-SSDLVWV--ELPFLQ-------------------------------VQILVV
Y---K--KR---EEVI------ESDE--KLFIRTL--SYIKKLF----DNDFIA-TRQNL
YS-NRTKTP---FQNNKEVSWFESYQVKIYKI--EKYYLSINPRFTFLST-KPA------
-----------------------------LESQ--VRSAY----------LNTKSG----
-----SF----FVSAEDGKEVHPENYFFAEELGKQIIYNKLPLY----------------
-----EKISTELSFL---------------KDLVNLNEVKPDHQEITAFKF--A--NGNS
DIK---KIFQLPL-KS---------PGTKMTF--------------------FSSK--Y-
--KNE-------NISE---PVVFAS-SDSA--------YRKALSE----L-G-LEI-EY-
RNP--NKAIFYYK---------EKTFEIENKEVLS-SS---GK----YAIVLLDE-----
-RQESLDNLIN-----APKNVVLTPKIISDQI----------YIKSFAYKIVNSQ--A-Q
TYQL-----------LGLSD--NALYIGFDLSHDFQKR------VSHYAISAVDRNSK-L
YINQERDPL----NEKFE-LELQKDIVKSIDRYKSVV-KKPPNMIFLMRDG--------V
FFEDINLLKNYLDLLKI----------DYTIIEIDKNSNIN---S----------KQ-NL
KGMIVKFEPYV---YFAQTYNLQ---KAV------NIVINNSKLSDEQ-IARETYLTTRL
FHSTPYTLKLPYPLYITDKVALL-------------------------------------
-------NWKLYI
>WP_055429304.1
------------------------------------------------------------
------------------------------------------------------------
------------------------------------------------------------
----------------------------------------------LMKVLTNMVKLNQD
II--PN-EIYLYKIFNK---P-ED--------------MNIY-KIA---YRNH-----GI
---VI-D-PQNRIIAPSELEYSG-------------------------------FAIEIS
F---ELPNY---------------------QNRLL--RILR-------DNGISALS-RTL
YKP-----------KFGDFEVIPEIRSSIK--HGGDFYLVLHLSHQIRSK-KTLWELVG-
----------------------KDALRDFLKGTLRIASEH----------KVV-------
-KP--IFRYN-------GDDLNDVEHWYLERYNKKFVDLNQPIILA----KLRQHN----
----VHLLPQFVVPV-----YNAQLNDILASEILEYLKLTSNQRISLLSRLIND-IKTN-
-TNSSLTELEATFDNDMLQVDNVKVTLSELEISK---------------LFTWMKS-R--
-KPVILPIPQKLKI-PVFIIV-----DSAL----DIQTFAKDERYLISSLQKSLSVD---
-FPILK-YIFTIDLT--SDK----DIVNLSIKLMK------NA-ELGLALIATRK--LPN
ETFDEVKKRL-FS-VNIISQVVNEATLYKRDK-YNESRLNL-YVQNLLFQI-LSKLGI-K
YYVLR-------HK---FSY---DYIVGIDVTPMKLS-------GIGGSAVMFDSQ--GY
IRKIIPVEIEQ-MGESID---MKEFFKDMVVQFGKFGIDLEGKSILILRDG-------KI
TKDEEEGLAYISKVFGI----------KITTFNIVKRHLLRIF--------------AN-
----YLRLA-------NVYLLPHRIKVGTPVPLKLRLILD-GTITSQEIIFEILLLSELN
YGSISADMKLPAPVHYAHKFVRA-LRK---G----------------------------W
RIREELAEFLYFV
>WP_069293923.1
------------------------------------------------------------
------------------------------------------------------------
------------------------------------------------------------
---------------------------------------------MANTLILNLFPLKIA
PK----RRIYFYN-------P-E-IF-ASN----LTRI----NHI---------------
---RF-Q-SKDLVWL--EIPEVN-------------------------------LKLVYK
Y---KL-DR---EDSI------DNDE--RAFFKTF--SYVTKLF----DNGYTKLQRRRE
YK-LAPLFK---LSSNEGVSCYVSYRVQLYNI--GNHYVSINPKFLFLSS-DPV------
-----------------------------LNSP--INGSY----------VNIETG----
-----SY----LVGVEDGKEVMPENYYFAERLCKEVIYKKIRFY----------------
-----QRIPTDLNFL---------------HEVVDFSEVSNEKVLSSNEQF--H--GGTS
NVS---EIFKLPL-MN----K----EESKLAL--------------------FSSK--N-
--QIV-------ELIP---TLIF-A-KEQL--------LAKALNS----L-N-FKL-EL-
ENP--HQPYFLYD---------PETLKPLDTDALRKVK---GR----YAIIVLDK-----
-FYGNLVPLIS-----FPQNVILKENLVNKQV----------YVNSFAYKVLNTE--A-L
PYS--------------VDIPSNTLFIGVDLSHDHISK------KSHFAISAVDYLGK-I
YVGAKRNQL----NERFS-EEITEYFQRIFERYKERY-GESPARVIIIRDG--------S
WLEDIERIVEDLKRFKG----------EIALVEIVKNSAIN---S----------PT-SL
QEHVIKITNCV---YFPKTYHNQ---KGV------RIRVNNTDMGNEE-IMKAVYKATIL
YHPTPYTLSIPYPIYITDKIALL-------------------------------------
-------GWKFYI
>WP_072761037.1
------------------------------------------------------------
------------------------------------------------------------
------------------------------------------------------------
-------------------------------------------MGESYGIPLNIFKIKLP
PV----KRTYYFN-------P-E-IF-ASN----LSRV----NNI---------------
---HF-S-SNDLVWV--DTPLVQ-------------------------------VQILSK
Y---EI-DK---KEII------ENDD--RLFTKVF--AYIGKLF----DNGYLKVYSKNI
FN-PRPVGS---IANGE-VSYYLMYLIRTLKL--EKWYLLVAPKLKFLSA-KPT------
-----------------------------VESN--LQSVL----------FNFKTG----
-----SF----VIEADKNQSVDLPAYYYAEKYGQEIIQKVLPQL----------------
-----KKLST-LQFL---------------KDAIEISQMANENIINFYEQL--K--DGTS
DLN---DIFKLPI-KT---------EGSKIAF--------------------FKSK--E-
--QYM-------KLKQ---TLLF-H-PNGI--------FTKAFKN----L-G-IKL-SF-
KNP--GSYFFTYD---------ESTFTP---SMPFKTN---EK----VAIIFLEK-----
-FYGNIVPIIN-----FPRNIVLEKTILESKA----------YTNSFAYKIVNTE--N-I
MYY--------------LKIEPGTVFVGIDIAHSAMQD------SSDIIFSSVDFLGK-L
RVAVRKNKL----TEKAD-ERIESEIIKTIETYKIKY-NREPKRIIIFRDG--------M
FLEEISEIEETLKARIE----------EYALVEIKKNSMYN---S----------HY-NL
QDKIIKLNEYI---YFPKTYQSQ---KSV------KIVKNATKLKNND-IAKQTYLSTLL
HHPSPYMLKLPYPLYINDKISKV-------------------------------------
-------GWRFYV
>WP_077198807.1
------------------------------------------------------------
------------------------------------------------------------
------------------------------------------------------------
-------------------------------------------------MFLNLYRLKIP
YK----KRLYFSN-------A-E-IL-SKN----LTRV----NNI---------------
---RF-Y-SSKLVWV--EIPDVD-------------------------------FSIKKN
Y---LL-DK---FEVID----ESQDP--ILFVKTL--NYVKKQF----DKGYYF-KRRSI
FS-NEDKFC---LNTNKDINAHVSYKIKLYKL--GKYYFSILPRFTFLSK-DPA------
-----------------------------LYSR--IKSAY----------LNIKTG----
-----TF----YVSGEDEKTVNNDIYYFAKELGKELIYK-LNIY----------------
-----SNMEKKLSFL---------------NNVIEVDKILQKDIKPKITIF--K--NGIS
EKK---DIFKFFY-KP---------PKKNIAF--------------------FSSK--K-
--QVK-------SLYP---VLTFNS-KNSL--------FYIALNQ----L-G-IKV-RF-
KNP--KKAIFFYD---------PDTLTIKDREFLSNKS---YK----ITIVVLDE-----
-HVGNIDNLLN-----APDNIILKNNLLKIKP----------YIKSYIYKLLLCT--S-M
PFLL-----------KNLDLRRKILYVGIDLSHDTYNR------KTHLAISAVTNFGN-I
YLSRYRNML----NEKLE-LELEKEYVRLMDKYKEKT-NSYPEIVFIIRDG--------V
FLEDIKVVENILNMIEV----------KYVLAEVNKNSNIN---S----------CL-NL
KENIIRLEKFV---YFPSSYNHQ---KGV------NIIRNCTDYSFEK-IAEHIYGLTKI
NPPSPFSRRLPYPLYIVNKVALS-------------------------------------
-------DWKIYV
>WP_082839051.1
MHTAA-------------------------------------------------------
------------------------------------------------------------
------------------------------------------KSSAVPTPSAAA------
------------------------------LPE------TF-------EILNNAL-----
-------AVRLYK-------PGD-LE----H---ADRG-QVV-DL-QRK-----------
------DVGRGYVVAPANIPSDV---------------------------NEGAYLVTFE
K---AI--------------TTDPTP----AHRSVITGILREAI----KSRFKTLGWQDF
F-P---------FRE----EHFRKFGAV----PKGNWVIQIVITTASLDG-WTFAEYF--
----------------------RNRVRALT-GM--IEAKQVN-NRNRPA-VRV---LRTE
TVE--------------GQKV------------VEL---EKPLL--GFAT---RQE----
----IRCIP------FKGQAFDLRLDTQITQGDHSQTILDPADRNELAS--LQD-F----
-LDMEVGRVAVSLSETPVDAQHEVVAVPAVRVKSGTTE---QTIPALKG---RGQQ-RDA
L-GYLQGNPL------AW--------PKA-FGAARAKRMAEDVNRILASA-G-ITFH---
-------NHFLYGDV-------EE-LRRHVQ----------NR--HDALLAVL-PEGSDD
NTHEQIKQRID-----VPSQCILEHTLPEVWVS---------IQEKLARRIYNAKLGW-V
PFAPA-------DP---FAY---NLHLGLDVGGRHNNR-------GYGFATPRD----GL
FFRAEEIAIQK--AEPIPTESLKNGLMRLFEALSEAT-KMNLEKALFFRDGMLLGDGD--
--NEIDALRDVHAKLRK---LGWDK--VWTAVEVMKNEEWRVM--RG----------GNP
LVGQVFPFDNT------GLVCTTYLPQGTASPLKIGIV--DHGRAVEE-IRDLVWEADMC
FTKPDMGMGLPWVLHVADAGALQASRAYKI------------------------------
---SGL-------
>WP_083829967.1
------------------------------------------------------------
-------------------------MG---------------------------------
------------------------------------------------------------
------------------------------EPH-----Q--GS-G-RV----NVFRVDLE
TIEGSP-SINVYGLAFK---P--------------IREIQALENI---------------
---YY-D-GSRRLYTTRDLP-----PCRDSVSL-------------------SHKAVTLK
E--VPV-DG------------------IRSIIKVYRDKVLR---------------SRAV
LDE---------VG--GILEVLKGLTSKYRNVRSGRARLTVDSNDVYVFWALNVIDYL-H
M---------------------RSKLRSLVE----VRCRYILG---RPG-YVV-ANIDRS
SSPELKY---PVKAREEG-E-TRFERL-MKKLG---VDPNQPVLEATRAGKGRRP-----
-----VYIPAQYCIP----------------------VYDPEDRAAKLRELVNKKL----
-INAIARSLGY---EAHLNI-ERIEEKPKVEYGNKREVTADVMKPLEEG-------RRKI
EVPNY--VPATLEL-Q--LLVLVEDLPLSF----EIMDVVENVTRLVREVYEPLKI-KLP
RQP----ILFTHG-----------DYSNVLKEV--RKV---GK--LAFAFILGEPD-DEE
DYYRPLKKVL----KGVISQNIDVRKYVSDG--RVDKRILMPAISNMFYDM-LGKLG-VK
YLTLS-------KS---TDY---DLIIGVDVGHGEVE-------SIVGSVVLFDKM--GR
LMNLVPV-----GRETAR---IGDLL-EQIE-YE--NAELKGKRILVLRDG-------RL
TKEEVTQLADISR----------TKDCTIEVINVKKRTPFQLS--DS-------R-VA--
----FVDIG-------DYLLKTHMLKRDLPRPIKIYVFVREERVSVDD-LRLLRGLSHLN
YSTIEGELRLPAPVHYADKLLDA-LR----S---------------------------GW
EIERRYRDLLYFL
>WP_084286803.1
------------------------------------------------------------
------------------------------------------------------------
------------------------------------------------------------
----------------------------MK--------T-------NI----NWYRLSNW
LD-----LTFQYRVAVEGM-ESELFF-------------NAVNFLATKG---------VV
-SVTRYQ-GKRYIAVKHQLERR----------------------VIPGSP----LDTILT
PLE-GVFTL----HTRN---IIDD---ELGAIRFL-ESSIEQL---HQNKNLWDGGTNTF
LVP------LRESK-DIETDIYHGFKYKIVAEDKRNVFVCIGLAYKYVDK-FNLHEALKP
A-----------------------RVGDLINGR-NYLYQN--GD-----WYVVKKSAGIP
-IGEQTIETE-------QFKGSVFDYITYKQP----MLKDSATF----------------
-----HSYSTCLAKA----HF---AD----NGLHRLSINDPGKRFTRSEFHAGK-F----
-QKLSFSGQELKIETKPHA-DCDIFPLPALKYGKNAIL---YAGEESSPIHQFPKR-REF
VNGII--NDT--VFAAQYLLV-----PET-LPYTMAKSIKYYMDKAIKMI----------
-APEF---IHQYSMKAPYAS-VCKDLKALVASK--------GL-AGGNALFVL-PES-NG
RLHNLVKKEL----FSVKIKCVSARSLKRFLKPDKLMRDFKAYQTNTIFEYINKK----W
PYALA-------KD---LNH---DLYIGIDAHEF-----------FAGFVFFF-KN--GE
KIVFVQVKAGSFRNEKINYAVIQDKIVKVLSRL-NIG-EDAPRSIVILRDG-------VS
FGEEEKALVGAMEELER---MKLKENVQLGVLDIAKSVPVRAACYQG----ANKV-LENP
DCGTYFYMN---KK--QAYIFNTYRVPGSSNPLQVSLSYGDIDFEK--ALEDVFALTQIT
FSSPDRPTSLPLPLKLIDTLIRD-AHEYTY------------------------------
---ANTRE-----
>WP_092721547.1
------------------------------------------------------------
------------------------------------------------------------
------------------------------------------------------------
------------------------------------------------------------
-------MKFPFKLELQEINPALNMQ-------------KVLMKIATSG---------PV
-AVYFKD-GKKFIAVKAEVENV----------------------EISLAP----MIAKAT
LLP-GNYDL----NFNS---LTSN---NREAIRFL-EFAVKHL---GNHPKLWRYSAYQY
FKP---------FNEHSQIDVFSGFNFKIVPQPDGHFYIALDLSYKYTDK-KFLHEHLAD
I-----------------------VMKKRLKGR-KCLYFG--GD-----WYQVQASLGKA
-IKEQDF-------ALNGKKYTVLDWAMMQKH----LFPDTPAL----------------
----IFNYPACLAKM----YT---TADDFVNGMHNKTIQNPNNRFYYLRTFIKH-F----
-QGIVFNGVELKVNQYPLS-TLKIFPLPGLKFNNGIEM---LVLDEERAIEDFGKL-RAN
INGIL--NKT--QFNPQYLLV-----PDS-IDFQLAKAIQSTFSKDMKLY----------
-ARNF--TLIVYKDLSSSAY-QYNEIKDALSRH--------NA-THGNALFLL-PDAESA
YLHDCVKKNF----YKIKFQCASARKVASFYSGQDGLRSYRSYISNLFFEYINQK----W
AYALS-------QP---LNH---DIYIGLDVHDH-----------YAGFLFFY-RN--GE
KIVFYEVNRGTFRNEKISAKVIIDKLLENLKRI-PQH-AKNPNSIILLRDG-------RS
FGEEGKAMKTVLGELAK---DGLANKINWGIVDIHKNIPYRVALEKG----GYNN-LSNP
ISGTYKLFDAT-----TGFLFTTFKIPGTVQPIHITLVEGNADFES--VMQDIFHQCILA
FSAPDKGGSLPVVLKLIDTMIRSFAHSLTE------------------------------
---KSLQD-----
>WP_008838212.1
------------------------------------------------------------
------------------------------------------------------------
------------------------------------------------------------
------------------------------------------------PTETNIYPVSGL
SK-----LSVQYSYKIIGL-PPAYIQ-------------MLIDRLSLKA---------PV
-TTIERD-GARHIVIPTDA-------GIPP-H-VKLVAMV----------------VTLK
PTG-ETIDL----DFNT---ANDE---YTLRQRFL-QFSIQPL---HGRPMLWRAG-QAF
YTP------NRSF---ENIGLYHGVSLRVVPSPTGGWGLCIDVRSKFVQT-RPLQQNLQ-
----------------------PEDGKR-LVGR-TLVYRF--GH-----WFEIGQGVADF
DISHPLI-------AEDGRIFCLLEYANFK--RDVVLDPAGSAIFYR-TVG-PEL-----
-----KHAPAGLCYL----ED---VHTRDGARLQSHAILEPEVRRQLTEKFIDD-L----
-KRLQLGNVELSVSRSAVPGKGKRFWIPSFEFGNILAL---SGKPA--IIEELGKK-REL
LAGFH--DRT--LLGRQYLVL-----PAS-VANG--DQFKADLQKIVSGLYP-Q------
YDP----EIITYDDLAKRSFIQAKVIKQAMSRA--------AL-RPGNALVMI-HSLRAR
MT-DQLEAMI-VKDFELVAA-VITDTARGSYHCR--KRRFEAYLRNVALKVLNRK----I
PFVLE-------GQ---TRA---DMVIGIDVKQN-----------TAALSLIA-QG--GR
IAHCKTW--SSRQREQLSAEQVANYLVELVKL-AASF-KTRPRRIVVHRDG-------RT
FPTEIEGLQKACALLAQ---AAIAADFDLTIVEVKKSVTLRLFDTIV-SPDHRRR-TFNP
RVGTWEALS-------EGYVCTTFGRRGTARPLHAVRVWGTMTIED--CLSDIFDLSCLA
WSSPETGTRLPVSIKLCDRVLFEDAADYDA------------------------------
---DELGG-----
>WP_011308723.1
------------------------------------------------------------
------------------------------------------------------------
------------------------------------------------------------
------------------------------------------------ELETNIFPITNL
HE-----LESRFRYRVRGL-SIEYTQ-------------TLVRKLSMRS---------PV
-AVILRN-SDPFLALPIDA-------PEPISP-YPLVRAT----------------AVFE
KTD-EVFTL----DYES---PTPE---TDARIRFL-QFIIQAL---FRNPSLWSAG-TPF
FSP------VLEK---AGICAYRGFSVRVVPIEGGKLGICVDVKHRYVSK-NPIEANIK-
----------------------REEFRK-YKNG-RCIYHY--GH-----WYEIKQDHTGL
SVSEQMI-------SNGTKPISLYQFIMNN--PREVMPPDSPAVKYM-TSR-DEV-----
-----RYVPSILCYP----FD---TSDPRVKPTHRGTILLPNVRRQYIHNFVNS-L----
-TDVRSKDMAIRISSKPVIAPTKIFLPPDLAFGNNTVF---SVRGT-PGLEQLGQT-RSA
LIGPY--DSR--PLDRQYMIL-----PKS-VWDS--PVFLNDFKKIMNELYL-H------
YNP----IVVTYNDLA-KTYAQGRAILDAVDSE--------LR-EPGYGVVMI-HETRRN
RQHDQLAAMV-MRERRLYVS-VITTVTKDCYQLK--QGKLNGYLRNVAIKVLNER----W
PFVIS-------TP---LHA---DFTVAFDVQLN-----------TACFTFIG-KS--GS
DIRTVLK--TSNQKERLSKAQVRQTLLEVLRQ-VGFG-RRTMQTIVVQRDG-------KL
FASEIAGAKDAIEIVKK---EGIPSDVSLNFIEIPKSAPFRLFDSSP-RPGQPEM-ANNP
RIGSYFIAT-------DGYICTTFYHPGTANPLHVKYIEGNMPFEK--ILEDVYALTCLA
LTRPEDCTREPFTMKLADIRLREHAGGYDE------------------------------
---DALDD-----
>WP_019497030.1
------------------------------------------------------------
------------------------------------------------------------
------------------------------------------------------------
------------------------------------------------SLESNIFTFSNL
GT-----LTTQYRYEIRGL-QKEYRQ-------------ILIHRLSLKN---------AV
-TIIERD-EKLYLVVAADA-------PEPPNS-YPIVRGV----------------IYFK
PTG-QILTL----DYSL---RTPQ---NEECQRFL-HFMVQAL---FQNANLWSAG-KAF
FKP------SFEF---GSILLFQGFSVRPIFTK-DKIGLCVDIHHKFVSK-EPLPSYLN-
----------------------FNEFQK-YRGV-SCIYHF--GH-----WYEIQSELSEL
NATEAMV-------PIENKFVTLINYITQQ--REELVSQDAAVVHYF-NNQ-NQD-----
-----RMAVTSLCYQ----YD---NSYPEIRKYHQHTILKPHIRRSAIHGIVQK-L----
-AELRFGDITLKVSTIPELVPQEMFNLPDYCFGNDYKL---SVKGS-EGLDQVGKQ-REL
LAGIY--VQE--KFDRQYILL-----PQT-VGDS--SRFIDDLKKTVDKLYP-A------
YDP----KIIYYPDRL-RTYIQGRAILKTVEEN--------EL-QPGYGIVML-HDSRLL
RQHDKLAALV-IREYDLYVA-VISKTGRECYELK--RGKLYGYMRGVALKVLNER----W
PFVLS-------TP---LNA---DVVIGIDVKHH-----------TAGYIVVN-KN--GS
RIWTLTI--TSKQKERLPSIQIKASLIEIITK-AEQT-VDQLHNIVIHRDG-------RI
HESEIEGAKQAMAELIS---RCTPVNATLTILEVAKSVSFRLFDVSN-TNSKDPF-VQNP
QVGCYYIAN-------DAYLCSTFLKFGTVNPLHIRYVEGTLPLKL--CLEDVYYLTALP
WTKPDGCIRYPITVKINDRRLGEDASEYDE------------------------------
---DALEL-----
>WP_034824194.1
------------------------------------------------------------
------------------------------------------------------------
------------------------------------------------------------
------------------------------------------------MRETNIYELSGL
ET-----VSTSYRFELQGA-PEEYVS-------------RLVRTLSHQA---------PF
-TSIQRG-ETMLLAAPEALS------GDLAEH-HNLARWV----------------ATLK
SLG-DSIEI----DCSV---SGDE---LDPRLRFL-NFMIQPL---FNHGELWRAG-DAF
YKP------ADTF---DGIELFEGIAVRAVPYPGGGFGVMLDARTKLISQ-RAVGAYAD-
----------------------PNFIRR-LKNT-SCLYRM--GD-----WYEIKSG-ANQ
TVSHPIL-------FKDNQPVSLKAYLHEQ--RKSLLKGDGVVLTYRGSDS-AEV-----
-----KAAPAELCFP----VD---THSKRGARHQRRSIQAPHIRRSKAYRFKQR-L----
-RDIKIGNAVLSVADQPAALKTRPIDLPELQFGSNRIL---YGTDR--GLRQYAKN-RTL
LVGFF--ETS--PLEPQCLVL-----PKS-VMNA--NEFVRDLTAEVKRLHP-T------
YKP----TVIAFDDVATVDARQAEAIFKLAEDG--------DL-PPGDCAIMI-HRTKAR
AQ-EELPALL-INKYGVNAA-IFATVPGNAYRRE--KGRFSGYLTGAALKILNAK----W
PFVLK-------DE---LVA---DIVVGIDVKHH-----------TAALVLIA-EG--GR
IIRHTLR--LSTKNEKLPAGIVETKLVELISN-APHL-SRLTKTIAIHRDG-------RI
WPSELKGLRAACRKLAD---DGHDPAFDLNVFEVSKSARLRLFSVDR-SAGRKPR-IENP
ELGDWMMLT-------DGYVCTTLLRGGAARPLHVKQVAGDMSLQD--ALSDVFRLSCLT
WTRPESCSRLPISLKLCDMLLMDEGTAHDE------------------------------
---DEIAP-----
>WP_036488545.1
------------------------------------------------------------
------------------------------------------------------------
------------------------------------------------------------
------------------------------------------------------------
-------------MAVR---P-EL----------KEKA-SKLNQL---------------
--------GISA--IPSRFLYAY--SPVDSVPI-----------------DEDNLQVSLR
DIE-TL-KFSNLE-----------RP----LIAQLIEFVIN-----ERQTNLWRLSRRKW
YEP---------LK-VSGIGAYRRYELSAIPIDNG-IGLVVNISTAFFTI-DTIADFFGE
I---------------------RNRFTRL-RGQ---------------------KGLWYD
-SGNIYFAQFIKDVKVNGSE-SLLDYY-Q-RRSVTSVRENDPVALVSFSG----------
-----IDHPAKRLRL--------RMNEALPKDLKQVDKIKEEERCQQIELFFDK-LGDAP
LSDPRVSEFWQ-----PDE-KIRHLNCPDLLFGQGQI----LTAPK---YRKYYSQ-R--
--RYLDIVPL--TV-RVYIAV-----PDPI----ELGQLGKDITSLLSKT-R--------
-KPIK--STLTYD------------FENAIARL-----RK-TL-QPSLVVFVFEPA----
-IYFDVAHNL----SDRIKR-ITSEKLNEFQSRERGCRDWQSFIEKNALDI-L-QMD-CI
PWGFA-------NPQ--------QAQLAIDVGWDKRN-------ALSLLTNTINRNNTCQ
LSTIV--DHDS-KKETINE--LKDKIVELFEQR-RKK-DKSIERVLVLRDG-------RE
CGAELNAVADAQRKLVE---SQVTLQVRVDVVDVHKTKNLRLWNRNSK---------GRV
LEGTLLDRR--------VILTSTTLNQGTPNPVMLEAQTDNVNMIL---AEDFYAASQFN
WSSPSTAQRLAITLKRTDDELKI-------A-----------------------------
---QEIKDKVSSL
>WP_056934506.1
MTNKT-------------------------------------------------------
------------------------------------------------------------
------------------------------------------------------------
----------------------------KQ-KSRK----------Q--SLIE--FKVKKI
NK-----KNHNL-IKYSTE-RIDTIDI-----------SNILKSI-AQE-----------
-VFVY---GKYYVFL-ETFP-------------YNYLDK-----------QDPHSKISYE
YFQKSI-DK----DVIN-------------LLELYLDIATR-------LTSYVYLG---Y
YRKQKTVPI---IP-TKKFEIRLGYDPT------SEITLAIKRHASMNAVPPDILAVV-I
T-----------------------KLKRLVE----VKQDY------RK--VRIYSG----
TAAEIIS----------G-Q-NVMKFLE-----------EHPAIHV----E-KRLK----
----L----QEVRYLLIGV--SLRKDERYHTEHNAYLVLTPEVQK----AL----F----
---KLIDDWKTSINENKLHITG-MFGIP-VSLKR-------VVRTS-EGTVD----IRDI
L-KILSNLPISEKL-R--ILF-----PEKF----RIHRFYDKLNQF-RD--GLLSV----
-DEI---ELFQVKGE--NSS----DYEEIMKDA--------DKHDYTLAVIIF-PEHRNL
EFYNWLKMRFS---KPLVFQ-ARIDSVFGRYAK---------YASNLILQI-PPKLG-IY
PYSLE-------EHE--------DYIIGIDYTYWYER----DTPSLGGGAVLTSPSGLSI
YPIAL----PS-RTESLNMSKLSEWFTRTVKT----NIDKGHVTVLISRDG-------MI
PKYERQTIQEFLSEYSGD-------GMTIEAVEVRKRIAVRTWATQE-----------VI
KVGDLVDAH--YPLFYSPYLIGS--FKGKSSPVPG-----S-----AKVIESLIRLQKIN
YATTRMDIKLPLPVDITHKLINF-IRDTKME-----------------------------
---KGV-NSLFMI
>WP_058316939.1
------------------------------------------------------------
------------------------------------------------------------
------------------------------------------------------------
------------------------------------------------MLETNIV-----
--PGPQ-LYVSVRVIVSGQ-P-DL----------LERL-SLLR-----------------
---RY---GISAARIPSELFVA---RKVEKVTL-----------------EEDNWQLT--
----AV-DS---------------DPAEDEFISILIEALLAQIA----RNLFWTLDPRIW
YNP---------FQ-SEGVAVYHRYEVDALPLGDG-IGISVDVSTAFFSE-HTLEYYFDN
L---------------ASESKARQEFHKFTRGQ---------------------KGLLYD
-NGRSYFENNRGQLKLDG--ISLYHYY-TSKFGLQINDA---AVQVSFPG----------
-----LDRPARLLSL--------RMNDDVPDSLSSVDKIPPRQRKSLIEQF--K-LEPHP
LIAPGLDGFWT-----PKD-DVHYIQLPEIKYGQGNK----IESPD---IKNYFRR-R--
--ELLGQFPPSATIY-AY--------PQSL----DIPELVNGIVNVLNKT-G-LSFC---
-------NLVSYSTA-------SEAYGKLRR----------AE-SAGVVLFILDPA----
-AYYDASFNL----EGRVKR-VTEPVLRQQHKYGRGQSRWESFITLIGLDV-IQQLD-AV
PYRVSNI-----GP---------EGQLIIDVGHDRQF-------AVSLLIVRSEDKVP-A
FNISSQVQHDH-KHESINP--LKDTIINVFKRF------DPLTSLLIMRDG-------NV
QGNEIGGIDNAFAELRQ---LGISPDARLDIVGVHKESSIRLWDMDG----------GNA
IEGTSVNSS--------LYLVACTLTQGTAEPVAIVAN--NRCLSIDA-ALSAFLAAQLN
WSSPGVAQRLPLPLKRTDEELTA-------S-----------------------------
---QEIR------
>WP_076626087.1
------------------------------------------------------------
------------------------------------------------------------
------------------------------------------------------------
------------------------------------------------TSEASVFRVEGL
GG-----LTARYTYAIRGL-GASYVN-------------ELVRRLSLKA---------PF
-TSIQRE-GTFYLAAPEGV-------EQLEQT-YPVVGGF----------------VNLK
KSD-ETLEL----SFDG---PPDS---LENRIRFL-DFMLQPL---YKNGELWRAG-KPF
FRP------HSKG---TEANIFEGVSVRACRHPDGGFGIVCDARSKIVRT-KPIGARTD-
----------------------QAQLLA-LVGR-SCLYKM--ND-----WYQFRDGVADV
LVGDQFD-------FGDAGQCTLLQHLVRS--GQSVLDPEGAVLTYY-TSS-GQQ-----
-----RFAPAALCYL----EE---TSGKSGRHLQSQTILAPGARKARLQKFVRR-L----
-SKLQLNGVDIHVVPELHSFESTPFEIPTLLFGQDNAV---AQTRS--GVRHYSKE-RMA
MRGFF--KHS--ALRPQGFMV-----PQS-VWSS--PALLTDLKKIMLKLYS-A------
YDP----QIVVYDDTFGRALDQWKGLLAAMETD--------PF-AENNVLVML-NRVSAR
RQ-DQLAAMV-CNEFDKRVQ-VMSDTPRRGYVRH--RITMDGYLKGVALKILNGR----W
PFVLK-------DP---LAA---DMIIGMDVKNN-----------MAVFSLVG-EG--GR
LVRVHRD--KSQQKEKLKPAQVTQAMLHLLRE-MKYL-EMPVRTVAIHRDG-------RA
WPEEIEGIEVAFATLAG---EGPLSNVEVSVFELLKSAPMRLFSQGR-PNDKHPDGVFNP
IVGTWFQLG-------DAYICTTLLRQGTADPLHVRRVSGLMPMSD--GVADIYALSCLT
WPKPDGCMRDPISIKLCDITLFDEAATYDM------------------------------
---DAVAD-----
>WP_085938215.1
------------------------------------------------------------
------------------------------------------------------------
------------------------------------------------------------
------------------------------------------------PSETNCFKIHGL
DQ-----LEAEYRYQLAGL-HHEFVQ-------------RVIDRLSMKA---------PV
-TTFERD-GNTFLLAPTGY-------ADPPDH-ITLVGAV----------------AAIR
RTE-ETVRL----SFVG---NSPE---WDARMRFL-QFGFQPL---WKSPSLWGAG-QPF
FQA------AKAL---GALELFEGFALRVMPYPEGGFGVVVDLRRKLVSR-TPLAAKIR-
----------------------RDEVNR-LKGR-SCVYRM--GD-----WFEVSSGLCDQ
KIGEPSI-------PLNGKAVSLINYLHTQ--PGSLLSPESHAIFYR-TRG-PEQ-----
-----RAAPAALCHL----ED---THGEIGARHQPLTTIGPDERSRKIQEIVTR-L----
-QAIKVAGATLTVSSEPARTTGRSFNLPALGFGNGAKL---SMNPS--NIREYARS-RAL
LAGFF--EQS--SLARQHFVV-----PKS-IYNS--PQFLADLKAQMASLYP-N------
YDP----EVVVYDDLGSRNFVQSRAIKAALEQA--------RV-SPGFALVMV-HRYRVR
SA-DQLAAWI-VKDFQITAS-VITDMIRRGYVAQ--RKRMAGYLRNLAIKVLNGK----W
PFVID-------TR---LHA---DVVIGIDVKNN-----------TAAFTLIG-DG--GK
IIRFATS--PSRQKEQLLKNQVCQYVEDVIRK-CGSL-AATPKRIVIHRDG-------RT
WPSEVAGIMDACAHLAT---DGCDPQWQLTIVNVSKTAPLRMFSV------HPARSVENP
VVGSWIAIG-------EGFVCTTFRFPGTANPLHIRRVRGEMSIQH--CLEDVFALSCLT
WGQPEGVMRLPMSIKLCDRSLFDEATDVNE------------------------------
---DEVGG-----
>WP_089764886.1
------------------------------------------------------------
------------------------------------------------------------
------------------------------------------------------------
------------------------------------------------MMLTNIFQMRNA
PE--PSR------VKLSGL-P---VDE-------RDRI-SFIQAI-ISNLNKM-----GV
D--SLPDSGDITLLSP----------------------------------KE------LD
LVRATY-DS---------------NPASKKATQYVWQNRVRHLS----ENGFQKVG-RKY
LDP------------SSDFK--EAYEIQAEII--GEPAISIDPCTRIMES-------LS-
------------------------DIQRA--GNVDVQVLPK--------WGEL-VGAGFK
-AGDKSFEY--------GESLSTPKYW-KKKYDIEFVDDDEEMLDIYIPD-YDME-----
-----LPYPASVVFG------SFR------RSLPDDLKKDPKQRVSEAATAIDQ-Y----
-FDMQFTGSEADLS-K-LTT-AKELDTPSVRLGDDRK----------TG--N------DI
H-SLKRNGPYAGPVN-EYVVI----TPEDG----EIRDGFDELASIYNQNLGSISVG---
-------GIIEVGSQ-------SNTYANRITEVLDAI----DS-D--IAFVVL-PG-HNQ
DVYFQARGKL-FE-NPVPAQAIQYKNVVKLAND---------YFVNTASQVY-VKLGGSA
VWILD-------EPAPGVEP---TCYAYHDVSRRPDKK------SATAYSATTDSY--GR
YIATA--Q-PT-GGELTD-EVFHSILNELLRSFRETS-GKHFKRLVFAKDGIGWQEQKKV
IREGVSEGKRPISEILD--ESGLLPDMIIDVVSVNKSPNKRVVTRDG---------NGNV
AGGNMIYGD-------EGLLVSHKPERGTAKPLEITAN--DVSLNRDDTESLLKEYYNLS
YLNWSSIFSQALPQILTQNLGEN-------S-----------------------------
---AGI-DNMAMI
>WP_100990083.1
MN----------------------------------------------------------
------------------------------------------------------------
------------------------------------------------------------
----------------------------TQ--------P-------TT----NLFPWLNP
SA-----IDFSYRVDLPCL-AGDYLQ-------------KVVRHVSIKG---------PA
-ALLRAN-GQTYVAIPASVAGL----------------------LVKTRP----KPLQLS
SLD-TVEKL----QFTG---CSEQ---ERAILQFV-EFEVRQI---KSKWQLVEDGAGRF
FNP------LKATE-QLSVWMLPGFSFRLVADGPDLVHFCLDITYRYLDS-KRLNQRINN
A-----------------------YIKRRLRGL-PCLYQM--GD-----WFPIRVGFGGK
-VGDEKITDPA------GKVWSLIDYLKVAPY----LSPDDVVV----------------
-----FVYPAGLVRQ----FK---TGDAQVKSLHNKTIVESTERFNYIGHNIKR-F----
-ANLSFNKVALQVSEKPLE-KLPVLEMKALKFNFSRYL---AITPENTPLYEYGKR-RSL
LVGIL--DQT--RFDAQYLIV-----PDTMMASALRDVFQKQLEKQLKAL----------
-APAF--KVIPYRADSIPAT-LVDKVSALLEKY--------GA-QQGYALLVL-PDW-GD
EFHDIMMKRH----YPLKFQCANFGAIDDYFSYDKQARLFKSYAFYLGLEYKNRK----F
PYALK-------DP---LHY---DVYIGIDVHDR-----------YAGFLFFY-RN--GE
RIVFYDVKKTQQRAEKLSAEQIFKGLYPNLKKL-GER-GYNPNGIVLLRDG-------RS
HGGEGVALQQVIAQLQA---DGLHPDFNWGIVDVHKTLPFRSA--TP----GRRP-LERP
TAGTYRLLG--QHR--DAFLFPTFQTRGSSKPLQLSFIEGTLDFDK--VIEDVFAQSLLA
FSAPDRPSALPIVIKLLDAFLAPAVSESLW------------------------------
---QEEEDDESFM
>WP_077208232.1
------------------------------------------------------------
------------------------------------------------------------
------------------------------------------------------------
------------------------------------------------AYSLNAYELEIP
DI-----DADLYKVDPQ---PS--NDP------------RVL----------------GL
E--SFQD-GKAQKWR--QAEDGD----------IAVIGAS----------RK------IE
STSAKF-TT---------------TH----TLESFWDMVLQSVR----MTNYQDFWADAL
FSP------RGQID-----EVYTGFSYRVEFHDS--PQLVVRSVTKFISS-ESLADRIN-
------------------------GIEEAIKGE----------N------FRLDHGISTE
KVSDKDF----------GDELSVREFA-QREYGADKIDPDEPLVQIRFGN-SD-------
-----DTAPSLLNAS----------PEELNRHLTSEAALSAKERQKAIQNFVQ--V----
-EDKVFSDDGV----RP--TEQGDFNYPDLAFGNDEVLTPNTVDPSHPG--NWRWITRDY
L-GFWE-SQS--KISE--IVLAY---PGG--ERTRAENLYQDVRELL--IGG-VQIR---
-DPH---RVCYTDQV---------EFDEWVAEF--------GD-SIDGVLGLI-E--GEG
DEYYEIIDAF----GGAPTQ-VTTSTYSEGQ------GASDDVIFNTACGL-AVKLG-TY
PFGLA-------NE---LNS---DVYLGLSVAGDR---------STTATAVTIDRD--GR
FLYQT--------EETVS-EGYKRIIQQSLKSF-----DRPIESFDIHRNG-------DF
GDAELETLSSELPALQN---QEYHTDVSWSAVEIIENHAYRLFSE------RGSR---AP
DTGAYAKLD-------EVLVTTFQIHQGTPKPILCRATHDQ-----DIIGEDVFKLSFLN
WGSPMMKMKPPVTTKLNEIFEKC-------S---------------------R-------
-VRPPF-------
>TrypAgo1
MSDWERGY-GEGGRRGG-RGGGEGGGRGGGEGGY--------------------------
---RGGRGGGEGGYRGGR-------GG-----GGRGG------------GDGAYRTGQ--
------------------------------------------------------------
----------------------------TR--------ESFAK-GRPVEAWTNLLPLYID
PR-----CAFIYPLSIEMK-P-DL----------RERV-KVLAML----LKMRK----GS
E--AF-DVGSSII--PTRLPVEE----------YELTVNA----------RKYTYTLTLK
QTSCSL------------------NP--KERTMEL-NCVIGSAV----QECYEKVG-TKF
VD----------LKNTGTIEVSKAFSTVIR----GKDVLQLDVSLPVASA----MDCLTA
M----RRARGSI----------RRALAERIKKK--VYSVV---DKSRAT-YTV-LDITDN
KACDA-----------AGKQ-TYVEYF-RDRYGIHI-EPQQALFKC----RNDRR-----
----VVLVPPQVLHE--------MLNEQDRRQLPQLCSIFPDDRVQRLRRVIER-LIQHE
GVVKFLEAYGISFGKDFVSVDGQVLKSPEILIPKGDGF---RVNPQQQG---FVKELR--
-------HPGARTVD----VVLYDE-----NNKQNIKKYLDGM---SAPNFG--------
SIPVR-------------------SLKEAKGRL--------GK-N--FGVTFLRPER---
-PYAEWKASW-SG-GGALSQVV-AKDLTGGREL---------IVMAVAQQI-CAKTG-RL
NWTLDVNQ---VCP--KLAKADPILIIAADVGRDQRSVSAVRQE-AVAFVSFYVKGTQST
YCNHY--QVDTTGSEVIS-KKMGEFVQEAKSHF-SKN---AVSAYLVLRGCASEGELLDA
RKSDVDVLSEVLK------------GSSWAVVAGQRYQHSRAFQA------PDDR-T-NA
PRGFVTAEGADKKF--EFFLTGANCTLGHARSTLYVVS--KKGFDLGE-LQALLYGMCFL
YPNKTDALPLPLPLKYGRKYSAL-------N-----------------------------
---KTL-NTMHYL
>TrypAgo2
MLALNA-----GSQYPG-RGRGRG--RGDGGNRVH-------------------------
--KHDGINRYHGGFRGGR-------GG------GGGG-----------------------
------------------------------------------------------------
----------------------------FR--------------GRPVPVETNCFPIDLS
EG-----RFHNYIVSFEFL-ENDMISL------------ELLRTI-RKNAEKRT----SA
E-----DLGQAIL--PAKLSVED----------IECTRKE---N------EERHYRVRIR
Y---EV-SL---------------LP----HAQWV-NKIIA---GL--ADTYSHIG-SDY
VDK---------VE--GDL-VTDAISLNLRIVQSG-DVLQLDVSTKASTK----SDEMRR
L----QQNPQGF----------RRAVNEALVGI--VTTVF--GE------LKV-KAIDFN
-ASPTMFKTNP-------EE-TFVEYF-KRKY-DAIIDPTLPMLYCIFADRTKRR-----
-----MPYPADSLLL--------KLNEAQLSKLPILCSIYPNERMKRIKAALER-VLASP
LMITVLQQYGVRIQPQFVKVSGRVLPAPTIYVPSGPNM---RINTAQAG---FALGLQ--
-------HPS-----Q----------PCE---------FKTLLMD--EYMNGNITV-ALP
-SPRK-------------------SFDSAAQRI--------TE--PGFAMVKLRT--KEA
GAYNNFKERF-AR-SSIVSQ-VV-------------------LTQMITQQV-AAKIG-QL
CFVADVDESFACRP---------LLIVGAVVGTAMNTMKSINVR-TITFVAFLANGKSKP
YCMHH--QVASSRNEVLN-NRFPDFLKEVTAHF-KLN-GKSKGTMVLYRGAMTDAEVG--
FTANMDLVMEQV-----------LPNWDTATVVVHPRSHFRVFPHETASAY-----AGNV
PRGFLADSD--TPV--DFYLSAANCTLGHAANTYYLVQKRAASISLMD-LQKLTYNMCYM
YPNKPDALPLPLPIKYARKYGSL-------S-----------------V-----------
---KELR-TMHYL
>TrypAgo3
MMRRT-------------------------------------------------------
------------------------------------------------------------
------------------------------------------------------------
----------------------------LRIPAASSSSQ--GQNGRQVRLRENFFPLLFS
---QPI-VLYSYEIEATRR-P-EKVE-SRA--QRYLRRPPLVNQI-TTA---------PV
VALQLPDLGKTKL--T-EMD------SAEMQETVNKIVLW----RNGGSNQKHQFCVAVV
HIHDAV-SV----DGLRG------------LIRAF-DVVLP-------STAVLAAGVRGF
FDATEETKL---VGEHNGMEVGTGFNVVSQ--QDGKLTLKIDTKCTVATE----LSL-EE
V----GRGPYDPA---------EERIARSVQGT--VVISTTL----RH--SIVR--VRFN
-ATEVNL------------E-TLQHLI-RE------LEPGQPAVLV------D-------
-----SVVPLHCCYD------RTR------QDTVTACSFMPSQRLEILELFRAK-L----
---SAMQPWGITVAPKPLS-KALSLPAPKSPFAKKQTN---IVNDNSNG-------LRSV
ASPLRHPSPT--TT----AVV---------IASHASEERVKQTTQI-----GRYC-----
-------TVITVPDE-------QEAVRYLVQQLISAGT---EERDPNTAAVIV-TN-ERE
TRWMQAECLT----RGLPLF-VP----------PCASPKQQQLRENIRLRLFTDPLRG-V
DLQRE-------VPA--VAQ-RRVLLVGVDSCHTPTV----STGSVVGILCTAERNHL-P
FFWK---H-ER-RQELV--SEFEVLISRAME-Y------DGLDDVVVFQDG---------
VYSEMSAMQAHL------------PGCGFTFACLHKRSDVRFVHERGEANTSGSKAAGNV
VKGTVVQALTIDPLAVNFYLQNHDCETSTARTVQYTLYCTSPTLDVSD-VQQLSHVLAHA
MA--TRATKLPMPTRCAHRLASIVERLIDA------------------------------
-V-PPLKNRLWFF
>TrypAgo4
------------------------------------------------------------
------------MWSLLR-------SSPVA-------------------IIAPAAKG-QS
RYTYSNGQ---------------------------------RSVTSVPAANGNGR--W--
----------------------------ARLPPQHQSKQ--GQQNQHVNIRANLFPLHLH
CTGAPA-HIYIYEVYVTRLAPGE-VP-GQA--ERFLRHPPLVQKV-AAA---------PA
DTLVLND-GWKTAFT--ELP------PSELQMLLNKIVPE----RAAQQEQRDFIEVVLA
CTTQGV-SA----GGLRG------------LVQAFTNVVGERTSPM--AGSVSPVGLRAF
YDPTQPRSL---VGARGSAE--SGSGAT--P-EAGQPCLKIDTKGTVASE----VSL-EE
V----GHGLYDEA---------QQRIRKSVQGI--VVISY---S--RQ--SIV-RDVRFD
SAADTRFAAENDDDAAAGQEVRLLPLM---PY----LDSQQPCAVL-----TD-------
-----TIVPLHCCFD------RMR------QETVSVLSLLPQQRVEMLNSIHTL-L----
---AGLQRWGIGLAASPYRTKALSLPAPKVPQRKPAAG--KTTAA---------------
-------FPT--TI----AVI----GPRC--TAE--QSRIRLTAQLART--G--------
-------FVSTVADE-------SAAVQYVHEQLLAATA---APKDPDTSVILV-TN-EMG
TRWLKVECMC----RG----VIAIPASSNPK--------RLNLVAQLRQRIFN-PLRG-I
DLRGE-------LP-V-LGR-RHVLILGVDSCHTNTH----SVGAIVGILSTPAGNSL-S
FFWR---H-DA-RREHV--AKFRGILANAVA-LS----G-RVDEVVVFQDG--------D
VFSELVGLKEVL-TTQ-------VPTCGLTFMCLHKRCNVRFMHASPQDGSIATQHASNI
VKGVVIPALTTQP-A-NFYLQTHESCMSTTRIVQYTVHHVSPSLDVAD-VQHIANIMANV
LA--PQATKLPMAARCAHRLADQAER-LLDA-----------------------------
--VPQLRNRLWFL
>MpAgo
------------------------------------------------------------
------------------------------------------------------------
------------------------------------------------------------
-------------------------------------------------MYLNLYKIDIP
KK----KRLYFYN-------P-K-LF-ARN----LSRV----NNF---------------
---KF-Q-SNDLVWI--EIPDID-------------------------------FQITFQ
Y---KV-EK---EEIIK----EEEDK--KLFVKTL--KYIKKLF----DNDFYF-KKGNN
FS-NSEVFS---LDSNENVNAHLTYKIKIHNI--NEYYLSILPKFTFLSK-EPA------
-----------------------------LESA--IKSGY----------YNIKSG----
-----SF----YISGLDGIEVYPENYLFAEKYGKEVIYKKVFGF----------------
-----KKIPKTLGFL---------------NKITNLNQLKDGYKIINVIKF--K--NGES
RAK---DVFKYFY-KN---------EQPKAIF--------------------FSSK--K-
--QFF-------EVQK---SLLFHN-KHSV--------FYRAAAE----L-G---V-EF-
RDS--KSSAFLYN---------PEEFTVKNTEFINQIE---DN----MAIVLLDK-----
-YIGNIDPLVN-----FPDNIILKEKLEDIKP----------FIKSYVYKMGNIP--C-K
PFIL-----------KKMEDKEKNLYIGIDLSHDTYAR------KTNLCIAAVDNTGD-L
YIGKHKNEL----NEKMN-LDLEKEYIKAFEKYIEKF-NVSPENVFILRDG--------R
FIEDIEIIKNFISYNDT----------KYTLVEVNKNTNIN---S----------YD-DL
KEWIIKLDEYI---YYPKTFLNQ---KGV------KILENNTDYTIEE-IIEQIYLLTRV
AHSTPYTYKLPYPLHIANKVALT-------------------------------------
-------DWKLYI
>PfAgo
------------------------------------------------------------
------------------------------------------------------------
------------------------------------------------------------
----------------------------------------------KAKVVINLVKINKK
II--PD-KIYVYRLFND---P-EE----------ELQKYSIY-RLA---YENV-----GI
---VI-D-PENLIIATKELEYEG-------------------------------FIPEIS
F---ELRDY---------------------QSKLL--RLLK-------ENGIGELS-KLL
FKP-----------KFGDYKVIPSVEMSIK--HDEDFYLVIHIIHQIQSM-KTLWELVN-
----------------------PKELEEFLMENLKIASPL----------KTV-------
-KP--CFEYT-------KKKLEIVKYWYIERYNRKFVDLKQPAILAKFASK--KKN----
----IYLLPQLVVPT-----YNAQLESDVAKEILEYTKLMPEERKELLENILAE-VD---
-SDKSLSEIEVKIAENKIRVKGNSVPISQLNVQK---------------LLLWTNYSR--
-KPVILPVPEKFEI-PMFIIL-----DSGL----DIQNFATNERELVKSMYYSLAIG---
-LPFLKEKVITEDLN--SDK----GIIEVVEQVMK------GK-ELGLAFIAARK--LSS
EKFEEIKRRL-FN-LNVISQVVNEDTLKNKRDKYDRNRLDLFVR-NLLFQV-LSKLG-VK
YYVLD-------YR---FNY---DYIIGIDVAPMKRS-------GIGGSAVMFDSQ--GY
IRKIVPIKIEQ-RGESVD---MNEFFKEMVDKFKEFNIKLDNKKILLLRDG-------RI
TNNEEEGLKYISEMFDI----------EVVTMDVIKNHPVRAF--------------AN-
----YFNLG-------GIYLIPHKLKKGTPIPIKLRIIKN-GKVEKQSIVLDIFILTRLN
YGSISADMRLPAPVHYAHKFANA-IRN---E----------------------------W
KIKEEFAEFLYFV
>MjAgo
MV----------------------------------------------------------
------------------------------------------------------------
------------------------------------------------------------
----------------------------------------------KVTYKINAYKIKEE
FI--PK-EVHFYRIKSFVN---E---------------FNFY-RF---------------
---FY---GGMIIFVP-----------------YKVDNKV-----KDGNN----IPIDIE
YIK-SL-KL----EYVK--------PEIAELVRGYLKSVHK-------EPELSRIIIRKV
VN----------IK-----ESYCEYEVK------GDYYLILNFRHTASIT-KHLWDFV--
----------------------RDLLEEYV-GK--IIFKP---NPKVR--YTI-SLVDAP
-NPKI-------------EEIHIIKYY---KWKSTFIDYNQPIMYC----E---------
-----ILEPPQFCNL----VFYMELDSYILKEL--------YWRLNENKKIINE-IA---
---KKLKELEFKFNNTPLLVK----KNPKIYS-N---------------LFTWIYN----
--KIYLPVPE-INL-LTYILI-----DEE-IKDEAIKDVNKMF----RNY-NKIA--NKT
-LPKFRWKYFSTD-----------DIRGIIKEI--KSE---ND-EICFALIIGKEKYKDN
DYYEILKKQL-FD-LKIISQNILWENWRKDDKG---------YMNNLLIQI-MGKLGI-K
YFILD-------SK---TPY---DYIMGLDTGLGIFG-------HVGGCTVVYDSE--GK
IRRI---Q-PAP-GERLH---L-PYVIEYLEN--KANIDMENKNILFLRDG-------FI
QNSERNDLKEISKELNS----------NIEVISIRKNNKYKVFTSDY----RIGS-VGN-
----------------DGIFLPHKTPFG-SNPVKLTWLGNEEGLKIESIMQLLYDLTKMN
YSALYGELRIPAPIHYADKFVKA----LGKN----------------------------W
KIDEELK-FLYFI
>AfAgo
MN----------------------------------------------------------
-------------------------IG---------------------------------
------------------------------------------------------------
----------------------------HR-----------G--GRELCLYIKVF-----
--ETPERVVLSYLTEFRSL-PIE-ISE-------VERE-DIVESLEKRD-----------
---SFEDSGKRITRIPEELKNFI--LSVEKVQEYSTTLKC---S------REDKFRIALK
KVENTVISIDNVTEVVE----SKESS--KDIYQFLSSELIPEIL----EKGFTSIS-NSY
YNPKNEHTR---IG-----RIYSGFRIRIDKLSD-KYLLWIDPVFRNIFS----NDFIKY
L---------------------RSEIRDYLK--TKVKSA-------RTL-YDS-LGVISE
-VEDM------KTEKIDGDK-SFYEFW-KERHNILLED-KQPLIEIKFNDS---------
----TFKYPAQVVYI------DRRIEEEFYLKEIPPTALDPPERYSKTLEFVDT-I----
-VNKSYISFRIDAASNKVNTEVCYLSAP-LRFNKKRQK---VADPR--------------
--AVFKFGPYSQEI-T--IVI-----PMH-IPRSEIDSFIDELS-AFQRKFGKLIF-DRR
-------SYFTISDD------KEE-IKNIVGQT------KTNK--LSIAIVIL-PTKASQ
KFRLFFKEKF-AK-REIPTQIMLEDTLNKIK------QGEYGAIKNLLIQIY-SKLRGEA
IWVLE-------KPA-----GRETTYVGLGFSQKPLE-------KANSFAALCDARGL--
-------QLKAIGFEYI----TQKWFEGVLR-FLEENIGEKTKRVVIFRRG-------DT
YPSEVQIMQSSIENSGF--------NFDVNFVSVKDE-IKRLYSKNE----------GNP
PSGIFIVLNDTEALCYSSLHQSLELRQGTVVPVKLKLE---IGKTSVD-MMKEYYDLC--
YLNWSAPITIPFVLNIANEIAEM-------------------------------------
---KEV-DEIIFR
>TbAgo
MS----------------------------------------------------------
------------------------------------------------------------
------------------------------------------------------------
-------------------------------PKSK----------Q--TILE--FSVKGK
DK-----TIKSQPLMKSSE-PEEEVEV-----------WNIIREI-AKS-----------
-LFTY---GKNYVFL-ELFP-------------YNYLAK-----------SE--NGIPYE
YTAENI-DA----DIVD-------------HLQLYLDIAVR-------ITAHISFG---F
LDPKGRERV---LE-VKKFELGLGYSIE------GEIWMALRRRSSASAVPPKVLEYV-M
I-----------------------KLKKLAE----VKQDY------RK--VRIYSG----
TAADVII----------G-D-NVIRFLE-----------EHPAFHV----K-KRLE----
----L----DDVNYLLIGV--SLRLDENCQTEHNAYLVLTTEVQK----EL----F----
---RIVDDWRGEIEEEKLNITGKLFGIT-VNIRN-------LVRTL-KGTVK----VKDI
M-SIFLNLPISENL-R--LIF-----PKKF----RIRKFLDQIERL-RN--GLLSV----
-DEV---DLIPVSRD--RSL----DYHKTMLEA--------DKRDYTLATIIF-PEQRDL
EFYNWLKKEFD---KPLVFQ-ARVESVFGMYKR---------YAVNIVLQM-AAKLG-VY
PYSLE-------TSS--------DYIIGIDYTYWHER----DAVSVGGGAVVVSPSGLGI
YPIAI----PS-KRESLDMKELQEWFLKTVQN----NMKQGRVTVLISRDG-------MV
PKYERNRIQEFLCEYSDE-------DMTIEAVEVRKRILTRIWSLDG-----------NV
KVGNMVNAH--YPLYYSPYLIGS--LSGKVQPIHG-----S-----ASLVESLIRLQKIN
YTTTKMDVRLPLPIDVTHKLINF-IRDVNMR-----------------------------
---KRV-NSLFMA
>MfAgo
MI----------------------------------------------------------
-------------------------IG---------------------------------
------------------------------------------------------------
-----------SVLT-------------EQ-PK------LF-----SISMEVNEFKVNIV
KSSIKK-KIIFYSIMDEYY-PIKYISE-------CIRC-KIT-KLEKEKIEELL----SI
STLIY-D------YNPKKFSFYI----------LNKKIK-----------SE--WLINLN
YVKKKY-DI----DIIK-----------KEKIEWL-DIVLG------------AIKIRKY
FDK---------IG-----KILTYFSITIT--SDN-YFLIVKPKHKIISS-ETIYNMLKK
I-----------------------TLERKLNGS--ITTSRA-G---RR-YVKI-------
------------------KKIKEKEYW---QH-QDI---NEH--------K---------
-----EGVPDIHCYIFIGE----D-DYAYH---TKNSLLYETEDVQKILDMLEE-LETAK
SIDEFLDDYTLTLS-T-LSI-KVKLKTESIITGDYQKL-----------IFDWIFD-K--
--SFNPLLPLSIKIG-VY-IFNISD-PEL---------FIEGIKKL-----GLICIN---
-VPKI--EVKLKKEV---------DFEDYANRIITQTV---GE--QPFLICIS-P--LPN
NEFDELKMHL-FSHYPFNLRCLEKESFKKP------------FINSILSQF-F-KMG-MY
LFSLS-------DE---LGN---DFIIGYDISREKDDI------GIGGSAIIYNNY--GH
VKSIITF--DDVGSE------IRDLLSELIP-L-NLN-NKRKIKILLLKDG-------RI
FKKELEKLSQISKKYNF----------EITYIDVRKSTLLRFW--------------G-V
RRGKVVPEY-----KFRYYISSHYYNRFFKQPIAIKYHIDEGNYKRND-IKQLVLLTKIN
YSQLMPDMRLPAPVHYAHKHVNAVRRGWKI------------------------------
---KDVRSCLPTI
>TeAgo
------------------------------------------------------------
------------------------------------------------------------
------------------------------------------------------------
----------------------------------------------NIEYQTNMYKIKSS
IV-----EAFSDLVSVEIL-KL------------NHREYRIVQKF-------------GL
---VY-D-GKVVAYI-SELENE----------------------------PE--IQVL--
-IQ-AF-DVSSLD-------------NKRE----L--NILK------------KKG---L
F-Q---------ILQIGKIEIRRTFRVSIE--SEGKYYIVVLPRHEIIED-STIMDLLKE
L-----------------------TIEDLIKGT-----------------WKITKDIDVS
PVEEIIL------KVEDSRELRINEYFITR---TSLIDDKYPMILI----KGKRY-----
-----SYHPSRAMLIVEGE-----LQKKIHGEFLKALNIAA----EYIKDIIEKTF----
---EGV-----QI---PSQIKGRIIIAP-YNIKN---------------TFNWLFK---F
ETSLIV-TPK--KI-AIY-LLY----PKEFSDVKRVSEYFAYL-RIS--MTSSLS-----
-LPVE--PLIAVDYT-------AQ-LTKIFEKY--------NY-DYHLAITFV-PS-MSR
EQFDRIKKFF-FE-RGIHKA-INIDNLNSKFG-----KNKQRIIESVILQAY-A-FGI-Y
FYSLDN------LP---------DIIIGIDVTREKDK----NGKGISGAAVVQNKN--GE
IIKIVPIQ-QSS-SETVD---VEKIF-ESLQELDET---KSNVDILILRDG-------RI
PSREIEQLKRLSR----------RP--TFTLVGIIKRPLVRFFKG-------TDRHLG-P
KPNYYFRIG-------DYYLTSHFLE--LKVPLKLYVILATSPLNHED-ILAITKLTKLN
YSQPKNPMKLPAPVHLSHRLINYERRGLRFA-----------------------------
---PEFQEALYFL
>KAH0790951.1_Histomonas_meleagridis
MK----------------------------------------------------------
------------PQAKGR----------------------RMSRNKS-------------
------------------------------------------------------------
------------------DLRVKLGDNDTV-PREIHFSQ-----ASRVQIETNVYDLTLS
----QNKQIYQYTVTLI---P-E-IL-SP-----RLIN-HYLTAL-CPE---------GG
PNIIF-D-GQHILYTT---------DLANEYP-VKPSND-----------KE--IIVKID
QAR-QI----------------SPDD-IQSLLTIY-NTTFHKA--Y-HTLGLTPFR-QKW
IDDRSGQ----R--A-GGFSIKSGFIPSVAQLSSG-LSYLIDTASRIDRQ-GTLTDYLSE
GINNP-----------------RQFLEESIR--LQLQTSHM--K-KKQ--RQIVHKILWD
QKPQTQFDRYD-PKTKETTKMTISQYF-EQVYNHKCRNN---LIIVS---K--RDG----
KENH-LLFPSSVISI-SGITDAERRSGSTMRDIAKHTKMTASERKQKLDNFVNT-LKGES
HTSTFLKNWGFEIGQS-KKVDGYQIQAPTLSFTNKSG----TIDSR-QG--KWREY----
--GLY--QAP--QF-KNILLVL----PEQ---RGIEQRFRSDLEKVSTGL-G-IH-----
-LPQI--KVIHAQ----NPH--PNSYNLAILEEID-K----NG--PSFIICLL-RD-NKK
EYYDKIKEMLTVN-LGMPSQCIVENTISRSK--------GLSVATNIAIQI-ASKIKG-V
PTKVSSHD----IS------LGHTMVIGLSITISRGS-------SVCAGTASTNNDLS-Q
FHSRSFGL-QP-GQNII--PNLCEFLTSALDEYKLQN-GEFPKRIVVYREGVSYGQMPKL
KENEVKSITETLEKVTG----DSNI--SLVYMIAQKHGSVRIMKVNG------NS-VVNA
DAGTVVTDQIGAKGVAEFYLVSHHANQGSATPTRYTIIHHPVTWEDDQ-LILLTHYQTLQ
YPNWPGAIRIPACLMLAGRLAEMTKS-HLGSNP---------------------------
--HQNL-NFLHFL
>Asgard_ASG308_00888
------------------------------------------------------------
------------------------------------------------------------
------------------------------------------------------------
------------------------------------------------------------
------------------------------------------------------------
------------------------------------------------------------
------------------------------------------------------------
------------------------------------------------------------
------------------------------------------------------------
-------------------------YL-SRQYDVTIHDETQPLIFHE-P-R-SRN-----
RVKRLYFIP-EACKL----VNVLDADYKIRRDLGDMAHAPPSIRIEAGKSL----VNPNK
EFSKSLETWHGKVASEPIETTGTQLPKCNIESGGKR-----LNTRN-RA--SWLSQINR-
-AKCH--APA--KI-QKWMVLY----PRS-FSGDTLEKFLAEMQKIADDM-G-FKL-P--
-LPQ------------------RKGYASAKDKLLP------AK-ENTFVLVVS-RN-KNK
RFYQECKKKF-CQ-KGVLSQMLLKKNVFNYK-------RRHAILQNLIRQV-QSKLGG-Q
LWNLQSSS---------LAN---TYLVGVDIWHGVSG----RDQSCVGIAVSADHGKS--
YRTETLWQTRI-SEEVV--QNLLGHILKIIKTLEKDS-NIRCNKILIFRDGVGNSQITEV
IQKEINVINVKG---------TKIP--PIAMIMVNKRGNRRIFRNSS--------GYDNV
PPGTIAPGIGQDPRYPNFYMAAHTSRLGALSPAHLTVLYNETDYAPET-LIEIGYELCHL
YDNYPGAIKIPAPIEYAHKAAYLNGTSQIAE-----------------------------
-IHDRLKRHKYYI
>EP00002_792
--------YAHRQDRDG-------------------------------------------
---------------------------------------------------PPHDSF---
-------------------------------RASVVP-------VTQPTPQS------AE
E-----------------EEKLKLVHFCRR-PG-------QVTVGTPARMSVNFVKIAS-
---FFTGNIFQYHLEIEGQ-P-E-EL-ATE-SRKRKR--QIVNEV-EKQLE---AFLQGT
-RMIY-D-GDRIIFSMKSLS---PM--KEVIS-IRVPIE------TRGGPAI--YYARLK
ETA-SV-DISQLERFRHDT--GSGNP--AIVSQVF-DIAVRDM-T-IRGEDLKQIR-RSV
FRSQGA----RHLA--SCIELWTGFHMNARALQGG-LLLNVDTSYAAFYKADSLLTWITD
LLGL--RNPAD--IERLTRNDVM-KVNKSIKG-LRVGVNHR--KSFKK--FIA-KALSVQ
TAENCSFED------KEGRQLTVYTYF-RDRYNFPLRFPRAPLVEVG-SPS-SGP-----
-----IFLPLEACNVPSGQQYPRKLDSNMTSIMVRECSQKPSEKQRVISTEMEK-----L
AKNEDFRKFDIAIDSRLMQVNARVLAPPSIKYRNRD----ARADMR-TG--SWNL--RD-
-LIFA--GES--VL-ENWGVIILGDA-----KHGEVNRALESLVRQCGVQ-G-MICRIRP
-VPG---DYM-------AYI--KRAMQDSYTKIEHEAG------NPKLLVVIL-PE-KEV
ASYGEVKRVGDTV-LGVPTQCLVWPKFCRA---------NPQYTANVALKI-HSKLNG-I
NSRVQV-----------FDDRRDVLVVGADINHPAGF--DRTRPTLTSLVGAVDDDAS-L
YVGRVTSQ-QN-RCQAI--LNMKDMMKDLLISFHGDE-VDKPRHILIYRDGIGEGQFENV
YRQEIISIRKACAEID----EEYRP--KLTYIVVQKRTHAKFFPQSETG---SDK-NGNA
APGTVIDSVIVHPWQFDFWLCSHASIQATTKPCHYFVLLDEHGYTPDQ-IVNITYRLCFK
YARCTRSVSYPAPTYYAHIMSQR-ARFYDERFMESDAESNISGETG---RGAGQGT--YT
ALHEGLYRKMFFV
>EP00004_17785
------------------------------------------------------------
------------------------------------------------------------
------------------------------------------------------------
----------------------------------------------MV----DEF-----
--------VNQYALSHK---P-------------------------------------GL
-VVAF-D-RQNCMYS-SMLP-------QDAML-IELEMEK----------RRITMIVRLT
FVRQELGDS---------------------GLQAI-NVGMKEAS----RNGMVTRG-QS-
YDADKSIQQ---LE--DGLAVLPGFHQTMRFCTAG-LLVNFGLTNTVVVRDGPIVDIVAG
INRREV----------WDRDLVR-QLNDMLR--TKVRVTHRR--ERRV--YQI-EGITSE
GADQLHFARECRQESRDGRKMSHADYF-MQRYAGALRHPSWPCVRVK-K-G-D-------
----FLHFPVEVVELVPGQVDQEKIRDELVAELIKYAAHRPDEYFRLSASQFNKGF----
---GFLKGLGLSVESTPISFSARVLPPPALKTGNGER----TLQPN-DG--SWQVK--D-
--GFV--LPK--RV-TKWAMVSFDR-----TGGRDMERYASKFRQFFMDY-GRMDV----
-EP----RVFDFGQN------SPSDFYRVKQDM--------GS--LDCIIVVL-PA-KNA
SQFARVKTAAELE-IGVVTQCVLVKNLKNDA-------KLAGVMRNLAKKV-NAKLDG-V
NWGLS-------IP------AVPTIVIGADIWQPAKH---SASN-VAALVGLTAYGLA-V
GPPIIDHL-PP-RTELI--QNAGLMVKTLVDNFERMY-SVKPHSIIVYRNGMSEVKNGEA
VAVEVSAIRDELARI-----PGYQP--RLAYICARKRSKVRFFAAGGGGGGRDDRGYGNC
RPGTVVDTTLTSPNLFDFFLVAHKSPLGSNRCVHYTVLYDDHPMSSDA-IQELTYDLCHL
NPRCEKTSSLPAPIYFATLAALR-FRMYVSE-----------------GRETRQPR----
---SRL--SQFYI
>EP00040_22448
----------------G-GGGGG-GGRG--------------------------------
--------KYFNVGNDIM--------FP--PL-------------------KPTPDDVNA
N-GEAHGV--------------------WQSKRRDDK-------QEDPNTMA------LG
PV----------------TDVDEGYTLATR-PG-------FGTSGKKIEVVANFCKLQFD
--HKKCPEFYFYKVDFE---P-R-CG-GKDD---LRR--IAMKLA-EDNHR---EALGGA
-GIAY-D-GDHVALSNTKLP-------ADDFE-VPITMP-AQR---GFDKRD--MKVKFS
LKT-VV-NMRTLEYYYEGY--ISEVP--APVLFSL-NLILQTK-P---ARDMVAVK-TTF
FSKSFGGA--KNIG--DNTELWQGYSTSVKALSSG-LLVNVDLANSAMYIEQTVTKFVDT
LLFQ-GRGISSHE---LNARDLN-ILKMALKK-LKVVTNHS--KRDRR--YTI-DNISEV
PISQIYFEKEI-KETGETRSVGVVAYF-EQQYNMKLRYPNLPSIKHN-P-D-DKP-----
-VKTFLDIPMEVCTILGGQLHRKQLTPGQTEQVIKHTTVKPQMRERQTQAIVER-RDF--
ANDEVLQRFGVTVPHELAKVKARILPTPKIVYGRNMK-----RQEE-TG--GWNL--RG-
-LTMV--DAK--DL-HDYGVVCLTGA-----PVHKIASNMKVMLQQYTKQ-G-VRS-QCP
--PT---AVA-NTKAERSPR--PGDIPGLFNLLKS----KYDPSKLQLIFVML-EN-KDT
QTYQDLKYCNDVT-IGVQTQCFRADWFDNL-------GKSTPTFGNLSLKV-NLKLGG-I
NHEVEN-----------AFA-DKTMIVGADVTHPQGM---AEQNSICAVVASMNKSCT-R
YEAMTTTG-EP-RCEDI--VDMENIMCEHLERYYTHN-GFLPEKILTYRDGVAESQFQMV
MAVEFAKIATAAHKIC----SKYAP--KLTYVVVQKRHHVRFYQMNSSH---QDR-SGNC
KPGTVIDSGVVSGRLHNFYLMSHAGLQGTSRPVCYTVLHDDNNYSADE-IQNLTNSLCWS
YQRCTRTPSIPAPVYYADLVATR-NRAFYSRDVLSQGVAGVGSAKRARSVNELKEEYTMS
LAHDDVRKEMYFV
>EP00050_13252
--------QRQPRRRGG-GGYNS-GRGGGPYAQYAPAYAP--YPPPFGAYAPPPGDHQPQ
DA------GLSRDYGGQPDPN----FEPS-PL------------AVL--PTGPGPDLLGG
PTLANAGPSGPGGPGVMGMP--------GGPPPPGMT-------TLPPLASR------PL
DM----------------VPPDANFAGCRR-PS-------FGDRGLHVPVITNLFALRF-
---QPPDSIFQYTIGIRRE-P-G--------PKNISH--RVVH-----------QHLSSL
-RLGY-D-GVSTAASMQAIA--------DTLP-ATYTVES------DGRVER--WIVRVS
DAG-YI-PWSVVTEWFDGLG-NED--QVRQALTLL-EVLTALR-S---NPKLSMVG-QLA
VSTDKPEPLRSNLG------LSLSLYHALRPSMFRAMVFNIDVGLLPYILEQSLLDYLQK
ELNF-TFTGET-----LPPTISR-RLGVVCKD-FQVLLTHLH----RK--RLV-QGIAEE
TAISHCFE-------FNGRTVTCEQYF-KERYGIVLRFPHLPLVKVG-P----KK-----
-----DLTPMEVLHVF-SQRVSTTLNPIDASKFIRKAAQRPEEYLRAIRRVRRD--YF--
PESSVL--NGLQIDSQPLAVRARVLESPRIEYNGEV------VSPV-DG--SWNM--IN-
-RKFI--TAA--RV-QNWACMFVSSHRSI--PQDEAMKFCTDLVHKAADH-G-MHF----
-EP--CREYC-------RTD--ARRIVETFQQVVN----KL--DQPEFILVLI-PE-RSS
DLYRQIKLVSLAE-TGVPSQVVLRKTMSKSSP-TAGSKPNPEALSNLLLKI-NCKVNS-L
NHRLCE----EDRR-R-----FPYLLMGADVSHPPCQ--DSHRQSIVGMCATINPTMG-R
YASVVRSQ-KS-RQEVM-----AELACEMAKELLKDL-RGPPPGIVFYRDGVSDGQFQAV
LDQEIAGIVQAAEFYW----GARRP--KITFITVQKRHHVRFFPNAASA---ADA-KGNC
KPGLVVDSVVTHPFRFEFFLFPHKGIQGTSKAPKYTVLCDELEWTADD-LQQFSNYVSYT
YQRAGKSVSLPTPAYYAHILADK-ARCLIDQ-------------------------KQCR
VLHPRLNPMAFL-
>EP00054_4773
QQPQQ----QQKQKQQSQQAQKQT--------------------KRQVRAVPIKAKKEPA
KS----------------------VWGPKAPV-----------------TPAPSPASQEP
--------PKQSDPAKASKP--APQKASASVAFQIEG-------EEPPSEAD------LQ
IMERELSSVTSDAL----NSVTNDFQLVKR-PA-------FGNAGKTVKVLVNHFSLSL-
---EPKENWHHYHLTFK---P-E-AN-KE-----IRR--NLIQMA-TQSNH---AALGGF
-SCAF-D-GQVNLYSPSRLP---MD---KFQ--MDLEIP-NRS---NVKPRA--FKITGK
KVA-EI-VMDSIRAFYDKQ--ISNLP--RDVLQVL-EIVFRTR-P---SRLFTPQG-QSF
FHPNNS----RPLG--DNVSMWYGFHQSVRPAEWN-LALNVDIAASVYYDTGPVITFICQ
SLGL--RSQDL--QRGLNDHQRD-KISKELRN-IAVEVNHA---FKRR--YKV-TGLTKE
RSRDITFEVD-------GTGVTQVEYF-QQKYKIKLQYPNLPSLKVG-D-P-KRK-----
-----MSMPVELCSIAPRQRYIKKLSDKQTADMIKGTVQKPMDRLRSIQDSMKL-ADH--
STDPHLKSFGIKVDVNPVVVEGRVLDPPMLVYGGQN-----TTRPR-SG--AWDM--RE-
-KKLFD-TKT--KL-QAWACISLERR----NVDQHLVPFFRMLSQISRAS-G-FQM-KET
-VPK---GVTFVKPS-----D-LDRLEAIVRSF-----LKPLP-PIQMIFFIL-PD-QNS
QVYGTIKWTMDSL-IGIRSQCLVSKHVTGSL------ARKHQYLANVMLKL-NTKLGG-K
NQIVRAPSSKTDVP-Y-LAK-PPTILFGADVTHPMAG--NVTQPSIAAVVASMDFHGC-Q
YRAHVYVQ-EH-RVEII--KNLADLVQAHLIEYYKAT-RVKPARILFYRDGVSEGQFEEV
LACELTAIRVACERLP----GTYRP--RVTFVVVQKRHHVRLFQQNSQF---QDR-SGNP
APGTIVDSSVCHPKEFDFFLLSHAGIQGTSRPSYYHVLWDENNFTANS-FERFTYDLCFL
FQRCTRSVSIVPPAYYAHLAAFR-ARHHLREPDKSRD-------------------YQFS
AVHKDLSGAMYYM
>EP00063_22599
------------MEALG-------------------------------------------
---------------------------PD-P------------------PIGP-------
------------------------------------------------------------
------------------PAPTSLFQPPRR-PG-------MGTVGKPIRLLANHFQVQI-
----PKIDVYHYDIDIK---P-E-KR-PRR----VNR--EVVDTM-VRHFKM--QIFGDR
-QPGY-D-GKRNMYTAHPLP---GR---DRVD-LEVTLP------GEGKDQT--FKVSLQ
WVS-VV-SLQMLLEALSGH---NEVP--EDSVQAL-DVITRHL-P---SMRYTPVG-RSF
FSPPEGYY--HPLG--GGREVWFGFHQSVRPAMWN-MMLNIDVSATAFYRAQPVIEFMCE
VLDI--QNINE--TKPLTDSQRV-KFTKEIRG-LKVEVTHC-GQMKRK--YRV-CNVTRR
PASHQTFPLQL--ENGQAMECTVAQYF-KQKYSLQLKYPHLPCLQVG-Q-E-QKH-----
-----TYLPLEVCNIVAGQRCIKKLTDNQTSTMIKATARSAPDRQEEISRLVKS-NSMVG
GPDPYLKEFGIVVHNDMTEVTGRVLPAPMLQYGGRVSTNKTVATPN-QG--VWDM--RG-
-KQFY--AGI--EI-KVWAVACFAPQKQC--REDLLKSFTDQLRKISKDA-G-MPI-QGQ
--P----CFCKYAQG-------ADSVEPMFKHL-----KLSYV-GLQLIVVIL-P--GKT
PVYAEVKRVGDTL-LGMATQCVQVKNVVKT---------SPQTLSNLCLKI-NAKLGG-I
NNVLVP----HQRP-S-VFQ-QPVIFLGADVTHPPAG--DGKKPSIAAVVGSMDGHPS-R
YCATVRVQ-TS-RQEVI--QDLTNMVRELLIQFYKST-RFKPTRIIYYRGGVSEGQMKQV
AWPELIAIRKACISLE----EDYRP--GITYIVVQKRHHTRLFCSDKAER--VGK-SGNV
PAGTTVDSTITHPSEFDFYLCSHAGIQGTSRPSHYHVLWDDNCFTADE-LQLLTYQLCHT
YVRCTRSVSIPAPAYYARLVAFR-ARYHLVDKDHDSAEGSHVSGQS----NGRDPL----
-IHYDTQ-TMYFA
>EP00080_10773
MSDLNS---SMGISSSGYTGSNR---RG--------------------------------
---------TSNDGSKGSE-----TSG---------------------------------
----------------------------------------G-----PPQRKA--------
------------------DLAYNHLELAVR-PG-----Q--KAA-RKINVTTNYFRLGAP
----TTMKYVSFRLDFFNEGP---VKKEKMS---DKR--NLFR---------------DA
-AVVY-N-GTDMMYCPPRISH------------TEVQFQN-----FRGKPRP--CIITLS
EIS-TV-QV------------DDENR--CALMQFL-DILTQRF-DLGRAARFIQHG-HSL
FKPHSAEEKVIPIG--KGEEVWLGLHAAVKCEGEE-LMLNADTSGSIFKSNLNLIEFYAQ
IVHG-TQSLVDVDFDRIDPKSL--DLENILKG-TKLLLKHP--NTEKA--KKF-DGFTRN
SADREMF-------NYNGRQISVAEYF---LYNTRLRCPKFPCLKFF-N-KTKQN-----
-----NSIPFEFFYTDEPARFKGKLTDQQLDVFVKAVCQNPKDKKSRIQRFCTR--GEYL
GETNIMKEWGVSLDRKMIEVKCPVLPLPYMEM-QASA-PQVQVNGE-TG--EWILT--E-
-NEPI--KPI--EL-NDR-VLLFIA-------AMGIQDRCYLLRDTLRNY-G-MNV-DN-
-TP----PLTQRKGRSYDTNVFNQ-YFDKLKQKVARKT---SEVKTPLIIWVF-PR-RDS
ATYAAIKYHCDVA-HGVASQCTVRKTYEKLMS----NPNTNTSAQNLLLKI-LAKTGS-V
QFRLSSHAERLQNP------EDPVLIIGIDVSHPGKEELPTARPSVVSVVGTTDIK-G-R
YGVSSRVQ-RI-GQEET--VNMIEPFKERIHEFFNNT-GKMPAHIIVYRDGASDTQIKKI
AYEELESLERAIESFGE--NDEKKP--TITYIMAAKRHHTRFFRSNLDEIPHGTP-HLNC
PPGTLVESSIVSRNKWDFFLQSHYGTLGTALPTRYTVVRDDWKVSPAF-IQTIVFAHCFG
NARCPRPLSIPVPLHYAHLAAKR-SKVLYDYYKDNAC------------D----------
---EDLQNGMHYA
>EP00081_20869
------------MSRRN-ATNFV-DN----------------------------------
---------LTSSGSGSL--------SP--PI-------------------RPASGQ---
---------------------ASPLSSN-----------------SPPVDDQ------GS
VSNSDSPRDLSPLLL---LACLNMREVVAR-PG-------LGTIGRKIPVKSNFFAVDL-
--KNPKMVVVQYHVEVHH--P-G-CR-KLDK---EMR--IIFWKA-VSDHPN--IFHNKF
-ALAY-D-GAHQLYTVARLE---FP--DDQGS-VRLDCE-KDN---RDRT---RCAISIQ
NVG-PV-LLEMQRTRTN----LDERV--LTPIQIL-DIICRQS-L---TCPLLKNS-ANF
YIPTAAGQ-ALDLE--GGKEMWTGFFSSAHIASNY-PLLNIDVAHTAFYKRITVLQFMCD
VLNERNRGPPGANSRDLSSFETR-IFGDSIRG-MKIRATHR-PNAIRV--YKV-NSL-QL
PADKLMFQGID----EEGRQVSVADYF-SEKYG-PLKYPKLPCLHVG-P-P-TRN-----
-----IFLPMEHCLIDSPQKYNKKMTEKQTSAIIKAAAVDATQREDRIKQLAAQ-ASF--
GTDPFLKEFGVAVSSQMIETSARVIQPPPIMFGGNNR-INPVVFPK-DG--SWSM--DH-
-QTLY--MPA--TC-RSYSMIALVDR-----DQTSLQTFCQSLTMKATAM-G-MNF-PRW
--P----DLVKYGRS-------KEDVCTLFTEIAD---RVTNT-VCDCIIVVL-QS-KNS
DIYMTVKEQSDIV-HGIMSQCVLMKNVSRP---------TPATCANIILKL-NMKMGG-I
NSRIVA----DQITNKYLVD-QPTMVVGIDVTHPTQAEMRMNMPSVAAIVANVDLLPQ-S
YGANVKVQ-KK-CRESV--VYLLDAIRERIITFYRHT-KQKPARIIVYRDGVSEGQFSEV
LREEIQSIRTACLAIA----EDFRP--PITYIVVQKRHHARIFCKFPNDM--VGK-AKNV
PPGTTVDTGIVSPEGFDFYLCSHYGVQGTSRPARYHVLLDECKFTADE-IQNITYGMCHT
YGRCTRSVSIPTPVYYADLVATR-ARCHIKRKLGLADTNSLSSSLASLGKKSHAPSQDCV
SVAADFKSRMYFI
>EP00082_13060
--------GSGPQSQVG---------------------------PSA-LQVPYTA-----
---------------------------PSG---VSANGSVTAAVSGA--SNGPR------
---LAPNQ-------------GSPPRVE---SPRTNG-------VATPVKTH--------
------TDELKIQE----LERTLPSHFPRR-PA-------HGKLGRPIHLTANHFSIEI-
----PSGNVYHYDVEIFSE-P-D----KRKYSTKINR--MIIELL-VKKYR---GDLSNC
-IPAF-D-GRKNLYTRRELK---FR---ERT--FTVDFE------EDQRIQK--FIVKIQ
YAA-TV-NLDALHAVFDNR--VNTVP--QEVLQAV-DIVLRHG-P---SIKLTPVG-RSF
FKPPPPQE-NNTLG--GGREVWFGYYTSVRPAQWK-PMLNIDMSATAFYEPIPVMTFMCR
IFSEGEMTPAD--FRDLRDFQSV-RLNKELKG-LRIKVTHL--PYPRR--YKV-VRITKE
SAKKLYFTM------DDGSRNSVADYF-QSKYG-RLSYPNLPCVQSG-S-S-THP-----
-----VYLPLEVCEIIEGQHCRKKLDENQISEMIKRTAQPPAKRFNEIRQSVRD-LVS--
SNEPYLREFGIKISTDPTQLRGRVLDPPSLVFENNA-----VTKPR-EG--TWEL--RG-
-RHFY--KAA--SM-TRWIILNLSRFPQ----KHDLDNFVKLLLRVGQEL-G-MRIE---
-MPL---DVTVADAN-------RKSTRAILSELMA----KY--TNLEIMVIVL----AKN
SNYAEIKQVAETD-LGLRTQCIMDNNVIKKC--------NAALVTNLCQKL-NAKMGG-T
NNSLLA----QEKP-A-IFQ-KPVIIIGADVTHPAPG--DKLRPSIAACVGSLDSIPS-K
FHASIRIQMMS-RVEII--KDLKDMMKDMLKAFYRAT-KHKPERIIFYRDGVSEGQFLEV
RNREVSAIRLACQELSP--NETYEP--ALTFIVVQKRHHTRFMPSSDREG--VGK-CRNV
PPGTTVDSVVTHPLDFDFFLCSHFGIQGTSKPSHYYVVWDDSNFTADD-LQKLSYYLCHT
YARCARSVSIPAPVYYAHLAAYR-AKNHVISKVDVSSSSSDSSGGS----GDMVPTVDAV
RVLDSLQTAMYFV
>EP00092_7368
------------MADDG-RKPGR-G-RGKPAV----------------------------
--------------------------GPG---DSDLSSEFSSSPGSR--EVSPEREDSGS
PVGIGRGRARGRGLGLAATLSSSSSTLSTLACPAGNL-------FLPPDLGP------PP
FNDTDFPMARAGALP---GGLTPEFYPPKF-PG-------TKSTGRACKLQTNHFPLSL-
--KFPQGMIYQYSVTIM---P-P-WF-GRR----YKR--QLYHDT-IKEWKEVCAKHNTA
-AWVF-D-GHKQLFCTQAYR---IE-ELPDQK-VSVWCQ-EEE-------RF--LEMMIK
DVE-RV-SDIKVTQDIMGR--SGHVP--QDALQAL-DVVLKEA-I-NLDLNFYTIG-RSH
FPMDGE---TLDVG--FGKEVWIGTFSAVRPYGWK-ITLNVDTANKPATRPGKSDSYIHS
VLAGDGRRKAMVNARGFTDEQVK-TMEKDLKD-LKVKYVLPSKVIKRQ--YRV-NGFRKS
ATKEI----------IPDLKISVAEYF-KETHGVDLKYPNLPCLWVG-P-K-QKT-----
-----IYIPMEFCKMDKQPMPKKKLPDDAVAKMIRATAVKPMDRQKKIIDGLKKNAMY--
KDDPYAREFGISVSGEMAKLTGRVLDAPVIEYSGGKV--ANINKSN-PG--KWFQ--DK-
-NQYV--VGQ--TC-TNWCLFDLSGL-----SENQFKEVVMGFSNVGKEV-G-MNI-SKK
-RE----DILRISGT--EDV--AGCIEEKLKQALK---ESENK-KLEMILIIF-PF-KAG
FLYDKIKQLGDIK-YNITTQCCLKTVLFKGD------SLNKQVVGNICLKI-NAKLGG-I
NHVLAP----KSKP-A-VLK-RPVMVMGADVSHPAPE-SRGLKPSIAAIVASVEPKAA-N
YEVEIRIQ-DG-GEEVI--QDMKNVTKNLLIKFHAAN-KRKPEKILMFRDGVSEGQFLTV
LARELLAMREACKELE----EGYEP--QITYIVVQKRHHTRFFPTDGN----KYK-NGNA
LAGTVVDQGINHPTEGDFYLLSHEGIQGTSRPCHYQVLWDDSDFSADE-LEVLSYYLCHL
YSRCTRAVSYPTPTYYSHLVADR-ARKHHNELASFDGGSTSGGSMELT-DNQKRDI--KK
VVEEGVKKAMYFV
>EP00113_11125
------------------------------------------------------------
------------------------------------------------------------
------------------------------------------------------------
------------MA----ATAFTKAALPQR-NG-------FGSKGKRIAVYANHYPISF-
---QAENSIIQYDMQTN---P-E-VK-IKS----DLR--DFISIL-QSSYS---QLFRGV
-VTAF-D-GVRNIYANKRLNG--SS---DGKT-FTIDKE--MR---PGAIKS--FKIQIK
EVQ-LI-QLTDLNRALRGE---TDVP--YQAIQAV-DVVLRCT-L---AKKFTMVY-RSF
YPEPADDD-WRSLG--CGHESWRGYYQSARSTQTG-LSLNIDTSHTAFYEAVLVHNFIAR
YFNQ-----DE--IRSLRDFQRK-TMASELKN-VKVTALHG--DKKRK--YRI-TDISNN
KPNQIQFDH-------NGKRVSVTDYF-KTTYGYTIRYPDLPC--LK-M-N-NKE-----
-----IHLPMEVCEIIPGQYYKKKINERETASMVRFAAIPADQRRGKIDTFVNRTAQY--
STDPVSKGFNIQVDPHMKKVDARVLSPVKVIYRSGE------MLPR-DG--SWNL--QN-
-AQFI--SSK--QV-HSWGCVWFRDRML---NPRKVEVLISKLKKSTADC-G-IEG-INE
--K----NL---------------------------------------------------
--------------------CMQIKNIDKA---------NHQFLANLALKI-NAKLGG-T
NNTINQ---------SELLK-KPTIIFGADVTHPGIG--DQTSPSVAAIVGSANIDLS-H
YFHAIRIQ-EH-RKEII--QDLQSVVKTMMLSFYRKL-HRKPERIIFYRDGVSEGQFNDV
IREELTAIEKACRSIE----EGYRP--AITFLVVQKRHHTRFFPSQNKDS--VGK-ARNV
PPGLVVDRGVCHPSQFDFYLCSHFGIQGTSRPTHYHVLLDENKLSADS-LQEFTYQLCHV
YCRCTRSVSIPAPVYYSHHLAFR-ARSYMAQLG-----------------GEMRPQ---Q
VLSKNIGGAVFFA
>EP00114_2052
------------------------------------------------------------
------------------------------------------------------------
------------------------------------------------------------
----------------------------ERLPQH-------GA-GQKIIVFANHFAVKF-
---NPRLTIYHYDMTIE---P-T-VI-GKDD---IKR-YEVL----AQKYR---QEIANA
-QPVF-D-GSRNLYSSSPLA---ID--KSGKT-FSVDLE-----GFGGKLRQ--LQLIIK
QVA-VI-RLQKLVNYLAGE--EEE---IGNALQAM-DIVLRYL-K---SKSVTTVG-KSI
FSRQTSET-VKDLG--SGHIAWMGYFQSLHPGQGM-LTLNVDTVSTAFYQESNLVEFCCN
FLGG--MQIDR--LININDANLA-RLKRELKG-RRVETRHG--PFKRK--YPI-TDFTKI
DSRRLMFNL--------GVEISVEKYI-YQRYGIQLQYPRLFCVQLG-K-A-VKK-----
-----IFLPLELCFILPAQRYLKKLSDREVAEMIRFTAKPAKNRKSAIESSVNE-ADF--
KADPHARRFELEVNNRMIEIQARVLPPLPLKYDGTE------VEPR-GG--RWDL--KS-
-KQFV--ECG--QL-CNWTIITFGIR----KNDRDVDQFINSFMRFSSSY-G-ISV-QQK
--P----NVISIYDI-------KE-VEGTFC--------NFSR-TIQLVVVIL-PN-GRN
DVYAEVKRMSDVF-YLIPTQCVLSKNLKKC---------NPQFVGNLCLKI-NLKLGG-I
NAVVGQ--SPDDVP---YLD-NETFIVGADVSHSGRN---EIKPSIAALVGTLNPSTG-R
YYSNARIM-PP-KQEII--QPMEEMMKELLIAYYNTS-SIKPKRIIVYRDGVSDGQFAQV
KDVELQGIISACRQLE----EDYLP--SITFIVTKKRHHSRFFCKNHHDS--VGR-AGNV
PPGTVVDSGIVSARKHEFYLCSHLGIQGTSRPTHYVVLHDDIKIPADR-LQRLTYALCHM
FTRCTTVVSLPAPTYYAHLLAYR-FRQILNAWGNSDGCSTVGSEEGLV------PS--SD
KILESIRNGLFFA
>EP00119_10639
------------MSRIG---------------------------------TPIDSSPLPV
---------------------------PASPV-----------------PPFPGPRG---
---GGGGPVIPTFPPPSTLP--SPSITSTPITPQTPS-------SITPGSIL--------
---------------SASLHPTLSLQPPPR-PN-------FGQIGRPIGLRANHFQVK--
---IPTSTLYHYDVAIH---P-D-KC-PRR----VNR--EIIEAL-IQTRK---DYFEEQ
-HPVF-D-GKKNLYSRKPLPG--GR---DRVE-ITVTLG--GD---GNRERA--FKVSVK
YVA-QV-NLALLDSVLRGE-SLAPIP--FESIQAL-DVVMRHL-P---SMTYTPVG-RSF
FAPPEGEP--YTLG--NGREVWFGFHQSIRPSMWK-MMMNIDVSATAFYKRQCVLDFVHE
VLDL--DSDVI--RRPLSDSQRL-RFAKEIKG-LKVEVTHT-GPIRRK--YRV-CNVTRR
PASAQTFPLQL--ENGDVFDCSVVQYF-KEKYHIDLQYPFLPCLQVG-Q-E-KKH-----
-----TYLPLEVCDLVPGQRCIKKLSEMQTSRMIKATSRTAPDRETEINRLVAR-ANF--
NADPYVQDFGISVDTKMVTVTGRVLPPPKLQYGGKARV---QALPD-RG--VWDM--RG-
-KQFH--FGV--EV-SVWAIIIFTSVKQC--PEEKLRNFVFQLRKISQDA-G-MPF-RRD
--P----QFVRYIQD--VER--VEAVEPLFRQL-----LTEME-GLQLILVVL-P--GKT
PVYAEVKRVGDTL-LGVATQCVQTRNVNRT---------SPQTLSNLCLKI-NVKLGG-I
NSIIVP----NMRP-P-IFR-EPVIFMGADVTHPPAG--DEKKPSIAALVASMDAHPS-R
YSATVRIQ-QH-RQELI--SELAAMVREMLIEFYKST-RFKPQRIIFYRDGVSEGQFLQV
LSHELASIRLACRKLE----DGYQP--GISFIVVQKRHHTRLFCSDDRDK--VGK-SGNI
PAGTTVDVGITHPTEFDFFLCSHAGVQGTSRPSHYHVLWDDNGFTADD-LQCLTYQLCHT
YVRCTRSVSYPAPAYYAHLVAFR-ARYHLQDEDRSSGDGSSASQQS---EEPRSPA----
-IHEGM-NVMYFA
>EP00129_4057
------------------------------------------------------------
------------------------MIG---------------------------------
--------------------------------------------NQPPMEGPL----I--
----------------------------PR-PG-------FGTAGRPVKVMINHRRVLG-
---WPEGRVVQYHVEFSRGT----VT------KTLAR--KIWAQW-ERQ---RGPRNARE
-RVAY-D-GVAIAYW-RDLPEED----------LEREVP-----LAEGSQQR--VRVTLK
RAA-DV-DLGRIRPFVNGEI----SPDVMMALSAL-EVVLRHA-P---AQLFKPRG-RGF
FDPTRGDP----LGR-TGLELRRGLYMALAACQGG-LTINYDLSHGVYVAPGSLVEEIAR
LLGVALKGPNART---LTPPQMD-TIKKHLCG-RQVQMTHRHGQ--RPK-KKI-FGFTEQ
RVADVTFTLE-------GAETTVPAFF-LQMYNARVEFPSLPAIIFR-G-R-LGD-----
-----CYVPIEFTTLLPGKPFLG-LPPEAISEIVKKATVKPEQRFREIERQIQN-IAR-V
NKDGVLNHCMIRVENRFMVIPGRVLPAPRLAYGN----C--FAEPAPNG---WNL--RG-
-KQFL--SGAMATV----ALLNLAG-PADAVREADFRSFYQQM-QVAAE------L----
-EPDH--PIVVERRH-------DEAILDAMRRLVH----LVGE-PPGLIVVVL-AD-GNK
SRYNQVKAAGDLV-LGIATQCVQAQKIQRA---------NPQYLANVLTKV-NVKITA-T
NQYVPVNWLANRVP---FLS-VPAMIVGIDVSHAAPD---SALPSIAAMVASMNPSAT-V
FRAQLSAQ-AA-RQETI--DQLRDMAKKLLTEFICAN-RAWPRRILVLRDGVSEGMLTYV
TRVEMNALRTAYAELSAALDPDLQP--KYVYVIVTKRTKTRFAPSDRTP---IDK-SGNV
VAGLVVEREITHPTHFEFFLQSQAGLQGTSVPAKYTVTVDEMGHTPDE-LQTLLFSLCFT
FQRATRSISVPAPVRYAHLAATR-GMAYLAALRDPEM-----------QRNGIQPH----
---NNVA-GMFFM
>EP00129_8760
MPPKK---QQQQTSGQG-RGRGR-GS---PRQQ-----------PQQ-------------
---------------------------PA----QQGGGGGGTGRGAV--EAQPAQQGPVT
---QQQQQQQQQQPAHPTPP--APAPAA-----RAAP-------PAAPAAQQ------GE
AM---MRRVQERLA----TVPYLTQSFVCR-PG-------FGKVGTPTKVIANHFKFTK-
---MPNATIYHYDVVVD---P-E-PS-KT-----VMA--KVWDQW-EATHG----AQARA
-VVVF-D-GVKNAYSPHDVP---AG--------VTVTLP-DAP--TRRTPKD--FKVKLT
KVN-EL-NLAVLDAFIQGKA-IDEHI--LTCIQAM-DIAFRHS-A---GKTMVASG-RNF
FRGSNP----APLS--GGLELWSALFQSVRPGNGV-MTLNVDTACTAFYKAIPVVQFAHE
ALNQ------------------A-QLRPTKSS-LIVIATHR-RDSKLR--HRV-LRLSRE
GADRCMFTYTP--EGGAPQQLSVAQYF-KIKYGILLQNPKLPCLVVG-T-P-QRS-----
-----VMLPMECATIAPDQKFRGKLDEYQTSEVIKIAAKGPNERQAQIIHLFGT------
LQLKYLQAFGIQVNTQPMAIDARILDAPALAVGGDR-----VNWPR-DG--AWNF--DN-
-MRVA--NPA--RI-SALGVLSFCGPRRA--SQNQVADWMDEFFETAEGM-G-LGFNKDK
-YPI---QFA-------RSN--PEGVEAALRAVYQATGNTFKQ-DPELIVCLL-PA-KST
A-----------------------MSAERA---------NVQYWANVALKV-NTKVSG-A
YINFRL----AQSR---FFT-ESTMLVGADVTHPAPG---THQASIACMVGSLTNSAD-R
YATVTWQQPQS-RQEEL--GDCKGMFAQLLRAYNKNN-QSFPKRILFYRDGVSEGQFVAV
HQTEVKAIKDVLENA-----GAREI--RLTFVVVQKRHHTRFFATNPARD--TDR-SGNL
KAGTVVDRGVTDPVNFDFFLQSQAGLQGTSRPTRYFVLHDDVGWTADD-LQMFTYHLCFT
FARCTRSVSVVPPAYYAHLACFR-ARHHATGGIDASETASVYSTGS---GGAGEPA-AFP
MVSTKLKDSMYFM
>EP00132_11621
------------ADRGGPRGRGRGGGRGGPRGPGS--------APPS-------------
-----------------------SSAGPSGPA-----GAPGSARGRG--EEGPRGRGDGP
P--GGGGRGGRGRGGSEGGG--SPEETS----------------PQGPSGVEA-----EE
RT-------------ASGPQQMTGREFALR-PG-------YGTVGKPVQLFANYFPVRN-
---TPDKTVFHYDIT-----PKE-IE-LQR----KNR--EILEQF-YVQHR---DLFPGV
-YYAY-D-GRKNLYSTGPLK---LE-TGDKKTTRSVSVD------KGDATGE--YTVVIQ
PTD-TV-PLNLIAIYLAGDP-SREVP--LLPLTVL-DLFLRQG-P-LSKSSTHLLG-RSL
FTSANA----ISIG--GGLEVWSGVFQSARLTEGGRVMVNVDLSFTSVFKSQEVLAFMAE
VGRN--FNPQVK----LTEQERR-NIETRIRN-AKVELTHRKGNSFAK--KVI-RGISNK
NANETTF-------ERDGKKISVAQYF-QTTYNLKLRFPNLNLLKSG-G-A-NGD-----
-----TFFPAEVCRIIEGTRYTGPMSDNDRSGMIKASTQRPGDKKVAIERAFAS-LEL--
HNNPHLKALGVQVDNQMVKVAGRVLPAPALSYGRNK-----VLEPR-TG--AWNL--AR-
-TAYL--SPA--AM-PSYGYVLMCSDYDM--SEDGLWELDTRIRQTFGET-G-MQI-AHA
-DDV---AYVRMGQQNIASF--QQAVTNVIARCAQ----VFGTTRPGLLFFIV----NVR
HNYELIKSVMDRE-VGIPSQVMQARNLKKQG------NSLTQYLANVSLKV-NTKLGG-V
NQMLKE----PPAP---FVT-DDIIVMGADVSHYTGD----DKPSIAALVATINPQLT-K
YFPSVRLQ-SN-KTEVI--EKMQDIIKDSLLAYYRTNGGKKPKRVLFYRDGVSEGQFQIV
YDNEIKAMKRAFAALE----KDYNP--HVTFTVMTKRHKTKIFVANPNPDT-TDR-SGNA
LPGTVVDTTITHPYEYDFFLMSHAGIQGTSRPAHYYVLLDENNLSSDI-MQQFTYRLCYV
YSRATRSVSLIPPTYYAHLLAYR-VRIYVNQGHQNVA-----------AHTGLVPS----
-VNQNTRDTMFYV
>EP00138_4046
MSSGQRGSQNNRRNRNGHRGRGGAGGRGRGAHR---------------------------
-----------GHSQGGR--------G---------------------RGSYPQRSFNDS
ENQ----------------------------------QGYRCKSNEPPKLYNDYKKSTQP
SQEDDIVKENQKDLTGSLKLADHKFSLPMR-PG-------YGN--PTVNLLANYFEISG-
---ISNLVFYEFNVHFQAT-----MSL-------VKR--RLFTLL-LQQ-----PPLNNE
-SVNY-D------LI-KKLSPQN----------IRVGYY------EDGETQS--HTVTLQ
YSR-SY-RMAHLLADLR-------SPDERNAIQAL-NMAVARF-PN--TPRIQCVGSRHF
FNP------DLSLG--GGLEARRGFFHSVKPSTGR-LLLNLNVSTAAFYRAGNLKDVSEE
VVPF---------AAEGDSRRT--ILDRFLRK-VRVKTTHGQ--RHQT--RTI-FEVAKN
SAAEVKF--------PQGRYISVKEYF-RRQYNVMLED-NQIVINVG-S-R-DRQ-----
-----CYLPAEYCNIIEGQVARQKLSPDQTTNMIRIACRNPTANALDISQGLN--LMGVG
RREGPKEKFGIDIAHELLSVKGMVLSPPRLKYKMDSMP--------ECG--SWNFT--G-
-HLFRKALPGTNPI----GVITFKS---------EPEDFLKSLKQTLRDS-GSTRI----
RIPA-----------THRAD--ENRYRQAFQQF--------NM-RTPYVIVLL-PK-FDQ
QVYSYVKYYGDIV-TGIPNTCVTEKYVKKEK--RITFKTDGGAVENIALKI-NLKLGG-I
NHEIQSDG---------IHDIRTTMFIGIDVTHPTGTDSQSGAPSISAVVANNDPTLA-Q
WPASITTQ-EH-RKEMV--ESLERMVTDRLRAW-KDQ-DKLPARIIVYRDGVSESQYQEV
LDTELVQIQSAVEQHYA---GRSLP--KITLLIVGKRHHTRFYPLNLDA---ADK-KGNV
TPGTVVDRYCTMERNFDFFMVSHAGIQGTSRPAHYVVLHDSNNFTADQ-LQSITHDLTWV
YGRAARSVSIATPAYYADIVCER-GRCYLYSVFNNAL-----------------PGRWMQ
GVHPNL-DTMFYI
>EP00139_2782
MSDLVK------------------------------------------------------
------------------------------------------------------------
--------------------------------------------FSTPTKINDKALVADT
YK-------------FQKQIKNEQNGILLR-PS-------FGTEGVPTIVGVNYFKYNVN
GL-----KLYSYRVDLLED-P-N-----------KTRL-TAVEKY-LMELEPFK----SK
KAIIYRDH-----YSRMPLP------IEDVVI-YPLELG-------GDPKREKIVELKIQ
FIK-QL-NFSDLLNYTQ-------TPDFLETVEYL--VAVMQV---MKNTNVVGLG-NKF
FL-DGATK-TTDLD--KGLYVVMGTFASVRCSFDD-VRINLNPTPAIFYKPMNVLDLIQE
FLKIR-----------PTERDIR-RAQSFIKG-CKIYRTYL--N--RKT-KPI-LGFDYS
NNSETKF------KDANDKLVNVKQYF-QERWNIRLKHPTLPLIKIG-P-E---------
-----AFLPMKLGIIAPHQQYKG--DFADPAKIIKITATRPNQKAELISKTNRN-L----
-QK---VDFG-TIESQFTVVPARVLNAPTIEYANNQMVFNGRTEKQ-KG--NWNLE-R--
-YQFV--DGA--KLTPTFGVVILKD-KRI-DLQRAVPTFLTELGRLGIKI-G-KNF----
-KKY---SIDLNHAS-VQSQTLESNIISIAKKA------KTED-QCNFLLFIL-PR-QDT
PLYSAIKRACDLK-VGILNSCSILNTFTKKR--RGTENFDAMTYAQMAMKI-NIKLGG-S
NHKLSKKD-------QGLFDNVPIFILGADVTHPTGE-INSESVSIASIVGSEDEIFN-K
FPGSVRIQ-TG-GQEVI--ADVKSMVLERLENFHKKI-GKLPSKVLFYRDGVSEGQYTTI
LKEELTKIKAAFNEYGK-NIPKYSP--TITFMIVVKRHHTRFIPIDN----ADDPSNENV
IAGTTVDREITSPAYFDFYVQSQQSLQGTGIPAHYYVLHDENNYTSDT-IQKITYDLCHT
FSRATKSVKVVPAAYYADLLCTR-GRDYIYGFAKDPN--------------KGSPIKFGE
NVNPSIKNTMFYI
>EP00146_10642
MA----------------------------------------------------------
------------------------------------------------------------
------------------------------------------------------------
----------------------------SQ------------------------------
-------IVHHYDVVFE---P-E------S----LQRPFKVIDRL-MDEFSP------GI
-KVAF-D-GRKNLVSPGKLK---FNGGANAQT-FVIILP-----FNGGSTAP--VHVRLT
HVQ-EI-NLEALDNFTSGFG-TSEIT----GITV-SNIVLRMA-A---NLRYPHFG-KHL
FIEELGMRS---IG--GGIELWRGLFQSLRPGIEG-LYLNVDLATGMMYKRGTLLDVI-D
ILDI--QGGNASL---FRIDKIK-EVEQFITG-IQVTVPTT-GD--RK--RRV-LGLSTI
PANADFF-------DNNGVSMSVVQYF-S-GLNHFVQYPGVICARVG-S-S-S-------
-----THIPLELCTVTPGQIIRKEVPQNKTDAFVSFARQRPQSRFSLIENGAQL-VIR--
-KDAYLEAFGIDVGNGLLEVDARKLKAPVLTNGSGSL----NKKPA-EG--SWNMY-Q--
-RKVYA-ACP--PI-TDWVFIVYEV-SQF--SIDDMRQSIHGLKDQANRL-G-IRMD---
-DPRA--KYHLNAGT--GSI--PGQLFQKAKEFVM----TFKR-RPQLFVVVL-PQ-GGD
EIRIGVKHFGNIN-PGIATQCLKGFQCRGA---------RPQYWANVMIQV-NGKLGG-I
HAVPNSTT-------GSLVDAIATMLIGADVTHPPPGDQSKHKPSFAAIVWSWDRHYA-R
YRARDSIQ-RG-REEII--QHMKPMAKEAFDDFKKTN-GKYPRRVIVLRDGVSESQFREV
QKKELAMIKEVLRDLKI---KENDC--KITYIIVGKRHHIRFNASDPKD---RDK-SGNA
PAGTVIDTD--------------------------------NKFTADG-LQQAMHALCYG
YASATRALSIPIPIY---------------------------------------------
---CKF--LVYYS
>EP00147_11674
MS----------------------------------------------------------
------------------------------------------------------------
------------------------------------------------------------
----------------------------HR-PQSS---Q--SP-GQNITIITNFFQIPR-
---LPTINYTQYDVSFT---P-P-IP-IP-----RKRQ-EFFQRL-QTTVAP------GT
FKVLY-D-GRSIAFSPRRLE---FP--------WNVSLS-------GEPPRDGVVQIRLT
QTAGLI-DV----DLILGNS----TPKTATAVNLL-QLIISQH-T---NILHTHTS-RGY
F-PDRSQE----LRE-LGIKLIAGFYHSVRPAQGR-MLLQIDTSTTAVYLSGKVLDVCMN
LIPR-TKNLRDL----MTDANRK-TLEKFLKG-RRVNTETT-GK--KT--KTI-YGLVPR
-AGEYQF-------EKDGGMVTIARHF-EVTH-RKLQHPTMWLLLT--P-KAPRP-----
-----NIVPAELCSILDGQIFKGKLPNSATRDIVKFSTAKPHERLQRINKSVEA-Y----
QASEYVAESGMMINYTPMKISAKLLPPPSVTFGGNK-----TTRVA-DG--KWNVV--G-
-QTLQ--SPK--PL-EFWAAVNFYP-ERV---------VFETASRAMQSL-G---LA---
-RP----PLHMRNGN-------PQDVEKSLGRVLRETMNIVGL--GRILVVIL-PD-EAA
TILHTVKFWGDVK-YGILTQCVRADKLLKA---------NDQYWNNVALKL-NARLGG-L
NYHASG---SRTIN---LKK-EPYIIMGADVGHPGPR---VRKPSVTSLVFSLDMHAT-K
YASMCRIQ-NP-RQEVI--QDLREMVVSALKGFIAEN-KAGPGRIFFFRDGVSEGEYEKI
RNEEIRAIDAAVGEVWG--ARTPKP--KVTFVVVGKRHHAVFFPVDQDA---GDR-TGNV
KAGCVVDEGITRPGYPNFYLQSHAAIQGTSRSSNYIVLQDQFNNHLPT-LQDLAFALTHV
YAKATRSVSIPAPVYYADLVCTK-ALLHMHPVGAAQLTSSVSSGQEP-------PLRVFG
RVHDNMR-KMWFL
>EP00151_8749
--------------------------MSNERVR---------------------------
---------------------------------RRVNEKVKEKLKEI--ETQPEIRD---
------------------------------------P-------NEPPVPIL--------
----------------------------TR-KE---YGDGYGKVGRHVEVKVNSFEVTN-
--ISKYNKFFKYNIEIN---P-I-DK-DIEVGKSIRR--RVLKEL-SLEME---DWFHKV
-VYAY-D-GGSTLYTTSYLG---FD---KVKD-VKAVVK-QNL---DGEPTR--YKVIIN
RLD-II-ELTQINKYINGE--EFEWE--DEAFNVL-NSLIHKV-G-MENEKYIQSG-SSI
YNKENK----KNIN--GGVELCLGWFSTVRPGQGS-LFINVNPTYTTFYQPLNLEEFLFQ
CFFPKQNIPNE-----INAFQLK-KINEILKG-LLVKPLHL--EPIQTG-RRI-RRLLAA
T--VNRFRYKP--RADSEETFPLERYF-RERYKLKASSRLFVELMT----D-DTS-----
-----IAWPVEFCKIIEGQRYNKKLSGKQRGEIILLAKFKPSINEQETIRGAKEILQL--
QNDP--TGVGMKVDPNLAKVDARVIKSTDVKYAGKI------MKPN-NG--QWNL--KD-
-VKFVE-SGE--RL-EFWHVVIFEQSKWM--PKGEVINFIENLARQCESQ-G-MSI-ARN
-RP----EIQ-YLQY-YNKG--PNVVKQAYEDARD----ILRR-PPQLIIFII-PG-EKS
PLYETIKRVMDTE-IGCLSQCVSVDSRKNFR--------SPQYCANLAMKI-NLKLGG-V
NSILPE----DKLR-L-PSG-EEVLFLGADVTHPK----DKNGKSICAVVGSLDNQAG-R
FITKYQDQ-ER-SKEEI--LEIDKLIKEILREYCKNNVITLPPCIIMYRDGVSESQFERV
LRWELPKIREACRLFR----QGYEP--KIIFSVVGKRHHTRIFPVDPKNRMEADK-NGNC
LVGTIVDKKITHPTLNDFYLQSHFANQGTARPSHYTILHDDIKLTIDE-FQGLSNTLCYN
FQRSTSSVSIPAPTYYAHLTCAR-AKMYLTT-----------------RGNIYLPN----
-VHRNLKNPMYFM
>EP00151_10830
------------------------------------------------------------
------------------------------------------------------------
------------------------------------------------------------
-----MTTHLEKQL----EKITVKEGVAPR-PG-------IGNLGQKVNLRANHLKISK-
---FPNLKLYLYNYNVT---S-S-SG-RTI-GKKVRW--KVFEEI-KKQKK-----FGKS
-LPIF-N-WNDMIYSSTKLF---LE---QDE--FELPLP-SEP---AGKITT--FKIKIK
FKE-EF-SLQHIKDFMESKQ-WNKNV--QTCMNAL-NAYLNYK-V---RTNYVSLG-RGI
YASNNNR---VILS--GGAELRQGHCQSLRVGWND-LTVNVDVCSGIFCPPGNVVDIAAG
ILNR--RKDDL--RRGIDDRDRR-MLAKALKT-LRIRVLHR-GDNKRSI-YSI-DDLSKD
SADNIKFRD------EEERETSVTQFF-AKKYGMRLAFGSLPCIKVS-K-----------
-----NCFPLEVCEILPDQPFKGDITDNGRADMIKFTCVKPRERFQSIRDAIHNVFRY--
GQDENLRSINMGVDTEMIVVEGRVLPPVSISFNKDRG--QQNQKVD-TG--RWNF--VS-
-QVIQ--DGK--KL-TNWSILALSGD-----HQNAIAQFGRQLTETLNKK-G-MNI-VNQ
--P----AVVIFNQH--GDI--KRGLTQAAERARM----NKDE-PVQLVLVVM-R--ERS
RLYSDIKRIAETE-LSIRTQCVLNKNIRKP-------KGFEQFCVNVGLKI-NAKLGG-R
NYSLST----GQID-F-VSS-VPTMIFGADVYHSGVH--EQHMPSIASVCASMDAAAT-I
YSGRSMNK-EP-RNETI--EELDLMVIDLLKAFRAKN-GRLPQRILFYRDGVSEGQFRKV
MEVEVDMLRKAFKGGY----GDNPP--KLTFIIVQKRHHTRFEPTNQRD---SDR--GNC
RPGTVVDTGIVVKQEFDFFLQSHASLLGTGRPTHYRVLVDDNKFKADD-FQSLTNKLCYL
NARCTSSISIVTPAYYAHLICNR-ARHYTVWQGESSSEGSATCAS---------------
-VSKPLTNLMYFL
>EP00170_4412
MDEVE-------------------------------------------------------
-------------------------V-----------------------QGAPRRRA---
--------------------------------------------GGAPAAGSG-----GG
VK----------------PPAVEKIKLAPH-PG-------IGKGGTRQMVQVNMFGMTA-
--NLPP-VVRHYDVDLSKI-P-E----KAAKGEKTSR--EAISVL-ERRLKK--------
-LMAY-D-GRKNVYAI-DLG------ITQAQT-FELDVY--------S--DK--IQCVIK
DVG-SV-DTREMTKYFR----IDEVP--TAVLSFL-EIVLHTK-P---AKTFVHIG-NNF
YSEDRK----LQLG--GGAEGWRGFYHAIKPLARG-MTLALDAKVTGFWSAIPLLELAAQ
VPGV-MRHGDQT----MTDRARA-ILSQLIKG-VRVTQTNR---AERAG-RKV-VAISSY
AAADLVFEE------SGGQSVSVADYF-ARAY-KQLEFPGLPCVQVG-S-R-KRP-----
-----MYLPLEVVKISPNQRRHH-LDDHQVGRIKDVACTRPNVRFDNVDRMRKL-ASY--
ESDEYLKEFGLSVDDKVLQVPARTLNPPTLIFNHAQQ-----TIPR-EG--RWNM--RE-
-KVYY--QPG--KILHYWGVLILEDRPRG-GAQGKLGSFINQLVTLSNKT-G-LAI-SNT
-RP----LVVVKSK---SDV--AEEIKRIVDDAHS------GQ-PCQLILVVK-PA-NET
SDYREIKFQSDSV-LGCPSQCMLAKHLEKA---------NLMYVANLGLKI-NCKLGG-G
NVTLTQ----PSLD-R-LKARKTLMIMGLDLSLESKS-IARTTDAVAALVGTLNHQFT-Q
YASAYRFQ-PS-SDEYV--RDLQQLAEEVFRSYFNR-WQKLPDALLVYRDGVADSQFKNV
LNLEVTLLHAAYQKVL----PGPSP--EVTFVVLQKRHRTRFMPVEQRH---ADF-KGNC
KPGLCVDENITQPHQFEFYLQSHTALQGTVRPVRVVTLIDELGLSADE-LQEITHALCYV
NARCTLSTSVVAPIAYSALVAER-GRVMRAGGLGEVSASSVAGGAA--------PSNNDI
KLSDQLKDTLYYM
>EP00177_5581
MAPKP-------------RGKDR---RS--------------------------------
-------------------------------------SKKSSSAAKRSSQGSPRMEV---
--------------------------------------------DRPHAEVV--------
---------------GPSAMASKDVKPISR-PA-------FGRAGRPIKIETNFFKMSI-
---PRKMVVSQYSVQILRFKP-E-SD-DKRRPIFFNR--AVFSLF-CDQYRNEI----GT
-TLAF-D-GRSIAYAAREVN------RGCLATNYELTIG-NDE--RDGKTEK--VQVRIE
HAK-YL-KF----DLLNGTI--------AVYIAAL-DVVLSAT-P---QRKYVQVG-RSF
YTPDGSTG----LGR-GTASAWRGFYQSARLSQLG-LVLNVDESFTAFWNGRPLMDLIRD
ANDG--REISC-----QDNRALK-DMAQKFKA-LRIRASHT-----RIT-YKV-HGFSNR
GADRITFESS-----EDGRRVSIKDYF-YSAYGITLSRPDWPCVRTN-P---KRD-----
-----TYLPIEVLTVVENQRLTGLLSQEQTQGIVKIASRKPHIRREAAIRTMQL-LNH--
SRDPVCSGFGVDVKPGLIKVDARVLPPPSIQYKDGN------VRPR-GG--QWRP--TK-
-ERYT--TGA--LL-YTWAVVNLTNM-----RDRDLEGFIGVLVSMGRAK-G-MTI-ANP
-RP----RIFNCRPD------PGEEMLQIAQKYARTPA---EKYPLQFFLVIK-ER-QDS
QTYQAIKKSCDLM-VGIASQC-LAKHCGPRA------RSREMYCDNLLLKI-NIKLGG-Q
NFVVSPYNPSSRIP-VPFLD-KPHIVLGADVTHPMAG---GKSPSVAALVGSRDRQGV-Q
FSGAIRNQ-TG-KQEVI--LELGAMFKEVYYRWFQNF-GKHVQSIIMFRDGVSDGQFEEV
LQVELDALRQACREIS----DKFRP--RITYIIVTKRHHARFFPDKE----NSDR-SGNI
LPGTVIDRDITSREFYDFYLNSHAGIQGTSKPSKYTVLIDENNIPTDS-LQGYVFRLSHA
FVRCNRSVSMVNSAYYAHLLAFR-GRAYIGEEMSDTA--SIGSSET---IVPQAPA----
-LHNYLK-RLFFV
>EP00178_15047
------------MSYGGR------------------------------------------
-------------------------------------------------SSFPRSDRS--
--------------------------------------------DQPPATPL--------
----------------------------PR-PTQAEVLTRFGKEGRAVDVKVNCFPVDIS
DL----ALVTHYDIVFEQT-PAPG---ARGGGRGRGRGTKLVRSI-ESDFA---FEFGNS
-KIAH-D-GRKNAYTVN------WE--------FDAQWE-------G---KR--YKVTFT
IAN-QV-NMAELSQFINKS--VTNVP--QEAITVL-DIALRTC-P---LREWVYTG-KTF
VQPPTADT-QNRIG--SGCEAWVCYYQSFRPKDNG-MFLSFDVNYSAFYTSQTVYDFAIE
ILSA--DGPLQTP---LDRQKIA-QLENELRG-VKVEQLYIQ-ESERKP-HVV-KRLTQQ
PASALEFDSQ-------SSRVSVAQHF-AE--GRALDHPDLPCIDIS-A-G-RSH-----
-----TYIPLELARILPGQRRRAMLNREMKERMAHMAAQAPVSRMSRIADILQD-VNV--
STQEYLSAFGVKVNMNKLSVRARILDPPKVILGQDVALDLSNNNEH-EY--SWSM--KD-
-RQVFQ-TGE--PL-RSWGVLVLADV-----QRADVKRFTYAVMHVLRGY-G-MEVK---
-EP----RFKYSHTPLVKDMI---ALKQEVDDA------TTGT--CQLIMVIK-ET-TAT
RDYNKIKNVSDTY-LGIPSQCVVSSQVRQP---------TLLYCLNLCMKM-NAKLGG-V
TARISG----DNFA---SLG-DRFMVVGATVSHPSNMEQTGDAPSVASMVGSLDKRCG-R
YGGAIKLQ-AP-TAEGI--QDFGTLFRSILTLFHAHE-KFLPENILIYRNGVADGQFARV
LKVELDEARQAAIEFGRQNVPDYEP--KITFIVMQRGHHMRFFPMDNGP---QDL-SHNC
VPGTVIDTDVTHPQHYDFYLISHNGIQGTSRPMRYTVLKDEIGFEPDE-IQGLTYRLCYL
FTRCSRSVSMVPAVYYADLLAVR-GRAFLAARSSARLELIPGQPSVP--SDEPLPASGIP
IIHDDLQ-RFFYV
>EP00180_2180
------------------------------------------------------------
------------------------------------------------------------
------------------------------------------------------------
-----------------------------------------IS-G-------NAY----G
--G---A------AAIP---P-P-MN------------IRVMQEL-TKK-----PELK--
-MVAY-D-GRKIMYSAQELQ------QITGTT-YEVEAN-----DEDNQSDN--FQVKFQ
LVT-GL-NSQSLQNWYQNQ--TEEFP--QDLVAAI-DIVMRQG-RASQLNRYVPWA-GAF
YDMNKAR--VGDLG--EGCDAWRGIYQSVLAKGHG-LSMNMDSTHSAFYQAQPVIQYAKA
LLFRGGRMPET-----LDQHAKR-TLQAALKH-LKLKTDYA---KEIS--YKV-KNLGAS
PREASFFSN------EEGRNVSVLEYF-ETKHGIKLKYPDLPCIVAT-----KKD-----
-----NHIPMEVCHIRKGTRRASLLSPNQTSAMIRVAAVKAPDRIGTAIEAANA-AAF--
SADPICQEFGIEMNTTALQVRGRILKPPVIEYANEE-----AVHVS-NG--QWRAPQRG-
-PGFML-PSA--PL-TSWGVIVGTDTHTL--PDRDLHDFLGSLARSMDSM-N-IPST---
-EP----MIIRRIRVIGQDM--AR-ARDEISAIAD---RNRKP-RIQLLLIIV-RN-QDV
PIYNAIKKAGDCD-LGFPTQVMLAKHATFGK-----KRGVNMYCSNLVLKI-NAKLGG-K
NFTPLP----MTQPGMGFEN-NPFMVIGADVTHPAPG--SRAFPSISAMVGSLDRWLA-S
HVGVYRAQ-EG-TVEVV--EALAEMLEEMLKAFAARNKNVLPKVLVIYRDGVSDGQFAEV
LNKEMAAIWDGCRKVQ----NTYKP--QVIFIVCKKRHHTRFMTVDPRQ---SDK-SQNM
PAGTVIDTGVTHPKEFDFFLCSHAGIQGTSRPAHYHVLYNDDKLTSDN-IQCFTFRLAHA
FARSNRSVSLPTQTYYAHLLAFR-ARCYVPPEAQPASHSTESNGDQ-------RPL----
---SEL-NTMHFI
>EP00181_4581
-----MEV-ETEQEVMG-------------------------------------------
--------------------------G---------------------------------
------------------------------------------------------------
---------------TTTTTTTEEFRPVRR-PG-------IGTAGQTLQVTSNFYTVEL-
---TKEGGIQQFDVTVIGKTP-N-----------LLR--KVITAL-ETQHE---ERLGGA
-RFAY-D-GRDLAFSDRAID---LS--------FEVKLA---------EDDT--FTVHLK
RTR-TA-DINELMEYIAGG--EKDDP--DHARQAL-QIILSTG-P---KEKYKSIG-SSF
YYPENA----VDLG--RGCEAWRGFHHSLRVLQGG-LTLNVDISYSPFYQSRMADEVVLS
ILNF--RGPPRE----VSDRERL-EIERELRG-LLVKTTHR-GKADRS--LKI-IGISRF
SAEQDFFTN------RDGREVSVASYF-DEAY-KPLLYPQLPCAVVG-R-G-PKPD----
GPPLQQRIPFEVLKICPGQKRTKKLRDQMVASMIRACNVKPRARLDEAAQSRAI-ANY--
EEDPVANLFGISVAKEPLNVSARLLDPPTLHFNIFSQ--ENQETPI-NG--QWNM--RN-
-MAYF--SGQ--TL-SHWGVLVLVDERMA--DNRRVQDTISGLLSACEEK-G-IKV-ENS
-NP----PVKRDPYS--RDV--LAAMTDLKNMIES---RSNGE-ACQLVLVIK--D-VDN
EMYKNIKTASDIS-LGFPSQCALAKNLTK----------GPQYFGNITLKV-NAKLGG-R
NWVLSA----EDLR-IGNDN-DPFMVLGSCVTKPQNR---SNTNGVASLVGSLDPQLG-S
YATTFTNQ-DA-KDPYI--IEMKSMVAIVLRRFRSEG-GKLPMKLLFYRDGASEGAFPTI
MSNEIADIKAACASVE----PGYEP--KLTFIITTKRHHARFCP-PPNF---ADR-SGNC
KPGTVIDAGICHARNWDFYLFSHSGIQGTSRPARYTVLLDEIGFDADS-LQRITYNLCYT
YARCPRSVSYVPVAYYAQLYGLR-ILHIQGGDDEFSDRQSVASGAHP--GQGEEPVKKFN
KIHERLETVMFYM
>EP00185_7257
------------------------------------------------------------
------------------------------------------------------------
------------------------------------------------------------
--------------------------MA----------S--GMAGAEVPLVTNCFRVEIE
RP-----SCYKFHVELKFI-P-EPVD-DPD-KRGVAR--KVVDRV-VADLW-------GE
-VTAY-D-GRAVLLA-RPMS---GEHGRESAE-GEVVIP-----------ER--YTYQIK
MTN-AL-PLDVLQKAVSDQV-RDQLE-RLDVLRAL-ETILGET-P---NKTMTKVK-GAF
YNP------GDD--Q-GQYVARRGFSQGCRVGTDG-ILVVVKHRYSAMYP-AVTLDRYAG
LLDI---------QREWTSFEIR-DFLSKIRK-LKIELTYR--EQQKE--LCV-EGISHE
PVGRLFFQD------REGRQISVIQYF-FSQYGIEIRHPNLPAIDTA-K-P-ARGGPGGG
DRPRNAWVPMELAQICLGQKLGERQDKRIQGELLRLENVRPDIRFQMIHDVYVK-YARAP
DGDRIAAAAGVKVTDGFVKLVGSMLPVPELRYKKD------VVEAR-GG--DWNMQSNS-
-TQFY--ESAP-PL-KSWCIMDLAG-------QSVINDLVSSIMRMAPEN-G-IDI-QR-
-EP----DVVPVFELSEQAV--GNAMSDMIDKSVQ------GE-RVQMIVVIK--A-QND
DVYRSVKRMGDSL-YGEITQVVNSRHLRSRL--------SPSYVSNILIQL-NAKLGG-L
NFVIDR---SLIYP---FEE---AMMVGQDQQRPRGRS---EQPSVVAFTATYEHTLM-R
YYGVSGIQ-KA-GEPCI--LAFEEHFTKLLAYYKETN-GHLPKTIVLFREGLTEGKFSTI
VEERNDSLFAACEKAK----SGYKP--KLVYLAVTKKHAVLFKT-DSSQFM-NSR-TGNL
KPGIVVKDVVTTAGRREFFIVSHAGLLGTSRPCRYTVLMDEAGMTDIQ-IQRMCYNLCFT
WQRCTRSVSVAAPAMYAMLLAQRLGA----VEAEGSGAQM--------AGNGRRPAEWLG
RVHTSL-DTLFLI
>EP00206_4326
MAKVEAAAASVVAAAAGARGRGR-------------------------------------
--------------------------G---------------------------------
--------------------------------------------DRPPPRFG--------
------------------PDREAQLGSAAR-PGEM----PL--QGRHA----NAF-----
T-EFPKAQAFHYDVSIASVNP-PP-R-PPPNTAELSR--RVIAAL-AEQ-----EDWP--
KVWAF-D-GRKSIYAAKLFL------PQHENI-FEVKAT-DGE---SDRPRR--FKVTIK
WAQ-TI-NIRTLHDFVSGE--GEEIP--QDAVQAL-DIALKHS-V-SYRDDVKTFA-RAI
FDPTKV----KPLG--NGAEVWLGYQQSLRPSQGG-LTLNVDLAATAFLQPQPVIDFLMR
ATGL--RSPRD--FNRLTPQQHR-TASKAITG-LKVEVRLG-GTFNRK--YRA-KGLMPK
GPADLTFHNE-----ADGKEMTVAQYY-EEHYHISVKNPEVPCINVG-T-P-TKP-----
-----VWLPPEVCWIASGQR-RLKLDERQTAEMIKTSAQRPQERKEYLQRCLRNFADL--
PHDPIVQAFGMDVDPNLLKVIGRQLPPPELQYNNRNV----TPEPD-RG--SWDM--RG-
-TGFF--KPG--TI-TSFAIAAFCSQRNAADDPVSLQNFMWDLVRGCTKL-G-IQV-PRM
-TPVP--LIVWHNPN--SNFP-GETMVAAFEAA-----GFFKR-DPDIIFVVL-PERNQT
EVYKAIKRASDSF-LGVPSQCFNPQKGGICT---PPRRGRDQYVANVAMKI-NAKLGG-I
NVNLIS----RPVK---WME-EPFMVLGVDVSHPVGF--NKSSPSVAAVVGSLDNSLS-S
FGTEIVLQ-GH-RVEVILIINLKQAVRTLLLLYEKTT-GANPRRIIAYRDGVSEGQYPQV
QRLEIPQIVEAIEQRK----CDVRDDIPITYVVVSKGHHTRLFPASPRD-----------
--GTVVDRAIVHPKEYDFYLNAHASIQGTSRPVHYHVLLDQNNLGPDQ-LQSFTYDMCYL
FCRCTRSVSIVPPCYYAHLAAFR-GRILVSEGMSDTETSVSSGSTG--------PTVECA
KAHANLR-KMYYV
>EP00210_6357
--------NQSKSARKN-RRRNE-KK----------------------------------
------------------------------------------KASKM--SGGPPKKASSL
H---------------------------GDSVTSFRT-------TPPPKVVE------KA
IF---------------SSQPKATNAMVVR-PG-------FGTMGRKVKAFCNLFELS--
---WETDIAFQYDVTIEPV-P-T-RI-RTE----LCR--TIFAAV-RAGMRLPL------
---SY-D-GRNILFVPGGPI-------ADLSP-KRVKVM------VDDKEKS--YLVSLK
PTP-NV-PLNQIRQYFEDV--SMDLP--RPAVAAL-DVAFRHI-A-SMDPRNSTIG-CGI
FTKDRL---AQMIS--PGVHAWAGYTQSVYPCQSG-VYLNVNSCFKPFVNEQTVAEFMVE
AVSSIRRVSADQ-MNAYKQVEIRLRLSSELKK-LKVKTIHN--PRRETY-PNL-AGFARG
TSQSTTFKD------RSGRTINVVEYL-KKDCGYTVKYPNLRLLGTL-K-K-DKP-----
---SRIELPPE-CVLIKRQNYKKDLGVVQKARLIQAATLNPKNKKQYIEQTLSNLSNQ--
ANNNHLKAWGIHVKRNMLEIPVRVLPAPHMACGEDKV----VDIQG-KG--EWDI--KE-
-NQFA--NPV--NV-QSWGLVNFCK-DEV--QNAGIKTFFDDLMAVMKKK-G-MTV-NVL
--PF---KIDAKLNE-ISYT--TQILQKCAQGANA----KYNT-ECQILMIIL-PDVTTD
ELYQEVKIASDQL-IGIPSQCILSTQSGLHP--SSEARNRDAYLYNLTLKM-NAKMGG-S
HSVLYTPPRSFTYP-L-VGD-KPFMVMGADLTHPPPI--SDDKRSVAGVVGSLDQDLA-Q
YACRGLVQ-EL-GREVI--VDLKSAVKELLLTFFKNN-GLKPESILFYRDGVSQGEFPKV
VTHEFKAIKQACAEMG--PGADYYP--KITFITVQKRHNIRIFPADLTD---VDA-SGNN
LPGTVVDTNICNPHGFDFYLISHAGIQGTSRPALYSVLVDENNFDADS-LQLLTYWMCHV
FCRCTRSVSYCPPAYYAHHAASR-CKILHLK-----------------ARQGQRP-----
-VHENIKDRLYFV
>EP00218_7336
------------------------------------------------------------
------------------------------------------------------------
------------------------------------------------------------
-----MTSEAEATAAAMTELTVSTVELAER-PT-------AAKIGKPTMVLANHFKMSV-
---DFSKVLYHYRVNID---P-E-TS-FRG----INR--MVVEKL-FA------EKFETH
-AYAY-D-GRFDAWTSNPLDL--GE-EATGAK-YDVILD-PQK---GRDERP--FLVELK
LVD-AA-PLQLLKDYVDGKL-VDARP--SLQIQAI-EIMLSNL-A---LKQFTAGG-RKF
YTDTFPR---IDIG--EALELWKGFYQSVRLTQKG-VMLNFDLANTAFYKPMPCLEYLRM
VCKGG--------SNGPSRSALI-DAKKKITK-LFCNLVHL--PDGVK--KRC-MGLTPE
SASEYKFQLG-----REGPEITIENYY-KEKRGIDLKYAHLPCLMFG-A-G-KRA-----
-----CAVPIELCAIAPGQRYIGKLSANQTSKVIKAVVQRPQQRFADNLRLVKL-AHK--
QGSKLAQEFGVKIDTDGTKVQARLLGAPELVYCKGA----KDTAKQ-PG--QWNMT-SG-
-KQFH--QGA--HL-INMVGIAFCNL-----KPGDVKGFCTTLVAKCKQL-G-MNVN---
--PDL-VKVV-------AGD--IRNMRQSLQLAIKSIGGMKPP-HLPMVVCCI-PD-DTG
PCKALLKTEAETI-LGIPTQCILAKNVKKYS---KDEKGADQFHANVALKV-NIKLGG-R
NYFVDL--KKGVER-F-VAN-EPTMIIGADVTHPAPG--STKFPSIAAVAGSVDPYLA-R
FTTLCAAQ-AG-RMENI--TSLGGIMAQLLKAFYQGT-KRQPARIVIFRDGISEGQFKPV
LVEELQAIRAACKSLS----ESYSP--KITYVVTTKRHHTRFTCVDPKD---ADR-SGNI
TSGTVVDSDITDAKTFEFYLCSHAGLQGTSCPAHYHVLYDDNKFSVDG-IQELAYNMTYT
FQRCTRAVSIPPAVYSAHLAAAR-ARMWLDMRESSSDTESVVSGSGES-VVEALPS--PT
AFFKGIAPVMYYM
>EP00229_93
------------------------------------------------------------
---------------------------------------------MS--SYAPMETD---
---GTGGY----------------------------------------------------
------------------PPPPPHVPLPKR-AG---R---LGSSGRPITLVANHFFVDV-
---RRMVELSLYDVTIT---P-P-MP-KERSPARLCR--TVMKEL-ASRYK-------WP
-PLAY-D-GSKQLFAPSGHEA--KEHRQDGVT-YRVERP-DDL--PGDPGEE--FLVRIK
FAV-PV-RVDAIDAHLRGDP-SELIP--AAAFQAL-DAILRHE-R-AMNPLWVSIG-RNF
LDSKNT----VKLS--GGFEVWKGYSLSARPTQGA-THLVVNMAAGAFISEQSAVDRLCV
LSDG-SGGPEAPRLPRLDERTWR-EAHAAFKG-IKIELTHF-PGSRRK--KTC-RGLTKL
PANRQMFRD------DTGRRH----------HQRRLKYPELPCVICG-T-S-AKP-----
-----VYFPLEVCHV-PAQRRQLLQDSTASAEMIRVTAAGPDNRKRDIQSQMQN-----V
CKDRTPRDYGLDIKSQMVQVRARVLTPPRVFYSRDQF-----LDPS-GG--AWNL--RG-
-QTGLREGNN--EL-SQWAIISFDRYVR----RDDCYDLGRTLKQKMEQI-G-IRV-TAE
--PI---SLDQGGGG--YPG--GENIEDCLKRVVR----KFRD-KPQIVFCVL-PK-DNK
HIYNSIKECAEIE-IGVRTQCIMNKVGGGGG------GLNDQTLANIMQKV-NAKLGG-I
NMLVSPVTAAPRSP-TQLFS-KATIIFGGDVSHASPG---SQASSIAALVGNINRSCT-Q
YVARLSAQ-AN-RKEMI--DDLKSMAREIMIEYFNSNPDSRPERVIFYRDGVSESQFQAV
LQEEIPFLRAAFQSLG---DGSYNP--TITYIVAQKRHNTRLFVANPRDG--EGR-NRDV
PAGTVVDTG---RVKFDFYLQSHSGIQGTTRPVHYHVLKDENGFTPDA-IQNLTFALCHL
YCRCTRSVSLVPPVYYAHLAAGR-GAQYDMAVMRGSDTSSVGGSSGGGAGKDDAPT-RRI
QLHQSVINNMFFA
>EP00247_44017
HGPRKDPIVLHSLPWSG-ASSPF-SPCSPPRRRISPPRRG----PKRGISSPRRGNSSPV
KS------GPCSPRRISRVCSSPTHAGPTHPREGHPGRTFDEIAFKF--QLKPRRPTSGS
LEEQRRGRCVRNRPSTVVAPRLFPPQANESAGWCPSS-------PSPPAPTP------SA
SE----------------SAAGDALLLPAR-PRE------KAHSGRAEIIVVNHFKVKD-
--TFKFGNIHAKRMTVV---P-P--------SVDLHR--KILEVL-KVRMK---ETFGSI
-PLVY-D-GRDSLYSNMAFP---FG---TLCE-RYTPLPS------KQQPPH--YDVKLE
PRG-PF-LGNLLQKYIEGDD-MLSLH--EEYINAL-RVIMQEH-Q-RNSSRVVQSG---Y
YYPDASYT--TPVN--KFLNSCTGFFKSLRPTKQG-LVLNVDVAQCWFFTSKTILDYVLE
MMAR-QLVPNK--QAELSPQQRD-FCLNLLVG-TKVILDYYPGEVVRK--SKV-EGLSHS
ATSKLTFMKQP----ENVDNVRVTDYF-KEKYAKEVQWKNLPCLILK-S-T-NGK-----
-----VYVPMELAKLSPMSRFVGQGIERGKKFDFHNYLRNPGARCKRIGDMMEEINRH--
ISDPFCAAFELGFQTSMTEVQSRVLRAPIIQFKDGQEP----VDPGRVG--FWAW--NH-
-KQAL--QGS--RI-CWWGVCDLTGG-----KFTKRTEWIHFITSRATEM-G-IKL----
LKPM-RAHVCHLESL--NTT--FALIQNAIPQGEK----DRGA-FCQLILVIV-DG-HRS
PLYNEIKYFGDIE-KGVPVQVVNYYPLQQSY--LDDKCFNKTAATNLLLKV-NVKCGG-R
NFRLHQ--HVSNLS-S-IRN-RTCIFLGADVSHPGVG--DHEAPSIAAVVGSIDPDSV-R
FIARHSAQ-KR-YTEII--LNLQELVLDLLREWHQAN-RCLPQVIILFRDGVGQSQFQEV
LEKEVNAVKDAARQAAV-SMSSYEP--CITFAMVQKRHHTRLFRRICDRKYSGCR-DLNV
PPGTVVDDKIVHPRNFDFYLCSHSGEKGTSRPAHYHILYDGTGFSADD-FQNLTNKLCYM
FGRSTRAVSIVTPAYYAHLAAWR-ARVWYQAMRQKRSSISVGGGGGGEYYSVVPPS----
-VHPRLRLHMYYL
>EP00269_17061
MPPR----GQEEEFRQG-RGRGR-GG---PDGRGQGGREGGG--PSR---APLEAFQRPR
TI------------GSQRGYG-----GGSG----------TIDSSGS--QRVPGESGVAY
NQSAAGSQGGHGGASSSTAP--RPQTIEGSGQSASAD-------SLVPRVKD------LD
VKSAPVSSSSTGDV----PTSSKALVPPKR-PD-------RGTVGQKVTIRVNHFKMK--
---VKDAPIFHYDVSIH---P-A-VG-SKG----IAR--ALERQL-VSQYRA--SELNNL
-LPVY-D-GSKSLYTARRLP---FE---QKD--FKVTLP-EEE---GRRARE--FKVTIK
FAA-EL-DPYQMDLFLEGA--VLQAP--YEFLQAL-DVALREW-P---MKSYVPSG-RNF
FDPSFGR---LALE--GGFEAWKGFYQSVRPTMQG-LVLNVDLSAAAFYEALPVLEFLKK
SLPY----FDP--SRGLSDGDRA-KAKNLLNR-LKVEVTHR--NIPRR--YRI-SGLSLR
PTKALTFTT------DSGQEVKVVDYF-WTTYKHKIQYPELPCLELQ---G-RKT-----
-----TYLPMEVCKLAAGQKYQGKLNERQTTNMLRFTCQIPAVREQNIKTLMSNVHDF--
QQNDYAAEFGIQVAKSMTSLHARVLPTPSLRYSSNQ------ITPS-DG--GWNM--MR-
-SRFL--RGG--VI-RRWTLVNFTRL-----AREDVDAFISELIQRCVAV-G-VQMD---
--P----PVI-PPS---SGR--LEQYDTLLRNAVRNHASKPGE-GLQLVVCLM-D--AKH
QIYGDLKKLCETE-LGLVTQVCLKKNVMKEY------NSLSQYLANLAMKI-NVKVGG-Q
NMDLAQ--LRLMVP-S-ILG-KPTIIFGADVSHPMAR--DDTSPSISAVVASMDPSAV-K
YLARARSQ-RG-RVEMI--EHLHDMVVDLMRAFFTHT-RLKPERLLFFRDGVSEGQFSDV
LNNEVQAIQRAFLTLQ--PNGDYCP--QITFVVVQKRHHTRFFPADNNV-----V-SNNV
RPGTVVDTEITHPREFDFYLCSHRGLQGTSRPTHYHVLLDQNGFRADQ-LQTLVNSLCYT
YARCTKAVSVIPPAYYAHLVAYR-SRLHVDSVAAGAGSSSARAAAA----ECRLPE----
-VLPEVRNYMYYC
>EP00286_14246
------------------------------------------------------------
-------------------------------------------MADD--PCGPKRAR---
----------------------------ERTPKQLKT-------DKPTE-----------
------------------GTTTGVMPFTPR---------GWGRNGRRVAARTIFYRLRMD
--KLDGVNIFQYEVNVK---E-Q-GS-SEFE---LSK--GIKLDV-MKALE---NKLGTA
-RFAF-N-PAPTLVSPFKLK---PE-EVEEMS-LIVDVP-KPN---EKRKRN--FEVMLR
LTR-ED-NVRKVLDEYQG--------NLIHLLTSL-NVVFHCE-PL--QRMDASRG---H
YTTMRSIE----IS--RASEIYRAFTQSVKLAERG-LVLNFNSGAAVFYKQMMLSAFLET
LINM--RAFQT-----ADENEAK-KVNDLLVKLLKVTFPH--KGKKRQ--ETV-KGLAFD
KARDVTFFNKN----EDG-KVRMTDYF-RDTYNINL-LPKVPIIWTG-T-K-KKP-----
-----SYHYLLHAQLAAGQR-KNKVDSHETEQMILKTSEEPRQRLELIDGLKHQVARF--
DKDPVVEAFKLELSRDMIVVDARILEPPRIETTPGQF----VRFQK-RG--EWDH--R--
FTSLF--CPV--EL-VAWGILVTDPF----FIQADVDSFCKQMQTVCREK-G-IKM-T--
-QP----HVKFVTNT--RDL--EGDLKRFVQDVSR------DK-SARLIIVFK-PD-NDS
VRYSEIKRVCDCE-LGIPTTCVNSRKETTIF--------KPFYVKGIVFKI-NAKLGGSV
NWRVH-------LP---FPD-TKTMVVGIDVSHPAPG---SRQPSVFAITALMDPWGH-R
YRSRYRAQ-SR-RVEGT--TDMEDMIEGLIEDFEQCT-DGLPNAILVYRDGVSESQFQQV
LATEVQAFRNVAAKLAA-DQADVMP--SITYIVAQKRNHARFFPTNDRD---ASG-NGNF
DAGLVVDTAIVNPRMFDFHLLSHAGLQGTSRPVYYHVLLNEGRYTADD-IQALTYALCYG
YSRCTKSVGCVAPIYYADRVAER-VRLYYGGDWDDLMTGTVQSNVSG--GSDRQPE--TK
IIHKNXAKDVFHL
>EP00286_22528
MSDD--------------------------------------------------------
-------------------------------------------------QSGPKRAR---
----------------------------ERTPKQSKT-----------------------
---------------EEVSDEKTFTPFAIR---------GKGTRGKVVSAITNYYRLKMD
QH----VNIFQYEVIVK---E-Q-GS-TEFE---LSK--GIKLDV-MKALE---KKLGTT
-PVAF-N-AAPTLVSPYKLK---PE-EVDEMS-VVVDVP-KPN---EKRKRN--FEVKLR
LTR-VD-NVAELLDHCQG--------NLIHLLTSL-NVIFHCG-PL--VRMIASRG---H
YTKTNFQQ----IS--KASDLYRAFSQNVKFSEQG-LVLNFNSGAGVFYREMELVDLFAP
LIRM--DAVKR-----LDQNELK-RVNKLLGGLLKVFFPHT-KGKRRQ--ETV-KGIAFD
DAGMVTFLKKD----EEG-KVRMLDYF-QDTYNMKLSV-DVPIIWTG-S-K-KKK-----
-----SFHYLLHAWIAPGQR-KNKADPGETEQMIKLTSDKPPQRMRMIDGMCQGEARF--
GEDPVVQAFSLQIQRQMITVDARVLPPPRIETTHGRD----VQFKG-GG--DWDH--RG-
--SLF--SPI--GL-LSWGILVTDRF----YAEHMVKRFKELMEEVCREK-G-IKL-N--
-PP----HVHFLNNS--SNL--QDDLKGFSNEVSEIASAKQKM-PTQLIVVMK-PD-NGS
VSYSEIKRVCDCE-LGVPTTCCNSKKMKGEF--------KFPYVKGIVLKI-NAKLGGSM
NWKVH-------LP---FPNNVKTMVFGIDVSHPAPG---SRQPSVGAITALMDRYGS-R
YLSRYKAQ-SR-RVEGI--PDMEDMIAGLIEDFSQSC-MGPPDAIVVYRDGVSESQFDQV
LATEVRAFQNVARNLSQTGKGNWMP--TITYIVSQKRNNTRFFPANPRD---ASR-NGNF
EAGFVCDTTIVNPRMFDFHLLSHSGLQGTSRPVYYHVLLNEGDYTPDA-IQELTYALCYG
YSRCTKSIGCVTPIYYADKVAER-VRLYYGGDWDDFMTGTAQSTVSG--GSDRQPE--TK
VIHENMRETMFFL
>EP00286_26052
------------------------------------------------------------
------------------------------------E-----DMAEC--EPAPKRAR---
----------------------------SGFVEKSEA-------DTPP------------
-----------------------SLPVPKR-PG-------QGMEGKGVQALTNHYRLNI-
---QLPMVLHQYEVSIS---E-K-GD-GENK-----K--CVKLAV-MEALE---KRLGGG
-YA---H-DDTCIVSPKKLK---PE-EEDEMS-LLVDVP-KPN---EKRRRQ--FEVKLH
LKK-TV-VTRQIVEAFNSN-TSAATPQITHYVNLL-NKVFQHG-PR--QRMAASKG---F
YSAAERQR--LNLS--AISHLYRGFNQNVKFTADG-LILAFNSGGGAFYKDMWLHELIAQ
HLDA--RAFAA-----RSQQELK-KVDNFLKHMLKVTFPHQQQKAPRL--ETV-RGLAFV
EVDDVTFLSPDNPDMHDGSRVTMGAYF-QERYGITLDR-NAVLVYTG-S-G-SRK-----
-----SFHCLEHAKVTVGNR-KLKVDPQETAGMINHTSQKPQDRRKLIDRLLRTEADM--
GNDPVLRSFDIEVDENMLSIPARMLPPPTITLNDAGK---KAEHRGTPG--EWQH--HD-
-RLFTP-IPG--GL-QAWVVMVGDRI-----PQREVDDLVSNLTEAAKQS-G-MSP-R--
-AP----EVVWAD---------RGDLPG---KLSALGA-------LQLVVVVF-QQ-APS
GVYGEVKRVCDVE-LGMPSTCVVMKKFSNT-------KHKLGYCKGVMLKV-NAKLGETV
NWEVDIG----------IRA--KTMVLGINLSHPAGG---TGL-SVFAVNCLMDFGGH-K
YSTRYHTS-HL-RGGGV--QELEAMLDGLIEEFVLR--NGTPERILVYRGGVSESQFSQV
VATEVPALRKVVTALS--TSGEWQP--SLTVVVCQRRTGTRFFPPGPYV---SAR-HGNF
HAGLVVDAGIVNRAVFDFFLLSTPGLQGTSRPAYYHVLLDEAPYGADE-LQRITFGLCFA
YARCSKAVGCVTPLYYAEAAAQR-VRLLNAPFFEDRWAPSSSAAASA--AA---------
-------------
>EP00294_681
------------------------------------------------------------
------------------------------------------------------------
-------------------------------------------XLVRPMTEILER-----
---------------SKRKRPDVELGLATR-PPHA----DF----QHVRVMTNHVVVRT-
---SPDLVVHAYHVEIEGISPLED----------DVRS-RIR-DL-------------GE
RCIIS-D-GRHTAFIPNKLE------EGDLICESEAEGP-------NGKPWK--LRFTFA
LTD-TF-VFREFQ----GKQ----LN--HDVVRSL-DIATRFA-S---SFKFFLIN-STL
FNPKSFSAC---SS--PGSCFLRGQYQAITHCENG-FTLNIEPAAGVFYEPVSVYKYLEK
TLGSS-RAFMS-----GDPRSRR-DATRAMQG-IKVEKTHM-----RSA-FTI-KGFADR
SLSEEYF-------DLKGKQVSVADFF-RQKYHADV-DPRAPCFQAG---E-SRECCTAK
LPKPAQSVPLECLQIIPGQ--IRKLSPGQTAELIKLTKRCPADTRKEVTNLLQD-LRLH-
-EDTHVRKFQLSIDVKPLMIPAEKLPVVQILLGGGRNL---------NG-PAWNMV-RN-
--QYKA-TGA--PL-TAWCVLGLYD-PRQ--FEDEVTRFAQDFQKVAEQR-G-LM---NR
DCPR---PIFHFGGH---------PVSATFKEFYD----KLGN--PQLVIVIV-PR-RNC
DEYREVKWVSDVT-FGFPTQCVSWDQYRAQK-------NPDQYLNNIMLKV-NAKLGG-V
NWCLSS-----PLP-K-ISA-VPSIIFGIDVSHPAPG---SFHPSVAAVTCTVDELFC-S
HAGTFRAQ-SS-RQEAVDPDKLKDMVKDLLKTFYNKT-EVKPARVIIFRDGVSEGEFGSV
LASELGAFRAAFQELE----EGYNP--PVTFISCQKRHHTRLLPADREM---MDD-TGNV
PAGVLVDTGIVSGHYWDFYILTHSGIRGTTRPAKYSVLKDENGFTSEE-MAMLIWPLCHL
YQRSTRTVSLVPSAYYAHLLAAR-GEKLLASEGAGLDTASHCSGSSD-QARLRAEAADFG
GVHKNLRDSMFFV
>EP00294_5166
--------GGGSRSREG-RNE---------------------------------------
----------------------------------AGAGEATSMLN------MP-------
----AQGQAAAMQAGPAAV--------------------------NPPGALV--------
--------AGSLQF----HLSKRTTPLPLR-PG-------FGQKGRPVDVRCNLFPIT--
---SQLPELFHYDVELAT--E-K-LR-PKV----INR--AIFLAA-KALYGV--PAWGGV
-PLAY-D-GIKNIIAARRLP---FE---DQT--FPVEFE----------ERT--FTIRLR
LVA-II-GMAALSELLQGR--SFDLA--QDSLMAL-DIVVRHV-P---SFTLTSVG-RSF
FDPKMS----HYLG--LGINACFGFHSSVRPTQSG-IALNCNTATTSFVGPVPLLELCSQ
LLGK-RDVMDM--RAGLRPQERL-ALLKTLKL-LKIHVVHI-GDQRRK--YAI-SGISTQ
SAEDYKFDVP------GKGKISVAAYF-AQNYK-ALQFPRMAMVSVG-N-K-TPP-----
-----AMLPMEVCVVLAGQQYKRKLTGAQTQEMIKATCFRPSDREARIMKSLNT-A----
TEDNYLKSFGITINKNMPTVRGRVLNPPDLQFQKDV------VKPQ-AG--SWNL--NR-
-SSLF--ESG--QL-SCWGVVDATGF-----KGDHLVPFLQMLVQTMTNK-G-MKV-SMR
--P----RVT-AAA---QAV--EQAMKESAGQASR---EAGGR-PPQLLLVVL-RD-KDP
-VYSHIKLVSDTM-LGVPSQCMLAKHAKMP---------KDQYCANLCLKI-NSKLGS-R
NSILTAPFK--------HYA-EPYMVVGADVTHPAPG---SLRPSIAAVVASHDRTAT-N
YACAMRVQ-PS-RQEVI--TDLEGMMTELLNAFGP----YPPRRIIMYRDGVSEGQFSQV
IEFELRAMRAACAKYG----QGFDP--QITFVVVQKRHHIRFFPATRNDA--DPK-NGNC
LPGTVIDTTICHPVHYDFYLIAHQGLQGTSRPAHYQVLHDDIGFTPDE-LQEMTNCLCYC
FARATRSVSLVPPAYYAHLVAAR-AVCYLPEEDTVS------------------------
-IHSGDGX-----
>EP00295_6096
------------------------------------------------------------
------------------------------------------------------------
----------------------------------------XEVQKRAPSFEMI-------
----------------------------SR-PD-S------GRQGRPTTVAVNHFAVNVD
---IPA-EIFEFKVSFNTIGPMP-----------NLREFELINEL-SRRIQR--------
-PIAF-D-GKTQMFVGEPLPSKPFDEPGDVLTHVSVTVE------RQGQP----LQLNVK
L--ESV-RL--------GKP----YPVAEENKQCF-DIIFRHSL----LTRCVPVG-RSL
FD-DMNDRM---AG--PGFETWRGHYQSLNPCPRR-MTLNLDLTTHVFTKPMNLADFVRE
LVNP------------REPAAFH-HVRGXIIG-LQVTTIHRP--DARP--IKI-KAFCXM
SAARMTFPK--------GREVSVQEHI-ETTYQRRLRNPDDMLVECGKPDA-SKPT----
----LQLLPMELLMIVDGQRVRK-MDPVQTAACILKSKQRPAEKRRMLQEYVRE-LDL--
-NRNVSAQFGLTVDSRLMTVPARVLEPPKLSSGG-----SGTIIPR-EG--AWNM--NR-
-DKFF--KGG--EL-INWGVLGFVN------NWDRVNAVAELLGQKAHDK-G-MMV-R--
-RPH---KVALSNNTLRNARSSKEDVLSEIGSIAKRGAR--GEGRLNLVVIVV-PQAKTD
PAYACIKWATEVQ-LGFPTQVVALATFDKQK-------RPDQYITNIMLKV-NSKVGG-I
NYILDS---SSQLP-I-LGD-RPFCVFGIDVSHPGPG---SFQPSVAAVTCSVDPHAA-Q
HIGTFRAQMDGGRQEVV--MDLKSMVVELLRKFYAVA-STKPERILVYRDGVSEGQFATV
LQEELGAFKRAFRXLQ----EDYDP--PITFVTTQKRHHTRIFAESQRD---EEG-SGNL
MPGTVVDTNIVGESMFDFYLMSHAGIRGTTRAAKYSVLWDENQFDYDT-IQAVTWRLSHI
YARCTRSVSIPPAVAYADRLALR-AAALMQELGLSGLSGSVSGSSTARQRREMQRAVGTF
KVDDKVE-QMYFV
>EP00314_33413
-------------MADG-ITS-------------------MTYSSKRDDYVEVFSF----
------------------------------PA-------------------APALGGQAE
---EFEQR----------------------------------------------------
--AEKFVEHMKGSQR---EAAQRLQQWPLR-PDG------GGTLGKPVRLFSNFSPVRV-
--REGGVEVHQYSLAYLKG-E-E-LE-LRTT---RRR--DVLLEF-KDNIDVAFGVREGA
-AWVW-D-GDKIFISTRRID-------------LSMERP---------------LKLTWQ
YAR-SL-RL------------------EGDHREVY-DLVLRHE-Q---SMMFKAVG-KAI
FNPDRQTW-RDRFQN-LNKTLWLGHRQSVVRGEGG-PMLLVDKAVTCVLRPVKLIEFLCV
ELGL--RQHRK--LST------Q-ELAAELRK-PKVLADYAEWEHKRKGGRPL-TDVSDK
LPREHFFETPQLRQQHPAAEISVQDFF-RLRYGIELKHPELVLVGFG-K-G-GR------
-----NLVPMELCDFVGGEA-ARLATADERSKLVKETSQPPAQRLEEIRTLQRD-----V
GRDATCRAFGLEVGPLLDNVPGRVLPVMSLGYGPENN--PRVAIPEFRG--NWRTP-PG-
-ATYI--RPG--NV-QRCVVGLFPPQHFL--DVGGLQRGLSGLIADAGKL-G-LNL-DFG
--P----LVRLEGRE-VRLQ--DPSLLMCLRDTSS------AE-EQELARAFG-EL-GDN
AIRATNKALCS---IGIAVQC-------------------KGYWSNLLDKL-NLKALG-T
NYYPLCEVLQPGLQ-L-LRE-CPTLLLGCDVHHAAPG---SSRPSYGALVGTVDKFFS-S
HYTEVRAM-TG-RQEPV--DDMQSMVREQLKAFYRYN-GIPPQRIICYRDGVAHNQFEEV
HEVEIHAIERACHAIE----QGYQP--QIVFIVEQKGGGARFFANENGRV-PGQQ-MGNQ
PPLTVVDTVVVDESTFSFHLTPHHGMKGTSRGNLYSVLRNDPNLSSDD-LQRFTSQLCHL
FQRCKKIVSKVAPNYNAHLAAEMEERESFSD------TASVSSDAAAC------------
-VHERLKTRLFYT
>EP00323_13620
------------MELLG-------------------------------------------
--------------------------G---------------------------------
------------------------------------------------------------
-----------------------------------------GHAG---------F-----
------------------------------------------------------------
------D-GSKILYSSSALA---LPGGEERLT-----------LAFAGTKRQ--VTVTLS
FAA-TL---QAGERFASGL-RADD----RKHLAVL-DVCFKHA---STSVGLKALG-TAL
FDARSQRAWIRAIGN-KTFELWKGKRQTIVMTAKG-PMMQLDAAARVMLSGLKLDDFVSK
LVRK--QPEQ------LQMEDFA-KLDRMLRK-VKISSTHCR----RS--FIL-RGIDIE
PCSRSMFPCTD----ADGKEMSVAAYF-ADKYDHPLKRPQWPCVCVG-P-A-NDPH----
-----NRIPLELCSIITGQ--PAPVTPEIQAEMITATADGPESRFKFIEGVHRD-MLQDV
AANATPMAFEIDFGKQLIEAEATILRSPVLQYKASGQRQDVQVMSG-KG--EWNL--RGS
-LGFY--QPG--RV-DGFAVVKFERA-----DDRLVNTFIDKLMGFARSR-G-MDI-GRQ
-EG----TIVDLSSH------HGEAIEKALDTAIR----RLGT-RVGLVICFI-GDKNAK
ELYPAIKRWSH---IGIPTQCVQVGKATGPK-----LGTSPQYHAGVLLKI-NLKLGG-A
NCICKA---PDGLG-I-LRA-APTMVMGFDINHPQPG---SNKPSYSALVAALDIECT-K
FHTVIGSQ-RS-RTEEI--VGFVDKVRECLRAFHRLN-GTHPRRILFYRDGVAHNQFEAV
KRVEVGRIFEACRDEG----KDYVP--ELTFIVVQQRTAARFAQQNK----------SQL
LPGTIVTSDVVGNDGMDWYMVSQKGLKGTSRPTHYHILQADFGAPA---LQQLTFDLCHL
YARATKVVSRPAPVYYAHRAAFL-AQYYKDGYREENMTTSHGSRGSGG------------
---QSI-NTVYFA
>EP00403_48274
------------------------------------------------------------
-----------------------HCQG---------------------------------
-----------------------------------------------PLYIQQ-------
---------------ALTMAHSSDLQCVKQ---------KFGSKGNEVSLRANSFAVQIK
GS-----KLVWYDVNFDSAQP-EGAQK----PGKQKRW-LAMKTL-MEELRIK-------
-RWVF-D-GTSRLWTTSGLQ-----ALKGKTS-YSTHVD------DGRAPLK--FLIAAK
DAQKCL-DI----AWLAGPAGSEE--KFMEVKRFL--VVLQQKFPAESKGQLCSKG-RVY
F--QSQLLDETELK--YGRELLFGYFATLEVVESSRCVLNLNISAAVGLPETEAVELLVS
MLATLTQSSKNYY---LHDKQRPPELKEA-KGRLKAVTTHR-GS--RSG-LLI-LDLSWE
SAQDLKF-------DWEGRWVSVYDYF-YYKHGVTLQYPFLPCLELG-----KRK-----
-----NWIPMECLKI-LGANNMGRLPADFLQDVVKKTAMQPHKRLQHITDCVAG--LHDL
GPGGAFSEYGITMSTEARWIEGRELQAPALVDGN-------THQPN------YSSM----
-ARFI-------SL--QWGIWSFVRA--------DLKTVGPNWGKAAERH-G-LPV-S--
FEP--------------EDRTDGKTISEALRSAAD----QYGP----MLVVLF-PG-KAH
AAYALLKLHSDRP-LQVITQCIY-------------DKKFDSKLDNILLKE-AMKMGL-I
HIRIR-------EP-STLLT-RRVMVMGADVTHRAVGV------SVAAVTASVDRHYA-I
YDHEIRGQLSSGREERI--LHLSDMSVNLLQRWSDKN-GDLPEIIIFYRDGVSDGQMQPV
LTFELNELLRACERVK----PGYQP--MIMVIVAQKRHAFRMFPADGDGKGKGDKGAGNV
KPGTVASDGVARLGYPNFYLVSHVGIQGTSVPCHYHWLHKDEGVTIDD-VEEVTYQLCHL
YPRADKTVSYAPPAYFADHAAER-GKLYLEAEFPGGD-----------------------
-VSEDLQERVDWL
>EP00428_86569
---------------SG-RGSGR-GGGGRDSFEGRGFQSG--------------------
----------AGRGGGGR--------D-SG--GGGGG-----RGGNP--HAGTSR-----
----PVNS--------------------SD-TEILAV-------INPPASER------NR
S-----------------ALIGSSSISFPR-KSVARAGAPIGAT-SXLIVSSNHFLVNP-
--SACPDTITLYHVHLYRVG----GS-NASEDSRKSM--MAMETL-RNKYPLW--KENLI
-GFAY-D-TKSALFTTKNLG---LT---NADG-QPFHSE---------------------
-IV-AL-PIRYRVELTE---VARNTG--TEKVRAQ-EVAALMY-GRPT---WNVVN-SSV
YSDRGDTV--RPIG--QGGILAQGWFASLKPCMAG-PMLTVDLSCCAFLASGCILEVMAR
AAGY--RDVAMFIARGLDNKKLR-DIDRTIAK-VKVKVTHL--GFWKI--ARH-LG-PPA
NHRDSVFE-------HEGKEYTVEQYY-TMK-SKRIKYPFLPTLNMG-S-A-TKK-----
-----ELYPAELVDVPSGQACNRLLDSRLGADMIKFAAVKPVERMHHIKSNEES-VVKVL
KNDPTAKAFGLSV-TEPATVVGKILPQAKLQYGGNQV-----IDPECKG--TWNA--DA-
-PKFI--RPP--PN-PVGGGYRYGVPD-D--WQEVIANFRKALERDSESF-G-AKL----
-LPI-RAPDVCRI----------DLVDNKLEE--------QRK-LGVRIVLVI-L--VAD
NAYGSVKLASD---RGIPTQCIKWSKLEKS---------PRGIHYNIVLKM-NFKMGG-T
SHVLKS--LPTATPTW-VFD-RPCMLVGIDVSHPEAG-MD--RDSMAAVVGSMDGSAT-K
YVAHISSQ-TG-RVEMV--SALTEAMRCLFTSFRRNN-GNMPSTVIVYRDGVTPSXN-LV
LERELPQIQQAIAEMG---YAADAV--KVVVLVCTKGHRTRLFCQEKGS---SEY-V-NP
CPGLVVDTDIVSPELNEFILNSHAAIQGTSKPCKYTLLYDELGFKMSE-LQLLTYWTTYL
YARCNKSVSYATPAYYAHWASKR-GKELLAAGADPEKFKEISDLCSR-------------
---AESNNNMFFL
>EP00455_5504
---------RDRDRDRGRRDRGRDGRRDRDRDRDR--------YPRPSQSSPQPST----
---------------------------PFSP------------------SSQPSQRSPPP
P-------PQPSDPSPQPSP----------ATPQTSP-------HTPPRSSN--------
--SRQPAEEKEEKKEQRRVLEAEPLPLCAR-PK-T---PELGVKGRSIQLKTNLYRISVG
--D---VEVHHYDVTFS---P-D-VS-PA-----AGR--RLFVSL-LDTYK---DIFQ--
SAMVF-D-GRKNAFSPRPLS--------DRSISLKINEG-----------KG--IRVMIV
WVA-SV-PLSSIHDYLAQR--SSIRP--RTALQAI-DIAARFA-A---ALKYEPLG-RSI
FFPEKRDM-VRDLG--DGVDLWLGSFQSVRLGADG-LLLNVDIAAAAVVRPGPLLDLAMD
RCRA--RHPQELC------RNLR-ALRMACKG-LKVRVTHR--PTMRA--FKI-SGLAER
AADQDFFEL------KEGGQISVAAYF-EEKYGGRLRYPFLPCVLVG-Q-G-KKV-----
-----TSLPIEVCEVVPGQRLMKALSARQRAEMIKHTAMMPRDRQSKIRHGLPS------
SRDEFLDAFGISVSDREVSVRGRVLDPPKILYRDNRD-RETQVSPH-QG--VWKM--DP-
-NRLL--SPIG-EI--RCLPIAFGNV-----STSLAEGFADRLANYAEKH-N-VSF----
-------RFVSRGAQHIRDVT-ERNLREMIAAASA---DSPAD-APNLLLCFL-ES-DKD
WAYPVIKRVGDTL-AGVASQCLNAQVVADGR------RSGTIYQQNLLLKI-NAKLGG-V
NHAVPP----AQLP---LIA-APAMVMGADVHHPPVG--NQAGVSIAGVVGSLDPACV-H
YCTFTQPQ-PR-RLEPV--AGMEEMATRLLAVYKAGNQDALPHAIIMFRDGVGEGFFEQV
LAHEVRAIRRACSNID----PNYSP--PLVYLNLQKRNHFRFFPE--RD---GDK-NGNP
LAGTVVDTTVVEPNDYDFFMVSHSGLKGTSKPCHYFVLFDELGVGPDD-LQALSFALCHV
YARCTRSVSIPAPAYYAHLAAYR-ARLYDPNTADDDNSSSASSSSSSLSMAAQAPR----
-VSDAL--KLYFA
>EP00455_27853
--------APAPAPAQG-RGR------GGPAPA-----------P---VPVPAPAPPVPV
AA---------------RG-----------PA-------------AA--PAAPAP-----
---VAPAPGRGRAAPLAGPPAGRGAAVAGRGRAAAPA-------GQPPAGRA------AA
VAVEDLSAQMQDIA-EMKFEDYEPLQHATR-PQ-------NVRDEQKFTIDSNYYKLEF-
---NPQQKVYFYDVAFE---P-E-VR-SQV----KCR--ALLEQL-RAKSA----AFRGV
-FLAF-D-GRKLLFSNKRLA---GT---PIS--ARFHLPTEED---MKRP----VNITIT
ETA-EV-SFGPLKEYLDGAYINFPHP--RASLQAV-DVIMRNY-F---TRTCQSMG-RSF
FRPSQD-T-VTDIG--GGACVWAGHFQSVRATQAG-LCLLLDTAFIPMFKDMPLIDYVAA
AIGK------P--AAQWVPQDVP-RIEKAIRR-VKVEITHR-G--ADS--FVI-RGLSNK
SASADTFEL------EDGTQTDVASYF-ANRYGAVLKYPRLPCVLLG-E----RR-----
-----NKYPMEVCRIARLQRYDRVMNSDQRTAMIEATRLEPADRLAAIDAVARQ-----I
KADEFLRAFGIRVNADNLQAPARIMNPPTIKYANKP------VQPDGAG--DWSRQVKG-
-TTLA--EPS--QA-RNCAAFVFTSV-----KVNECQSFFENLTKTCRDK-G-MAL-AKP
-QV----QVV-------NGN--DAAKLSALRQAA-----AMRP-PPDIIFIVL-PR-AKN
LIYESLKKLCEVS-LGIPTQCINAAKIGE----------GYVYQSNVALKV-NSKLGG-T
NHLLNT-----ALP---LKN-KSTMIIGADVYHPPPS---SSAPSIVAVVGSYDNNHA-K
YATEIRWQ-RG-RIEKI--LDMKSCIEDLLITYNKHN-RGLPEQIVVFRDGVGEGFFDLV
ISHEIGAIKSAATTIN----ANYKP--KITFLNIQKRHHSVFFPPNNM----ADR-RGNP
KPGTVIDSVVVDPRDLDFFLYSHACLQGTSRGCHDHILFNECQLSLKD-IEDLTYQLAYL
YQRCPKSVSIPAPVYYAHLAAAR-AAYYSDE---DAASVASGPQEA---EIIAGPS----
-AHANLRERLYFN
>EP00455_34814
------------------------------------------------------------
------------------------------------------------------------
------------------------------------------------------------
-------------------------------------------M--KV------L-----
------D---RLD-------K-ES----------LAR---------ASQ-----------
---AV-KAG----LS---------------------------------------YEVTFT
LAN-QV-NLASLSAFLSGQ--SNEVP--RTALQAL-DVAMRYY-S---SLQYLTVK-RCL
FYPDDDTM-KKKLG--YGGELWFGHYQSLRPTQRG-LMLNMDVAAVAMVEPGPLLEHLVA
RLGL--RQIDQ-----LKPHHAP-QMRRFARG-LTIQISYR-GK--RN--YKI-RNLDSS
PDD--KFE-------SDNKQVSVTKYF-QEKYKLRLRYPHLPCVVVG-T-G-DKV-----
-----QYLPIELCTVVKGFKFNGVLREQQKKIMVEETCLPPQERREFIEMGCPN-A----
QQDPYMQAFGLNLRPEMVQVKGRLLPAPRVAYKNGDE-----AKVQ-DG--VWSL--SN-
-KSFV--NPA--RI-DNYGVFLFGGV-----PAPDCCEALSNLVRTAQSK-G-MTM-GRL
-NPVE------------MDY--DEAFEAACQ----------GK-NYQLVICVL-PS-RND
PFYDVIKQIAETK-VGVPTQCIDAAKLLDRK------KGGPAYQANLAMKM-NAKVGG-S
NHTVAN-----ALP-I-VSQ-RPTMVIGIDVHHPPVG--NTGGPSIAAVVGSYDPKAT-S
YHTEISYQ-PH-REERV--LGLKASIIKLLRTFYEKSGRRKPEHLIVYRDGVGEGFFELV
VVYEVRAIFEACKALD----PVYKP--KLTFIVVQKRNRTKLFFDNE-----AQK-NQNL
QAGTVVDTVICDPRDFDFFMCSHPPLKGTSKPSHYHVIWDDANVTADQ-LQQLTYQLCYT
YARCTRAVSIPAPAYYAHLAAYR-ARLYMVEDDSLSVSGEGGRRRKTLVLARNAPK----
-LLPAIANALYFC
>EP00457_769
LPPQHWQSLQQMPLQQG-APQNFPGMRGYPMHQ-QHQQQAVQYYPQQQLYLPQQRYYRPR
QA-----------------------RGPS-PV-----------------PQIPAEMATAK
PQPVSVGRAQPVQPVQAAQPFQPPQPAQ---PQPAQS-------AQPPQSIE--------
--IDALADELEGLE----KPAVDWLPHTRR-PP-------PGTKGVPIGLRVNMYPVRY-
---PGTKSTFQYDVAFI---P-E-AK-SKV----FQR--ELVDFL-IKR-----PVLRAG
-TPVF-D-GQSLMWTATELA---LQ--AGGVT-YQVDEE-EKKTKAGGKVRV--ISVTIR
PTRAEI-DMTSITEYLKGT--VREIP--RMAMQAL-DLAARQF-AFSNSNIYHPIN-RSI
FYPNRPNY-IHHMG--GGGQLWQGHYQTIRATQLG-LMLNVDVSAAVMVEPGPIINYVAS
SLRV--RSCQD--LRW--PKDLR-AVAGAVKG-LKIEVTHR-GEARRR--FRI-VGIAKL
PSDKETFD-------RDGVRISVAKYF-QEQYKFRLQYPEMPCLLVG-S-T-ANP-----
-----ISMPMEVCSLVKAQRYNQALNVEQRTSMLKLTCLDPRDRERFIADCIPD-M----
SNDKHYKSFGLDLKRNMAKVKGRILHAPNIQYNQEKGKR--IEAPR-NG--AWNL--TG-
-CKFS--TPL--PI-TKYLIFLYGDENRL--DGRIIMEWFRKFSFTLSLK-G-IAI-APG
-VP----PVR-------VTP--DAKGVITAASLIQ----RNGKNAPDIIFNFL-SS-DRD
PTYRHIKTVFETK-MGITSQCFDYRKIMQPK------VSGGAYQSNVALKV-NAKLGG-V
NSILSP-----KMP-V-ISA-NPTLVMGADVHHPPVG--NVGSPSIAAIVGSYDSHAT-K
YYTVIQAQ-GH-RVESI--TNMQDAARQILINYKRQT-RKRPSHIVMYRDGVGEGAFEEV
LAAEVNAIYAACRSLD----QNYRP--LLTFFIVQKRNHVRFFPDDNRN---ADR-FGRL
LAGTVVDSGITSPYDFDFFLCSHAGLKGTSKPTHYHVLWDESKLSTDV-LLEMTYALCHV
YARCTRSVSCPAPAFYAHLAAYR-SRLYLPVAEDSAE------------VEGEIPE--LP
LVVGELTSLLYYA
>EP00457_1100
MP-------RKKRVRKG-------GG------------------PQE----PEAAAEAPT
QV-------------------------PAPPV-----------------AARPAQAA---
--------ARPAQPAAQPPP-QQAKPVQ----------------QAPPPGLEGA----AK
LTPKPAAAEGKGEE----EEEVTWLTHAKR-PG-------PGKLGTPFTVRTNMFQVQF-
---APNTPIYLYRVDFD---P-E-IK-SRV----FSR--AVLDAL-IAK-----PQLRAV
-LPVF-D-GKNLMWTCKELA---KSPMELTITEDAVDEH-TTKQAASAPARK-IKSVNVV
IAA-RV-DLQALQIYLEGK--STELP--RSALQAL-DCVTRQY-SYANTHLYHPMG-RSV
FSPQQP----QELG--GGAVLWQGHFQSLRATQLG-LMLNRDLSAVAMAQPGPVTDFVLA
ELGK--RSLAEI----KFPGDLR-PMAQALKG-LKVEVSHRKG-RRPS--YRV-VGLDNK
PAHDQVFEYE-------GERISVAAYF-NKVYKIKLQYPGFPCLLLG-S-D-KKH-----
-----SCVPMEVCTVVKALRYNQELNLHQRTKMLDYTSPPPAEREKVIVQSVPD-L----
TADPHYKQYHLSVSRKMTVVPARILTPPQINYLEPGGGRAKVVTPF-NG--TWNL--RD-
-TKFI--EGK--KL-SRYVVFMYGPQ----IDPRAVTFFFKNFAQMLTKT-G-LPTDSQG
-KP--------------TAV--AVGLKGVVQSIVR----KLKP-PPEMIFNFLIGR-DPM
NTYKSIKTVFETQ-LGIPSQCFDFKNIRNEK------KSGPNYQANVALKV-NAKLGG-I
NNTLKP-----KLT-I-ISE-RPTLLMGADVHHPPVG--NLLAPSVAAVVGSYNRDAT-K
YMSITQAQ-GH-RVESI--ACMQQATETLLKNFKEQQ-KVRPEHIIMYRDGVGEGAFDDV
LAREVRAIYRACANLN----ANYKP--QVTYILCQKRNHVKMFPSDRKY---ADK-EGRL
LAGTVVDVGITSPFDFDFFLCSHAGLKGTSKPTRYLVLWDDAKLPTDK-LLALTYELCYL
YFRCTRAVSLPAPAFYAHLAAYR-SHLYLPEADPHSRPGTTAT-----------PV--LA
EVLGGLKAKLYYA
>EP00473_717
------------------------------------------------------------
------------------------------------------------------------
------------------------------------------------------------
---------------GMELVTSSPAYMPVR-QG-------AGTRGRRIPLYSNFFAVTC-
---LPSADLHMYNVQIT---P-A-VP------KAVNR--IVMAAL-RDNVP---DLFERL
-TFAY-D-GEATMYYPKRLS---WQ---SRV--ETVDVP--------DRRDK--FTVKLE
HVA-VV-NMATLHEFLKGG--DLDIP--QDCVQAL-DVVLRTT-P---ISTCTTIG-SSF
FSGRNT----APLD--AGAEIWFGYHQSLRPAHGR-LLVNLDVAATCFHRAQAVTDLIAS
VTRK---------LEQIDESSRT-AIRAELAG-VKVCAKHR-AGQKRK--YRV-HDIDKQ
NALEFVFDIE-----ENGRKVNVAQYF-EERYQVKLKYPNLPLLIVG-N-K-SNG-----
-----ARLPMEVCDIVAGERIAKKLAPAQTAAMIKKTAAKPNIRLDSVNKAVAE-RSY--
PNDPALADFGIKVETSMVQIDGRVLDPPRIAYNQERS-KQKFVVPK-LG--AWQF--RD-
-AHMY--TTP--AV-DRWGVLVLEQR----ARENEVMNFLQMLNATAKDM-G-IMFQ---
-RP----VIIPCP---PSGY--QDIIMKAVKQVED----QAKG-QCQLLMIIL-PF-SDP
SAYGEIKRVCDTV-IDVPSQCMLSKHVQKA---------DPMYARNILLKI-NARVGG-I
NSILDS---SPSTQ-F-LFS-KPAIVFGADVTHAAPF---SKLPSLAAVVASMDAYPF-R
YECETRAQ-KN-RQEII--QDLKGMAMNLLKRFYQAT-RKKPERILFYRDGVSEGQFDHV
LKYELNALREACNELE----SGYTP--KITFVIVQKRHHARFFPQSSRE---ADR-SGNV
PAGTVVDTAVVHPRQFDFYLVAHGGIQGTSRPTHYHVIFDENGFTPDL-LQDLTYRQCYM
YARCTRSVSLVPAAYYAHLAAFR-ARFHSKADEYEFQSGSSSDTSSAS-ASSGIPT----
-VMGRTGSQMYFI
>EP00474_8327
------------------------------------------------------------
------------------------------------------------------------
------------------------------------------------------------
---------------TCTDITTNPLYMPNR-PD-------NGKIGRPVKLLSNFFCVET-
---VPSADLHMYNVQIT---P-A-VP------KNVNR--MILSHL-RDNVP---GLFENL
-TAAY-D-GEASLYYPKRMS---WA---SRV--EIVNLP--------DRRDK--FTVKLE
HVA-VV-NMASLHAFIRGS--NLAIP--QDCIQAL-DVVLRTT-P---IASCTTIG-SSF
FSGKNT----SPLD--AGAEIWFGYHQSLRPAHGR-LLVNLDVAATCFHREQAVIDLVTT
VTKK---------LDQINDSNRP-AIRAEVAG-VKVVVTHR-PDCKRK--YRI-RDVAKE
NAIQLKFTIED----ESGRVTNVAAYF-EERYKTKLKHPNLPLLIVG-P-K-EKP-----
-----TYLPMEVCRVLGGERITKKLLPTQTAAMIKKTAAKPNIRCDNITKGVVE-RDY--
GHDKALSDFGLKINSQMVALDGRVLNAPVIQYSNASK--KKTVMPQ-MG--TWQF--RD-
-ALMY--NAP--PI-KSWGVLVLEQR----ARFEEVMNFLRTLNATAQDM-G-VSFE---
-RP----HVIMHKSA--PKY--GDIITDGIRAVND----VTKV-PCQLMLIIL-PF-SDQ
SAYGEIKRCCDTI-IDIPSQCMLSKHVQKA---------DPMYCRNILLKI-NARVGG-V
NNVLCA---SPSHD-F-LFD-RPAIIFGADVTHAAPF---SKLPSLAAVVASMDAHPF-R
YECETRAQ-KN-RQEII--QDLKGMAINLLKRFYNAT-RKKPEKILFYRDGVSEGQFEHV
LKYELDALRAACLELE----PAYTP--KITFIIVQKRHHARFFPASSKE---ADR-SGNI
PAGTVVDTAVVHPRQFDFYLVAHAGIQGTSRPTHYHVIFDENRFKADI-LQDLTYRQCYM
YARCTRSVSLVPAVYYAHLCAFR-ARFHSKTDENDHPSGSLLDES--------LPT----
-VASKTASQMYFI
>EP00475_35432
------------------------------------------------------------
------------------------------------------------------------
------------------------------------------------------------
---------------MSEEKSTSTDVIPSR-PD-------YGTLGKKIKLSVNLFELTI-
---DPRAEVFLYAIVHPEN-P-A-----------ERRE-QVVNSL-ITEFA---DDFKGV
-ALAH-D-DARMIYTALPLG---FE---SKE--FVVPYR-----------TE--VRLTVQ
SAA-SV-TLGSLLEFSKGK--SSDIP--RDAMQAL-EVILGHY-P---KATLTSAG-RGY
FDGKTV----FEIA--DGAEVWLGYRQSVKICQDR-VYINVDMANSAFRSPRPILDVMCD
IERT--DVYQLIENRGLPADVIN-RAGKKLKN-LKVEASYM-G-GKRT--WKI-NGFSRL
GAAQHKFPG------EDEKEITVLNYF-KTKFKINLQYPNLPLLHVG-P-P-KKN-----
-----IMLPVELCSVAKGQRLVK-LNPRQTADLIKYAAKHPSERLKWIKGAMRD--RD--
TKNSVASQFGISLGRNLAVVDARVLEAPKIQYHADCK--ESVVVPR-GG--SWRA--DN-
-SKFF--KGC--VI-KSWGVLCFERDRFM--PDRELAGIMGSLVEQGTRQ-G-LTF-PEK
-VPI---TYGGYRND--REI--HESIDEIVGLAQR----TFKE-APQLLIVVL-PN-AGS
QLYGEIKRYCETE-VDVVTQCVVAKKISNR-------KGQGAYISNVLLKI-NVKVGG-I
NWVIPK----ESVK-F-FLG-SPAIIFGADVTHAGPG---SPMPSIAAVVASLDATAS-K
YACVLKSQ-GR-RLEII--EDLQAIARSLLVKFYRST-RKKPEKILFYRDGVSEGQFQEV
LSAEVKALRAACESLE----VGYKP--TITFIVVQKRHHVRLFPE--KD---ADR-SGNV
PAGTVVDRAITHPSQFAFFLNSHAGLQGTSRPCHYHVLVDENRFTANT-LQDFTYKMCYS
YARCTKSVSLVPPVYYAHLGAAR-ARFHAKGDLYHDDSVSIGSGASGD--------VEFN
AVKEKTDSVMYYV
>EP00500_10048
------------------------------------------------------------
------------------------------------------------------------
------------------------------------------------------------
-------------------------------XGGA------GADGRTFKVDVNYFRVEF-
---RDSMLVGQYDVSVRAP-P-D--------PSVVKR--RVIDAL-QHQLNRMFAARPAP
-MLAY-D-GESQLYCPEDLEPFLPETALERLE-RDGDIPPATE---DARARAATFHVTIV
KVN-DI-PLSILKDDDA---TRTEGH--RHALQAL-DVVLLHS-L-AMNQDLVPVGNNTF
FRPHRP----DSMG--NGLELWGGFRQALKVCNGG-LFLNRDLAWSAFHEPCHVLDFLAK
LLDM-PRVAGT-----LPDRMLR-DVDRALRK-LKVETTHVK----RK--YTV-SGITRR
SETAESIMMTLGEADAEPREMSIAQYF-LETYGKELRFPGLPCIVVK-K-R-RGD-----
-----TYLPLEFCRVKSGQRKRGRLESGAQQVMISKSAQKPRDRMGRVVTELQASIDFGK
CRDPVARGFELKVETQPLQLTAKILEPPVLRGGRNAS--FSAEFKG-QP--RWNL--RD-
-KKLFS-TPD--SL-ASWAILDMTGP-----DDRAAVLVRNRLLEAASLH-G-LPV----
-EP----PMD-ASNL--RDI--EAKWTSLKERCES----RAAR-AMQIMVVVS-KD-GEE
EIYNTVKQLSDLR-FSCPSQVIVEATFLSQK--GEPHRFNPQYWANVLLKV-NAKLGG-S
SASFAP----KQGP-Q-LLK-QPTLVIGVDVNHPAAGAAGANRPSIAAMVGVLDAKVT-R
IASSIRVQ-KS-RTEYV--EDFGDMFLEILTRYVLEN-SCLPDRVVIYRDGISDGEFAAA
HEYEVEEMLKAFGTFAGKATPSWPP--KFIYVAARKRHGMRAVPSRAVD---GDR-SSNC
PMGTLIDDVVTSPTGEEFYLFSHGGLKGTSRPGHYIVLENDPVMTMPA-LKELTFYLAFL
CVRATSAISMVNVVYYAHLLAER-GRILLLSVFDDATTVSSGDGAGAG-AATELPQ----
-ISPSLASRLYFV
>EP00503_3359
KKPNN---QKNVKKGSG-SALIE-GNSGKTPVR-----------------------PRPL
NL--------AAVASGG---------EPA-PV------------STA--PSQPAPA----
--------WGPRGVWALGAP--------APQISRPAP-------QQVPKPDS------DA
VE----------------MEKYNDSTFQIA-PKK------L---G--ISVTTSLVALKWR
--AIRPFSIYKYDMKLVVV-E-N-RK-SAS----FNK-MTVIMAC-MESLKNNF------
---WS-D-FKSLFFSGESIP---------QTT-FTVPLD-----------RQ--VEVTLT
PTE-TI-TITNLE--------TDA----ERFIQAL-SITFETA-L---DKKLYCVGTRIF
F--------TFGID--KGFEGRLGVNYNFRMTERG-LLMSVDKTASSFVIQGPLLGTVKS
ICGHN--------TGMISPKMIK-DLSNMLCG-VKVITKYQ--GYSRQ--YTI-RKFSNM
NATTCKFKVD---ENGKDKEVTVAEYY-RTTYHTKLHYLKAPLVETS-SK----------
-----VFIPIEVLYVKPNQRYNHLLSPSQVCAMIRHASSPPVENKKVITDYLYS--DK--
SKFRLLSSFDMSIGEVLEKVDGYMLPAPKIRCG------AQCVDPV-NG--TWRY---N-
-NKFM--EHK--TI-KNYIAVSLDSA-----SDESMKSFFVELSRIV-------------
--PIS-KAIK-----TCGHL--ERDLRNEVDKAAQQNI------RFDMIFVFV-SG-TNP
QEYKEVKRVSDTV-LMIPSQCIVTETMKKRL--------QKGYCSNIAQKI-NAKLGG-K
NQICYGRQ---------IKL-DDVMVCGADVTHPMPG---EKSFSIASVVGTFDKDYT-Q
YAGEAHVQ-RR-SQEVI--TDMVSMMETLFHNYYRKN-RKVPSSVIFYRDGVGDGMFSLL
LREEIPKIYIAFHRCF----PAY-PELKLTFVVCQKRHSVKFFPE--KD---ADK-LGNA
KPGLVVDQGIVSKNHTEFYLQSHATIKGTGRSCRYTTLVDDNDLSMES-MESFTFALCHL
FNRCMCSIGICAPARYAHLLCFR-ARDILRVSDGDDSASVSSKIAESE------------
-IAYSMKDKMFYV
>EP00601_21535
------------------------------------------------------------
------------------------------------------XGNNP--QMGDDQ-----
----NIMQ--------------------ND-TACLPV-------IRPSNEDI------DG
R-----------------AEKVADKASLPL-PDPWRNADPVGLSGGVGSVRTNFFPVTT-
--RGLPPTIYHYCVSIYKYNP-EQGE-QREEDSAYTT--NVLKRFLMDTLLGWSSQDHSL
-GYAY-D-GQLALYSTKKLV---F----------PRHTEEKRD-LLGGRAPQ--ARVTLK
LTV-DL-PLQYRKDAAQ---TA---------VQAL-DVALLGF-ARSQ---WILNG-SKI
FQARGGQE--YDLG--PKFGLL-GFYASMKETRSG-LALVKDISVTCFLRSGPLVDLMCK
LLSC--RGAEDLV-QGRD-SGMR-EALQLLKN-CKIYTTHL--KQTKL--LRA-FG-PPA
DSQDSTFED------DQGNQITVAQYF-ASKHAPRLQYPGLPTVEWG-S-K-NRP-----
-----IRCPMELVEVIAGQTRQRSVDGTISAKIIQHAAMLPNDRFKSI-SSESA-LFRAI
GEDAXAKCFGLSVGVRPQRVVGTILPPAKLQY-GNKI-----IQPGLRG--TWDL--RG-
-TQFS--HPA--PV-LDGGAHKYAMN------PSSAAGLADLLERESKML-G-MPI----
-TSV-RGAVVSVAYGDG-----RECLYNEFAK--------LKA-AGARIVVVV-L--GRD
TFYGEVKVCGD---LCLPTQCARLDKVEKK---------IRQYETNLLMKM-NPKLGG-T
NCTLTQ--GTPRGPSW-MFD-AKAMVVGVDVNHPNPG-QAEGSPSVVAVVASTDGMLG-Q
YAAYVTSV-EG-NNEPV--AVLQPIFSELLRVFSRNN-NCMPEKIIVYRDGVADNQI-DG
LKSEIKALEGAISDLG---LPIDSV--GIVVLVCQKRHHTRLAYQANPQ---APY-V-NP
CVGLVVDSRILGPSLNEFYLNSHAAVLGTSKPTKYILVHDSIGVKICE-LELLTHWICHT
YARCCRSVSLATPAYYAHWAARR-GKVLLSSGLSREDLESTSRAWLK-------------
---PDVPPSLYFI
>EP00612_2863
-----------XAGTEGI------------------------------LEAAAEAV----
------------------------------PL-----------------PFEPSAIP---
--------------------------------------------SRPPVPMV--------
---------------SLLDTPLEEIEFPLR-PS-------YCKTGKPVKLSCNHYSTDF-
---NKNAVIYQYDFSLEGI-P-------------SRR-TSIMNRL-IEQNK---NHLGNG
-NVAF-D-GRSILFASPELA---IG---KEAI-LQVIDS-PQK---GRREQK--FSAKLT
LTA-TR-KLIDVDNYLKGS--KKEYP--GDCITAL-DVVLRCI-P---SQKLSMAG-RNF
YTPSSD----RQIS--GGAEVWTGFYQSLRIGQAG-LTFNTDLAVSAFMRSMPLMDYICE
QMKF--RNAQE-----IERANIR-NLEKVVKN-ITVNVTHR--ETKKS--FKI-AAISRE
PVSQLRIPK------EDGSEETIAEYF-GKKY-FRLRYPNLPCIRIG-P-A-AKN-----
-----MYLPLEVCNMVGGQRIMK-LSEDQTAEIIRVACRRPDVRRGLVHKQIEE-VVA--
PMNTHAHSFGIKIKPTAISMTGRVLNPPQMRYGSNCP--KPLEVPS-NG--KWNF--FN-
-KKFF--EGG--AL-KCWAVVSFCSERDF--SRGQAENFVTSFVNTAKDH-G-MTT-PME
-KP----PIMLSSEF-QGSP--KDLMKEALLRASKQC----GNIRPQFILCIK-NG-KEI
QDYAQIKIASDTS-IGVPSQCMILKHAREC---------KVQVIANILLKV-NAKLGG-K
NTVTDR-------P---LSS-APTIVLGGDVHHPGPG---SDRPSIAAVVASLDRHFA-R
HAATVRVQ-EK-RKEVI--EDLQSMVRELLVLFYNSS-RIKPVHILFLRDGVSEGEFRQV
LQYEVKAIEAACRSLD----ANFRP--KITFITCQKRHHTRIFAVDKQD---MDN-SGNI
PAGTVVDTAICHPREFDFFMCSHSGIQGTSRPTKYTVLWDEYGFKPDD-LQKMMFEMCFM
QTRCTRSVSVPPAVYYAHLVAFR-AQHFVKEDSDIESSVSGKSGGGGL--------DKFD
AVHKDLKDVMYFI
>EP00641_10237
NPPSD--SREADDRRGG-YGYNR-GG-GYEEYRDRGSRGG----------------YAPQ
SRDRGSGGGDRGYSGGDRGYG-----GGGGPAGERGGGRGGGRGGGR--GGGPRRS----
---EGIGDLRGSGYESIGEPVMDPRLID-------QG-------KNPPHEVS------DE
D-----------------PDIDRNFLITLR-AN-------YNTIGKTVPIQSNHFSVTLN
--VTPETEVFKYHVAIERSPP-E-KV-FEVRRKSLVR--MILNEL-IRQNE---EKFGGV
-RVVH-D-GMSSIYAPEKLA---WD---EET--FKNVNP-EGK---GRPPPT--FDVKIK
LVE-AI-PFCTLSDYYSDPE-VNVMP----ILQAL-DVAARHL-G---AQRLIGVG-RNF
FSMKKT----HPLK--GGKELCWGYHQSFRLARDR-LLLNVDTAATVFYAPGPLLDIVTA
ALNV--RDIRD--TRHVDQKSLK-SLTRALRR-IEIVPTHR-S--DRK--RTI-NGISPE
PADST-FEE------IKGQKMSIVEYF-SARYNITLKYPHLPLVNLG-R-K-NRP-----
-----NWMPIELCQVAPGQR-CSNINDLDTAEIIRQTSKKPAERMRNILDQLQQ-AGY--
ENDPFMKAFGLKVDPNMITYDARLLEAPEVQFSNVS------ERPF-NG--AWNL--RD-
-KRLV--DGA--TL-LSWGVVVEANV-----PKHTLQRFLDTLCDVGCKS-G-LNI-ETR
-NP----VVI-ESQE--API--EELMVICAKESAN----KFGT-QAQLIMVVK-RD-GNV
GSYGDIKRVSDTV-LGIPSQCVLSKNLSK----------GPQYCANVCLKI-NMKLSG-K
NWVLKN-----QFP-L-LST-APTILIGADVEHPRSG--MNSRPSIASVVASLDRYAS-R
YVARVAAQ-KA--SDSI--HGLPLMLRDLLLAYYQST-GRKPDHIIYYRDGVSDGQYYNI
LQTEMKAIRKACKMME----EDYLP--PVTFIVVNKRHHVRVSSKAREI---CDR-NGNM
IPGVIIDTEICDPHRFDFYLYGHAGIQGTSAPAHYTVLFDENKLSADD-IHTLTYNLGYM
FARCTRSVSVVPPVYYAHLAAFR-ARFFLNESDGTSTIGSDNSKASN---------YDFS
HVHEKVSNRMYFI
>EP00650_9252
------------------------------------------------------------
------------------------------------------------------------
---------------------------------------------MPPARA---------
-----HTQQEVAEE----EEEEKLSEL----------------LEEKAAIVVPVVNVKL-
---QLQGDVYHYDVAMGEASP-K-AL-AEK----IMR--ALVAT----------------
-----------NLYASRQLP---FE---EQVF-DGLDIG--ER---RGVDQTVLFRATVK
AAE-AV-RMHQLSAMCEGR--LNYTP--QDALQAL-DIVMRHT-A---SQRLTAVG-RNL
YSPQGA----RYLG--EGAECWMGYFQSVRPTQNQ-LVINLDLAATAFVKAMPVLQYVAE
AIRA--RDGRV--PASLTPSQAS-MASKALRG-VKVETTHR-PGMKRA--YRV-NGLSPR
SAADTMF------EDDKGRRLSVAQYF-AENYR-RLNYPNLPCVHVG-A-Q-NKK-----
-----TYFPIEVCHILAGQKCPRKVTDRQTAEMIKVAKTNPGERKSRIEQIIRE-ANF--
AQDPILKAFGLTVDPKMVTTQGRLLAPPSLMYGGGKR-----VQAN-AG--MWNAD-RQ-
-APFLE-TKK--PL-ESFGIIILDDRAN----EGSVRRFFEKVLVKMRNL-R-MSS-MNK
-LP----KFV-WSR-----M--RESFSEAINAART----CYGK-DVQLVWTVN-AF-QDA
HTYGEIKRISDTE-YGFPSQCMLSKHIDMA---------KDQYIDNILLKV-HVKLEG-R
NWKLAS----PPPP-K--IA-QRTIMFGADVTHPSPG--DTTRPSIAALVGSTNHDFT-A
HASVIRAQ-GH-RVEQI--VNLKEMVMVLLKAYYKSV-KAPPSNIIFYRDGVSEGQFQMV
LNHEVTAIREACEAIQ----AGYRP--AITFIVVQKRHHTRFFAMNAKD---TDK-SGNV
KAGTVVDSGVCHPTEYDFYLMSHAGLQGTSRPTHYHVLLDEIQLPPDE-LQTFTYHLCYT
YARCTRSVSMVPSAYYSHLLAYR-ARFFLPDFDSSSGIGSTASG----------PT----
-VHMKLENVQYYI
>EP00656_8487
------------------------------------------------------------
---------------------INAEYG---------------------EPVRPMEAVESC
ATAREDGR-----------------------------ADMARFEKNNPAAD---------
----------------------------NR-PDGLGIN-GFGAEGREIRLKANVFEVSMQ
EN----AGIWGYVIEITPRSP-E-----------RDRKLKVVNDL-REI-----FNTHGI
-RLEW-D-GAVVAITNKEIP-------PELLL-TEINLL-PKP--GSDRVKM--FDVKLT
FNR-SY-DVKQLLKYMKGSR-GAELKDALFAMRML-DTILRAS-SLIENLQLIKVG-SKF
F-PAENTKQALNLE-----VLWKGWHQDLKALPST-SALCVDVSFSTFMLMIPVDKFLKK
HFGMG--------IRDLGAKEAK-AAEKILKG-VKIRTKHLKGE--RNE-HDI-AGLSAF
TARTKTFRKTPEDEVENYPEVSVADYY-QETHKIKLYYPDLPLLVMH-P-K-KKG-----
-----IEIPMELCYIKEGQKYKKQMNPADQARAVKTQSLTAKDRMNEIVSTVKH-MRL--
DEDQGLKDFALVVEKKPMAIKGKLLKNPRLQYGCDA-----TVESQ-GG--SWNL--RG-
-LEFQ--KGM--KL-RYWGVVNFCP------TPADVRDITDSLVDGFRTT-G-IEV----
VNPP---CFVEARGR------AYEAFQELGNKIHE----KTGA-TMELFLCMI-PR-VDK
KMWREIKVAAEVE-LAKDNQEVLTQVVAMEKMCGGKGLVNPQYSANVAAKV-NLKLGG-E
NMSVPDLS-------I-STE-KPTMICAAAMSTHAPG---QLSQSYAALVGTIEHTFS-Q
YATRMTAQ-PG-TEHRF--ILLQDSMYELLNEFYKNN-GVWPEKLYFFRDALSQGQAGLV
KGLEVAAIKTAIGQCQ----GMRDC--RVTYIGVQKQHHIRIVPDETDA---ADS-FRNV
RPGVVVDEGVTEPSDFDFFLQAHSGLAGMTRMPRYVVLHDENGMTPTQ-VQHFTYQLCHM
FARCTRAVSVPAPVYYAKIAADR-ARIYDGQDIDDSCSQSTVDSAQL--DARRIPI----
---GHLAARLFYV
>EP00658_952
------------------------------------------------------------
------------------------------------------------------------
------------------------------------------------------------
------------------------------------------------------------
----------------------------EKK---FAK-LKAISLL-VERL-----KTHQI
-TAKW-D-GKDILVTNKEIP-------ESELR-IQIDLN--KE--GAPRPKL--FDVTLV
HNR-SV-PADLMRKYMHGNT-QDELKHAAVAVKMM-DTVLRAE-SLVEALQLMKIG-SKF
FVKENTDKPADDYG-----VLWRGWHQDLRALPGG-SALCIDVAHAAFMAMISISKFCKK
HCNRE--------TSQLTPEDLK-KCSKILKG-FKIRTKHIKGEFMREG-KDI-IEFASE
TARTCMFRPTPPEEADKYPEISVYEYY-KEKHGIRLDYPDLPLVWVH-P-K-SCG-----
-----LKIPMELCYIKEGQIYNRQLKPEMQAQAVKKQALSSTERMRQVGAMFGK-LKL--
DEDPTLREFGLAVMAKPKKIKARLLKPPSLVYGNNSTV-NMEHQRD-PG--AWNL--RG-
-IQFF--KPA--RL-KHWGVINFCPV-----RDNEFMDAAESLIDGFAAC-G-IEI-ERK
--P----EFLSDTSR--MSK--LEALQALGQQIHA----KHGATSMDLFVCII-PK-IDK
REWKEIKYAAEVE-LAKMNMEVVTQVVVMDKMCGGKGLVNPQYSANVAAKI-NLKLGE-C
NLTIQDLA-------I-DVS-VPTMVCGAALSTHAPG---QLSQTYASIVGTRDFTFS-Q
YVTEMSGQ-PA-NKFDI--ARLKEMMVNLLQSFADFN-GIPPKSVYFLRDSCSQGQAGQV
KELEVAAIRAAFQELG-------EA--KLTYIGLQKNHTLRFEPDGSDA---TDS-QGNV
RPGVVVDSEVNSATDFDFFLQSHSGLAGMTRMPRYVVLEDDHQMRADD-VYNFVYRLCHL
FARCTRTVSVPAPVYYAQIAADR-ARMYDGQDAPLDDSQSTVGSEHN-LDARAISL----
---TSLASRLWYA
>EP00735_6163
------------------------------------------------------------
------------------------------------------------------------
------------------------------------------------------------
---------------------MASLQMVKR-PA--P-----GKQGRAIKLYANFFAVKVQ
--E---GKVYQYDIAFQ---P-E-MP-SPA----GRR--LAFACL-FEQHQ---KVFK--
LPPPY-D-GDKTFYLLENIC-----TDLKVRT-LPITLP-KRE---GDEPRI--IDAQIR
MVA-TV--------------ERKGAP--KEALRHY-EVLMRNS-L-AGKPGYVGIR-RSF
FTRGQDP---PNLG--FGVELWRGFFQHVRNTQLG-LMLNYDVANCSFFQPINLIEFS-Y
CMGRAMREIQAHG---LNRAQIL-AIEKETRN-IKIQLIHL-GD--QK--RTC-FGLTAE
PANKLKFNHK-----ESGKDYIVSEYF-KDKYKKPLTFPHFPCVKL--H-K-EKP-----
-----IFIPMELCLISPGQWYRKKLNPMQTQEMIRATAQKPHERKRTIEEGLRN-SQF--
DTNPLLKHFGFSIDKRMAQVTGRVLPAPVIQYSQSGG--KKTISAE-KG--AWKP--ND-
-TQLA--QPV--GL-ATWAVLSFAG-TQL--GQQEITNFVQDMLQCAKLN-G-YPIQ---
-PP----KLVKPARS-------AD-VEKEIAAIA-------AQ-KAQFVLCIL-P--KSD
ELFAALRKLCDST-YGIHHMCV-VPKIRKH---------DLTYCLNLLYKI-NSKLGG-T
NFHVQE-----NLP---LFD-RPTMVVGIDVTHPPPG-MGAIRPSIAAVVASMNIKAT-Q
YVARVALQ-GS-RIEHM--EKLKDVMKDLIITFAQKN-NQPPTRIIVYRDGVSDDQFQLV
MDREVAAIKATIQELAA--TKPFTP--VLSYIVIQKRHHARLFAEDSRSDADTDR-SGNV
VAGSVLDTGVVDPQTWDFYLMSHGGIQGTSRPSKYNVLYDEGGMSPDA-IQRLSYALCHH
YARCNRSVSVIPPVYYADIVAER-TRFYLDHYDSESDTASQASGAGA-----PQPRTAMA
QVHPNLRNSMYWI
>EP00735_9028
------------------------------------------------------------
-------------------------AG---------------------------------
----------------------------------------------------------LE
TS-------------ALSLGEARDFQYAKR-PDQG------GRLGRPIQLLLNYFQFKH-
---NPDQVSNLYDVEIFKKFP---VDRARG----LKR--AVLKFA-QEQHA---QVFKNK
-LPAF-D-GNKLMYYPGHLF-----PAKKTVT-LPVTLP-PKEEGKGGKDRASVFELKIT
LAR-TL-DRRQLQQYFDKK--LPEVP--QDVVQSF-EVVLRES-L-ATNSNFKLVK-RAF
YDPANGQQPDIQLG--ECAELWRGYIQHVKATVNG-LALNFDVTGGCFYMPLVLTHFVGQ
FFQL--GGPQD--LQRFNQSQRS-NLDGRLRG-LTVTLLHL-G---MK--KKI-FGVTRE
PASRCMFPNKK----KGGQEESVATYF-AETY-RPLQYPNLPCIQV--H-P-DKP-----
-----ILLPLEVCQLTPGQSIGRKPNPEQTAAMIKLTAQRPHERARSIITGVNS-TGY--
GNNPLVNQFGIQIGNQMYPSASRTIEPPALLYGNNR-----TVTPD-KG--AWNM--KD-
-LRVV--EGR--PL-ENWAIISFAGERFL--NRGDVERFLDAFISMAKTT-G-LPV----
-APP---KVVRVGVN-------PREFQNELSQA-----STVTP-PLKMIFVIL-PD-KSA
SFYQDIKQMGDTR-LGIVTQCLVAQNVKKA---------NPQYCANVVLKV-NVKLGG-S
NTFPKE-----PLP---MFD-QPTIVFGCDVGHPGVG-GRTVRPSVAAVVASLDRYCS-R
YISRVRVQ-SSAKEEKV--VHLKEMVKECLIDFRKAN-NIIPQRIIFYRDGLSEGQFSAV
AGWEIDQIKLACQELD----PDYSP--LLSFIVVTKRHHTVMLPKTP-----PPQPT--Q
PMGAIWNKA--------VSWISHTPT--TTR----HIP--E----------------CQV
--RCS-------------------------A-----------------------------
-------------
>EP00735_9079
MEPEE-------------------------------------------------------
--------------------------GEIGPESADETRRRRIEEAVS--TAPPQQQQAIA
HAV-----SGSHSPQAQTPP-----------PQAVGL-------PLPPQGDA------SH
QA----------------QAQQEENDAQRR-SAG--LSDILGVIAREIQCKVNMYRLRF-
----NKVLVFHYSLRIDEV-P-L-----------KLR-ADRLDVM-SRAIR---APLNNY
-AVIY-D-SAARNYTPTELS-------SEALD-FKVVIR-VDR--IPARERT--YHIIMT
LNN-TV-DLDALN----GQL----TPESLMGVQVA-NTLMNHI-AR--MKKNLIFG-NKQ
FNPKDENH-SFRLR--GGDLGVIGHFLSVRPSELG-AFLNINTAAVVLRGGLSLTDYLQR
KFGN---------LRHGAAYDPR-PLRKEVLN-LKVETKHL--AYKRT--YTV-KGVGRS
-ADEERFECAE----FDGKMVTVAEYF-GRKYHMRLKEPHQPCLKL----G-NRN-----
-----ILLPIELLDIAPGQRTAMKLNPQDETEFRKRSIQAPREKIRLTEDGLPNLRDC--
KTKFYLDEYQIENSNKMIEVTGRVLPDTTVVYNDNRQ-----ERCQ-NG--SWRV--QR-
-LTFC--ETI--PEIRTGFIIMDCP-RSG--SVEIIRHWLQGFIRTAQSM-N-LRI-TRA
ENP---EHILRPGES----------------RAME----DFAQ-KCSLVICFT-EG-PSS
PLHAEIKYYGDTV-YGIPSQCITVQKVSDPS------KSGPPLHNTILQSV-NAKLGG-Y
NHYIEG----GIVP-K-----VRAMIMGADVNHPSPG---SFGPSIASIVGSYNTEHT-K
YFTTIRYQ-ES-GHEMI--LDVLNMVKDLLRVYYEQQ-DRFPEAIILYRDGIGNGYFQEV
LDYELEAIRRAMEDIG----KEKQPSARVTYIVVQKRGGVRVYPSDSRD---GDR-SGNV
PPGTIIDHSIVVTHGSEFYLNPHQSIIGTSIPMHCHTLVDDNNFSADD-IQIMTFKLCHV
YASCTRSVSIPTPAYYADLAAYR-SRSHLNYQEEGRASETTGSSGNHR-RDGVPPN----
---APLPKTAYYL
>EP00744_10703
-----------NAEYMG-RER-----EG--------------------------------
------------------------------------------------------------
---EERGR----------------------------------------------------
----------------------------VR-EEE------R---GRARDV---H------
---ARRDRSRSRDREVSRG-P----------------------ME-AERDR---SPSPKG
-TYAP-D-LKTILKQSADDD-------QEQV---------LRE---SGMRRG--FVVKLQ
LIC-SF-NSDELVHFLRGHY-TKEFP--RRELQAF-DMVLRQW-R---SATTAVVR-RSF
FLPDPETM--LYIA--QGLDGWVGYFQSLRPTQNG-LALLLDLSVIAVVSPGPAVEFLKD
RLGC--RDEHD-----LARKSRR-EILRAIKH-LRVKVTYK-SKAKCK--YTI-SDVSEE
PANRECFPY-------QGRTVSVADYF-AEVYHTPLRFPFLPCLRTK-A-G-QFD-----
-----ISIPMELCRILPGQTPKGGLSGQEQASMIKKAAIKPDERVKYMAKAFSG-----L
HSDQYTRAFGLQISETPIEVEGRILNPPSPVYGRAQNLAELVQQVS-NG--GWMFP-QQ-
-ACFKR-PGF--GV-PQWVIISTDHNTR----EADALHFADSLSRQARNM-G-LNL-AGS
--A----QVTFRSVA--QDY--EAVKEATISAIEN---IRGGP-KFVLYILSG-KG-RSG
NIYGQIKYLCDTE-LGIPHQCMDAKNLLP----------KNVYLLNLLYKI-NGKLGG-T
NHILRE-----ALP-K-ISLLIPTIVFGADLYHAGPG---SKAPSVASLVASMDRAGS-L
YKGITRSQ-GA-RVELI--QDLKGMIKELLLAFFTEN-RAKPDRIVFYRDGVSEGQFHTT
LEHEVKAIRQACLEMG---DGSWAV--PITYIVVQKKNRMKPLPSDRKD---GDR-SGNL
KAGTVIDTGIVSPATFDFLLCSHSALQGTSTPCHYHVLFDENRFSSDE-IQDLSWKLCHV
YARCTKSVSKPAPVYYAHLLAYR-GRYYNGDDASFSDSASVASWQSDF-AEGKVK-----
-------------
>EP00799_11855
--------TEGRSQSEG-RGEGR-G-RGGEQIF-----------YQQ-------------
----------SGGRGGGR--------GPGG--GGSSSGSGGGSGSYG--SGGGARS----
---QSAGASYRGGGGGGGGGLNEAKAVE--------------------------------
--KACFAKNVSLFM----DPQILGNGHAKR-PN-------LGVAGKPTKVLANHFKVED-
--IPAAKIVYQYDVAIEKVLP-P-MP-DRN----RCH--DLMNRL-GQQKS-----WPAH
-KWAY-D-GQKILFTAEEFL--------PQGT-VMYSIEAPSR---GAGPTT--YKIKIQ
PTA-AL-DISSDLQLFRGQ--QADYK--RESMQAL-DVAMRQT-A-STLPSNRMMG-RGV
YTQDGK----VKIG--FGTEAWHGYVQSLNVVQSG-LTVTMDKAVMAMPLLEDMVQYVMD
ITNV--KLNML--GMRLTPQQIK-SLNEAVKKKVTVQVKHR-STGKVR--FKV-RGFTEQ
SARDCEFELR-----DGQEKTTVEKYF-KLHHNVTLKYPNLPCAISG-S-K-KRP-----
-----DWIPIECCCVVPDVG-RRALGPDETREILRLAAVDPEQRQRTVLDILVKKAKL--
HEDPVARAFGIKLEPKMMEVPARILPSPHLEYGGVH------INPGNKG--DWNI--MN-
-TRLY--RPV--TV-TSFAVVSYMPLGRD--GHDIMAEFLQTLRQALEEK-G-ITWALQG
-QP----PVL-FKQL--QDH--GDLLSDAMQQAKQ----ALGK-PAQIIFIIE-E--YEN
QVYNDVKRVCDSE-LGVQSQVLVAPNMGMTA--NSKPGAMGRKLAGVALKV-NTKLGG-D
NVKISG--PGIWCP-V-LGR-KPVMMLGADVTHPTNLPPDKPRPSIAAVVGSIDMHCM-R
YAARVMPQ-EP-LQEYV--EGMQGAVLDLLKLWYLNN-KQLPDTIIMFRDGVSDGQYNAV
MARELGAIQAACREVP---GGTYKP--RITFVCVQKRHQTRLYPSTDMASSPSRA-SGNV
VPGLVVDREICHPKEFDFYLNSHAGIQGTNKPAKYSVLYDECGFTADS-MQLLAYWLCYT
FCRCTRSVSYLPPAYYAHHAAFR-GRCLLRREDFDGSSVASGTGTSGT-ASGYKWT----
-VHRNLLNTMYYI
>EP00803_4715
--------------MGG-RGRGR-------------------------------------
--------------------------SPGG---------------------GPSRGQG--
---YGQGRGGRRGPGSFGPG------------------------AFGPVPKHV-----AE
KM-------------LTCKPQAHTGDCVKR-PS-------IGTVGRPVNVMSNFFQMWCS
-----AGAAHHYDVAIVLARPVE--------PWSVCR--RVMMKM-SEG-----NMFPG-
-GWAF-D-GNKNAYTSRPIK---KE--------NAVRVY-DMD---TGKEKH--FLVTIR
VAA-TI-DVKTLLDYVSGREFNQEFKKLQDGARVL-DIVLRHA-S-AMNEKCQPVG-RSL
YFRNSA---TKTID--LATEVWLGNVQSVKACQAG-LMLNVDTSAAAFVEPLPVAPHLVS
VYQK--TTEQQLRVRITDTWEFR-HLSRLLRG-LKIEATHL-GEKRRR--HRV-KGLVHA
-ADTQSFYNE-----EEKKDMTVAEYF-AS--GTKLKYPNMPCVDVS-T-G-HKA-----
-----RFLPMEFCRIVQGQKKTGKLSTKQTSAMIDISAQGPNVRKNNISQVLQS-MSF--
---EGARAFGIDVKKEMMQVKARVLPQPRLEYGEHQC----LDVGT-KG--SWNL--LH-
-SKFL--RGG--AL-VSWAIVSLDER-----DQQGVNAFIQHLGKKLIDL-G-VHCK---
-PP----PRVAYLQG--KSV--YEHMEQGFIRARE----HFGS-PPQLLVVII-PVYPAD
QLYREVKLASDTK-LGVPSQCIVSVRANLQAP-NPDWKKQDQYCSNLAMKI-NAKIGG-S
ICKLAG--PKDVIP-V-IGK-TDFMVMGADVTHPTSRPPNPLEPSVAAVVGSLDTEFS-Q
YASKTLTI-GH-REEII--PNLEGAIHELLQEYKRAR-NTSPRAIVFYRDGVADNQFQKC
KSTEIPQIQKAFRSFG---GEDYRP--QLTFVVVQKRHNTRLFPIDNNR---DDK-SGNI
LPGTVVDTAICHPDEFDFYLNSHAGIKGTSKPAHYHVLLDENHFGADA-MQMFTYWLCYM
YCRCTRSVSYCPPAYYAHLAAAR-GKLMVAYPASSESSSESEGVQPG--GESLQPT--TS
AIHERLRGRMYYV
>EP00808_16516
KSPKHEVL-KFPAIAPG-------------------------------------------
---------------------------PT-PT-----------------SMEPSQKGTER
KSV-----QRPPREVKQHVPVEEPEELE-EVKEPVEE-------VDEPEVEE--------
--VQAVAIAAESKE-APPEQEYEMLPYVAR-PP--------GKQGQPIGLRCNMYQVTF-
---SGA-DTFLYAVIIK---P-E-IT-SRV----FCR--KVIDKV-IAT-----KGMKEA
-FPVY-D-GNSLLWTCKQLP---ASPYQKNFTDLEVEGE-EGK---GKKPRT--ISVEIK
EAVGRL-RMGTILNYVQGG--SIDQP--RAALQAL-DLIMRQY-AYSNASLYHACG-RSI
FLPHNQKY-ITDLG--SGALLWQGVFQSLRATQQG-LMLNVDLSAVVMTRDGPLLDFILE
ALRK--RNVKEL----KLPGDLR-QMSQVVKG-LKVEVTHRAGKRKPS--YRV-LGVSMK
PSSEETFDYQ-------GKRTNVPEYF-EEVYKVKLQYPFLPCVVVG-S-K-VKQ-----
-----STIPIEVCKLLAAQRYNQQLNPQQRNLMLDATSPAPRDRERTITQALPD-S----
SKDPHYKAYGLTLNPRMAVVKGRILPSPTINYMQQGQGRSKVVNPK-NG--TWNL--ID-
-CKFA--RGA--PI-KRYLVYMYGNE----IDDRIVNQFFQSFCRMLTKC-G-NTIAGRE
-AP--------------RRV--EKGLAGVNRSDIR----KMGPNKPDIVFNFLMGK-DTF
STYKHVKCMLETS-LGIPSQCFDFNKVANQKISGLNYQGNVALKGNVALKV-NAKLGG-I
NSTLSP-----KIP-V-VSD-RPTMVLGADVHHPPVG--NHNSPSIAAIVGSFDPTAT-R
YKSVVQAQ-GH-RVEVI--DGMEAAVRELLVHFRKSS-KMVPAHIIMYRDGVGEGAFDIV
LSQEVAAIYHACSSLD----SKYKP--QVTYIICQKRNHVKFFPQEQKD---ADR-GGRM
LAGTVVDSGITSAFEFDFFLCSHTGLKGTSKPTRYLVLWDDAKLNTDA-LLQMTNHLCYQ
YFRCTRAVSIPAPAYYAHLAAYR-SSLYEESMMAQRG-----------SSSAEIPP--LA
QVMDSLQNEHFLS
>EP00813_5345
------------------------------------------------------------
------------------------------------------------------------
---------------------------------MTWD-------AQRPLPVA------D-
------------------DHPALTKQHAPR-PQTT-----VSSS-RRIDVDVNFYRVFVD
--PLGPTEYFRYDISIIRR-P-N-AP-PSQAPKHAMR--AIVGEL-QQQHS---DVFGCA
-RAVY-D-GVATMYAPRKLG------DWTNRT-FERVTA------DDRRQAE--YDVTVR
EVD-VV-DVSDLWAHVH---HKATNA--MKALQAL-DIVFNHM-A---SMRMVATG-RNY
YSMANP----RVIP--GEKEICHGYHQTVRLGSPY-LFLNIDPVVSTFYARQRLLNYVLT
TMRL--RDVNA-----LQSLPIR-QWRRSVIK-LEVSTTHR--SQER---HTV-FDVGEY
GADTMIFD-------RGGVAVTVAAYF-ARRYCITLRYPDLAVI----------------
------------------------------------------------------------
-----------RIS----------------------------------------------
-------------------------------------------------H-G--------
--------------------------------------------PPQLILVVL-S--ARG
GVYNEIKRASDSH-LGIPTQCVMGNKIERA---------RGQYCENVALKI-NQKLNG-V
NLIIRR-----PLS-F-MTR-SSTIVFGADIDEPR----NRRAAGITAVVASMDPSAA-Q
YVGRATVR-TV-LMDSF--NRMPMLVRDLFLEFYRHT-GTKPASVVYFRNGVNDGEIDSM
YHSEMCAITKAWLMLS---ASDPLP--AITFIRVTRHHHLRAFPISSHD---GDR-SGNL
PAGTVIDDKVVDARAFSFFLFGHSGLLGTSRPAHYTVLANENRWRPQD-IHQLCFDLCHM
FGRSTRSVSVVAPIYYAKILAER-ARCLLDYRTDTGETASTDSDASGSGGLPGNPV----
-VHDDVVNTLFFV
>EP00845_2495
MSSSRLQLLEALFRRYG-KIKTL-TRVGKNVVRETDGKELISVSFIRGAAVPVAPTHVPK
TS--SSSFGQGGSYQGGRDSG----SGPSGERSSRGGGGGGRYSRDR--STSPSRRGDGA
NFGSDHGR-GDYGRNEQGRPRIPSGNSATIPTERLLP-------IPEPMDTD------LP
L-----------------LKPSVERERAYR-PD-------YGTLGRRIKVYANSFRLSK-
---IPQRDFYQWDVQMK---P-E-TT-RP-----VTR--KIFEQW-MRQTGNVG------
---VT-D-AEHILWTVNDGI------PAAGQG-FEVVYV-EED---DSRRQV--FQLTIK
FTR-MV-GMAALKEFIGTG--VGDVP--QVAVNVL-QLICAYR-P---NMTFTAIHQWGF
YKPYNP---RFNLS--DGLTLGEGWKQSVKATMGE-MILTIDMAKTAFYPAEPLHRVIAM
VFNK---------IRGVNPRDIRPRLSKFLRG-LNVKATHM----SRG--YRI-KGLSHE
TPDRAIVKL------RDGGQCTVTQYF-EKTYAKRIQYPDFPCIDCS-KND-DMK-----
-----ILIPMEFLVVKEGQRHIGKLSDIQTQEVIKFTAVKPDVRRTGIAEGRETARNS--
LDDVEMRAWGVELENKLMTIDARVLPPPTVNGAGGSVL----VKENVGL--DYQHS-RD-
-FKFY--RAA--PL-PFWSVAVFGER-----GLRNVEPFFEQVTRECQKL-G-IQM-ARR
-------DVMVEKRR--MSV--EETLNEGVRAIAAASG---GPELQVMVFCIM-V--GKS
GMYDEIKFLTRTG-VSCVTQCILSTKHFGG-------KMANGVGVNFAQKI-NKKMGG-L
NTIVEP----SRFYGKLGDD-VPTMVMGAAMTHPGAG--VYGDVSNVAVVGSIDNKYV-E
FRSVVRAQ-AP-KVQSI--ADLEGMAHTLFQLFYTRN-RVLPKRIIFLRTGVSDGQMEEV
SLVEINALKRVLNRIG----CGD---AKITFVIVNKRHMHRFFPVDGRD---GDR-NGNC
KPGTVIDSGVTHPSEFDFFLFSHQGIQGTSRATHYQVILDQSQFRADE-LQQIIYASCWT
YGRANKSVSLAPAAYYACLAAEQ-ARYHRPGGINGSESGASSVGLGDSAIAEFQPV----
---AEVLNTMYWV
>EP00845_7501
SDPSEWGTKEKEKENGG-TSS-----LG----------------------------ARTR
----------NSGGIGGL--------NPN-----DINLNQLSDDLFA--RRPPRP-----
----------------------HPRQSTNKTTAANSA-------HSSPLPHH------LA
VS----------------KSFSPSCSRPLK-PG-------LGSLGNPIHVLTNFYAVDI-
---PHDLVVFMYDVRIV---P-E-TV-TK-----VNR--RVMDAF-RDLLNRM-LHGWEW
-RAVY-D-GAKNLYSPNRLP---FT--NDEIQ-YPVDLI-DDD---GRRRQK--FIVRIR
KTS-EI-QMDKLNLYNSGKLSGESVP--KDAIHVL-EVLLRQR-P---GAIFTTIGGGSF
YSEVHN----TPIA--NALTVHQGWYQSIKPTFSQ-IKLNLDVSATSFYVSGPLLDTVAK
YFNK--PHIEL--TRASDPHERK-RLERFLRD-VTIEISYRH-TGRKR--YKI-KGLFDK
PCAQTLIVTGT-GEGRIKQIVPIAAYF-QEMYGIVLQFPWLPCVVCG-S---KSD-----
-----VVLPMEVCFVRRNQRHIGKLNDQQLADIVKLTAVLPEYRKERVADGMRQTGTP--
GGDPVLASWGVQIQPNMSIIEGRILQPPPLIFGPSNNPWQQVITPT-DG--TWRIG-RN-
-LRFA--QPA--IL-NTWAVAVFGDPHHF--PLHTVSIFIKHILNACVGL-G-MEV-SER
YAPV-------------RMG--SDTIEATLRRALRVSG---GPGVAQLVICIL-AQ-KNT
-VYEQVKKIAETD-IGLMTQCVIGKHVHTT---------KPSYSQNLALKI-NAKLGG-V
NSYVDP--ELGGLG---MSN-VPTIIMGADVTHPQYS--SSDPSSIAAVVGTVDQRYC-E
YRSSVRIQ-NT-RREII--ADLEGMTRDLFEQFRIRN-GCYPMRILFYRDGVSEAQLSDV
LSEEVSAVRRACVSLG----IGDA---KLTFTVVNKRHHARFFPVRMEAG-ESDM-KGNI
LAGTVIDSGVTHPFEFDFYLTSHPGMQGTSKAAHYHVLYDNNEFGADT-LQEITYRLCYN
FARSTRAVSIVPPAYYAHLVAAR-ARCYASAQSSPHGSNSSFPGASSPPMVPPSPARELP
QVSPQLQGTMFFT
>EP00853_17972
---------MVDLTRAG-AWW-----KGMPQ-----------------------------
--------------------------GPI-------------------------------
------------------------------------------------------------
------------------PSIKLANGRAAR-PA--------STAGRPVTLLTNHVRLKV-
--DTPP--VFQYEVTVNIQ-P-PTKP-KPAK---AVR-AQVVLSYILDGPA---AGPAKD
-AWVY-D-GGAALFTVASGDLGTPDQRKEGVVRLLVRMP-KGA--RDASPAASTYLVRLR
RTG-LV-DVRSALQQAEGDA----APATAAALAVL-ELVSRAA-A-AWSPDSVRVG-SGY
YKDEGQPL--------RGLKLLRGFRSSLTLGAEG-PTLAVDTALAAVAGDGPLLQQLRD
ALGP---DPAA-----LAKQLR--RLEAGLAG-LEVKASHT--GFT----HKL-SGFTPT
SAAEHTFTDR-----DTGKAVSVQVYF-KSRYGVTLQRPDLPCA------D-KKG-----
-----AALPVELLTVVRSQKRTARLDARQQAELIRAAAARPADRLAAARKALSGSLQG--
LQGGVARAFGLSLAADFLTVDGRLLPGVLLEASGGQRG----VQPGNEG--SWRL--PG-
-V-----APG--VW-RSGAVVCYLDKDGA--TERAVADFLRGLDKALGAI-G-GAT-A--
-PPA-GLPVVWARAGAGGEA--QRAMEEAVREAQR----KFNA-KPQLVLVLL-PA-GDD
GVYDAIKAAGDGG-LGVPTQCVKAAKADLEG-----RGPAPSYLANLALGV-NAKLGG-I
TTRPAG--PKDWVP-E-LRG-KRLMVLGADVSRGAAAVGDAGAEEFSAVVGSVDSHSV-R
YAQAVSAQ-AGGGRDLI--LGMRESAGQLLRAYAAAAASRLPEVLLMCRDGVSDSMFDAV
LAYEFTAIKQACADVG---GPGYRP--AVTFAVIQKTHNTRFFPASPQD---ADR-SGNV
RPGTAVDSGVVDRAEFEFFLNTHAGIQGTNRVPRWHVLVDEYGFTSEG-LQMLIWTLAHS
HPACNRSVSLPPAAHLAHKAAER-ARTALKGNVSRLAAGKGGKRGGGGSGQQAAPA----
---AGTATGGWYE
>EP00855_1988
MD-LC-------------------------------------------------------
------------------------------------------------------------
------------------------------------------------------------
----------------------------SR-PS------DIEPTGIPALIYTNHYKVNS-
---IPKSTVYQYEVIFGKG-P-A-----------FTR--LLWN---TRPVQ---EMVGNH
-KVIY-D-GRQIAWSATQLF------REKTIE-FETTVK-DID-TTALPEQK--YTVRMQ
LTD-KI-NLLLLQEFIQNRL-KND--DIQKCFMVL-SNLLRQT-P---TQKFHILGSKNF
YSQEKS----VPLS--QGLELWNGIFQSIRPS-----VVNVDVATAVVWQSISLLQLVSR
Y----GVNPEQ--LATYPRQQRS-KLARAFKG-LVFFVNHR-GELRRR--IVF-HSFTDA
GASEIRFDMK-------GESITVQNYF-LRTYNKRLEYPQVMCCKT------SRN-----
-----DILPLECCIVQSGQRYAGALTQDITSKIIRHAAKPPRERKEMIQNNVQQ-LDW--
ARDPFLRDYGLEIDRNMMEITGRLIKPPKLQYFNNRP----ANYKE-PG--KWDL--RG-
-LRFV--KAA--QL-ANWAVIVFEREQKI--NLRAVQDFITTFVSEGTNY-G-MRF-HVP
-QP----NIEHVNPA--RNI--TDTIRNVISTSLK----KFPKLPFSFVLCIY-EQ-RNI
DLYKRIKISCDIE-LGISSQC-LRQHVLKS---------NLQYIGNVMMKV-NKKLGG-I
NWRIDQ----EDHA---LSKINASIVLGGDVCHAAPG---SLMPSLATLTSSMDRAAA-N
YTGQGRSQ-GN-RIEII--QDLQSMITNAFKIFYHNT-GEKPMNILYFRDGVSEGQYSQV
KAIELKAIKAACFDLQ----PDWKP--SILICVVTKRHHTRFFPSSSTV---ADR-NGNV
RPGLIVSSGITHPVDYDFYVQSHSALKGTARPAHYYVLHDDIGIPPSL-FQDLCHNMCYN
YERSTTAVSIIPPIYYADLVSRR-IRAHLTTDYDAVS-----------TVSGQDPPNLLR
GLHENLQ-VAWYM
>EP00855_2534
M-T---------------------------------------------------------
------------------------------------------------------------
------------------------------------------------------------
-------------------------------ED-------LSTIGQSVVVEANHFPVTG-
---LSNLTVIQYEVIIGDS-P-Q----ARR----LPRE-EVWN---SKQVQ---AAFEKR
-RVIY-D-ENKLAWSLGPLP---FGG-------IVVSVS------GIASKSD--LLVTIR
KVA-EI-NMDVLSKYLK---YAKD----DSVIQCV-NQLLRQR-P---SERFTSVG-RGF
Y-PDNFE--SLQLP--RLVQARRGIYQSVRPTLGN-LNVIVDITTRVFWQEVSMMSLIER
VTNS-------DPARGMPQDQLR-RINSLFCK-MKFYTTYMK-DLKKI--YTF-NNLGRP
-ANMLTF---I----KDEQKVTVAQHF-KDAWKYNLKYPNLPVVIVQ-N---QNR-----
-----TAIPLELCFVIDGMALGSQPDASQMAELIKFACVGPMKRKAEIKKNVEA-LKW--
QNDPYLKEFGMEISHNMVKINARLLSPPSLEFARNPRKASHIFKPI-FG--KWDREQQD-
-LSFI--EPK--SV-LSWAIISYARR----RGYEDAKPFVDQLTNSASHA-G-MSF-GTA
-PP----AFTTLNPA-VADL--AQDVKSFLVNTQK----KSGK-PIGMVFIIV-ED-KNS
QLYPFVKSIF-YT-AGITSQVITAKNLCDA---------RPNLCRNVIMKV-NQKLGG-I
NNKLPV----ANTP---FAD-KPTLVLGADVSHAAPG---SQQSSLPSVVGCIDFATC-K
WVGRVGTQ-TS-RQEMI--ADMKNMAKEIIQQWIISN-KKHPQRIVYFRDGVSDGQYAQV
NAIEVKDIEDACTQLKIS-----RP--RITVVIATKRHHTRFFPVSSEA---ADR-NGNL
VPGTLIEKVVTHPVDFDF-------L---------YVIKDENGFKAEP-LQNAIFAMCHT
FGRSTTSVSIVTPIYHAHVIGNQ-GSLLLQH------TQSINSGASG--DHEPAPL---K
KISDKL-NLMWWM
>EP00857_7730
------------------------------------------------------------
------------------------------------------------------------
------------------------------------------------------------
---------------------MSESIILRR-KDWK---KPYGSMGRPVGVLTNCFTVTS-
---PPHPKIQQYDVTWS---D-E-RI-KEK------R--TIMHHL-ITVDRI--FGSAGD
-GAVY-D-GVAILYIPGDQG---PD---VMHS-FNEGVA-PRP---GQDERN--MQVQIT
HSG-TI-DLLKLAPLVDGAC-LDGNL--NQALSAL-NVAIKYR-A---QLQHPSLK-ATF
YLPPQHQ---HLLG--AGLEAWNGYFTAVRPAMGK-IIMNFDRAAGAFKQPGNALNVLLA
LLRL--RDPSE--MSRLEPKKRV-QLRRFLKN-AIVRFKFS-RDQNNK--YKI-RKVSDE
GARDFTFDV------GDGRRDNIAHYI-EEKYRTRLRFPSIPCVQL------TKI-----
-----AWYPLELIEILPGAQFLGKLTPDQVSAMLKFTTLKPAQAVAYLRDGLQH-LHL--
GDNPLLRAWNLKVADKPITAKARVLQPPSVIYGDPRG-GPAPQQAR-DG--QWEV--RG-
-KRALK-PGR--SI-DRWVVLVFADRTGF--PMGEVQRHVSDFVRECREW-G-PVF-NNP
-RP----FIEHVGNT--MEV--ARALRNASKRAGY----NASN-PPQFVLTFI-PT-KTS
PQYPIIKEVCEKQ-FNVPSQNILIQKMNKA---------NKQYWANVSLKV-NVKLGG-V
NQRVGN--EKGWLP-G-FDT-TPTIVFGADVTHPGPG---SVLPSIAGVVASFDAYGT-N
YLTETRAQ-SS-REEMI--LDLEEIAFNLIKEFGKRT-DRPPERILFFRDGVAESQFDEV
CRKEIAALKRTFPKLK----KGYNP--TITYIIVGKRHHIRMYPLNPDD---GDR-SGNC
RAGTVIDTDICHPFYSDFYLMSHAGLLGTSRPAHYSVLLDEANLGPDQ-LEATAYHIAHV
YARSTRSVSIASPAYYAHHVCTR-ARMHIGDDDSAASEMGSASPEQM--DQLREQKRLGK
PIGESLQGTLYFM
>EP00861_2350
------------------------------------------------------------
------------------------------------------------------------
------------------------------------------------------------
------------MS----TASSGPALTPRP-DG-------GGRAGRHIQVRTNFFAIKK-
---LKADVIWQYDVSIS---P-D-VP-AE-----KAK--QVWKVI-ETTIP----ELGGN
-KMVF-D-GKAQAYSAMDLG---ID---KVR--HKVELFDAAA---AKKKNE--FTVSIA
FVT-KI-DVSELHAFLNGP--ITPNC--MVAIQAL-NIAMSHK-L---FSEMVSAG-RSA
YRPQGA----QNLG--GGVEKWDGVFQSVRPGQGK-LYANIDIASTAFMKGGRMDDLMVD
ILRA--RDQND--LKRLQRHDII-ALQRHFKG-ASFTVTHR-GDFKKR--YKI-SEISAS
PADKITFDQET--NDGKKKKVSIPEYY-QTAYNLRLKYPFLPCIGVK-ARE-GQT-----
-----MYFPVEVCNIVPGKRYTKKLNEEQTTAMIKSTCLRPQARMEKIYDSLRV-LDF--
DRNEYLQRFGMEISREMAVVPARILAPPRIVYRDRVE-----VTPQ-FG--GWQM--NP-
-QRKMV-QGS--EL-RSWGSNNLFFSLR----EDAVRRFVRELVTTLNEN-G-MNV-SQP
-NP----PIR-HAQ----SV--NKTVDSFLDEVKQ----KCGS-PVNLLLVVM-PN-KCQ
-TYSALKTYCETTHNGVMTQCALSKNVSRV---------NKQYCGNLGLKI-NAKLGG-V
NSCLPS----NSVP-F-LTQ-VPTMILGADVTHPAPG---ENKPSVVAVVGSMDHNAF-R
YAGRLKVQ-ES-RVEVI--EGLKFLVYHLLVAFKDRN-RVYPQRILFYRDGVSEGQYEQV
MRTEVQAVREACDHINQTPPTPYNP--KVTFCVVKKRHHARLFPMNPND---ADK-SGNC
IAGTVVDSVITHPTEFDFYLQSHGGLQGTSRPTLYHVLLDENKFTSDS-LQELTFKLCHV
YARCTKSVSIVPSVYYAHLLAFR-ARHYQGGDFSDAASTSSGSSAQ----GPTFET---S
VLH----------
>EP00863_2379
------------------------------------------------------------
------------------------------------------------------------
------------------------------------------------------------
------------------MEGNAPTSLVLR-PG-------VCGVGKIVRVETNHCKFSE-
---HSQVDIYQYDLSIM---P-E-IR-NPK----VAR--LLFDEM-QKRYKD--SLCGEY
-SLVY-D-FARNVYSNGPLP---FG---QSMS-VEVDRM-ESS---LVSPTQ--CTIKIV
QVA-VI-PIQALLEFLNGRS-QTSAS--SSFITAM-NVLFKYH-T---SLDHFTWG-NSI
FRPGKS----FPLG--GGLEAWRGIHQSVKPTKGQ-LLLNINSTATAFYTPGPLLDSIVN
VLGR--RSPRE--LRQFAPEERS-RLVRFFKG-VTIRTTHR-GEKNFQ--YKF-EGLTEK
GADQTFFPSS-----DDQMDIGVSTYF-HQTYNLRLNHPGLPCVLV----K-KGR-----
-----VFLPIEVCEVVRGLRYSARLSDEHISNMIKFSALSPSKRINEINDGIRT-LIH--
NNGHHLSRFGVKVENRMMDIESRILDPPTLQFHEST----PDFTPG-SG--VWNM--NN-
-RRLY--RTV--PL-VAWSIVNFASR-----AERQVQSFLGELINTGRQM-G-MAV-EMD
-SP----AVL-------PSR--EDTIEEILKNAWYRAHHQSED-IPQMILCIL-PA-RDP
QLYSEIKQVSETS-IGVITQCVVARSALSPG------RGYKMYLSNLWLKI-NTKLGG-I
NVRLSP-----RSN-L-SLK-LPPMIVGIDLSHPGPY--DKLSPTTAAMVASIDSSFT-R
YVTSFRAQ-EP-RKETL--SDVESMMSELLVLYRQEC-GSYPEQIIIYRDGVSEGQFEEV
KLCEIRPLHELFQKRK------LTL--KVTYIVARKRHHTLFFPTERAF---ADN-SGNC
RPGTLVDTTVTHPNEFDFYLQSHAGIQGTSRPCHYYVIYDDYHFTAEE-LQTLTFKLCFI
YCRSTRSTSIPAPQYYAHLAASR-AQLHFRNGQWNDPLSESGQGLQE----------TYK
GVKHELKTHMFYV
>EP00866_2005
------------------------------------------------------------
------------------------------------------------------------
------------------------------------------------------------
-----------------------MNQFPQR-PK-------QNATGPTVSLTTNMLALRG-
---SINKTVYNYLVTFQ---P-E-VK-SS-----LAH--IYFLKV-LKVHS---EHFKNT
-KVAF-D-GFNMLVADIKIP---DK---ELE---------QST---GSRQQL--FKMCIT
FKN-SV-DFGDINRFITNR--ENVDI--SLHVQML-ETILRHH-Q---QCNFYTER-RRA
FSGTER----QSLP--GGLELWSGLTQCVKVTNKG-LLLNADMSFAVFYEEIPLLELVRK
LKNI--GPGER--LEGIKEHEFR-DLDSFLRG-AKLTTTHL--KTNPK--FKI-SGIMCT
PASEVYFESR---EGTCEKKMSVAEYF-SERH-FPLRYPHLPVVVLK-K-R-EIE-----
-----LYFPLEVLKVLPTQKYKGKLNERQSADMMKFAARAPKVRFDFLKRSISE-MGL--
VDNPVVGGFGIVFDANFAKCRGRVLKAPNIAYGASV------VTPE-RG--SWSL--RG-
-VTAL--KPV--SI-CKWVVFSMGRV-----ETRTIQTNIGMLIQYGEKF-G-VKL-DEN
ETPA---KYF---------------------DVLE------KE-APVLAIVLL-RT-RST
TVYKEIKKIAETR-RGVVTQCILLSNLRNLC--------KPSFAGNILIKI-NAKLGG-K
NAKLQL-----GTS---VTK-VPVIVFGADLAHPGVG--SMCTKSTVAIVASMDKDLG-R
YATSIKIQ-DK-GQEII--ENLEVDVKDMIIKFRDRN-RVEPQQIIFFRDGVGESQFYAV
FKREAEAVKKACRSIR----TDYNP--QLTFIVAQKRHSVRFMD--------DSN-SENV
APGTVVE-EIGHPIYFDFYLVSHRAIQGTARPIRYQVLLNESGYSAEE-LQEFIHNYSYL
YARATKAVSLVPPIYYAHLAAAR-ASAYMEMSPYTNE------------VKMNSPV----
--------KLYYL
>EP00877_12844
--------------MMG-------------------------------------------
------------------------------------------------------------
------------------------------------------------------------
----------------------------------------FGEAG---------TSAAA-
-----------YTATAAAA-P-EPKR-API----NAR--DIIHAI-NDQYW----QSPHF
-YWAF-D-GKFNLVTPDAQGN--PE--QARRT-FEVTVG------TGGRRLT--WKVTFT
HAR-MV-NVEQIRQYMQGQQEALDLP--RDVRQYL-DWILREA-ALRGTMKCMQVG-RGL
YNADNS----QSLP--GGIMAIRGFAAGCKATPHG-LAFNIDAIATTVLNNINLADYMAE
VVGM--HNPAQ--LERHGPDGAR-KILRAVKGR---KVYHKKGEKTMK--YTI-QGLTPE
GAHECEFSLNR-DDGSHATTITVEQYY-TDQYRKPLRYPRLPCLDMK-VSA-GRV-----
-----CWIPPERCSFVPGQRV-TKLDDAQRRQFVQDATRRPQDLKSEIENVVSRDIVV--
EHNPTLQGMGLQVNPNMQLAKARQLPPPRLAYRDSGA--VASLDPGTSG--AWNL--MQ-
-ARFF--DGT--EV-NCFGVAVFMSRPYN--APHGYFKFLDDLVHKMTEL-G-MVCN---
-IP----AIALYHEAPQAST--QHVLQSAKEKAEQ----MAQQ-PCQFILCLI-PTRQEN
QRYREIKQSGDTAELGVITQVVACQNAGIGGS-NTQLRRRNQYLANLLMKI-NAKLGG-I
NTKLAA--IGEIMP-A-LWA-HPIMVFGADVTHPTGGQGRAAEPSIAAVVGSIHPTWT-R
YAERLRLQ-DA--GEII--EDLGNMVYELLCEYRDKH--CRPEVILFYRDGVSDSQFTAV
REQEFELLRQGCKKLD----ENWSP--IITYIIVQKRHNVRLFPETCRAAAGPDR-AENV
KPGTVVDQDIVSPFLYDFYLNSHAAIQGTNRPARYIVLVDQCGFGPDG-LQLLTYWLCYL
FCRCTRSVSIAAPVGYAHLAAKR-ARLFVDAPEGSDA-----------AGAEIAPH--FS
NIHRDLEHTMFYV
>EP00881_7864
------------SGRGG-YGGGGP--RGPPR-----------------------------
-------------------------GGPGG-----GGGGPGGPGGRG--PGGPGRGPGGP
G--PGGGRGGGGGGGGMGGEMAVNNALQ-----------GRLELRAAPTAYD--------
------------------PTSQVPYQRARR-PG-------FGTQGKAVNVLANHFRLDL-
---KAK-QAFHYDVAITAM-P-P-AR-PPRRPRPLVR--RVLSKL-AET-----EKWP-P
-GWAC-D-WAKSMYAPTAMF---GDPHETAVR-VVVDLP------DGVSIKT--FKVVIK
YAA-TY-DLGALERHVRGEQEAEEAAGLRAALQVL-DVVLRSG-I-SARDNVVTVG-SAV
FNAPGTEL-YSNLG--RGAEAWAGYKQAVKVTQDG-LAVVLDLAAGAFVKAGPLLDIAAD
LLGR--PPPDL--ARSLSERDLR-SLSRELKG-VRVVVERQ-GGKAMR--KTV-WGLSKT
GADRTMFFYE-----PQKKEISVVAYF-QVAYGIALKAPRLPCVNVS-KDP-SKV-----
-----VWLPMEMCRILPGQRKRMLQDERHTTAMLRFAGLKPRERSGYLRDVVSNLANF--
NAEPAVQKFGMRVSPDMVTVKGRVLDPPKLAYGKPE-----ALDPGTSG--AWNL--RS-
-VKFP--VAA--TI-ASWACLSLMDQSEVDGHAQGLATFVNELVHMCNDC-G-MRCP---
-TP----PIVHFDRS--FSV--SEHVQYAMEQAEG----AFGK-KCQLVLVLL-PS-KGK
DTYQAVKQAGDSE-CSVPTQCFVAAKAGVGRS-SPPPKGRMQYAANLALKI-NTKVGG-T
NVKLLGDL--RNMP-V-LGG-GQPYMISADVTHPTGF--DTSEPSIAAVTASYDASLG-R
YSCRVMQQ-AH-RQEII--TGLQGATQALLLNFYKRS-KRKPAAIVYYRDGVDQGQFAAV
LQEEYTAIRAACQALE----ADYTP--RITFVVVQKRHATRLFPSDRSG---EDR-SGNT
LPGTVIDAGICSAAGFDFYLNSHAGLQGHNKASHYQVLVDENGFSADG-LELLTYWLCYL
YSRCTRSVSYPPPCYLAHLAAFR-GRLMLDVPDSGSESSRGSGGGKP------RPLLT--
-INDDYSDCMFYI
>EP00895_3297
METRDCCA---------------------PSI------------PSRDA-----------
--------------------------GP--PV-------------------QPRRDVIDN
M--VSDGQFAAVLYTKVGAI--RPFSASKMASAEASA-------GEPPEKKH------RA
DV----------------RPEAPSLELARR-KG-------FGGKGSGIRLLANLYKVHL-
----SNISLVEYEVTIV---P-K-DE-TAK-PRALNR--AIFDKW-RELYA---QDLPGL
-QMTY-D-GGKAAYAVGGQG---AD--RDART-WLVDLP--RE---SGKARA--FDVTLA
QKT-EL-KIEELMAALQGR--AADFP--QHTIQGL-DVVMQES-L---AHSRSVIG-RSF
FPPQAR----RSLG--EGLVMYPGHYQSLRAIQAD-LALNLDVAHAAFLEEGPLIEYVSK
VVGR-KLNPGD--QERLTPTEFD-RANKALKR-VKVTTDHM--RAKRG--YLV-LRLGEE
SAENTSFAIKPSETDAAPVTKSVAQYF-QETYNVTLQYPRLQCAVVR-N-----------
-----GRLPLEVCHVVPGQL-CTRLNERQTGGMIRQANRKPSER----------------
-----------------------VNDTDKLKYE------NLTVTSK-DG--AWNL--RN-
-TRFL--KGA--SV-TSWALINLSKE--V--SQQEARRFVGDLIGGCKAV-G-VMLD---
-DPV---SVD-------RGN--PNDVSGTLGWLAR----MGRA-PLQMVVVIL-DP-GVK
PVYGELKTYCEVA-RGLISQCCCSQKVRERD-----QRKKLQYIANLALKI-NVKTGG-Q
NAAFLR-----PHP-R-LKE-KRTLIAGADVSHPGAR---DDVPSVAAVVGSLDPTPS-V
YRPVISIQ-EP-RREII--DNMESATKDLLDSFYKSI-KAPPDRVLMFRDGVSEGQFGAV
LNTEVEAMKRAIRTFGA-QHPEYDP--RMAFIIIQKKHHMRIFSLDA-----AGR-PNNP
EPGTVVDRDICSPYMNDFFLNSHKGLTGTNRPAHYFVLYDEIGYSADD-IQEMANDLCYV
YAKCTRSISVVPPAYYADKVATR-GRMYIEAAAGSESGSSGGRDTW---RDVKLPE----
-VQDVIRNRMFYC
>EP00898_4858
MTRPELED-----R----RG----------------------------------------
--------QDNLPERNVR-----PRVG-----------------------SSP-------
-------------------------------------------QKDEPDITEA-------
---------------PKMRYILDLPEFPTR-PQ--------GTV-RPVRVLANMFAIKCQ
LT-----EAYKYDVKVVSGLPRKKVNE-----------LGLL----ADK-----------
FAVAF-D-GRAVAISPKRLT------SEDGTAVLELDIQ------VPGRHFP--LRVILK
LAE-TL-AFPSMQ-----------YE--RTSLAAI-DMFVRHKFA---SNNYINRN-RTV
FNKDVAGES---LG--GGVRLLLGHRQAVLQTDNG-LALSLDFTALAVYDEKPEESYV-S
V-----------KTKSLNDTTIR-VLERELKN-LEVVTIHLP--RQRR--FTV-KKITRE
PATELKG--------LEGAEVSVAQYF-DRQY-GALTYPEFPCLEVGSSKKDDRTK----
EKKT-LYFPIELLRIVEGQPLKKHLAGFQTKKMLELTSVRPEERVRINERMIP-------
---DVVADFKINIDSAMTQATGYELPPVKLVYGS---RRPNLVDAH-GG--EWRTG--N-
-VGFQ--KPA--AL-AHWAVLCYDR-----LKEHEVNNFVKQLIQCCQSA-N-MDV-A--
-DP----ASVGPGGSVRSDL--EN-LSDIVAKTFK------GE-PHQLVVLIL-PG-QRD
DFRPESVKAADAGVFGAESHLVLSITARKT---------QRASMLNIIGKL-NAKLEGRY
IWAP----GVDPEP---LMP-APTLVMGAAVGGSEARVTRVNVPTIAALVAGIDPYGF-R
YAATRRLNTKD-RAEII--QCLDEMVEKALEQFAQLNRGLVPRHLILYRDGVSEGEFNYI
VNYEWPLILKACAKFTVAKKGNYRP--KITLVVLQKGHNTRLFNENN----------QNV
SPGIVVDAGIVHFGRWEFFLNSHKFLKGTNRTSLYVVLKDENNLSGGQ-LQEITNVLCQT
YAKCPRSISKCVPVYYASQVAKR-ARYFLSDASFSDAASTHSSEHGQ--GRQQLPVLEIP
DLHPELANRMYFV
>EP00905_132
--------MAGATVAEG-AGV---------------------------------------
------------------------------LHXXXXXXXXXGRGGGG--RGPPAE-----
----------------------------VQIFDATTT-------VQAPGTDV------VD
RL-------RAVNL----DVDVEAITLPLR-PC-------LGSAGTPVRVLTNHYKTSL-
---DGNKVLYQYDVAIAEASP-I-DK-LPAL---KSR--LILKAA-LAQARS--PDIPAL
-PVAY-D-GQKTLFTVNDTV---GG---TRT--LTARLE-KEE---EQSFDE--YRVQVQ
MVG-ER-RMTDIVDYVQGRD-TSARP--QDMINAL-DVVMKEE-A---LKRCVEIG-RAF
FSPENPA---TIFN--GLFHAYRGFFQSLRPTQSG-LTLNVDQAVAAVMRDQPLEEFVGA
LLHM----DAP--PRRLDERQAR-AVSKAVKG-LKIEVTHR--SSGRI--YTV-MGLSPQ
PADQIRFMNE-----EVGAEQTIAAYF-QSKYKKQLRYPSLHCVRMG-S-K-RKP-----
-----TFFPIEVCKVVAGQRIPEQFIPNVAADIVDIAAVPPSNRFNKVYKQVQA-IA---
ASGKLAAQFGLKLETKVLRVQGRFLPSPRVTVKGFN--RELTEQTS-GG--VWSL--MK-
-KIFY--SPA--SL-SHWSVVSFCGRHRL--DDQTVSNYIDGLRDALGKT-G-VRAP---
--P---EKVI-------EDE--QDTVSNCLRKVLRYGPEKQGDVVTQLVVCLI-E--KEV
SIYTEVKRAAETV-HGVMTQCVARDNVRKC---------NFMTNVNISLKV-NEKLGG-I
NSIVAK----EHMS-Y-IQK-NRVMILGADVNHARVG---SMRPSFAAVTGSLDADAR-R
HTAVLQAQ-SP-RLEII--QDLSNMVQKLLLKFHKTT-GSLPHKLIFYRDGVSEGQFKEV
LQYEVPAVKSACSRIN----SKYQP--SLTFIVVQKRHNTRFYGVERAEQ--DGK-SGNL
KSGLVVDAGVCHPFEYDFFLLSHAGLKGTSKPSYYRVLRDESKMGPDE-LQQLTYFLCHN
YARCTRSVSMVPAVYYSHLAAKR-AQIFLTDDALASESGTEMSTDGN---------INWD
GTMIKMKSNMWFL
>EP00908_2048
------------------------------------------------------------
-------------------------L----------------TAAYR-------------
------------------------------------------------------------
----------------LAANFTESAANPLR-PD-------FGSTGRRVRLVTNSTRLNYD
---FKGLFIHHYEVAFQ---P-N-NA-KLA----TRR--RLVESIAAKK---------GV
QPWAY-D-GDKILFVLGRLP---QEPPIESVT-------------KKGNPSI--VRILLR
ETS-QH-DLSALR----GPG----NPDARPLMQVL-DIILKQH-H---ATIKTAVS-TGV
FDQSDTTQH---LGR-QGLEVWFGHRQTVVHTESG-PMLQVDLACTTMLAPISVLDFIMI
KLRI--ERREE--LRLGTEHAY--LINKHLKG-KIVRAGHN-G---RR--WRV-RGLAVV
PANVSQFTA------DQGRVTTVADFF-ERVYKVRLQMPHLPCLLVG-K-D-GNP-----
-----TELPIEICTFVAGQ--QSQLTNEQKALMIKDTCAEPDDRYRMVQEYVLK-----S
CQDPVSKSFGISSDPSLMPIEGRVLEPLRLCYRDMNG-RSTEIRPDFKG--RWNM--RE-
-RDLCMASCE--RV-DHWLVVSYVSEHYV--RRQNLDLFLQQVIWMAGTR-G-MII----
-APTY--ETRFGDPE--RGV--EAQLQRAVDEM-----ATRGR-RVQLLFCIM-PD-RGS
QLYPAVKRWANTI-GGVPSQCVLAGKLLNRE------KYGVQYMSNLLLKI-NIKLGG-H
NHYCSP----GGCA-L-AQA-MPTIVLGADVYHAPPD---SDRSSFAAVVGSMDRWLC-D
YHSTISAQ-QA-RKEVI--VDMENLMGQQLRRFYELN-RVAPQRIIFYRDGVGNAQFEMI
RRNEILAVRRACAAVG---GPDYRP--QLIFLVVQKRTHCRLFPG-------HSQ-LGNA
PPGTVVDSHITSNSQFDFYMCSHYGLKGTSKPTHYHVLVDDVGLRADE-VHRFTYDLCHM
YARCTKIVSSPAPCHYAHLAAYS-AHYNQPDFRERDD-----------ASRLAQPG----
-MHPHMQDRLYYT
>EP00923_54274
------------------------------------------------------------
------------------------------------------------------------
------------------------------------------------------------
---------------------SDELTFPKR-PD-------YGTQGIPIEVAANMFEITK-
---YPYEFLHHYDVTIT---P-P-SS-AA-----RNR--EVFEAL-EEIHRA--VEFGGN
-AFVF-D-GRKNAYTRRRLP---RD---SYT--LDVQVS-----------VD--VQVKIE
FAS-DV-DLFQLVNFVQDE--INYTP--HDAISAL-EIIFRHG-P---SKLYKTVG-RSF
YSDEEA-------------D--------MR-----------------------------R
Y---------------LNFEEVK-RVERHLKG-LRVETTHR--HPPRS--YRV-CNLTTK
SANETFFKL------QSGEALSVATFF-ERVY-GRLDFPMLPCVEVG------KG-----
-----IFLPFEKCQLKKGQRQTTRLTDKQKSEVISHTTKPPHIRKQLVAEASRK-LEG--
SRAEVALNFELEVDRNFAVVPARVLPPPQVNYNPASK--NAQVTPV-MG--VWNM--AD-
-KRVS--NGA--RL-SRWAVLALVSP----HQSRHINRFITDLMDVCNSC-G-LQV-SAH
--P----QFIFDCDR-------IGNIENALRDAKR------DR-ELQLILVIL-ND-GDS
DTYGEVKRV-DSI-LGVPSQCVLRKNVVNKR------ISNVNFLANLVLKI-NPKLGG-T
NLTLSS-----YIP-F-IKE-APTIVFGADVTHPGTN----EHPSYAAVVASTDVELS-R
YASVELVQ-PP-NQEII--DKMSEAVELLLMQFYKVT-KQKPQRLLFFRDGVSDGQFAEV
KRTELRGIQQACQRLD----TFYKP--RITFVVVKKRHHVRCFPLNKRD---SDK-SGNC
QPGTVIDKVICHPNQFDFFLYSHSGIQGTSRPTHYHVIEDENNFTADS-LQSLAYNMCYT
YARCTRSVSLVPPAYYAHLAASR-AKARGA------------------------------
-VIEAVEDTMSWM
>EP00930_70373
---------ASASTSSG-DGAIQT--EGDKDKFKTNLPRT--------------------
-----------IAWTKKRLHD----HG-------------IVSEAKF-------------
----------------------------------------------APLAAE--------
---------------DWKQMELPQVLFPQRMPSPKVERPTFGTARHTIKLVTNHFLLEFT
--ATPEGTWLAWQVEFPIEEP-A-SQ-PRSS-GKAVRK-GVARFLEKADLRPE-------
-DWLF-D-GGHRLY-TQGIQL-----PRNFASKHDVPIT------TGRPP----LVVALQ
PTQQSI-DLSSLTQSLSGSRGAME--GAREALRLL-QVAIRHA---IDEQGSIAKG-RRI
V-PQGGLVDETALR--HGRQLWMGFLANLELIDDG-CSLSLNYSASVGLPQMPAIDLVAH
IIA--NRLERTWD---LNSKMLQTS-EAGLR--LKVMCDYF--GYER---YAV-VGVGTE
SANKQMF-----ETETEKRNISVAEYF-KIRWKKELCCPGLPCLELG-----KRG-----
-----NFVPIELITVLGGEHNMVKLRPEYQGDVSRKTTVAPEQRRKAIEGIIAA-RQGSK
EPRKALLSKGVVLQQSMLKIQGHILPEPVLVCANAKRL---------NG---YANN----
-VQAV--APPN-RV--PWGLWSFIDK------EQELDSFSEKFRTCAHDH-K-LDF-D--
QWPRC------------MGR-SAQELKEALEEA--------SESASALLLVLL-PN-WKD
DIYKSLKMLTETSKFSFATQCVIAPPPKNGSSS------AERKLNNLLVKILLAGAQAAH
NVQLQ-------DP-HWLLQ-PATVVFGADVTHNAAGV------SVAGVVATRGSDFA-T
YLHSLRAQ-SP-REERI--LHLADMAFELLQAWREANGGELPNTVLYYRDGVSDGQFQPV
LTMELNALAKAFRSCS----EAYDP--RLVIIVGQKRHQTRFFQEEQQSNTKGDS--GNV
PAGTVAGRGIAQPGHLNFFLVSAKGIKGTSIPCHYHVLHADK-LSADD-LEQVTYQLCHL
YSRADKTVGYAAPAYYADHLCER-GKLYLEAQFPDGL-----------ELASTQPSRLRE
QVEERVSNTLRFQ
>EP00963_13995
MN------HEKGI-AIGSRGLKKR--RGRVEDHSGAGEAP--------------------
---ILPWGCVEGVEGWGRDR-----SG---------------------TDTQPSSTRVCV
WTLDREGR----------APGSMKRAGE---GEEKDT-------RKRPRRSVRD------
---------------EAEEAVVAQDALAVR-P---------GANGSKILVQTNVFPVYSE
IQ-----QAVLYHLTYRDSGE-E-VEK-------ELRLFNILEEV-ASK---------GE
-GLYF-D-GAYSIYATKEIF------PGDELEL-----------DFEPRPKE--LRVKLK
KTR-TL-DLASLEAVIN-----------PATLNAL-NGFLKAS--QLRIPRLLNLR-HSF
YN-DKATY----LG--GGVTLYPGFRQSVQQISKG-LGLKVDFTANAFEAPMVLDSYIER
A-----LNPESV-YRKLTDSDF-HALKRLLKKK--VRTVHR--KKARV--YEI-RDITSM
PAD--KL-------KEEDPAYTVAQYF-EAQYGAPLKYPNLPCAVVN-K-K-GQKA----
-----NYVPLEMLEVVPGQPVKRRLSPQQVSQMMNLTCVKPQERFSRIMEGVR-------
-PS---PEFQVRV-EQPIQAKARVLDSPMLAYGRSRM-----AQVE-SG--SWRTK--N-
-VPFY--KPV--PL-ESWGVVVFSK-PRG-LEDRDIDSYLRTLQNVAQGS-G-MRV-D--
-RPA---HVLNAERV--EARD-SNGIAEALQKV-----STTGR-ACQLLLCII-PG-TKG
DYRPEILHACDMK-LGIISKKVRTEKVISNRG-------LEAILMNVVMEI-NAKIGG-I
NQKLER--RVGMVP---FDHFASTAFMGLDVSRKTPG-SAANIPRVAVLTSTTDDTGF-R
MIATHRAT-KP-AEEIV--APLAEMAKETILNWAKLNQGRVPKYIVMYRNGISESQIRQV
LEEEIPKLFEGCADATEDKDGKYCP--KLTYVCSMVGHNVRLAPMNRED---MDR-SGNV
CAGVVLDQQIVSPHYFCFYMSSHGGLKGTKQVSLYTVLRNDLNLNSDH-LQSLSYVLCHA
YARCPRVLSAPCPMYYAGKILTRIGGALRI-GEDFAMTASVVSMGSRDFSLMDIPM----
-LHKDLA-SMYFV
>EP01025_18627
MSNRGN---QQGREHNGHRGRGGRGGRGQEGRGN--------------------------
---YRPSSNNSNRQQGGQ--------G-----AGRTGNDNSNRGGYR--SSNHARGRENV
GENSSTGQGYQKRQGGNGSG-------------------FGEKLLRKPQAEAHIETEISK
VF-------------TRLPNNANIQRLAQR-PN------SLSKAGQKVNVRLNMFMLESK
AE-----FAHQYDLQVYKD-QN------------KYQL-ELY-QV-VRTLRLKF----GW
DSAIH-D-GRHTIFSAKQLA------QQELDS-LKLENG-----------RS--VYVTFK
YSK-EI-DMRDLQQNLQGWL----VP--QECVRVL-EAAIRNN-ALFREDMYKVCG-RQI
FN-QQQGER---LGN-KFMELLTGYRDSVRVVQQG-LVLHLNTLYSAARSPMRVSDFSRA
I---------------------RNHLRMAMKG---IKVRHEVGKEKRD--YTV-YKVSEL
SANQHRFQT------EEG-IVTVAQYY-YQKYKYRLQYPEFNLLDCS-K-G-ERQ-----
-----TYIPMELCRIKRGQVE--RVEGDLKAALIKQAAKVPSVRYDDIQRAVND-IDR--
-INEDATSFWLAIESKALGATGYLIPPPAVEYGGGR-----CVLPQ-KG--EWKGFGRKF
H-QYI--QPA--PI-ESYAVVHFRDNPQH--SQSSIKQLCEDVINFGGQV-G-MKI-AKL
-NP----RVVINCEL-------PDELSEANKRA-----DVYGK--PQIIFVIL-K--EKN
DVYDKVKSIL-TE-FPLPSQFSVYSNYVKGQ-------RNYGYVSKLMQKV-NMKVGG-S
CYRLLSGF--DSIP---IHPVFPIMFMGADVTHPTPGENVQQQNSIAGVVASMDMQFT-R
YAARIRRQ-TG-RQESI--QDMYNCTGSLLSNFKEQT-GDLPQTIIMYRDGVSEGQFNQV
LGHEYTEMQRTFQRFG----SDYHP--KIVFVTVQKRHLTRPYVKDEAASDGNDK-TGNL
APGIVIDESGCHPWEWQFYLNSHKTIQGTNKPALYQVLVDEVGFGAEQ-FYMMTYWLAHT
YQRCPRAVSIPAPTYYAHHVCTR-GRKLEGQ-------------------------CTGN
MVDKSIKNKMFWI
>EP01025_40539
---------------GG-RGGGRG--RGG-------------------------------
---------GRGGRGGGR-------GG---------------GGGFR--PSGPAIQEIDQ
KSS----------------------------LKQILV-----MGANVPGDLDE-------
---------------KEKGSVKEEVKFAER--------QNISQLGSDYQLLTNFVDISPN
NV-----QVHQYQVEFTAS-P-P-VPR-------DLRQ-VVYDQL-AKQ---------GW
IDAAS-D-GTAVYFINSDI-------EQQEMD-FVIEGE-----------KD-TFRIQMK
K---TV-AAQNLQELMQ-------DT----AVQGM-NLEVQKL---RDDPGLLNLG---V
FDKNQQSQN---LD--DGRIAWDGFQASVRQGQDG-LFLNFEDTVRPLLKAGPVMNLFKQ
I-------GNQS----LRGRQL--VANTILTG-VKVKDNLT--N--FT--RVI-KEVSRH
-DSSFKF------KDSSGKEMTVAQYF-KQTYKYDLKYPKLNLVDVA-R-KQKRP-----
-----TLIPMEICYIKQDT--LEKIKDNQVAKIVRFAAKKPDERRRQILSAVQQ-I----
-SPISIDSFKMRL----KQVTGKRLPPPILQYGNKFF---KFVDNI-WG--GWDIP-KG-
-TTFY--RPA--HL-ESYAVLDLTGD-----NSDFLRDVIEPLIQQGQQY-G-MTF-NPK
-RPTY--DIVASGDPFLNDTKASQAFDAACNAAKQ----FFGK-TPVYVFVRI--S-QFN
NPYKQVKQLTELH-KGILTQCSLYNPNKPL---------KKSYFENYILKT-NAKNKG-I
NQIVAGRL------TGILTKQTPTMFIGIDVTYRTQDE---EEVSIAAVVGLMDRDKF-Q
YQTRLSTQ----RQEVQ--PDIQEPIQDLLEEYKRQN-GELPKSLFVYRDGVGDSMFESV
LAKEYPGIRKAFQAID----PNHEV--SITFIVVQKGHTTRFFPVNPQD---ADPSNGNV
KPGVVVDTGICSPISWDYYITHHKTIQGTSKSTKYVVLLDENNMYSEK-LMLMTHWMTYT
YSRANKAVSLVPPVYYAHLAATR-AEVLNPK-------------------------KSVA
RVDDNIR-TMHFI
>EP01029_11812
RGPRP---ARGPRGPRG-PAR------G----------------PMQ-----------PR
--------------------------GPAGPR-----------GPRG--PGGPRPM----
---QPRGQPGQPRPMQMQQPRGQPRHMQPRGQPRPIT-------QQPPIERV------EK
KTDEMITLERMTEAM---ELVPKTGKFPKR-PG-------FGKLGKAVKIETNFIPVKC-
---GLNGGIYHYDVAFS---P-A-IS-KR-----RQM--QLFNQI-RDD-----PKLGGV
-KVAY-D-SSKSLFALSPLP---TD---KIL--FESFVE-KKD---GTKKKI--MEIKIK
KTE-SI-AMGDVHNFLAGR--THEVP--RLALQCL-DVAFSQS-L---FHDFIAFG-NSF
YPPDASR---SNIG--GGCDAVLGLFKSLRPTQSG-LLLNVDQKNTAFYRDINCVNFVAE
LFDASSCRGGR--DGRMSKEDIS-RASREMKG-LSIVLEHR--KDERP--KKV-TKLSFE
GADQIFFD-------GESGKESVANYF-SRAYN-RLEHPKLPCIVCG-D-R-KNP-----
-----IYFPLEVCRVAPAQRRMKRMTPEQTSVMIENARQKPYQRKDKIMGLLRR-LNF--
NADDTLSHFGLDVGKSFISTDARILPEPMLAYGAKK-----TLKPR-DG--AWNM--RD-
-LKFV--DAK--EL-NCWGVVNFCGHLR----YVDADAIVDKQVELMQNC-G-IRV-SMT
-CP----PII-DARL--NET--EDVMMEVANMAHD----KSGK-RPQLIYVIK-PD-ESS
FHYGQIKRQSDIA-MGVPSQVVVATKAAKC---------SPQYFANVALKI-NAKLGG-S
NNRVSK------LP-K-VTD-KPTMVFGADVTHPSPG---DDGCSVAAVCASMDRFAT-R
YGSQMRVQ-AS-RQEMI--ADMKAMCIELFKAFRKNT-KQIPQRILFYRDGVAENQFDEV
VNYEVSQLKAAMKQLG------FAA--PITYIIVQKRHNTRLFPTNKSQ---EDR-SGNC
MGGTVVDRTICHPHQFDFFLQSHSGLLGTSKCTHYHVILDDNKFTADE-LQLLSHHMCYT
FCRSTRTVSIVPACYYSHLIAFR-ARFLIADYDDAMTVSTASKGERS------VPE----
-IHSLLTDCMYFA
>EP01068_12170
------------------------------------------------------------
------------------------------------------------------------
------------------------------------------------------------
------------------------------------------------------------
---------------------------------------GINA-----------KRKHGL
-DKPY-D-GDRYLYCDAELN---LS---------------------GTEKGP--YTCDVV
FQD-TILDGEQGENDLRRD---------KVC-QCI-DIVLRHA-A---AES-CEMMKKNF
FPHSATFDNQRIRG--TPLALWMGHLQSAIVQKCKQWYLQMNAAGTLAHEETPLADWLRK
LFSP--QARWP-----LTE-----------------EVWAARVDINKE--LKN-LKLIVQ
HAASYKFD-------YDGRQTSVAAYF-RERYGITLQFPNYPLVQVH-P-A-KKQ-----
-----TFFPMEVCVVQR-QASTKNILEDIKAEIGAIMTMDPKSRRNYVDKKRTE--AF-T
PGNFTLSQYGIEVATEMQTISASVLPPPKVGYG-----GGRSIEPG-QG--KWNL--AR-
-LSFI--QGV--TI-ENWAIVALDEI-----TRDMASKVASEMRDAGRNL-G-VGF----
--PE-LNQIK--------------QMKATFDRYSK-------E-KKQLVVMLI-SK-RE-
-YKKEAKFFGE---PNFPSQFLLRDKFASA---------NNQYWANVIAKV-NQKTKG-I
NQNV-H--AKNAMKAMIGND-STTMILAASMSRAPFKPGRNISPCLAGLVGAVDNNCL-I
YNHSVRAV-AR-TETII--PDMYSMFKDLMEQRTLYI-RTAPKRIIYLRDGVSEGQFEQV
L-REAQQIAKWYSEQN-------KP--KITLIITQRHHQTRFFPR---D---KNL-EGNA
PPGTVVLDDLTHPTPYPFYLLSHAGIIGTSHPCRYFVLRDENRFQRDV-LLHGMFQLCHV
YGRCTRSVSIPAPCFYAKLLVE---RCLDHTNVHIQNSVSLSSGGAS--NASALPSAVIE
EVQEDLSVPFFYC
>EP01069_2789
---------YQRRVHGG---------RG--------------------------------
-------------DRGGR-------GG---------------------------------
--------------------------------------------MSGPAPVVQ-------
----------------------------TR--------------G-PIEVVANHYQLDIK
--AGEKSIVYKHMVTIQ-----ETADD-------AVRKLEIMESI---------KSEHAG
-SYAY-D-GDKLLVSAKSIT---FQ-------------------------QE--FAVEIT
PQG-QV-DLATASTQYRGD---------DTTAQVL-DIILKEAA----KTTHEEVYPRKF
F-PKSTNPEMVEVGRDGGASVWLGHFQSSSMSRNG-WSLLLNVTSALSFDTMPLTDFLAR
EFNL--RGNWK-----MTDMDLR-RATRAVKG-LKVETWY--GNTKRT--YKA-LQFVAQ
RADEFTF-------DVDGTPTSLATYF-AQKYEIRCRS-DLPLLQVA-P-L-KKN-----
-----TFLPIEFVFI-SRQKFTGNITDQVKSAVGNLLTMTPKDRHDCIQRAREETF----
-RNEILEQYGVEIGRQMLNLGATIIAPPVLCYAESNRP---ALRPTSGG--RWNL--MR-
-LGFT--RAQ--QV-QTWGILDINSA-----TREGIQQLEDELIKEASKL-N-IKM-A--
-RP--RKQITRIEDA---------NFDDVVKRF--------TS-RPQFLLAII-RE-RDR
VYHKKIKAYF----EGCATQCVIADKTPFICQN---YRGNPSHLANILSKV-NLKCMG-T
NHRV---FEVDAIR-RVVGKDRSCMVIGADITHATGASRKRHVPSIAGIVGSLDDDLC-V
YAHAARVQ-DP-ANEVI--QDLHEMVQDILNVRKRKV-KENPHRIIYFRDGVSDSQMKEI
LESEVPKLLDAFKSSGDE-----PP--EVTCIIVQKRHQTRFFPKGA-----PDN-RTNL
PPGTLIKDNLTHPSQYDFFLLSHAGIKGTSRPCRYFILRNDHGLSTKE-IVHFIYQMCHV
QGRCQRAVSVPAPVYYAHLLLER-ARILVSEDLRTVTASDAGSSDTGG------PA----
---EALRNPMFYC
>EP01084_253144
---------MS-------------------------------------------------
-------------------------------------------------MVAP-------
--------------------------------------------VVPPYEDQ--------
---------------VLGATPIEEFPMTVR-PG-------FITCGRPVPICCNHYQVNT-
---RTKNIIIHYDVDLLDV-P-S----------AKLR--ALIKQL-SMR-----KELSAV
-GVAY-D-GRKNLYAHPPIE---IEPDGERVYEFETEYD-DEV---GLRKEL--YKVKIH
WVA-SL-PVGELQELFK---FRNDTV--HRTVSAL-DTVLRTA-G---GLRFQLIG-NSL
FDSTRA----TPIS--GGVDLWPGVYQSLRAGQCG-LHLCVNTVTSAFIRPEAVMDYIKR
EMGC--SDSDL--SRQLDGRRLN-RLKKCVKG-LQVRVTHR--DVKRK--YKV-VGISDV
PASRLEFPTD-----EEGHVSTVARYF-AERY-NPLKLPDMYCLKVG-S-K-KRP-----
-----IYLPPEVCHIVGGSRVNK-LTDNQAAEMIRFSARHPWARRKETHDCLTA-NID--
VYNNLGAKFGIRVESPQIEVEGRVLEMPTVQYDTSCS--NNIEMPR-NG--TWNL--VG-
-KKFA--IGK--EL-VCWAVVNFCSERDM--PQSAVQRFVSELGRVAEVH-G-VTV-KMR
-QP----PIINHRGS----F--RATLAEASKQALRQCRGQNQK-VAQYIFCII-PN-GCK
DEYRNIKCEADTA-LGVRTQCVTLKHAQNP---------RPQVLANILLKT-NAKLGG-I
NSVVKG-----GLP-W-VND-APTMIVGADVHHPAPG---SFRPSIAACAGSMDRHCF-Q
YMGVGRVQ-AS-RQEVI--EDLCSMMKELLRGFYMNC-QTKPQRIVFLRDGISEGEFKIV
MAQELQAIERACRELE----QDYRP--SITFISCQKRHHTRLFAINERD---EDR-SGNA
PAGLVVDRGITHPINFDFYLLAHSGIQGCSRPCKYHVIHDDNNFSADE-LYKLLFSLSFM
YARCTRSVSLPPPVYYSDLLAFR-MAHFIKGDESLEGMSVMSSCMSDKWNAQFTPV----
-GH---AKCMFWI
>EP01103_18911
MKPQPKQS-KQPKQQQAKQPKQQP-------------------TPQQEVPAPVSAQQQPK
SG----------------------AKGPKKPV-----------------APAPAPT----
--------PPPVQPIPASQPQALPAEQP----------------QAPPQQTPK-------
--SSKTQYKPSGLEF---KDKCDSLVPIRR-PN-------FGQKGRKTKLYANMFPVLD-
---FTNNDAEHYHVEFFEL-P-R-AN-SKAL---LKR--KLFQKL-HEQRA---KLLGGA
-FMVF-D-GQCNAYTAMQLP---NK---DIE--LVIPDP-EDD---GKDVRK--FLLKMR
KVN-QI-PLALIREFLRGK--SSEIP--RDALHVL-DVASRHS-A---SMTSRVVG-RSF
FDLSGDQQ-VFSLG--EGAVARLGRYQSLMPTQSG-LMLNVDQAASAFVKDGPLIDLVAE
IALKPLRPDEK-----LTANQIA-RLSKELHG-IKIRVNHR-GNMRRK--YTI-KKFSDK
PLDQLSFEEE-----KDGRQVKVADYF-MTQYQRKIIYKYLPCICVG-A---DGR-----
-----TFMPIEVCDVETGQQRKRKLGDKQTSEMLKVTAQRPTERCSAIQKLATG-VAN--
ANDDFVKAFNLKVSSQMAVVNARVLEPPVLAYQGGN------IQPR-GG--TWNT--LD-
-KKLY--EGA--TL-TNWVVMDFWSENDR--DSDVTYRFIDDLVAKMQRV-G-LTV-NMK
-QP----EFLFIDPR-SKNL--EETLQNTFTKSSK------TS-KVQLFFCIE-AT-RDV
PLYSRVKRYCETK-LGIPSQFVLSKNILRT---------NDQFLANLTLKI-NIKLMG-K
NVTIGT----PGLP-R-IGLQGPIMVLGADVHHPSPG--EKVRPSIASVVGSIDLFAT-H
YATTIRAQ-PN-RTEEI--LDLEQNVVELLKAFYRNT-RLKPRSLLFYRDGVGEGQFEIV
LRKELLAIYSGCQKLE----PGYCP--KITFVVVQKRTHTRFFATDPRDC--DPK-TGNL
PAGTVVDTEVCSPSQFDFFLTSHAGLKGTSKPTHYHVLYDDNNFTSDE-LQELTNKLCYT
YQRCTRSVSVVAPAFYAHLSAYR-GRFYGGDTGEDSDVMSTSSDADNLAVSEYAPL----
---EQIK-IMFWM
>EP01113_11139
--------HTTMSGRGGRDGGGR-GGRG--------------------------------
-----------GYDGGGR--------GGGG--GGGGG-----RGGYDG-GRGGGRGGYD-
---YDGGR----------------------------------------------------
----------------------------GR-GGGD-----FGGGGGKIVLRTNMFPVSIP
KR----SMIYRYDIKICSS-P-T--------PRNLVR--VLVRELC--------KTLM--
-NMAT-D-GAHTLLTPMAIK---TEPEGD----LKITLP-KEK--EKDRVRD--LFVIAK
FTN-EL-DL---------------------DAQAL-QIILQ-----WCTGDVLVRG-RSV
YYKAGPRG-PIPLGN-QGLELFKGVFQSFRLTDIG-PVLNVDTSFMVAVSNHSILDFMEI
KAQG--AGFND--LPTGNQAWLR-SLNDDLNG-LLVETKYGR----AK--FRLKSGDDKK
LMGSLSLGSGPGPAVHKAQVVSIEDYF-YEKYGIELEAPNAPVLIAR-A-N-AKNKGDGS
KPED-PLLPPELCFIVPGQRKTSDLTIDERRDMIDKTRTDPSERFEEVRQLVAN-I----
TNNREWSGYGIKI-NSGAEVEATVLQAKELEYAPGKR-----TRAA-NG--EWRH--PG-
-PFNHT-MP---RA-LSWGVVSFGGR-----DMPLAHEFLAQFSGVSRDC-G-VQL-L--
-DP----HVL-----TKSFR--DDEYIGLLKQFCS---QKRGATPVDFVLAFL-PK-KGV
PLYTYIKQEAETR-IGVATQCVVLEQRK----------LNPAVMANIVAGV-NPKTGG-V
NNKVQL---MDTYK-A-MGA-GSWAVMGLDVDHGRTS--DVDKPSVVALVTFMDAACT-V
PYTQLDRQ-SP-LQEVV--TNLDKMVVKALAEYQRVN-KFLPQNLMFYRDGVGEGMYERV
CVEEINKMMRALPALY---NAQPLP--KLTFVVVQKRNHFRSVWA-------PNG-AGNP
PVGTVVDKGVTDYGVRNFYLYSHRALAGTARPTHYQVIQDDNNVQLRL-LEEFTFALAHL
HQGCSKSVSLPAPVFYADKACYR-AGQCYRN---------------------------DG
MVTPNIASTAYMI
>EP01113_11140
------------------------GGRG--------------------------------
-----------GYDGGGR--------GGGG--GGGGG-----RGGYDG-GRGGGRGGYD-
---YDGGR----------------------------------------------------
----------------------------GR-GGGD-----FGGGGGKIVLRTNMFPVSIP
KR----SMIYRYDIKICSS-P-T--------PRNLVR--VLVRELC--------KTLM--
-NMAT-D-GAHTLLTPMAIK---TEPEGD----LKITLP-KEK--EKDRVRD--LFVIAK
FTN-EL-DL---------------------DAQAL-QIILQ-----WCTGDVLVRG-RSV
YYKAGPRG-PIPLGN-QGLELFKGVFQSFRLTDIG-PVLNVDTSFMVAVSNHSILDFMEI
KAQG--AGFND--LPTGNQAWLR-SLNDDLNG-LLVETKYGR----AK--FRLKSGDDKK
LMSSLSLGSGPGPAVHKAQVVSIEDYF-YEKYGIELEAPNAPVLIAR-A-N-AKNKGDGS
KPED-PLLPPELCFIVPGQRKTSDLTIDERRDMIDKTRTDPSERFEEVRQLVAN-I----
TNNREWSGYGIKI-NSGAEVEATVLQAKELEYAPGKR-----TRAA-NG--EWRH--PG-
-PFNHT-MP---RA-LSWGVVSFGGR-----DMPLAHEFLAQFSGVSRDC-G-VQL-L--
-DP----HVL-----TKSFR--DDEYIGLLKQFCS---QKRGATPVDFVLAFL-PK-KGV
PLYTYIKQEAETR-IGVATQCVVLEQRK----------LNPAVMANIVAGV-NPKTGG-V
NNKVQL---MDTYK-A-MGA-GSWAVMGLDVDHGRTS--DVDKPSVVALVTFMDAACT-V
PYTQLDRQ-SP-LQEVV--TNLDKMVVKALAEYQRVN-KFLPQNLMFYRDGVGEGMYERV
CVEEINKMMRALPALY---NAQPLP--KLTFVVVQKRNHFRSVWA-------PNG-AGNP
PVGTVVDKGVTDYGVRNFYLYSHRALAGTARPTHYQVIQDDNNVQLRL-LEEFTFALAHL
HQGCSKSVSLPAPVFYADKACYR-AGQCYRN---------------------------DG
MVTPNIASTAYMI
>EP01113_11141
--------HTTMSGRGGRDGGGRGGGRG--------------------------------
-----------GYDGGGR--------GGGG--GGGGG-----RGGYDG-GRGGGRGGYD-
---YDGGR----------------------------------------------------
----------------------------GR-GGGD-----FGGGGGKIVLRTNMFPVSIP
KR----SMIYRYDIKICSS-P-T--------PRNLVR--VLVRELC--------KTLM--
-NMAT-D-GAHTLLTPMAIK---TEPEGD----LKITLP-KEK--EKDRVRD--LFVIAK
FTN-EL-DL---------------------DAQAL-QIILQ-----WCTGDVLVRG-RSV
YYKAGPRG-PIPLGN-QGLELFKGVFQSFRLTDIG-PVLNVDTSFMVAVSNHSILDFMEI
KAQG--AGFND--LPTGNQAWLR-SLNDDLNG-LLVETKYGR----AK--FRLKSGDDKK
LMGSLSLGSGPGPAVHKAQVVSIEDYF-YEKYGIELEAPNAPVLIAR-A-N-AKNKGDGS
KPED-PLLPPELCFIVPGQRKTNDLTIDERRDMIDKTRTDPSERFEEVRQLVAN-I----
TNNREWSGYGIKI-NSGAEVEATVLQAKELEYAPGKR-----TRAA-NG--EWRH--PG-
-PFNHT-MP---RA-LSWGVVSFGGR-----DMPLAQEFLAQFSGVSRDC-G-VQL-Q--
-EP----HVL-----TKSFR--DDEYIGLLKQFCS---QKRGATPVDFVLAFL-PK-KGV
PLYTYIKQEAETR-IGVATQCVVLEQRK----------LNPAVMANIVAGV-NPKTGG-V
NNKVQL---MDTYK-A-MGA-GSWAVMGLDVDHGRTS--DVDKPSVVALVTFMDAACA-V
PFTQLDRQ-SP-LQEVV--TNLDKMVVKALAEYQRVN-KFLPQNLMFYRDGVGEGMYERV
CVEEINKMMRALPALY---NAQPLP--KLTFVVVQKRNHFRSVWA-------PNG-AGNP
PVGTVVDKGVTDYGVRNFYLYSHRALAGTARPTHYQVIQDDNNVQLRL-LEEFTFALAHL
HQGCSKSVSLPAPVFYADKACYR-AGQCYRN---------------------------DG
MVTPNIASTAYMI
>EP01116_14864
------------------------------------------------------------
------------------------------------------------------------
------------------------------------------------------------
------------MA----TCVAPQFRLATR-PQ-------QGTSGRSHKVLANFYKLK--
---YQEQVLWQYQVDVT---P-E-VK-SKN----TMR--ELIEKV-SPQFG------VGK
-GYAY-D-GMHALFTSKELA---IQ---PLE--SRVEVH--KE---GQKTKL--FTIKIR
LVS-SV-DLSMLQGYVRGE--TKDLP--QVALQAL-DVVLRHQ-G---SIKFFPMR-RSF
FYPDRKET-ISPIP-RSNVEVLTGHFQSVRASEGG-LAINIDLSAVAVRKAINLVEFIAT
ELKT--SPDRL--LFR-DRATLE-AVSKEIKG-IRIQTTHT-GGHERN--HRI-FGLAPE
TPDSYKFTD------ERGNKISVTEYF-RTRYHIQLKRPDLPLVMVG-D-L-SKL-----
-----PRVPMELCFIAPGQVYKKTMNKDERTAMLKATCLDPPDRYRQIQFGVPV-----A
REDPHMQAFGLDASNDMIDITARALPHPTLVYRDPRQ-EVTAQSDV-QG--KWNL--MN-
-LAFM--EPK--AL-KFWGVLVFVDKRQ----GDATEEFLQRLARQGSGY-G-MTIT---
--P----QVIHRVD---AEP--SKSMPELMQQLAAQ--IKAPD-RPQLLMVIL-PD-EDA
GRYGEIKRLSDCI-IGVPSQCIQSWKAFDAR------KFGDQYLANICLKL-NSKLGG-M
NWKIQGNL---------CMT-KPTIVFGADVHHPGAG--DMARPSVASLVGSMDMFAS-Q
YYSSITVQ-DN-RVENI--QELEGMMRDALVVFYRNG-KRKPDQLFIIRDGVGEGQYEEV
ARKELQAIQTAAAKLE----ANYQP--KVCFCIVQKRNHARLFRAERG----PQS-LENP
LSGTVIDTDIVTPGAFDFYMASHHGLKGTSRPVHYQVLYDDIGFNADQ-VHNLIYQLCHL
YARCTRVVSVPAPAYYAHHAAFK-AGKFYGLLD-----------------KGKNPQ----
-FPASIKNTMYFV
>EP01119_17187
MSDRNY---GRGGDRGG-RGGDRGGGRGGYERRG--------------------------
--SRGNDDYQRSDRGRGR-------GG-----GGRGG-----------------------
------------------------------------------------------------
----------------------------DR-----------GR-GRLISLHTNMFRVLLD
--KFPLDKIIHYEVGITNR-H-E-VHT-------DQRR-LLMKDL---------RYFPKT
-CFAY-D-GSRILYL-NPVT------PIEELKP-----------------QADFYQVSFK
STPAEV---SQLLEVLE-------DP----TIKFLEDILLRPVVALYLSGEYFIRG-NSI
F--QNKESL---LGE-PGKQLFTGSYQSLRRVNLG-VVLNVDLSYFVSDWFGTIYEYLGL
VLNKS-----------LKDAKVQDKVQKKLKG-LRVVTTYN--K--RK--YRL-SGVNWK
LTAATKF-------DHEGTQISVADYI-KNRWGKALKYPNFPLLTVD-R-R-NKDD----
TDDTVVYLPMEFVSVNSGS--GG-LTVDERRAMIDATRCAPGDKFERIRQEFRR-I----
-ENPLLTPLQLQIDPNFTDIAARVLENENLVWKGKSE----YVDAE-YG---WNFI--G-
-KKVLL-APP--DT-IRWGLI-----PKS-FGQDRVTDFFNDFVEICANA-G-FMI-AK-
-SP----DISPIN----KDY--GEDYADALRKL--------DK-KLPFILLLL-PD-NDS
ERYRVIKHCADVE-LGIITKCLVMNSAKKWT--------DKTIMANVMASI-NGRVNG-K
NWIVDTQKEMGLDP------TTKLCVMGMDVCHGQTG--IRDSESTVALCASRDSAFS-K
YDVSMCKQ-SS-GQEIVD-EKMGAMFLEVIRKFKKTN-NGLPTHILFYRDGVGEGQYDLV
EKHELSQIQQAIKTEYS---MQKRP--ELTYVIVQKRNHLRTARSDA----------GNP
PVGTVIADSIVDTSMMNFYLYSHKALQGTARPTHYQVLVNDIKFSVPA-LAKFTFALAHL
HQGCTKSVSVPVPAILAHKAAYR-SYHYFGK---------------------------QD
RAHPNV-DSSFMA
>EP01134_5361
MSSRGREG-TRGSDRGG-RGGRGGGGRGG-------------------------------
--------ASSSRGGGGR-------GG-------RGG-----------DTTDKDFRGVLT
KGL----------------------------------QSGVNNAMHKPVK----------
----------------------------CR-PP-----P--AK-GKKVKVISNVFKLQLE
EC-----CLYQNAVHFYEV-PDE-IDL----DISLNR--KVIENV-QKK-----PDFP--
-KHAY-D-GRSLMYSIEKLAASG----------FQTVVD-----------RRGVVQIKIM
PTGNTF-PL-----------NTSPSP--SDEAQAL-SVVLRPVV---------ELANRNL
L-PDWSDKQ---IG--GGY-ALCGISSTMRICMAG-ECINVDATVAASPKPGPVMDYLGR
ALDL--QNMLAD----PRSSQFR-IASESIKG-LQFTTSHL-G-YVRK--YKA-KGLSTI
SAADHEFEWEL----PNGKTVSTAQYF-KEQHNYVLKHPRLSCLLVG-S-R-TRP-----
-----VYLPIEVCTIPEGQ--RRVLSPDQTSEILLHGAVPPAERLRRIQRNVTE-LAVEM
NRNEMCATLGIKLTPTP--VNVGIIPPPSLEFAKKK-----IIDPGLEG--KWMV--RD-
-QKYL--QAA--SC-TSWALVCLDS-----LTEDIVREFAETLHQTMASK-G-MQV-Q--
-KP----FIIQMPTT------TQETLIAACRPF--------KK-QPNLFFCII-QSE---
-QYKHVKLFE-AQ-RGVMTACCTARNASKAAQ-----GQGGPLVSNMVLKI-NAKLFG-T
SHIVGVRKATLERP------LAPTMLIGIDVTHPTGS--SSGSSSVASIVGSINSTHS-Q
YVSHIFCP-EH-MSEMLSEEGLADAVEKLLAAFKKTQ-GHFPNKFIIFRDGVSEGQFQQV
LNIELRFFKEALGRNGL---TGKDA--QVTIVSLQKRHRVRLFLQNE-----DGQ-VANP
VPGLIVDGDITRPGIDNFFLNSHVALQGTAKPTHVAVLHDEIGIASDT-IRLLAYYECYT
FQRSTTSISHASAARLAHHAAYR-GQQLRSAGATAND-----------------------
-IRKGL-NPMFFL
>EP01135_7963
------------------------------------------------------------
------------------------------------------------------------
------------------------------------------------------------
------------MVV---LNTVDSTQVLGR-PG-------YGRVGKGLKIFSNHFKVNV-
---QAPSTIFQYHVDISYDDP-E-KG-SQGKPVNVAY--NAIDQV-MKENR----EIFCS
-PIAY-D-GKTLLFSTDKLR---FV---NRKE-FFLTLE-SEE---GVDL---FLKICFN
ETD-VI-RMNEVLNRMLGY--SYEED--NESLQCF-DIALRHS-A---AVQFTSIG-RSL
FNSLNA----EHLA--PGADCWFGYFQSLRPTQCG-LTLNIDSAACVFVKSQHALDLVEE
VCRG------M--PRELHGREWF-QVNDAVRG-VKVGITHR--KEKRS--YRV-NGLTKL
SAQELRFKK------EDGSEQSVEMYF-SRELGVKLEFPNLPCLHVG-N-P-KGH-----
-----IYLPLEVCFVKPGQKLPRKATEEMTSKMIKLCAAKPEVRFREVKRLAKANMEL--
KKGSLSSQFGISFNPEPIECQARILPAPQINYGNSV------SVPGSQG--TWDPPRAN-
-AQLF--EPA--DI-RSYGIVNLSKL-----NHGEVTRYVKDLMRTLQNF-G-CRVPGSG
-TP----NVA-SYN---NKN--RGNVRTLFSDALHAGRDKFSC-DPVIVFCFK-QD-MKA
DEYQEIKYCSDSV-FGVVSQCITFKIAKK----------GGACHENIALKV-NAKLCG-T
SYTVGG-----MPP-Q-VQQ-VPTMILGADVNHPEVG---SDSPSVASVVGSYNRAFS-R
YATSCVAQ-TS-RVEQI--ERFGSMFIELFKKFYFNN-QTFPEHILYYRDGVGEGMFNLI
IDSEIEQLRNAIKSIR----SDWDP--KITFVVVQKRHHTRFFCNQRNG---TDR-SGNC
LPGTIVDTQICSPTQFDFYLQSHAGIQGTSRPAHYYVLLDEIGFSVDE-IQQLTNNLCWG
FSRCARAVSYVRPAYYAHLACKR-GRDILAGKRMSEKRGGGGRDSRK--NAQKKPKISEI
ELCDDITDTLFYS
>EP00005_771
---------XKKIKKAG---------RDRE------------------------------
-------------EESGS--------GR--------------------------------
-----------------------------------------------P------------
----------------------AAHQLAKR-PP-----PSNERIGTPQPLLANMFATIIN
----EE-GLYMYDVKFE---G-D-DEYGLD---ARIKR-GIL--H-STLL------HDK-
-PFLF-D-GRS-LFVHDQI-------PETSHN-VTGKRR-----------SD--KTFTYK
LTP-TK-V---------------NFS--TNQKYIH-SNIYRKV--E-RKVGLQQIG-RDM
FDSTSPFVS--RVDR-YNVDIWPGYKTTIRNVQKG-TYLGVDLTFKILNN-KTALQLIGE
R--------------------------VSLNNKI-VLSNY---G-KLT--HRV-QKVNHN
LSPQSTFQK-----DSSGTLVSYIDYY-KEKYDIEIRDKNQPLLEVV-E-R-GRRTSGEG
EERVIYLIP-ELCVL-TGMPDLEGRE---RENIIKFTRITPGDRLQRICDFVKQ-TCSSP
QAREELGRWDFKVNPEPMHLEGTLISPLKLAFKQA------PQLIR-DG--NWRSLFSR-
-VELL--QPS--NL-LRWHIVF----INK--NTNEARTLFNEMQQLAKPM-G-FTV-A--
-AP----RRIVTD--------TVNEWRNKLMETITGP----SE-AGDLVVFVL-PS-SSA
DAYEDIKRFMLTK-MPIPSQCVTSRLLRDNK-------KRKSAVTGLLQQI-QTKIGG-K
VWSVDQ------MD---LK--QPTMFVGIDVTHNKQR----GSQSVAAFSATMDKHLC-R
YYSVPVILENR-EQELV--SGLSKCMTDALTSFQKFNNGRLPKTIFVYRDGISEGQIGAC
LESEVASLRACFSRF---GDEEYNP--GFAFIVVRKRTIVRFFLKKG------RD-IANP
SPGTVVSEGLVLPDGYDFYLISHSVRQSTVSPTQYHVLADSTGWSAEK-LQKLTHTLCHL
YFNYLGTVSQPAPLYYAHKLAFVIGQ-FVHAVP---------------------------
--NPRLSDRLYYL
>EP00005_5244
ENSKPYIS-----AKGG-KGRVVE--EGEAAGVVEEDKAA--------------------
--AAGVVELPKEETNNNRADVHKAQVG----------------EGKGKXPQQPRSSAQTT
SV------AKERKQQQQPPPQQQ--------------HQPRQQQQAPPQQQRASPQQQ--
--VQTEGSGGEGGTP---SQRDERCIVVGR-PSAPT-----SRIGTPIRLSCNHYPFQLK
----RN-NLYQYMIEFR---P-P-IE-SK-----GRRF-AVLRRI-AMDLLE------TE
-TYVF-D-GIL-LFLLHNV-------GEKEII-----------FEDRG--NE--FRASLI
LTK-TL---------------D--AD--EIPSQFY-NMFFRQI--L-RIMKLKQMG-RQY
FDPTRPI----KIPK-HRVELWPGYFTSINPNQVG-MMLIADVTHKVLRT-DTVLDFMYE
L----SSNRNN----------WKEIVNSQMIGQI-VLTRY---N-NRT--YRV-DDVMWD
MNPRNTFEK------RTGEYVSYISYY-SAVHGIDIHEGDQPLLLHV-R-K-RKGA----
PDETIYLVP-ELCTM-TGITDDMRQDFHIMRDIAQHTRVSPEQRAYETTDFVQK-MNNSR
EVQKELNDWGLGIATRPLPVEGRVLPPETVIFRS----VKQRIKAE-TA--EWAYLIKN-
-SQLI--EPI--QL-GNWLLVY----SSK--SSSTAQDFARKFIQVGNSV-G-FRA-A--
-QP----KTVSLD----NDH--SNSFVKSIKQHLMR-----DR-GIQCVVIIL-PN-QRK
DRYDAVKKLCCVE-VPVPSQCIVQKSLFKKQ-------TIMSVCNKIMLQI-NCKLGG-E
LWRVH-------IP---LP--GGTMVVGIDVAHDTQSR--GGKKSVAGFCASMNPSFT-K
YYSRVTFQ-GQ-GQELV--AGLKMCMMESLRAFYAQN-KSLPERIFVYRDGVGDGMLSGV
VDIEVPQFREIFAAISE----SYKP--KLAVIVVKKRIHTRLFDIRG------NK-ESNP
MPGTVVDSHCVHPYWYDFFLVSQSVRQGTVTPSHYHVVVDDTGLTPDQ-MQILTYKLCHL
YYNW--------------------------------------------------------
-------------
>EP00012_8287
MAEITEEE----------------------------------------------------
---------------------TEVASG---------------------------------
------------------------------------------AEETEEEAIVAA------
------------------MVAAVEVEVE-----------AWGDRPTPIDLAVNHFPLVIQ
----RD-TIYQFQVEFE---P-E-LE-RK-----GAKF-RMLAEN-ADTL--------GE
-NIVF-D-GRM-LFTSVKS-------AEEMKL-----------GTYNG--TT--YNISVM
ATR-VL----------------SPDD-TDLPIQFY-DLVFKKI--L-RGLRLKPIG-RQY
FDPTKAI----EIRG-HPVKLWPGYVTSIRQTKGG-VALINDVSHKVLRT-DSVLTFIEN
CTR---EHGRR----------GRDAATQKILGQI-VITGY---N-QRT--YYI-DDIAWD
LNPLCTFTK------KNDEKITYKDYY-QSAHNINIKDFDQPLLLHK-V-R-RRNA----
EDEEIYLIP-ELCNM-TGISDEMRSDFRMMKDVAQYTRVSPGKRIEELEGFTDK-INRHE
ETSKILKDWKITVSREALKVEGVQLAAPQLVYNG-------RSVPK-SA--DWGREIRD-
-AKLI--DAR--DL-SDWILLH----TSR--DRSNAHDLVNNMRQVGEPI-G-MRV-K--
-DP----QYISLR----DDH--IEDYLEEIRRNVRPNN---ND-GTQMVVCIL-PT-NKK
DRYDAIKLLCCHE-LGIPSQCVVGKTLARKQ-------SLLSVCTKIIQQI-NCKLGG-Q
LWKID-------NM---PP---KSMVVGIDVNHDNSRA--HGRRSVAGFCASTNDSFT-K
YYSETSFQ-AV-GQELV--DGLKSFISNALQHYNKIN-ATLPRWIFVYRDGVGDGMLPAV
LEHEVKQITAVCEAIYQQ--TDIKP--KYCFVVVKKRIHTRIFASQG------GR-YENP
PPGTVLSTKAVTGD--DFFLVSQSVRQGTVTPAHYQVLYDTIRLLPAE-LQKLTYMLCHL
YYNWPGTIRVPAPCHYAHKISFLVG-----------------------------------
-------------
>EP00021_9217
MDSKYPITPNKHSYDRGARGPPPPGPRGPPPPSPYDRPPPPPPAPPYDSRGPPPPSPPPP
ASG--PPPPASSYYGGGYDRR--DSRGPPAPPSGYYG-DYGRPSGYY--SQPPPVAGGDS
PPYEGQGQPP-PPPPPPPPPPPPPQQQQ---------------VKQEPNDLH------VP
VS-----------ERSYEERRESRSERPERIPKTRKEFKQTGGR-EKVRITTNHFMLNLK
----SK-VIYKYSIEFD---P-P-IE-NR-----GIRV-KAMNNS-MPKF--------T-
-PFNY-D-GTSLLYSIRDQ-------PTQLYPY-----------NTEG--KT--GTIKVA
FVR-EL-AQ---------------DD--RSLLQFY-NVFLKQL--M-LRVDYSIIG-RQY
YNSKLKS----RIEG-KSLEYWSGFSATINPVEGG-LSLLTDVAHKLVRT-QSIYDYIES
MKRN---------------NMQESAINQSLEGKI-VIT--------TT--YRI-HKIEWS
MNPDSKFQT------QKG-STSFRSYY-YDQHKLRVTSDRQPLISSQ-V-K-RRG-----
QNEIIYLIP-EFAFM-TGVSDDLRSDYHTMKKMSDITNVLPKERFKQLKSLLES-FKTEP
KASKEMDTWGISFD-NALEVDGIILPKQTIEK-N------------------------R-
-------QPL--AG-FKWVII-----TQK--DRECVHRFSKEMLAQSKM-----------
CEP----LIHVLEDRGRGPQ--AQQYVDAIQYILDKEK---NK--PAFFLCAI-Q--QKP
DFYNLIKKYTLIT-ARVITQCILAKTMDKDN--------IGSVVSKVILQV-IAKLGK-D
PWVLK-------NP---GYNPEHTMVVGIDVGHNAAT----RGKSIVAITATLNRSLT-R
YFSTAIIQQTP-GKDII--DSLQTSMKECIQAFHKEN-NRLPSLIMIYRDGVGDGMLEKV
LKHEVGTVREAINDIPA--HLGDRP--KLIYTIVKKNTNTRFFNMRG---------FENP
GAGTVVNKGCVHKDWFEFYLISQKANRGTVNPTHYHIIADDSNVSADD-IQLFTYSLCHM
YFNFDQAVRVPSVCQYAQKLSFLIGK-NLHASP---------------------------
--HQDMNLSLYFL
>EP00023_8943
MGPKKPNI-NQPNPAGGVRGPPPGGHRGPQQQGQQQGNPQQQGHPQQQQRGPQQGH----
--GQQQQRGPQQGQQQGQ----QQQRG---------------------PQQGPQQGQPKQ
PS--------GKQPPQNLQPQQQPQQQQ---------TTTTTTSSSSPAAAQVPTI----
----------------------------SRVPAK----P--SIQSQPISVITNFFPVQVR
----QNRSLFLYRIDYD---P-P-QV-AR-----DRRF-KVMKEF-LAA-----------
-SLIF-D-GDSLLFSAKKI-------QINSQN-------------VDG------VQILIK
LAK-EF-DH---------------TD--KSITQFF-NVLTKSF--M-RSMGYSLMG-RNY
YTSVGKR----DVPK-HFLEVWKGFSTSVIPTEAG-TMLLCDSTTKVVRS-QTVLERIRY
LNNN------------------TNRCTAEIVNSI-VLTRY---N-NKT--YRI-SGISWQ
GKNSKVTDI------MEG-STTFLQYY-QKNYKYKITDLNQPLLKSE-V-K-MRG-----
MKQTIYLVP-ELTYL-TGLNDEMRKDFHIMKDLAEESNVEPYKRIDNLNNFVNG-FNTNP
TISKELESWGISYQPA-LKVEGCVLQAPKVPI-N-------------NA--N----LR--
------------NV--KWVFIV----EQL--DFQNLDLFLRESQQ--PPT-----I-H--
-HP----VLPKSS----RDI--KSTYTDIMEQYV-------KK-GVSFFLIII-PQ-NNA
EVYKGIKMKSLIQ-FRVLTQCIFSRTFDKGRP----------VSVKLKQQV-VAKLGL-A
PWGLGQDI-YKGVP-------KKTMVIGVDVGHNSDM----KGHSVVGFVATIDDKFQ-K
FFSRAYAQERP-GKEII--HSLEDATKEAMKSYFNHN-NCLPELVIVYRDGVGDGMLDLV
NKTEIAAMKKGFAETPS--SWGTKP--KLVYTIVKKNTNARFFTNDN--------QKANP
PPGTLIDSKITHQNWYDFFLVSQVAFKGSINPTHYHVLLDEHQMAADL-FQFFTFQMCHL
YFNFEKSVRVPASCQFAHKMAFLIGR-TVGRNV---------------------------
--DKDLSDKLYFL
>EP00023_11047
MDPGERKRQSQSSSQGGYHGYDY---QGYQNQQQ------NQSQQQQSQQSPQPQRQQPQ
QQGSSGNDNYGYQRGRGRDNNNNGGGG-----GGSGGGYNNRDNGSGSGSLSPPSFGNAQ
STT-----TISDSPKQQQQQQQQQQQQQSNNNEKTTTKSPSHSPSPSPSPSPSPS-----
-------------------------------PSNLSSNPKR--AGQPVKLLTNRYILNTD
----KSIQIYQYDVAFN---P-P-LF-NR-----SKKY-DIISSL-TKQI--------G-
-VNIY-D-GSSLMYCSNTI-------KERSYEV-----------------DD--IKVKIT
LIQ-LL------------------DE--SAVIQFY-NVFMKRV--M-RLLGYSVVG-RQY
YNSQLSK----SIER-SSLNIWPGYFTSINKICAG-VSLLVDVSQKVIRR-QSVLSTIKG
GHSGYERGGGGGG---GGFRKSRQEIENELTGSI-VITLY---N-NKT--YRI-NSIDWD
KSPMSKFST------DKG-DVSFIEYY-KITYGREIRTMDQPLLVSR-S-K-GKN-----
KDNDVFLVP-ELCNL-TGISDEDRKNNSMMKELSEHINVEPKRRFHTIQSFLDS-IASSD
VIKEQTSKWGLSFQS-PLEI-ASQFQPPK----------------------D--------
-IPRYK------KL-DIWAVIV----SED--NKNCIDQFVRLMFE------K-FTM-E--
-RP----IVRVIK----NPM--GRDYSMAIKDLVE------RD-NPSFIVVVV-NG-VKT
DLYNSIKRTAILE-CKVITQVLTVKTITNQK--------ISSIFSKITNQI-NAKIDI-P
PWTLKENS-NFGIP-------NYTMVVGIDVGHNTDK----ESRSVAAFCASVNHSFT-N
FFVACSIQ-KQ-NKEVI--HSLGNSMNCALRSYYAKN-GRLPSNIIVYRDGVSDGMLDQI
NKHEVSSIRESFNQLPQ--SMGPKP--ALIYIVVKKQTHLRLFNMSR--------DLGNP
DQGVVVNKPVTKERWYEFFLVSQRTHKGTTNPTHYHVLQDDTEIEMES-LQQLTFNLCFL
YFNFDQAVSVPMVCQYSHKSALLCGK-SLNATT---------------------------
--PDEMSNHLFFL
>EP00026_2732
MS----------------------------------------------------------
------------------------------------------------------------
------------------------------------------------------------
----------------------------KR-PSSEEDTKKLGSHGKALHLITNFYQVGLN
----GNPDVFQHELNFE---P---VE-SR-----PLRS-GLLRNI-VDDI--------G-
-DFIP-A-GEM-LFLKRKVN-------------LVRDTE----KARPGKDIK--CRISIR
FVK-KI------------------DG--NEFFYAI-NMLFKKL--M-GGSGLEPIN-GAY
FDPRYAE----EVGK-GSFFVWPGYKTTLTRTCSG-LLLNAELKSKVVRK-ETVLYFITQ
P-----------------KPKSQQEAQALLEGRS-VIAGY---N-NKA--YRI-TKIDYD
MSPKTTFNK------KTGQPITVLAYM-QERYEIKGIDGNQPLIVYI-P-K--RGA-TGY
VGEPIYLIP-QLCVL-TGLSDEWRTDFAMMTSFKDKTLIKPQERFAKFNTLITG-FVDPK
LEKAKLHSWQVAVNPQPLELRGRRLDPEALVMKDNAK-KDALLHNA-NG--EWTPHQQN-
-LKFH--VPG--PK-VHWAVIY----PKDM----SLGEFAQTFNMVASGA-G-LEL-E--
-PP----AVCELDKM--NTD--GAGYYNALVAL--------KK-PIQFVLCVL-PS-RAE
DRYNKIKSVYCTA-TPVVSQCILQQTLRPK--------NMHSVSTKLVFQI-VAKLGG-A
PWILKDSG---------LSDFKRVMIIGIDVSHNKGKP------STVGMVASMNNTIS-K
FYSQVYQN-SP-GNQNV--TQLGLFIKNSFQEYKKRN-GTFPMSILVYRDGLGESQIKAG
VDAEYQQIIASLKEGKVP-----VH--EVIYVVVQKKIDVRFAMPQG------NT-LVNA
PSGTVVDTGVVASATLDFYLIGQSHKQGTMNPAHYWVRNDKESMSIDQ-IQSLTYKLCHL
YYNWTGTISAPALCKYAKVLATRAGQ-SFTGNL--------------------------N
SYH---HDKLGYI
>EP00026_2784
------------------------------------------------------------
------------------------------------------------------------
------------------------------------------------------------
------------------------------------------------------------
--------------------------------------------M-EELI--------G-
-DFIV-S-DQQ-LFLFREI------DKEQQIA-LKPKNG------GEE--KA--YTVRIR
FVK-LI-----------------QDR--FGLFCCL-NLLIKKL--M-RAKRLEQIG-RAY
FDPSKPI----RISK-GSFDLWPGFKVSLERIAKG-LYLNAEVKHKVILD-ETVLDAM--
--------------------RRRNLSDAELCGRG-VITWY---N-GKH--YII-TSVDRD
HTMHTFFHG------RTDKKLSVYEYM-KDAQKIHERDHKQPLLVCS-F-T-R---STGK
-GREIYLIP-SLCSL-TGLTEAMRNDADMMKRFKESTLVPPQKRLDTLDDLIAD-FGDQK
FEQAKIGNWNIIISRSPLRLRARVLAKEPLFMKNSQG-KDTQLNNT-CG--AWVPHTQHL
HVKGN--NQT--RD-VNWAIIF----PDS--KYINIEGLIETLIKVAAGA-G-MFL-T--
-KP----RAFPLK----DGS--VQDYREAMTRLIN-S--LSPD-DVHFTVCML-PT-KRQ
DTYEAIKSVYCSE-RPMVTQCVTANTL-KKG--------LMSVCTKLIVQI-LGKIGG-A
PWVFD-------SP---LK--RRAMIVGIDISRNSGK-------STVGMVASINKNIS-K
FYSRVYER-EE-GSPEI--KQIADFIKDACTIFATLN-PTWPSTIIVYREGAGESQMQAV
IKEECELIKKKVSE--------VCK--EIVYVVVHKRIDTRFFLEQEG-----QR-VANV
ESGTLVDTDVVASADYDFFLVGQSHMAGTMNPAHYWVKHHLTATTPDE-LQRLTYKLCHL
YYNWMGTVSAPALCKYAKVLATLAGK-HLERKE---------------------------
--VSEFHTKLYYL
>EP00027_13764
MANN--------------------------------------------------------
------------------------------------------------------------
------------------------------------------YRDDAP------------
-------------------------------PSKKIKNE--GTT-RQVQLLTNYFKVQIN
----MS-SLFIYEVQFE---P-E-VE-GY-----RMRT-ALIGQH-EKNI--------G-
-PFIP-V-GNN-IFVKKHI-------GDEMDF-VCTSRV------DKN--RE--YKLHLK
FLK-QA-DA---------------NP--QAFFQIY-NSLIKKL--L-RLKKFQLLGNRGY
FSPDNIK----SFPD-MKLELWKGFKSSLVNLGAG-LCLNLELIHKVLRK-ETGLEYLEQ
LRRE------------------RGEAAAELEGAI-VLTRY---N-NRT--YRI-SRVCYD
MNPESRFVK----SRKEGDSISFVEYY-STTKALKIQNLRQPLFEVI-E-K-RKGFASSN
YNTTIYLIP-ELVTM-TGLTDKMRSDYNMMKRLREVTAPIPTKRLDELTALVKD-LPTND
NLRQELEKWGLGISNHLTQVNALLFPPEDIVFGS----KKRVAGSS-IA--SWDNFTQG-
-VHLF--NLV--IP-QEWFLLY----VES--DANTARDFMYEIKSVGDPI-G-MIF-P--
-KP----VEIAIPRH--KDN--PSGWADVLRGIRT------QA-NPVLVVCLL-PT-NQA
SRYNAIKSVAVQE-LGYVTQCMLSKTYQKKK---------KNAVTKMMLQL-SSKLGG-S
PWAVD-------FSA-----TEPTMVVGIDVSHTKKAR------SLVGFVASYDDTLT-R
YWSDVRQG-VE-NQEIV--PTLAGCMKAAIEHFVAR-WERPPFRIVVYRDGVSEEQLAAV
IEHEIPSCKSVFKIWP-----GYEP--KFEFITVNKRINTRFFTMDR----------GNP
PPGSSVDVILTKHEIHDFFLIAQHVKQGSVSPCQYHVVEHNAGYPPEI-IQLMTFKLCHL
YPNWTGTVAIPAPVQLAHRLAYLHGH-SITSGP--------------------------R
SVH---QDKLYFI
>EP00057_306
MDRRP-----------G-----------------------EQAPPPMQQAAPPQ------
-----EASSGMPVPGRGRS-----RGG---------------------------------
-------------------------------------PGPGAVPKQEPRGELTSQIAK--
----GASGEGRGAVQ---DRRRRRDEIETR-PENFV---KQAIAGDKIALIANGFKLKTK
----PDWQLYQYRVDFE---P-E-IL-NP-----RARF-ALLKGH-SALL--------GK
-GLTL-D-MDT-MYSLFKL-------AEKVTN-LSAER-------KDG--SN--VNICVT
HVA-TL----------------NPMA--PNTLHLY-NVLFRRC--L-KMINMEQVG-RNY
YDPTAAI----DIKQ-HGLQLWPGFVTSILQYEYD-VMLLSDISHKVLRT-QTVWEVMND
LFN---KARGR----------FKEEITKLMIGQI-VLTKY---N-NKT--YRV-DDIDFD
TTPADTFET------RSG-PVSYVDYF-KKSYERVIHDVNQPMLVSR-P-K-KREE--KK
GVGPAYLPP-ELCFL-TGLSDDMRADFNVMKDMGQHTRVGPQDRCRTLSGFIKK-LSSNE
EVKTYLDSWGMEFDKEQVKLTGRVLPPEKLFQRG----KQFSYNPS-NA--DWSRDTRG-
-NALT--DAK--IL-NNWKIFY----TRR--DANRGQDFIKSLVRVANPM-G-MNV-R--
-GP----EIVELP----DDR--TETYTRSLQAQI-------AQ-DTQIVVVIL-PT-NRK
DRYDAIKKTCVVT-HPCPSQVIVSRTLSKQQ-------MLMSVATKIAMQM-NCKMGG-D
LWRVE-------IP---LS---NLMIIGIDSYHDSLT----KGRSVLGFVASMNKSQT-S
FFSSCAFQ-HA-QGEFG--ANLSTLMNNALKRYYQIN-EKFPERIIIFRDGVGDSQVNLV
VDYELKQIKDTLDKVYPQ---GTVH--KLAVVVVKKRINNRFFANLR------GG-LSNP
PPGTVIDDVVTKPHLYDYFIISQSVRQGSVSPTSYNVVYDTTGLKPDH-MQRLTYKLTHL
YFNWPGTVRVPAPCMYAHKLAFLIGQ-SVHEVP---------------------------
--NNRLADTLFYL
>EP00059_6420
MDKFNLPS--------G-RG------RGLSVLKLLQEKSD----------------TTTL
AALTSSLGRGQTVGLIGRGQALQGAAG--------RG--SFLSKGRGSEALKP-------
-------------------------------------SLPVVLREKTPEVELKKQKTL--
----------------------------TQ-PQSIAQPKYHGQSGRRNDIRVNCVRVKCI
----NL-AVYQYHVSFE---P-V-VD-SR-----NMRF-MLLNQH-REVI--------GN
-TKAF-D-GTI-LYLPMKL-------ELNELR-LKSKRV------TDE--AD--IVVLIR
FTK-AI----------------DPAS--SQLIPFY-NTVLKRC--M-RLLDMCPVG-RNY
YDPTSPK----TIEK-LQLILWPGYVTAIKKFEDG-LMLNIDVSHKVLRQ-DTAKHVMVE
AYK---RSPNQ----------YRDACVKELVGAI-VLTRY---N-NKN--YRV-DDIAWD
MTPSSSFTN------SKGDKLTFVEYY-KVQYKIEITDLKQPMLVHR-P-K-KQTQRNEG
EDYCICLVP-ELCYL-TGLSDKLRSDFRAMREIRDNTSFDPTRRNACLEEFLKR-VNMNT
NAKNELLRWGLELDMKTCSTFSRSLPSEKIMVGR----NQVFSCGP-DA--DFGREVTR-
-SPVI--TPI--PI-NNWLLVF----VKR--DSNKAENFFQKMMECTRKL-G-IDL-S--
-KP----RFLQLN----DDR--TTSYKDAISQSL-------NP-STQLVVCIF-PT-SRD
DRYNAIKKLCCVD-MPVPSQVIISRTLPDDAK----MGKFRSVTMKIALQI-NCKLGG-E
LWTVD-------IP---LK---GLMVCGIDVYHDPLK----RGKSVAAFIASSNRLMS-T
WFSKAIIQ-QP-HQELI--DSLKQCFVNALKNYYELN-HALPERIVIFRDGVGDGQLNIV
AEHEVVQLQSCFEMFSKV-GDKYNP--MLTVVVVSKRINTKYFSLDS------KG-LSNP
CPGSVLDHTVTRPNWPDYFLVSQHVRQGTVSPTHYIVVSGHEHLKPDH-MQRLSYKLTHM
YYNWPGTVRVPAPCQYAHKLAYLVGQ-SLGQHP---------------------------
--APQLCNKLFYL
>EP00059_17023
MEAMSLQK----------REVPM-------------------------------------
-------------------------IG---------------------------------
-----------------------------------------RRSNYDPSMFD--------
----------------------------TR-PDHIV--SKQGVGGQPINLQSNFFPLSCT
----RQWCLYQYRVDYA---P-E-VD-HR-----GARK-GMLKDH-EGII--------GN
-VFMF-D-GTM-LFTTKKL-------PDKETV-VYSKRR------TDG--SN--VQLTIA
LTN-EL----------------PPSS--PISIQIY-NILFRWV--L-DKIGMKQVG-RNF
YNPSMSF----TVER-VNFELWPGFITSILQYEKS-VLLCAEVSHKLMRK-DSVLDILRQ
MYGDCRQRGRD----------FKQEMEKFLVGQI-VLTRY---N-NKT--YRI-DGIEWN
LNVNMKFER------KSG-SVSYVDYY-KEQYNIVIRDTNQPLLLSR-P-K-QSEI-RKG
GLEVVHLVP-ELCTV-TGLTDELRADFNTMKRLAVYTKQGPTKRKQALKSFIQR-ITTNT
EVEKRFAEWGLRFEDRLLDLKGRVLDSETIMFG-----DNKQAQSR-DA--SWDQEFRR-
-QRLL--KCI--DL-QEWAILF----CSR--DKRCAEDFVEKLLKVSRNM-G-FRV-A--
-RP----TPVELE----SDQ----MFQKRIRDVMGR-----NP-KTQLICCMM-PS-SRK
DRYEGIKKVCCVD-MPVPSQVVLSRTLSKPQ-------RVMSIATKIAIQM-NCKLGG-E
AWAVK-------IP---LK---ECMIVGFDTYHDSSQ----KGRSVGGFVASINSTYT-R
WYSSVTFQ-HS-GVELI--DGLKRCMKGALQKFHQVN-GKLPARIVIYRDGVGDGQLAVV
KDHEIPQLLECLKIPQYK---GFTP--NVSFIVVKKRVNARFFAAGR-----DSE-LMNA
PPGTIIDDTVTRPEWYDFFVVSQSVREGTVSPTHYNVVYDTSTLKPDH-MQRLTYKLCHL
YYNWPGTIRVPAPCLYAHKIAFLVGQ-SIHAPV---------------------------
--SPTLADKLYFL
>EP00060_10429
MAEQGERR--------G-RGRSML----------------VPETPRAAQHGPEQQP----
--TAGAADDQMQVPSMGRSSTPPGALG----------GLSFFGMSRGIRDFLPA------
-------------------------------------HFGGIGQLDLPGVNLQRAVRC--
----------RGVTI---NVFGMLLRLEVRQPI-----QKIGTYGTPLEIATNYIRLRCS
----NE-AIYQYHVTFS---P-D-VD-ST-----NTRF-GLLNEH-KSVI--------GN
-TKAF-D-GCV-LYLPRKL-------DDNLN--LTSKRI------SDG--VE--ITLSIK
CTK-II----------------KPDS--DLCLPIY-NIIFKKI--M-RLLELKLIG-KSY
LNPRQPI----VINR-YRIHIWPGYVVAVQKKDGG-LMLMLDVSHRVLRM-DSVLEVMTH
LYESC-QSSAN----------FQEECTKALVGHV-VITRY---N-NRT--YRI-DDIAWD
KTPKSTFLN------SAGKTMSFVEYY-KTQYEITIDDLGQPLLLHR-A-K-QRNRDDQV
VIQTICLIP-ELAYM-TGITDLMRSDFSMMKAISEHMRLGPSLRHNSLMEFISN-VKRNP
EAQQELSNWGLQMDSDIYKLSGRQLPPEIIRLQ-----YKAFAFSP-EA--DWTRHIVN-
-TPCITAAQV--AM-KNWQVLC----THR--DSFLVHEFVTMMCNVGPPM-G-LVH-Q--
-LP----NIIELP----NDH--TKTYIDCIRKNYSYSQAAVDV-QVQMVMCIF-PT-LRD
DRYSTVKQVCCVE-LAVPSQVVQTRTISQQK-------RLRSVAQKVVLQM-NCKLGG-E
LWILD-------IP---LK---NLMVVGVDVFHNVVL----GKQSVVGFVASMNRSVS-R
WYSRVVRQ-ST-SQELV--DGLNLCMTSAIKKYYELN-HYLPEKIIMYRDGVSDNQLAIV
RDFEVMQLTNGFRTFDL----SYQP--KMLVVVVQKRISTNIFLNNS------GA-MENA
PSGSVLDTVATSQEW-------------------------------------LTYKMTHL
YYNWSGTVRVPAPCQYAHKLASLVGE-NLHSDP---------------------------
--DPGLCDKLFFL
>EP00062_1923
MI--------------G-RAQT--------------------------------------
-------------QAQGRALLEEQRHG-----VTSSG-----------ANQAQLLSGIST
TRR----------------------------------NSQNRSKTHEGQQMISAGFER--
--------MERGRYK---QRNVFDFGVNTR--------KKSGSSGNPVRIITNLFAFRSP
----HSWCLNQYHVTFK---P-D-IE-SK-----RLRM-ALLFSH-SDLL--------GK
-IRAF-D-GAM-LFLPHKL-------ENQVTE-LSSVM-------IDG--QV--VHITIN
LTS-EF----------------PQDS--PMCIQFF-NITIKKA--M-KMLSMYQIG-RNF
YDPSTPI----QIPQ-HRLILWPGFSTSIMRYEAK-ILLSADVSHKVLRS-ETVLEFMTE
LYNR--NGDQQ----------FCDTCMKELLGLI-VLTRY---N-NKT--YRI-DDIDWS
ANPTGTFKK------TDGTEISYIDYY-TQQYDISVTDLSQPLLVSL-L-K-NKHLDKDA
APRLIHLIP-EFCFL-TGLSNQARSDFHVMKDLAAETQLTPEKRQQRLHVLIDN-IQRNK
EARTELEGWGLRLDEQ-ISLIGRVIPSEKIHML-----DHICQPES-AA--DWSRDTRN-
-ARII--NVQ--PL-QDWLMVF----SHR--SCEVAGKLLACLKKVGLSM-G-FSV-G--
-NP----KMVQVN----EG---PASYMQALRHQV-------QP-STDLVLCIL-SS-NQK
DNYDCIKKFLCVE-KPTPSQCVLARNLNKQH-------MLMSIATKIAMQM-ACKLGG-E
LWMVE-------IP---LK---SLMVVGIDVNRDSLG----KGI-YVGFVASINPTIT-K
WYSRCVFQ-SS-AVEVA--DCLKVCMQGALNKWLEIN-HMLPGRIVIYRDGVGDGQLMTL
VDYEVPQILHSFKAVNP----CYGP--KITMIVVRKRSPCRFFADVN------GA-LQNP
ALGTVIDSEATRPEWYDFFLISQCARQGTVSPTYYNVVYDNSGMKPDH-VQRLTYKLCHL
YYNWPGVIRVPAPCQYAFKLTVLVGQ-SIHREP---------------------------
--DLNLAERLFFL
>EP00071_32955
MLFQGLSP--PGSSPSGPPGLELE--VG------------QRHLEPQRHLEPQRHL-EPQ
RRPSKPAEFHLARGHCNRKAKREEHLG----L----------------------------
-------------------------------------GKERVMVEGYPYAKELQLATR--
----ATSLKERGIFR-------------TR--------QTTGTLGRPVKLFTNHFRVTSR
----PQQVTYKYNIDYL---P-D-IE-DG-----KVRS-ELLLQH-KAFI--------GE
-CHIF-D-GSS-LLLPHKL-------LLPKTE-LVSL--------LKN--QV--VKLTIE
FIS-EL----------------SPNS--PDCLRYY-NILFRRI--L-KQMNLKQVG-RNY
YNKQEAT----EFFD-HKLVIWPGYVTSILEYETS-ITLCADVNHKLLRM-QTAYDLITG
LRDP--QTKKED----------VEQVSKELIGSI-VFTLY---N-NKT--YRV-DAINWE
DNPRTKFKK------SGGAEITFVDYY-REQYNTEVTDLTQPLLISK-G-K-WKKSQQDT
PHKPIMLVP-ELCYL-TGLSDKMRKDYRVMRDLALHMRLDPEKRQHELRKLMNT-IQTNR
EVQRELQLWDLKFDTNFMSFSGRILKEVRIFQGR----RAFDSHPQ-FA--DWSRETRS-
-GPLL--NVK--SL-DHWLILY----PTR--NYGAASSLVQSLRKVTPTM-G-IAM-R--
-EA----KMLEV-----SDT--VQSYTTVLENHV-------SS-KTQMVLCVL-SS-EKK
DLYDGIKQYLCVN-CPTPSQCVVARTLDKPQ-------TLMTIATKIAQQM-NCKMGG-A
LWKVE-------TG---LQ---NAMFIGIDCFHDIVN----RRKSIAGFVSSINQELT-Q
WFSQCIFQ-ES-GQELV--NGLKTCLEAALKLWCKHN-QFLPQAIIVYRDGVGDGQLQAL
MDHEVPQIESSLRSVYPK---DSGV--KLTFIVVKKRINTRFFVESQ------GR-LQNP
LPGTVIDVEVTKRQWYDFFIVSQSVKDGTVTPTHYNVIHDTVCFTPDR-IQYLTYRLCHM
YYNLPGVIRVPAPCHYAHKLAYLVGQ-SIHQEP---------------------------
--HHSLASRLFYL
>EP00079_5466
MDPTRPPF-SPFHTPLGVHGRAVL--RGRALLGASAPSSD--------QRDPSDSRVLPA
--FRGMGIETKPSGIPGRGGP-----G--------RG--STMSSGDGPPSIRPSLSTRVQ
QAS----------------------------------VALGRARFPIPPVSMEKPHVP--
--------TGRGLLFVPKESPIATLQIEKWEPL-----PKKGSKGSPCQLGLNLIKINFQ
----NE-AVYQYHVTFT---P-I-VE-CR-----SMRF-GMMKDH-RSVT--------GP
-VTAF-D-GSI-LYLPVKL-------AQTVE--LESERR------TDG--QK--IKITIQ
MTK-IL----------------DPSS--DLCLPFY-NVVMRRV--F-KILDLKLVG-RNF
YDPASST----VLQQ-YRLQVWPGYAANIRKTDGG-LFLLVDITHKIIRS-DSVLDIMNI
LYQ---QSPEN----------FQDEVTKQLVGSI-VITRY---N-NRT--YRI-DDIEWN
MSPKDSFSM------SDGSKISFIDYY-SKNYGITVKELDQPLLLHR-P-S-ERKAPKGK
ALDIVLLLP-ELAFM-TGIPEKMRKDFRAMKDLTQQIHLSPKQHHISLGKLLKR-IESSA
DAKNELQRWGLFLDTDIHMTTGRILPIEKINLR-----NNSFPAGE-DL--NWNREVTR-
-EACR--SSV--HL-LYWAMIY----PKR--ASAQAQELSSMLERIGGPI-G-IRV-N--
-HP----NCVELR----DDR--VETYARSIKSLLEG-----EG-KVQLLVCLI-SG-TRD
DLYGAIKKLCCVQ-NPVPSQVINTRTISQPQ-------KLRSIAQKILLQI-NCKLGG-E
LWGVD-------IP---LK---SVMVIGMDVYHDPSR----GMRSVLGFVASINSCLT-A
WYSRVVFQ-LP-NQEIM--DSLKLCLVAALQKFFEVN-HSLPEKIVVYRDGVSDGQLNTV
ENYEIPQLQTCFQTFD-----NYNP--RMVVIVVQKRVSTNLYSTAT------GQ-FLTP
QPGTVIDHTVTNRKWIDFFLMSHHVRQGCGIPTHYICVMNTANLGPDH-LQRLTFKLCHM
YWNWPGTIRVPAPCKYAHKLAFLSGQ-FLHHEP---------------------------
--SIKLCDKLFFL
>EP00081_13186
MA-----------SGSG-RGRG----RG--------------------------------
---------SGSNNSGGK---DQKYLG---------------------------------
------------------------------------------------------------
----------------------------IQ-PDLFIRQQKTGSSGQPQKCFANFIPIEMT
---QSDYSIYQYHVEFE---P-T-VD-SK-----ANRE-KMLRNV-TDEI--------GH
-HFVF-D-GMI-LYLKEEW-------EQNQM--IEVQHP------IDR--SL--ICIRFK
QTN-RF-LV---------------DD--PQTINIF-NTIIRRS--F-DALQLTQLG-RNY
FNWGDSR----AVPD-YNMSILPGYETAIRMYEEN-FMLCVENRFKMVRE-ESMYILFHK
ELR---SCQNNP-------QRVQEKMNEMYGGTT-IITRY---N-NKL--HRY-TRLDYS
ISPLSEF-------VKDGQSITLKEYF-KNQYGIEITVDDQPIIISE-G-K-PKQP--GE
PPQVSYIVP-ELCFP-TGLTDEMRKDFKMMKEIAKHTRMSPQQRLVESRKLIVD-LSKNE
KVMECFKYWGISLGQDLANVQARVLKSEPLQGKK-------TYEGK-QA--EWARGVKE-
-CGIY--RGS--NM-TNWIVIG----PGS--GNSLSQKFIEEARRLGKIL-Q-VQL-G--
-EP----MCVPIR----GIS--PNDYLEGVKGAIKQVD---GE-DIHMLVVML-AD-DNK
TRYDSLKKFLCVE-CPIPNQCVNLRTLAGKSKDGGENKNLGSIVLKIVLQM-ICKTGG-A
LWKVN-------IP---LKN---TMIVGYDLYHDSTL----KGKTVGACVSTTSNDFT-Q
FYSQTRPH-EN-PTQLG--NNLTHFVRKALKQYYDSNDQTLPSRLILYRDGAGDGQIPYI
KNTEVKLVRDACDAVTDKNKVQEKI--KLAFIIVTKRVNMRILKQGS----SLDN-AINP
QPGTVVDTTVTRPERMDFYLVPQFVNQGTVTPVSYNIIHDDTDLGPDK-HQQLAFKLCHL
YYNWQGTVRVPAPCQYAHKLAFLTAQ-SLHDDA---------------------------
--NGCLRDKLFFL
>EP00084_14122
MSDQPPQR----------RG------RGRLHGDAPRRPHQRGPRPPSQSRPPGPPGQPPP
SGPGPSGAEFSRRDAPGRPTPPGYSRG---PSGPRPGDAPSSAARPGFFAARPGFSRAGP
PSS-----PSSSFPSTSSFPPLPPGS-----------GDAPPRRFTPPQPMEQSAG----
--PSRGPAAGRGIH--------------RRQPDPTVT-PKFGKMGKPVDLVVNYFPLDSL
----PNKAHNQYQVDFV---P-E-VE-DI-----HERK-RLLYTH-KPVI--------GV
-RSLF-D-GGAILFTTIKL-------HNEVTE-LTSNLK------SDN--SE--VKIKVT
FKK-QL-SS---------------RD--PIVLQML-NIQMRRN--M-MNLNFKLIR-GEY
YDLQQAA----VIQG-HKIELIPGFVTSIRQHETS-LLMCVDLAFKSIRQ-DTVLAI---
-----------------------------------IRNHY---N-NRT--YRV-AEIAIE
LIP--GFTSIC--QHETSVDLAFKSIR-QDTRNCRISDAGQPLLMIK-P-S-AKDV-KRG
LINPIYLIP-EFCLM-TGYDDDMKSDFRTMKAISDHMRTTPTDRINRMTQFIQR-INSND
TIKEEMKERGFQIRNNLVTLKGRQFPPEGIVLTANPTDKGTQYSED-RA--DWSRSMQG-
-KRLL--QPI--RL-ANWLLVY----TRR--DERIVSDFLTTFKTVCRPM-G-MEI-N--
-NP----TMCMCA----DDR--TQTISSTLHANI-------TE-RTQLVFVIL-PN-NSK
ERYDCVKKICCVD-IGVASQVALGTTLSKK--------SIMSIATKIAIQM-NCKIGG-A
AWTIF-------NP---FQT-TKIMVVGIDTYKDSAQ----RAKAVCATVCTMNNMFT-K
YFSQVSFQ-DP-KQEMS--DAFVVQLSNALRTFTEVN-ASLPTVLMFYRDGVGDGQLPLV
REWEIKQIREAISKQTP----GYDP--KILFVIVNKRINTRFFKN-----------STNP
TAGTVVDTVVTRPERYDFFLISQSVTQGTVAPTMYNVILDTTGLAPDR-IQLLTYKMTHL
YFNWQGTIRVPAPVQYAHKFAFLVGQ-SLHTAP---------------------------
--HERLANTLYYL
>EP00084_14706
MANR------------G-RGSLIE--NGNGNGDTALPSTD-----------PKGRGTIPR
EKQISRTSETQISSPIGRGETTMRPMG--------RG---IRPIGRGI------------
-------------------------------------PAPALIPAPTPTPTPTPALAP--
----------RGFGR---DTPSPVSSVVVQDPTPAE--PKRGTKGKPVPISTNYVRLKCV
----KDAFIYEYHVTFI---P-Q-VD-SK-----KLRM-RLVHES-KHVI--------GP
-TFQF-D-GAK-LYLPLRM-------EKIMTT-VDIIHP------YEK--TP--QQVNIK
YVT-KQ------------------NL--TSCNHLF-NVLFKRI--M-NILALKLMA-RKY
YDPKEAK----KIPQ-YKLQIWPGYVTSVAEYEGG-LLLMCDAAHKVLRD-STAHEVIKD
CHDR--DPRGD----------WMKEAAKQLIGSV-VLTRY---N-NRT--YRI-DDIDWG
RDVKAKFTN------HMGQELTFLAYY-KKQYQIEIEDDEQPLLIHQ-E-K-P---RGTT
ESKRISLVP-ELAHM-TGVSDKMISDFQLMKSVSAHTRLTPNQRQFAFKRFLEN-VHKTA
EATKQLSDWGLELETNMLQLQGRVLEPTKLIFGN----GKIHVVDE-RA--DWNNACRG-
-GKAF--VAI--DL-KNWGIIF----CNN--DSVKTGNFKEKALRVGPAL-G-MEV-A--
-EP----IMIKLK----DQR--NETFVNAIDNLVRE-----RQ-GLQIIVTIC-PT-ARD
DRYSAIKKRCYLE-LGMASQVINLRTISRDD-------KLQSVTQKILLQM-NCKLGG-E
LWGVN-------CP---IK---NLMIVGMDVYHDASR----RGQSVLGFVSSLNPSFT-K
WFSKTVFQ-ST-HQELG--DGLRTCMMAALKKFFDVN-RILPEKIVVYRDGVSDGQLRFV
VDHEILQIENSFKMTE-----NYKP--KLSVVIVQKRINTRIFANTG-----RGE-LANP
MPGTILDHTVTRFQYYDFFLVSQHVTQGTVTPTHYIVIKDENDFPVDI-MQKLTYILTHM
YFNWPGTVRVPAPCQFVFEFCLIAGA----QYPWQALEMGSKGGRSLDRTEVVSPYCRCE
QQHQRLADRCYFP
>EP00085_11992
MDPA------------GRRGRS----RGRGRGD-------RPDLAQQHGIAPYS--QPP-
--LAGRSRGGMTQESEGRG------HG---PS--------FTTSGSGGTPQEPSYGPSAP
GRA----------------------------------TALRGGPAAPPQVPSARAPPP--
--GDAAASMGRGASR---GREQRDVQIYTR-PSAEF--VKLGKTGSPLPVTSNYFELIKR
----PDMHLLQYRVDFT---P-D-VD-HI-----GVRK-ALIRVH-ENVL--------G-
-KYLF-D-GTL-LYNITRL-------AQPLE--LHSKRV------SDD--SD--VMVSFR
LVG-EI----------------HKED--ATYTSVM-NIILRRC--L-GMLNLTMWK-RDY
YDPAALT----EIPQ-HFLNVWPGYLTTIRHHEDG-FLLGVEIIHKVLRR-DTALDVMDR
L----RQSGGD----------VQALCKAELLGKV-VMTHY---N-KKT--YRI-DDVDFT
KNPKSTFHL-----RKEDRDISYMEYY-QTRYSLSVRNASQPMLVSL-P-S-RRDK-NRG
DDQPVYLIP-ELCGM-TGLSDEQKKNFNLMKDVGNITRVMPDKRVDALMKFRKR-LADNP
KIQEELNSWGLDFAKNIVSCNARIIPAQTIQQGG------NSFPTQ-EG--DWSRNIQR-
-SRMC--VSV--EL-QDWVVFT----PSA--MQQEITPFVNMMKQVGAQQ-G-FNI-P--
-QP----EYINMQ----MDR--TSNYVEAIRAECS------RK-QYSLIFCVL-RA-ARA
DTYASIKKMTISE-FGIPSQVITGRNIKGQPG------KLMSIATKVMIQV-ASKLGA-E
PWRVA-------VP---QT---KWMVIGYDTYHDARQ-----RKAVGAFVASINPTFS-R
YYSSVKIH-EN-NEEIS--PSFKDHLFGALKSYYIMNEKTLPEKIIVYRDGVGAGDIARL
KDTEVAALREACSDAGARGTGVYNP--PIAFIVVSKRINTRFFAMGQ------RG-AGNP
PCGTVVDNKVTLNERFDFFLVSQKVTQGTVSPTSYNVIEDDTGIAPDI-HQRLAYALTHL
YYNWPGTLRIPAPIQYAHKLAYLVGE-SMMTQP---------------------------
--HEGLNRLPYYL
>EP00085_21913
MSEQ---------GSIG-RGRIAA--RGAQLLAALEAS--VPVEPPADPTLPSA------
--AAALSDVSAAKAPAGRGSARRRVMG---------------------SAASPEVATSAS
S---------------VPSPTQSSSI-----------VSPSISNPSSPSVISQISVES--
--VGNLNPVGRGIVASSTTVKEVVKSVAIQYPKPILTHVKKGEMGNRIDVVANYVRVNVD
----PGKGIYEYEVSFF---P-F-CD-SK-----QVRF-QLLNQH-RETL--------GP
-AKTF-D-GVT-LYLPYQF-------ENTVTS-FQSMHP------ATN--EP--VEVKLT
LRQ-KR------------------RA--ADSIHFY-NVLIRKI--A-RILGMVQMN-RNY
FNPSSPI----IMNV-EKLEVWPGYVTAINEFEDG-LMLCCDVSFRVLRT-TTVRDELVE
M-----KKGGY----------FHQTAQDVLIGLS-VLTRY---N-NKM--YRI-DEILFD
KNPLSIFDC--------GEPMSYVDYY-KKQYNIDIQDKGQPMLLNR-L-K-KKMQGKED
ETVLVCLVP-ELCFL-TGLDDRLRSNFTIMRSLATHTKVAPMARVKALTDYIES-VNNNE
RAASVLSEWGLSLAPMPLSLEGRVIEPEKIFLS-----KSNFTTNP-QC--DWSRNLGN-
--DIL--VAV--KI-ETWILVY----TDR--NLNNANDFSKTLMEVGSKM-G-IRI-K--
-PP----KMVGLP----NDR--TDTYVNRIRDEI-------NS-SLQLVVAIF-PT-SRD
DRYAAVKTLCTAQ-YAIPSQMMNSKTISNPS-------KLRSVVQKIALQI-NCKMGG-E
LWAVS-------IP---TK---TLMVCGVDVYHDPTK----RGQSVVGFVASVNPGLT-R
WFSRAKYQ-GP-GVELV--DTLKICFLESLKKYYELN-QDYPKQIVLFRDGVGDGQLQFA
AAHEAAQFLSAFQALSP----PFEP--KFTMVVVQKRINTRLFHNSR------GA-INNP
PPGTVVDHTVTRRDWWDFFLVSQFVTQGTVSPTHFIVVHD-GGMKPDN-LQKLAYKMTHM
YYNWPGTIRVPAPCQYAHKLAYLVGE-SIRKEP---------------------------
--QLELSNRLYFL
>EP00088_24864
MD----------------RAKLLK--AGAAAAGAAAASPESGDGAERMGRVPGS------
-----QSSETPPTKGIGR--------G----------EEEAAAAGVGGVGDAPAATDQGS
R---------------------------QRILSKLKA-KKEASASEVPTA----------
--GGGASCVSDGKSN---NKAFNEAKLEVA-PP-----RSRGEKGTKFQASANYVRLKVK
----KEMGVFDHHVTFT---P-P-VD-GI-----KQRK-SIIREI-APQI--------GE
-VRCF-D-GAT-LSLPHLL-------DFPMME-FKVN--------TGG--VE--TVVKLK
FVK-KK------------------MN--TDAIHLY-NKLFNRI--F-EELKLIEIK-RKF
YNPEARM----MVPS-QKLEIWPGYVNRVQETDGG-LMLLCDTSSKVLRQ-ETAYTLMQD
VKK---KKGAN----------FQQSLEKALLGAV-VMTEY---NKAST--YRI-DDIDHK
SSPKSTFKL------YTGDEISYMEYY-KKFYSITIKDPNQPMLIHR-T-K-KKMVDGKE
EERIISLVP-ELCRM-TGMTDEMRSDFRVMKDVANATRITPDKRQQCLRKFLEN-VRDNK
DCQAILSDWGLELDTEPVRLEARTLAPEKLQLGK----GKEFQVNQ-KV--DWGRETTS-
-NHCL--VPK--NI-NKWHVVY----TER--NKSVVAGMIDLFKKQGPRM-G-IQV-S--
-QP----TQTCLA----NDR--TESYCSDIRSQVEK-----QT-GLQLIVAVM-PM-ERE
DRYGAVKRLCNTD-LPIPSQVVNAKTISNEK-------RVMSVVQKIILQV-NCKLGG-E
LWGSN-------IP---IP---QLMCVGVDVYHDKNQ----KKESVVAMVASMNSTMS-A
YASACGFQ-RP-GQEII--DVMKVLLGKLVAKYKEAN-GVAPTKILLYRDGVGDGDIGSN
VLHEVDCIESLLEQT------NVQA--KFSFIVVQKRINMRFFNLVG------NR-YTNP
APGSLLDHTIMKKGFLDFILVSQFASETVVCPTHYIIVKDNTGLSLDH-IQRISYKLTHQ
YFNWSGTVKIPAPVQYAHKLAYQVGE-NTNTIP---------------------------
--DPQLMNKLFFL
>EP00088_24988
MDSE---------LPKGRRGRA----RG------------QLPQPQQAGDQRVQRPPAPV
QAGRGVSQETAPGPMSGRAKPAAATGG-----TQKVGSHSNSNSGSGS------------
------------------------------------------------------------
--EEMGQSAGRGAKR---GRPTETRILRTK-PSHVN--DKKGTEGAPVSLQANYFKLKKK
----PNWKLFQYRVDMK---P-E-ID-YT-----KERK-YYVKSH-TDL-----------
-NYFF-D-GTI-LISNHPITKS----KDEPYI-FTTKRS------SDD--QV--IEVTIR
LVG-EV----------------DPTS--STYCQFL-SIILRSM--L-EKLNLELIG-RNY
YDTKAKIRD-KKLAD-RKLEMFPGYVTSIHQHEAD-ILLNVEISHKVIRI-DSVLDVINE
VTK---KARGN----------VQAALDKALLGQI-VITKY---N-MKT--YKI-CEIRLD
QFPTLEFED------KKGNLRSLLQYY-KERWNMNISNAKQPLIVSV-P-K-ERDP-RGL
KMPAVQLVP-ELCNM-TGLSEEQRNDFRLMQDVAVYTRQGPEQKYKGLEDFSRR-INETP
EIKDVLQKWDIEFSKELVGVTGRQFDPQTIEGGQG---CSATYGVQ-NA--DWGNAFRN-
-WKCR--TSA--SL-KKWIIIT----PAR--DQANAEELKKSLEKVFRGL-G-MDV-A--
-PP----KVVVIQ----DAK--IAFYRAALDEWT-------PR-KPELIMIVL-PN-VNE
DLYSMVKKYCCIN-APVASQVVTGRVLSKPK-------GLMSVATKIALQM-NCKLGG-E
LWAVK-------IP---LA---GAMMVGYDTYHDSQQ----KGKSVGALVASLNKDCN-K
YFSTAEHH-ETNAQEVS--DKIGTMLSSALYAYKENN-GAFPTRIFFFRDGVGDGQIPHV
FNSEVKTMKDAIKNINP------AI--QLTVIITSKRINARFMTTRG---------HLNP
NSGTVIDDVVTNPERYDYFIVSQSVRQGTVNPTSYNVIYDEIKLPPGK-MQLLTYKL---
------------------------------------------------------------
-------------
>EP00092_23728
MSDES-------------------------------------------------------
------------------------------------------------------------
------------------------------------------------------------
-------------------------------------------TGVEIAISSNFFAITKN
----SNYRLLQYKVDMV---P-D-ID--------KGRK-SMLFEH-RDCL--------PP
-NFIL-D-GKC-LFTYRRLT------QDDAPM-VFHSNM------HDG--QV--VVITIR
LVE-EV-QA---------------SD-YNQHSKML-KLLLKRC--L-KMGQQQKVG-RNY
YDPINKL----DLSQ-FNLELWPGYKTSIRQHKNS-ILLCCGVSYKIQRT-DTVLEQMQE
IYK---RDSAN----------FKSACEKVLLGGT-IMTRY---D-NKT--FKV-NNIDWD
KHPTDSFES------SNGDSLTFIQYY-QEQYNLTLRDLQQPMLVIR-P-Q------GPR
DLDPILLVP-ELCLM-TNLSEEQRA-----KLMKARLWQDPAMIVSTLKGFSKR-MKNSN
EIQGELNSWNLEFKEDLVQFSARVLSPELILGSL----GNINYSHD-NA--DWSGAFGGD
-EQWS--GQC--EW-TMWAVVY----ATK--DAEVTQQFVNNILKIGPSL-G-MDI-A--
-KP----KTIELT----DNR--LDTYIQTLDSVI-------DT-KPDIVMVVV-PD-HGE
QHYTAVTRFC-LG-KSVPSQVLSANVMLGKPR------GYMSVATKVALQM-NCKLGG-E
PWAVD-------IP---FE---NMMVIGYDTCQDTLL----RDRSVGAVVASINNTFT-K
FISMANYQ-SN-QSEIT--DCLCTSISKALRKYNTVN-GCLPERVIVYRDVVEDGQIPYI
VEHELVAINNCFKEI------------KFTYIIVNKRTDMMLFWMNG------K--PTNP
HSGTVVDNVVTVPGRYEFFLVSQSVREGTVNPTSYTVVKDTSGLRPEQ-LQLLTYKLTHL
CYNWPGTIRVPAVCQYASELAFLVAK-SLHEIP---------------------------
--PDGLEDSLYFL
>EP00094_8050
MEKNRNKK-DPAKRNMG-RGAL------------------RAQQEKENSSGPSR--PAP-
--AGFITPQKENKEKLQRKLRLRSIMG-------------IEPSARAERESKPIQTVTAP
SQS-----SSSRSPTQIPSHELDPTSDF---------TDTSTNTNNSPVRFVTE------
----------------------------NQLPNCYEGTPNRGDAGTKVRLEVNYLNLKVV
----DGKGFFEYEVQFD---P-E-VD-SR-----QHRF-ALLRQL-TDHI--------GR
-AKNF-D-GGF-YLCPKRL-------EHKISV-FHPVLP------ESN--DP--VQVTLV
FKK-AV-DY---------------TH--SRALFWY-NVLFKRV--F-HALKMVQMN-QRS
FNPRNPT----ELRD-LKLEIWPGYATAVDEYDGG-LKLVCDTVHRVLRT-DTVHDLIKE
IHF---RNMKSR-------PNFCHAVKQAIMGQV-VLTRY---N-NRT--YRI-DDVDFY
ASPESEFET------SRG-KTTYLEYY-KRQYGIDIADTKQALLISK-P-K-K---DEWN
KDMVICLVP-ELCHL-TGLDENLRKDHRAMRTVVNIIGSTPAKRHKALQMFVSS-VKSSA
EASQILSDWGLELADAALSVDGRCMKGVGLLFGNSS-----VRKGI-CG--DFDRALQG-
-EQMM--SGA--KL-KNWLIIG----DRR--DTREIEGFISTWHKQCDKL-G-MTI-Y--
-DP----RTILLN----QDR--TDEVVKVIHREHQ------NH-PLEMVLVVA-RT-KRA
DRYGAVKKTCLVE-LGIPSQFVLTKSISNGR-------NQIQVVQKLAIQV-NAKLGG-A
NWGIS-------SP---FSN---AMVIGIDVYHNAD-----GGKSWSGFVASLNRTFT-C
WFSDSRQH-QY-ENEIM--NNISDIFGRALKAYYELN-NQYPDKIVVYRDGVGDSRFEVT
ETLEIEQMRSTLKRIAP----EKKV--QITFVIVSKRIKTRMFLIQG------DT-HDNP
PPGTVLDHTVTRRQQFNFYLVSQKVTQGTVSPTHYTVLLDELELGPDR-VQRLTYMLTYL
YYNFTGPVRVPAPCLYAHKVANLCGE-FLKKQTVNIS-----------IHKVLVPHRFFA
DLHKKLRDNHFVI
>EP00094_8248
MGGR------------G-RGRA----RGGDQG----------------------------
------------SNGNGAGLARMGQMG----------DGHGATGGGGG------------
------------------------------------------------------------
-------SMGRGVTRDIQRRNDFMDLVKTR-PASLT--SKCGVSGTPVALRANYFKINKS
----GAARMFSYHVTLK---S-E-ME-EER---SFVRK-IIVRRL-AQVL----------
PVYLF-D-GMM-MFTMERLYPEG---QDCRVEMNENKAT------NES--VP--VEVEFK
LTG-EI----------------FPTD--HTYLHVL-NIIKNQA--N-DGLQLTQMG-RGY
YDPKSTI----KFPQ-YKIEIWPGYSTSIRQHEND-ILMNVDVSMKVLRT-DTVLNQMDS
MKHDR-AAGRD----------VLGFISKKLIGAI-VYAAH---N-QKT--YRI-DDIDFN
KNATSTFQK------KDGSSISFVDYY-KTRHGLTI-NPKQPLLISQ-P-R-DRDI-RGG
KNDLCILVP-ELCKM-TGLSDDQRNNFHLMQEISTYTRMVPEKRVQSLIEFSNR-YTSTP
EVKATLEKWSLKMNPELVAVNGRILPPERIFLSQNPRSKETTYTSD-NA--DWSNAATR-
-NVLW--NPV--PL-DNIRFIY----PGI--MYNKVAMFFKEMQMVAKGL-G-VNL-I--
-MPDS--NWQEIQ----DTR--TASYLAAAKVVS-------QM-KPNFVVVAI-PN-DRC
DTYAAMKKHFCFT-SPVPTQMITSKVLSKDK-------KYKSVASKVVIQM-TTKMGG-T
PWCVK-------IP---MT---KAMIVGFDTYHDTTK----AGMS---------------
-------------TE---------------------NQNEFPDKIFFYRDGVGDGQVQQV
VDHEIQQLENAIKAVQKY-SPNWNP--QIVFIIVSKRINTKFFVSGG------RR-PENP
SSGTVVDDIVTLPERHDFYLISQSVRQGTVNPTSYNIIKNTSTLSSDK-IQMLTYKLCHM
YYNWPGTVRVPAPCQYAHKLAYLVGE-SLHDEP---------------------------
--HEMLSKTLYYL
>EP00095_2312
MEDEEATR-----ARLG-RGFAVC--SGREQSGKTVEDAARGRAPPAGRSVPTQPGPPPT
VGALPPGAPRSAPPPVGR--------G-------------GVPAARGRPAAAPLTVSGLS
LNS----------------------------------SLEADVSNPGPSKAGSN------
----GSQSMGRGATR---GTRSGTEIIRTR-PHTLE--SKQGQAGNSVQLLANYFPITRA
----PDWKIFQYRVDTV---P-E-ED-HI-----GSKK-RMVRVF-EREF--------G-
-TFIF-D-GTM-LFSMHKL-------SPDGSP-LTRTTE----HPHTQ--TV--VEITFS
FTN-EV----------------EPTT--VQFLHLL-NIIMNTC--LSKKLGYQRVG-RDY
FDPKARE----IYAK-FNVEMWPGYRTSIRQHESE-ILLCTELCTKLMRT-DTVLDQMMK
R-----RGGPD-----------KNAILKALLGKI-VLTKF---N-NKT--YRV-DDVDFD
NNPGMEFEM------RNGDKKTIANYY-RERYGIVIRDLKQPLLVSM-P-K-DRDRRFGE
TPTPVKLVP-ELCHM-TGVPEEFATDLQFK-KVNSYTRQDPQKRVETLQKFAAR-FHQDQ
SSDPVLSKWGLQFQQALVPIKGRTLLPELIECEK----NTLSYSVD-NA--DWNQGLRN-
-LRVI--NPK--SC-ANWSVIF----VEE--GKDLARKFVDCLKKVSVGL-G-WNL-P--
-SP----REIVGV----NGR--KSTLYAAIQASA-------AK-KPSMILVFI-P--NQE
EMYSGVKKILCVN-NAIPSQVVTINLLKRLEK------GMMSVATKVSLQM-ATKLGC-E
PWRVK-------IP---VS---GTMVIGYDSYHDTTN----KANTVGAVVSTINKELS-R
FTSFIALH-KN-GEELH--SHMKLAITKALRKYHEEN-GTYPNRIVIYRDGVGDGNID--
-YHEISMIKSVFAQMQI------EP--RLAYLVVSKRVNSRFFSKSP-------R-IGNP
NSGTVIDDVVTLPERYDFFLISQSVRQGTVNPTNYNVIEDTSGFRPDH-LQQLTYKLTHM
YYNWAGTVRVPSVCQYAHKLAKLVGE-ALHTTP---------------------------
--NAGLDHLLYYL
>EP00096_2217
MF--------------GSRG------RGSAILEALRRAKERQKKTLQLQNEEKRNN----
--SYSSSSMESIASSTQRMSLFQENRG----------TTISDSCSEGS------------
-------------------------------------RSSSYYKSSSPSMS---------
----------------------------EREPSKVDKT-WHGTSGEKIDLLSNCIKLNVK
----KERGFYRHQVRFE---P-E-LD-SK-----SLRS-KFISGR-KDVL--------GP
-AMIF-D-GFS-LYLPYRA-------QNMELH-------------SKN--QK--YTMTIS
FFQ-RH-DY---------------KD--KESITVY-NLLIKQV--C-KALKMVQIK-RNS
FLPSKAQ----RLDK-HGLEVWPGYVTTINDYPSG-LLLLCDMKSKVLRT-HTVHDAIRD
IVS---KSGNNY-------ADVQAQVKKSLIGEV-VMTKY---N-NKT--YRI-DEVDFE
SNPLATF-------DKNGKEETYADYY-SQQYQIRIKDLKQPLLVHH-P-KVPRIIQSMD
NYGPISLIP-ELCYM-TGLSDRLRTNFTLMKDLSMLTKMSPFQRKITIEKLLQE-IRENE
EAKEILEQWGLRLAEKALPLSGRVLEPAFIKFGNG------FRIKS-NV--DFSRDTLN-
-NPMY--SSV--DI-VNWLLVF----DQR--NQEHVQFFVSTLTRNTRNI-G-IEV-S--
-KP----TMIALR----GAR--TEEFTKRIRQSLRE-----DR-SIQLVVTII-DS-PKS
DLYSAVKKICCVE-NSVASQFILKKSLNPARE------STKTIVGKIALQI-VCKLGG-E
LWASQ-------SP---YKN---AMIVGIDVYHDPVR----QHRSCLGFVASLNSSYS-K
WSSWTERN-TE-HQEIS--NALGICLKRALQQYVECN-GTVPDRVIVYRDGVGDGRISMV
EDYEAPQLLKVYQAFRG----ASDPPIKLSVIVVSKRVNTRVISLCG---------KSNP
PPGTVVDTSITENRTYNFYLVSQKVGEGTVTPTHYIIAYDNSSLSAEH-AQKLSYKLTFM
YYNWPGSIRVPVPCQYAHKLASLVGE-YMGTNA---------------------------
--HPALCNKLFYL
>EP00097_5722
MS-------------AG-RG------RGQSIIRALKSASD--------------------
--ESGDGSLILGALSLGR---PSSSSG---------G---SKGRGRGL------------
-------------------------------------SLAKISKEESPATM---------
----------------------------IR-PSVLQGVKKYGSCGDVFPLEVNYVRLKIM
----EEKGIHYYLVSFS---P-S-VD-SR-----THRF-KLLNQH-NEFL--------GK
-TRTF-D-GNK-LLLPQKL-------PQNTTE-LQSQCN------LTK--QT--INIIIS
YKK-QI-EY---------------TD--YECISLF-NLIFRRI--M-STLKMCQVN-RNY
YSPENKG----VIPQ-YKLEVWPGYITSVNELDGG-LVLQCDVSHRVLRT-ETVLDVFKD
ISM---RRRGD----------FKNESIKSLVGSV-VLTRY---N-CKT--YRI-DEIDFD
KNPKSTFKD------GHGVEVSFVEYY-KQRYGLEILDHKQPLLYNR-P-K-ARWV-KQG
SPELIALIP-ELCFL-TGLSDDMRSDFRLMKDVSSHTRLSPQQRHESLIKFIKS-VLSNE
EAESHLQIWGMKMAKNPLKMNGRHLPSDTLYFGQ----RHKEKVGP-ST--DWTKAITS-
-RHVL--TPI--QV-NNWVLIF----PYK--LKDVARGFFQYFEKQGPRL-G-ISI-S--
-CP----TFKELS----DDR--SDSYVRAMRELI-------SP-DIQLIVTIF-PN-LRA
DRYSAVKKFCYLE-RPVASQVILSKTISQER-------RMISVVQKITLQI-NCKLGG-E
LWGAD-------VP---KD---NLMVVGVDXFHDPNR----RLESVAGLVASMNPALS-R
WFSKSTVQ-NP-GEELI--KSLKRAFSECLVRYKGIN-GVLPDYIVIFRDGLGNSQLEVS
AKYEMEQLTSSLTDCYS----SSLP--SFTFIVVQKRINAKFYHIIKGG--EDMN-LSNP
PGGTVVDTVITHKKIYDFFIVSQRVNEGSATPSHYIVIKEGRNTSPDF-LQGLSYRLTHM
YYNWPGTIRVPAPCQYAHKLAAMVGE-NLQKEP---------------------------
--SSSLNDKLFYL
>EP00098_18485
MEQKP--------APKG-RGALLE--RAGGAG-----------EPVEEQAPPKTR-----
----------------GRAMLKERKAG---------------------------------
-------------------------------------GDSGQLSTPGPSTV---------
-------------------------------PSETRRGSYRGESGTPIKATANYILLNVE
----KDRGVFEYEVRFQ---P-D-ID-AK-----SNRI-KLVNQA-LGEL--------ST
-TKVY-D-GDVCLYLP-CLA------FSPRQE-FESVIP------NTE--TP--VTTTLI
YKR-KR------------------KL--SECLHLY-NVLFKRI--M-HILLYQRMG-RNY
FSPDHKY----LVPQ-HKLEVLPGFCVHVDEMEGG-LMVCLDTQHRVIRS-QTVYELFHE
IRA---TNPRN----------FREEVTKNVIGAC-VLTKY---N-NRT--YII-DDIAWN
MNPKDTFED------RSG-PSCFIDYY-REHYNIRIEDVDQPLLITR-Q-V-KQSP-DGK
IERMICLIP-ELCYL-TGLTDAMRNDFKVMKDVAAFTRITPNQRMLALRTYLDR-VRQSE
KAKQVLSGWGLSLADDTVDVKARVLPQEAIYFGG----AEAHKYTG-GT--DWNKAISD-
-NKLT--GPV--NI-TNWQLYY----TRR--DQKYAANFAQTIVRLGKGM-G-CVI-Q--
-DP----RHIVLD----DDR--TETYMTAIRDNVA---------NTQVAVFIC-PT-LRA
DRYSIIKKMCCVN-IPVASQVILSKTLSNPQ-------KVRTIIHKIAMQI-TCKLGG-T
LWSVK-------IP---VS---GWMVCGIDVYHGA------NNQSVCGFVASINGSMT-K
YFSKAMFQ----DGEIG--DYFKMPFRQMLQAAKDRE-GAFPSKVIVFRDGVGDGQLEHC
RKYEITQLQEVIKELNI------ET--TITFVVVQKRINTRIFRTVN-----ETN-FENP
PSGTVVDNMVTRRQFYDFFLVPQSVRQGTVNPTHYVVLVDEGNIKPDH-LQRLAYKLCHL
YYNWSGTIRVPAPCLYAHKLAAIVGQ-YIKKTP---------------------------
--STQLDDKLFYL
>EP00099_1200
MS--------------G-RGNL--------------------------------------
-----LSLFNKNAGNMGKSISHEIDSG-----SESSGQHVNISVGRGR------------
----------------------------TSNQFITSEKENITKKTKGPESEAIASENG--
------------------------------FPDLIY-----GSKGSSVNIYCNYLKLTTD
----ESKGVFNYEVRFF---P-P-ID-SV-----HLRI-KYLNDH-KDKL--------GG
-TKTF-D-GNT-LYLPILL-------PNKMTV-FISKAE---------D-VE--LQIRIL
YKK-------------------KEEM--RNCTQLY-NILFDRV--M-KVLNYVKFD-RKQ
FDPSRPK----IIPL-AKLEVWPGYVTAVDEYKGG-LMLCCDVSHRILCQ-KTVLEMLVD
LYQ---QNVEH----------YQESARKMLVGNI-VLTRY---N-NRT--YKI-NDICFD
QNPTCQFEI------KTG-CTSYVEYY-KQYHNINIKDVNQPLIYSI-K-K-SRGIPAER
ENLQFCLIP-ELCYL-TGLRDEVRSDNKLMREIATFTRVSPNQRQMALNKFYEN-VSNTP
AAQEILNSWGLSLTNNSNKISGRQMDIEQIYFS-----KISVSAGR-SA--EFSKHAVT-
-NEML--KVV--HL-SKWIIIH----LRN--YRQAATSLLDNMKQACESL-G-MNI-S--
-NP----TMISLD----HDR--IDAYIQALRRNI-------TM-NTQMVVCIC-HN-RRD
DRYAAIKKICCSE-IPIPSQVINAKTLQNDL-------KIRSVVQKIVLQM-NCKLGG-S
LWTVK-------IP---FK---NVMICGIDSYHDPSN----RGNSVAAFVASINSSYS-Q
WYSKAVVQ-TK-REEIV--NGLSASFEIALKMYRKRN-GKLPTNIIIYRDGIGDGQLYTC
LNYEIPQFEMVC---------GNRI--KISYIVVQKRINTRIFSGSG------IH-LENP
LPGTVVDQHITKSNMYDFFLVSQLVRQGTVTPTHYVVLRDDCNYGPDI-IQKLSYKLCFL
YYNWAGTVRIPACCMYAHKLAYLIGQ-SIQRDV---------------------------
--AEALSEKLFYL
>EP00099_1544
MHKSE-------------------------------------------------------
--------------------------G---------------------------------
----------------------------------------------DP------------
----------RGSVR---GRRLITDLVYSR-PPGMT--SKKGVVGTHITVQANYFKVLKR
----PNWTIYQYRVDFT---P-D-VE-AT-----RLRR-SFLYEH-KGIL--------G-
-GYIF-D-GTN-MFCINQFKAV----QDSPYVLLVTKS-------RAG--EN--IEIKIK
AVG-SV----------------QSTD--AEQFQVL-NLILRRA--M-EGLDLKLVS-RYY
YDPQAKI----NLEN-FRMQLWPGYQTSIRQHEND-ILLCSEICHKVMRT-ETLYNILSD
A----IRDSDD----------YQSTFKRAVMGMV-ILTDY---N-NKT--YRI-DDVDFQ
STPLCKFKT------NDG-EISYVDYY-KKRYNIIIRDLKQPLVMSR-P-T-DKNI-RGG
NDQAIMIIP-ELARA-TGMTDAMRADFRTLRAMSEHTRLNPDRRIERLRMFNKR-LKSCK
QSVETLKSWNIELDSALVEIPARVLPPEKILFGN----QKIFVCDA-RA--DWTNEFRT-
-CSMF--KNV--HI-NRWYVIT----PSR--NLRETQEFVQMCIRTASSM-K-MNI-C--
-NP----IYEEIP----DDR--NGTYSQAIDNAA-------AN-DPQIVMVVM-RS-PNE
EKYSCIKKRTCVD-RPVPSQVVTLKVIAPRQQK---PTGLMSIATKVVIQM-NAKLMG-A
PWQVV-------IP---LH---GLMTVGFDVCHSPKN----KNKSYGAFVATMDQKES-R
YFSTVNEH-IK-GQELS--EQMSVNMACALRSYQEQH-RSLPERILFFRDGVGDGQLYQV
VNSEVNTLKDRLDEIYKS-GKQEGC--RMTFIIVSKRINSRYFTG-----------HRNP
VPGTVVDDVITLPERYDFFLVSQAVRIGTVSPTSYNVISDNMGLNADK-LQMLSYKMTHM
YYNYSGTIRVPAVCHYAHKLAFLVAE-SINRAP---------------------------
--SAGLQNQLYFL
>EP00101_19094
MADR------------G-RGRS----RGRGRGQDDRKQGPQQPQTSAWSRRPGPPQPQPG
PSQTPYSRSSAPAQSAGRATQ----LG-------------------------PK------
-------------------------------------GGPGHKEESIPEAMEVSGETS--
--AALSSQLGRGAMR---MIPSTPENIQTR-PENLI--TKQGNTGSNVMLQANYFKLLAT
----TDWCLYQYRVDFA---P-E-ED-RT-----AVRK-GLLKLH-REIL--------G-
-AYVF-D-GTV-MYSSRRL-------QDKME--IWSRRT------SDE--HK--IRITIR
LVG-EM----------------EKVD--QRYLQFF-NIIMRKC--L-ALLNLQLVG-RDY
FDAHSKV----EVRD-FRLELWPGYLTSIRQHEKS-ILMCAEIIHKVMRQ-QTLLDILND
CYK---QDKLD----------YKTSFENQVIGLV-VLTDY---N-NNT--YRI-SDVDFD
SSPDSTFQL------RTGEKISYREYY-RNKYQISITNASQPMLVTR-L-K-PRER-RAG
QAELVYLVP-ELCRA-TGLTDAMRDNFHLMRTLAEYTRVSPAARIDKLMVFNRR-LRGNP
SIVRELDEWNLHLDEKLVDVPARFLQPEKIVLGS----GRTVSAGQ-FA--DWTRELHN-
-KPLY--NIA--RL-TNWVVIC----MGR--MRRDVERFIQTLKESASGM-G-FRI-D--
-NP----RLWDIV----DDR--SNTYSDTLERVMS------TS-NPELIFCVV-SN-NRA
DRYSAIKKKCTHD-RPVASQVFLAKNLTNK--------GIRSIATKVAIQL-NCKLGG-A
PWSVE-------LP---PI---NLMVVGYDVCHDPAD----KSRDFGAMVASLDRSLT-R
YYSAVAAH-TT-GEELS--DEFGESLEKAVLCYRQVN-KILPSHIVIYRDGVGEGQVPYV
YKHEVDDIKAKLNKLYGD---PSTI--KLAFVIVTKRINTRLFYNQN-----------NP
PPGTVVDDIVTNPLRYDFFIVSQSVRQGTVTPCAYNVIADSTGWKADQ-MQRMTYKLCHM
YYNWSGTVRVPAPCQYAHKLAFLVAQ-FVRRPP---------------------------
--SARMQSLLYYL
>EP00102_5159
MQ-----------------------------------------RPKTTPRAP--------
--------------------------G------------------------APQ------
--------------QRAPRPVRPVVS-----------SERPTVPKQNPMAGVQQVEEG--
--DVPQVPIGRGAAR---GRRQIDVEHYPR-PQSSLGAGKQGKSGQTVPLLANYFPITSY
----TNWCLYQYRVDFN---P-E-ED-RI-----STKK-GLLGQH-RERL--------G-
-GYLF-D-GTM-LFSGSRF-------DPPVFE-LTSTRR------SDD--QI--VVITVK
FTN-VI----------------ETGD--YANIQVF-NLLLRNC--L-RHLKLTMIG-RNF
YDPEAKI----DMAQ-YKLQLWPGYETTIGRYEDN-ILLCAEISTKVMRQ-ETVLDFLNQ
CAADR-NRNRD----------WMINFKSGVVGTT-VMTKY---N-NET--YRI-DDIDEN
SDPTSEFSK------KDGSKMTYIQYY-KEKWNLTIRTARQPMLISK-N-K-RSIRRFGE
EDTLIYLVP-ELCLM-TGITDAMRNNFTLMKDMAIHTRVNPKERMERLTNFANR-LLKTP
DSVNELKRWNLTLSNKLVELTGRILPPEPIQSR-----TNGYNGGE-EA--DWTKNLRS-
-LPMF--TSA--IV-KHWVILV----PRE--YSQEVDPFVQSLAKAASGM-N-FTL-P--
-KP----TVVSME----DGR--ANSVLTHLEHITN------EH-NPALILCII-QS-PRG
DIYSLIKRKLCID-RAVPSQVVLLKNVKK---------RDMSVCTKIAIQI-NCKLGG-A
PWLVT-------IP---KK---GMMIVGFDVCHDSQR----KNISFGALVATMNDSHT-S
YFSCVEPH-ES-GEELS--VHFATGITKALAKYRAKN-GSLPTSIIVFRDGVGEGQISHV
HKTEVKLLQTACEQAYG----PKSV--PFAFVIVTKRISARFFAPSK------RG-MENP
RPGTIIDTVVTDPTKYDFFLVSQHVRQGTVTPTHYQVIEDTLRLPPDI-MQRLTFKLTHM
YYNWSGTVRVPAPCQLAHKLAFLTGQ-TLRRAP---------------------------
--HTGLDELLYFL
>EP00102_18814
MLCPCETE-TSYAGMSG-RGFLKS--RLAKAASKEPEEPPKSEEPPKLAALPIPYT-VPV
AA--SSQTLVAGNQQVAR--------G----------RAMLANIAQGP------------
----------------------------IQSAFSNIDLKNIVRPNTSP------------
------------------EHKKADVVSEKQ-PQTTIVDPKE--K-TPVQLSSNYIRIKLE
----EDKGIYEYRVDFN---P-P-VD-VK-----SARF-FLLNEH-RDLF---------P
-VKTF-D-GTL-LYIPKML-------PQNVTK-LVGKL-------RDE--SE--VTLTIT
FKR-KN------------------SL--RECIHFY-NVFLRTI--M-KILGLVEFG-RSF
YDENKRI----LIPE-FKLEVWPGYITTIDEFENG-LYMCAEVSHRVLRV-QTVLQIMTD
IMM---NAKTNN-------TDSKQEIMAALCGST-VITHY---N-RKT--YRV-DDVDFT
MNPLSTFE-------QNGVEVTYKDYY-KKMYDVEIKNLQQPMIITK-A-K-KKDINRKN
PDDLICLVP-ELCNS-TGLTDAMKSDFKLMKVLQNHTLVTPEVRQNAIVEFVNR-INAHE
VASKKFKDWGLMMRPIPVKMEGPVYKRETILLGS----NIRKQVGV-NM--DWGMDVAK-
-NAMF--VAV--NM-LNWAIVY----NPR--DETTAKSFCKQLVSCGRPL-G-MEI-N--
-PP----KPIKVQ----GTN--PEVFVSTINSTLK-N----NS-DIQIVVIIF-PN-QRE
DRYNAVKRICCSE-IGIPSQVIVSRTLSKPE-------RLQSITQKIALQI-NCKLGG-A
CWAID-------IP---LK---NTMIVGIDVYHEKGK----QMSSVVGFVASMDKTFT-E
WYSVAAMQRST-HQELM--KSMQDAFHKVVTQFKLKN-GLLPEKIIIYRDGVSDGDLKQV
EEIELSDLIESFKSYPG----QYNP--MVSLIIVQKRINTRVFQYVN------EK-YSNP
SSGTVIDNTVTRRNYFDFFLVSQHVRQGTVNPTHYIVLKNGCNLSVEN-IQRLSYKLCHL
YYNWCGTVKVPAPVQYAHKLAYLIGQ-NVRQKP---------------------------
--SDKLCNSLFFL
>EP00104_9921
-------------MMSG-RGRA----RGSARKTNLEVSGPQQAQGPQLQTSPEN--PVVP
SG-----------QGAGR--------GTPPS-QRPSS-----GYGRG--GQPGPETGY--
----GRGA-----PETGYRRGAQPGPGS-------------------PSW----------
----------------------SNVAGGAR-PKTGFT-HQAGG-GETLTLLTNYFKITNH
----QEQHVYLYHMSFE---P-E-IDENR-----RLMY-GLLSNL-RESVLRD-----V-
-PYEA-L-GNT-LLTMREL------GEQKEPH-VVES--------RQG--ER--YMIRFK
LGK-EI-H---------------RED--YEYTYLY-SLIIRRS--L-EMMDLLKLQ-RDF
YNLNETK----YVPQGIILKLSPGYLVSTMACEMG-VALNVQLHYKVLRE-DTVLDVIAR
YLS---TGAREG---------DKNKVEELVRNKI-VMTNY--GK-NRT--YTV-LGVCYD
PPLQRTFQT------KSGE-VSFLDYY-KKAYDIDIKDGMQPLLRVK-V-K-K-------
NEKPALLVP-ELCSL-TGIPADVRSNFYQMRALTNAQKMTPREQVGRLSNFIQA-FRGNE
QAVQPLKRWGIEVAENLLTVQAHTLNPERIIFARDCF----NYKPY-QA--KWQEAVHG-
-NTLL--ECV--PL-HSWLVVY----PEG--RGRAAQNFVSELKQVAPAM-G-MKV-E--
-WP----SAVSIQ----RDH--PEDYIRAIRERL-------GQ--AQMVACVL-PH-DRD
KRYGEIKKECINQ-LGVPSQLMLNATLNKSSN------KFKSCVTNIAMQM-NVKLGG-Q
LWRVA-------FPE--LK---KAMVIGIDVYHPGREKASPNAKSVGAVTCSLNANFT-R
YFSASVDQLHR-GTELF--DTLQPIVERALKEFLMEN-KFLPDPILIFRDGVGDGQIQIV
KDHELPQIKAAIRTAAN-SPVEYRP--AIAEVIVQKRICSRFYTVQT---------RENP
PPGTVVDSGVTRPVTYDFYLVSQSRRDVTVSPTHYYVIYDTTGMTPSQ-MQGVTYKLTHL
YYNLAGTVSVPSPCYYAHKLAFLYGE-YNIETK---------------------------
--APKLQKSLYYL
>EP00106_23169
MG----------------------------------------------------------
--------------------------G----N----------------------------
------------------------------------------------------------
------------------GTFSVVMFVETK-PANLT--VRQGVSGTPVQLYCNYFEILAM
----PQYSLHHYHVSFA---P-E-IE-GK-----RIRK-ALLMQH-AEKF--------GH
-LHLF-D-GMM-LFLPQKL-------PDKLE--LVSKCN------VTD--QI--YTITVT
WRC-KV-VR---------------TS--PTIIQLL-NILYKQI--L-SSLHLVQIG-RNY
YDPRDNK----LAQT-HKLTVFDGIQSSILNYEKG-AMLCVDISHKVMRT-DTVADLMRS
CRMH--VGASG----------WKETIMKRLLGKI-VLTRY---N-NRT--YRV-DDIDMD
MLPTRTFRK------HN-EDVSFVSYY-KTNYGINIRHLDLPMLLSK-P-K-ARDI-RRG
QNTPIYLVP-ELVVI-TGLDDDVRTNYEIMKDLAQTTRLTPETRVERLKRFIGS-TRRNK
EAMDLVEKWKLQLSDNLAAIAGRVLEPEKMYSST----KSLSYQSR-DP--DWSRDLRD-
-MSQV--ATM--SV-DRWLLIY----PMS--CGRMAKDLESCLQRVAKPL-G-IRY-A--
-EP----YWCEIQG--NDAS--GQGYISAIKEKV-------TE-STQLVVALV-YD-NSK
GRYDAIKKFCSIDQKPVPSQVIVQKTLNRKN-------VFMSIATKIAIQI-NCKLGG-V
PWCVT-------VP---IK---RFMIVGIDHYHDSAK----KGHSVGGIVASMNNEMT-K
WYSRTTFQ-TA-HEELS--SKLHIVTQSEYLELLLL--SSLPNFFCI-----------MV
---------SSF---------------RLTVVVVKKRINTRLFSKAG------VQ-WMNP
LPGTVVDSAIVRNEWYDFFIVSQSVRQGTVSPTHYNVIYDTSGLKPDH-IQKLTYKMCHL
YYNWPGTIRVPAPCQYAHKLAFLVGQ-SIHKEP---------------------------
--AMVLRDKLFYL
>EP00115_6885
MN----------------------------------------------------------
-------------------------IG---------------------------------
------------------------------------------AQAAAPSAAVARPPAH--
-----------GGVR---ERGSRYAQIVLR-PENLE--STQGSGGRPMEMLTNYFQLTIK
----DAQPFYQYHVTFN---P-P-MD-NL-----KLRK-ALMYQI-PEL---------SN
-KHIF-D-GNL-LYTPLRL-------QKLEFD-VKTRRE-----------EH--VKIGLV
LTQ-EV----------------AQGS--DQFIQVA-NILMNEI--ASRHMNLERIK-RDY
FNPNKSI----TIPQ-HKQ-----------------------------------------
------RTRGN-----------QTEIAKELVGAI-VMTKY---N-NKT--YRV-DDVDFK
TKPSDEVEL------KSG-RISYIDYY-QKNYDITIRDHNQPLLIHR-S-K-TKIQ-GNT
VERQIHLVP-EVCYM-TGLTDNMRSDFRIMQDLAQYTRQDPEKRHKALLGFRES-IMESS
DATAKLDSWGLQMSPEILDVSGRQQPPENIVIKNG---GSFPCDAR-KE--SFDNITRK-
-NFVI--SSA--EINDNFTVIC----TAK--DTGAANTFLETVAKVGPGC-G-INI-R--
-GG----NVVTIR----SDR--AEDYITAIRSN--------ET-NPKIVVCLV-PN-NKK
DRYDAIKKHCCID-QPLPSQVLVTKNLNPK--------KAMSVVTKVVMQM-NAKLGG-E
LWSVH-------IP---MK---KVMYVGIDTYHDSGS-----QRSVGGFVASMNDLCT-R
YFSKTTWQ-PS-KQELI--SQLEVCMTDALKQYHGNN-GYYPDRVIVFRDGVGDGQLLAV
KEQELRDIKTALSRLPT------SP--ELVFVVVTKRIQQRFFLKQG------SR-LTNP
PPGTIVDTKVTRDELFDFFLVPQSVGQGTVTPTHYNVLEFQTTLKPDH-IQKIAYKLCHI
YFNWTGTIRVPAVCQYAHKLAFLVGQ-SLHRDP---------------------------
--SPQLANLLYYL
>EP00118_5431
MAAK---------SRSG-RGLAIL---------------------KAFQSLPIARR----
--------------------------G---------------------------------
-------------------------------------EKELAREIAEKEKADYRKSAK--
------------------DRNANDAQDRAREPT--------GSCGNEAMFFTNYVRVTTD
----VG-GAFQYAVSFR---P-E-IE-QQ-----ALRG-AMIREH-EDTV--------GK
-AHYY-N-GNI-LYLPMHL-------PKTTTE-LTSKKQ------SDG--TE--VTVLVT
FVK-FV------------------RA--EECVHLF-NVIFRRV--M-RHLKLHLLG-DHF
FDSSARL----LSPQ-YKLEIWPGYITSIRNCDGG-LLLMCDASHKYLRT-DTVHDILCE
IYE---RDPAH----------FQEEATRALVGQV-VLTRY---N-KKT--YRI-DGIDWD
RNAKSTFSD------GSGQRISYLSYY-RRAHDIQIQDSEQPLLISR-N-R-SRIYTPAN
TPDSFDLIP-ELSCM-TGLHDDLRNDYQAMKNIALNTRLSPADRVIRLQKFLKN-VEQNE
AACNELAAWGLKLDPDILEVKGRQLPPEKIIMK-----SLKFEVGP-GA--EWTQEALQ-
-EQML--STV--DL-HDWLLVF----VNQ--DQNRAMEFIRMMQTVCPPM-G-LKV-N--
-MP----RLLSIG----DQR--TESFVRCLRQHIT------TH-NFQCVVVIV-PT-SRD
DRYAAIKKLCCIE-KPIPSQVILTRTISHPT-------RIKAVTQKIALQI-NCKLGG-E
LWSVD-------IP---LK---YLMVVGIDVYYDSV-----SSRFVGALVASTNRGMT-K
WYSRTCLQ-EP-GQELV--DRLTVCFFAALRKYKDLN-GTLPERIVIYRDGVQKGRMANV
SDYEVPQFISVLNRFGK----EYRP--KFSVVVVKKRINARMFLPSN----GDED-FVNP
HHGAILDHTINGKNWYDFFLVSQRVTQGTVTPSYYIVVYDNSNLKPDY-MQRLTYKLTHM
YYNWPGTIRVPAPCQYGHKIAVLVGQ-SLHQNA---------------------------
--SLELADKLFYL
>EP00160_6617
------------------------------------------------------------
--------------------------G---------------------PAARPKLVDGAA
A------------------------------------LSVSSQPVAQPVAATPAAA----
--GGDASTEGRPVT----RREVSDAMLKKQAPG--------GEESRQVDVTANYFKISIS
----SG-QIYQYHVSFD---P-P-LD-SR-----TMRY-AMVASH-KPII--------GE
-TFAF-D-GMQ-LFLTKKL-------EEKITY-VKSVRQ------YDS--QE--FEIAIQ
LAT-EL----------------EP----RQCFQLY-NILFRKI--M-RLMKLKQIG-RHY
FNPSKPT----DIPQ-HSMQLWPGFTTAIHEYEAG-AMLNIDLAHKVLRT-DSVLDHINN
LRRKF-RSEGD----------LKEAASAYLIGQV-VLTRY---N-NKT--YHI-DDLAWN
INPLSTFKL------SSGEDITYVDYY-KKNYQITISDTRQPLLLNK-S-K-KRFKPAVP
EEEIIYLVP-ELCSM-TGLSEEVRANFRIMKDIAEHTIIPPASRKASLENFIVE-MYKNE
EIVQEINRWNIEFNRKMLSIRGRVLNPEPISYRT----KRTQYDPL-AA--DWSRDLKQ-
-VELI--EAI--PL-TQWLVVF----SER--SGPAAQKFCQVLAQNGRPL-G-ITV-N--
-NP----MVCGLK----SDR--PQDFVDAIKANYH------PG-QTQLVVVIL-PD-LRK
DRYDAVKKYCVAE-NGIISQCLLQKTIENDK-------ILSSAVTKIALQI-NVKLGG-Q
LWGVD-------IP---MK---KAMVVGMDVYHDSLQ----KGTSVCGFLASTNDTFT-K
YYSRVIFQ-RS-GQELA--DGLRPCFTDSLHMYHKIN-KSLPERIFVFRDGVGEGQMFAV
SNHEIPQFLDSFAAFGP----QYQP--KMTFVVVQKRIGTRVMHDTG------RG-VQNP
PPGTIITSGVTSRDKYDYFLVAQAVRQGTVTPTNYTVLYDTVQFPAII-LQALTFKLTHL
YYNWPGTVRVPAPCQYAHKLAFLIGQ-SVHKDP---------------------------
--VLPICDKLYFL
>EP00274_7213
AD----------------EGSHCH--RKRS------------------------------
-------------ADEAQ--------GA--------------------------------
------------------------------------------------------------
-------------------------------PL-----KKMKVDCKAIALQANCFPVTVG
----GDVYWYEYTVNFE---P-V-IG-ADA---TRLKR-ALLHSK-SEILQPS----LG-
-FFLF-T-GTN-LYSPELV-------AEPIVV-DDATSR-----------VK--YTITIT
HTL-NK-IV------------TAELS--QPMKALI-NTALRRM--F-GELSMVDIR-RLM
FVPGEKV-----FKKSGQVTVLQGYSTAISDYQAG-LHLNIDVKSKVQHL-STLLTEMAD
IMQ---RHQAN----------SEAACNAELEGRV-FMTKY---A-RRS--YRI-ERVDFS
KTPRDTFKR------KNGTELTYLDYY-RDTYSERITELDQPLVEVK-T-R-KRRRGADP
EYEYLYFVP-ELLYL-TGLSTEMRNDAQFKGMVNLDSKLSGTNRKAQIEKFVGL-VPANN
ASETALAKAGVEIDKEMLKLNGFVF-SEKIIYGDQKP----QANVS-AG--DWQQDYYK-
-HAPF--RGV--SL-THWLIVC----PST--KMNVANDLNRLFRQISKGLAS-IAM----
-DA----EIISFVG---DPH-SPQSYINAVTPYLG-F----DP-KPQIVLFIM-PS-KFE
NVYEEVKAFL-GK-QGIPQQAVLASTMESGG--------QPAKATKILAQM-ACKMGG-A
LWKVE-------NP--YFQD-APTMVVGIDISPDTK-----KNKNVLGFCATLDPDFS-S
YFIKVAYFDRQ-GRQGV--SQLVELLESAIEAFYQKNDNTMPANIVLYRSGVSDGMLHAV
ATSEIAPILERLQLISAQ---EPVS--KLTYVIIRNRINMRFFYTQGK--------NGNP
TPGTIVDEAVVFKDSYDFFMCAQNVKEGTVGPTHYLVAYDSIQTDRNE-FQHFTFKLCHL
YYNWTGTVKIPAPVMYAQKAAKQVAQ-YLHSVP---------------------------
------EDEKQW-
>EP00276_9263
------------------------------------------------------------
--FSSNVRVSSSREGTGR----YRNQG---------------------RPVSPARSTR--
-------------------------------------SNESSVSQRRPVGRK--------
----------------------------ERMPAHR---PEKGSSGEKQIFVTNHLRVTVD
----DQ-VLHQYHVDFE---P-S-VE-QR-----AKKR-TLLFAH-KEKAASE-----GG
-GAIF-D-GMM-LYTKTKIEGDG---EGGEIE-LTSVDE----KDPQG--GE--YIVRIK
DVNKMI---------------MGKDR--EEPMPVY-NVLLRRS--IKNGMGLVQIG-RDF
FNPGPGD----SVPE-YKLLLLPGFRTAINMHDGG-ITLTVQSIYRTLRE-ESTLDWLRN
FERG--RGSNRRG---GGGGDWQQGARLELKGLQ-VLTRY---N-NKK--YRI-DDVRFD
MSPSSKFVL------QTGAEVSFQEYV-ETHYGIKLSTTNQPMIESR-V-R-IRGR----
AENTVFLVP-ELCYL-TGLTDAMRADHRLMRSFDEKTRMAPSTRMEKLHGFANE-MAHNE
KIQEDLRDWGVNIASQPLNVEGFVLSREAVRIT-----PQLKEAER-TT--DWGKAVCN-
-SSLV--YSK--PL-TKWAVIF----EQE--NRDDGEIIYNIMAEAGRPM-Q-LRV-E--
-EP----MYLPIE----TSS--PDDYSGAIEYVA-------SE-KPQVVIIVV-PD-MNS
ERFTRIKQQCMVD-TPVPHQVLLHMTLSKR--------NITTIAKKILMQV-AAKCGF-Q
LWGIS-------RT---FD--EPTMIVGVDVCHRAGL----RGQSVLGFCATIDETFT-Q
YFSKCTYM-PT-GQNMA--STLTGCFSDALDAFKQFQ-HTYPKRIILYRDGVSDGMLNAV
VEFEIPQILKAIEDRKL------DV--LLYFIIVKRGINTRFFMKTA------EG-YLNP
PSGSVVDQVITHRAWWDFFLVSQHAKEGTVSPTHYVVAWSPPDLSPRD-LQHFTYQLTHL
YFNWTGPIRVPAPNQYARKLAYMVGE-KVRKVP---------------------------
--DNRLSKQLYYL
>EP00299_7676
------------------------------------------------------------
---------------------NAEYMG---------------------------------
------------------------------------------------------------
----------------------------VRAPR-----PDHGKLGQPVKLISNFFTISFQ
----SR-EFYQFHVDIQ---P-E-AE-GR-----RLRG-GILSKLPKASL--------G-
-IHVF-D-GYL-IFAHERF-------QDLTET-----------CQYNN--NE--YTVTIR
WTN-NL-RT-------------NELP--PSAAQLF-NIIFRRI--Y-RSLKLVPIQ-RKY
FNPNGRI----HVDR-HRVEVWPGFCSSILPLEMG-PMLNVDIASKIVRK-DTVLEILKN
IVSDR-KAQGT----------VEDRANNDLRGSV-VMTRY---N-NRT--YFV-ERIDFS
RNPTFEFTT------KQG-TTTIAKHM-ETRYGVTITDMKQPLVVTT-K-K-G-------
--QEILLVP-ELCSM-TGLTDEMVADFNVMRDISEYTRIAPAKRLESLRAYRQD--LDKP
EPKEELQKWDLRVGTEPVTVNGRVLDNETIHLKS----KSQKAHKE-KA--DWTNMIRN-
-DEIL--KAV--VL-KTWALVH----TSR--DTALAQTFLESLRRVSQPL-H-IEI-A--
-DP----VICSIN----DDK--TESYIQALEGTL-------KP-QFQLAVFIV-PS-NRK
DRYDQIKTFLSMR-MPLPSQCIVAKTLMKEK-------SLLSVCTKVSLQI-QAKCGG-E
LWRCE-------IP---LP---KTMIVGIDVYHDTKR----KGESVLAFCATVNDNFT-R
YFSIPCFQ-KS-GQEIA--DNLSRCMQEALKFYLTLN-KTMPNRIIIFRDGVGEGQLGAV
QQLEIPQIKSAFTTFQ-----NFDP--QLAVVVVKKRINARFFTLDR----------KNP
NPGTVVDTAVVSRDSYDFYILAQSVTQGSASPTHYQVVYDTTGLKPDH-MQMLAFKLCHM
YYNWMGTVRVPAPCQYAHKLAFLIGQ-SIHNTP---------------------------
--HMRLAGFLYYL
>EP00300_16675
MDLQQFMM----------------------------------------------------
------------------------------------------------------------
------------------------------------------EKAAKPK-----------
-------------------------------PAPIT---------NKVVLKANYFEMRIN
----PNRELSQLHVDIE---P-D-AQG-------KFRK-KLFKAMKTDEL--------G-
-VHVF-D-GYL-LFSDRHLQEKW--GLNHTYE-ITTKRE-----------ET--YKIHVK
YTG-KL-NI-------------AEVR--PEVVQLF-NIILRRV-YY-DALKLVPMG-RNF
FDNNRSA----HVQR-HALQVWPGYSSRIQHFQGG-VMLNVDLVNKIVRT-DTVVEQLRQ
AMK-------------------SQKGLKALVGSI-VLTQY---N-NKT--YRI-EEVIMD
KNPETTFDL------KDGSKLSVLEYT-EKKHGVTIRDRKQPLLRCS-M-K-K-------
QKGEIMLVP-ELCHM-TGLSDEMRDNFRLMQDLAAFTKANPDARMNQLDEYRRR--LDND
DVKQIFNEWDIEIKPDMVFVDSNVLGGQTIHLN-----SKTQPLGD-KP--DWTNFVRT-
-DRLI--ENV--DLPGSWVLVYK---AGA--DERLANEFVSTLRRAAGQM-Q-IEI-G--
-DP----IIMAVR----EDT--AEAYIDAFRKVL-------KP-TMKLAAFIE-PM-KRK
DLYDGVKQFLMNE-CPIPSQCLCSKTLSQDK-------RLLSVCLKVTLQI-QAKMGG-E
LWKVH-------IP---LP---NTMIVGIDVYHDTLQ----TGTTVVGFCATTNANFT-K
YFSIPVFQ-TG-GALVA--NELGPSMEQALNAYNRAN-GRLPATIIVYRDGVGQSQRDAV
FSLEVPHMREAFSKFP-----EYHP--KMAVIIVEKAVNARFFARQG-----------GI
TPGTVIDSKVVSKDDHDFYLVSQIVTQGTAAPTYYHILCDDTGLPPQT-FHRLSYALCHT
YANWTGTVRVPSPCQYAHKLAALIGQ-SIHRRP---------------------------
--KNDLANKLYFL
>EP00301_18899
------------------------------------------------------------
------------------------------------------------------------
------------------------------------------------------------
-------------------------------------------MGSTVNLHTNYFMMRVG
----AG-EVAQYHIDIQ---P-E-IE-SR-----RLTH-KIVKSLPSADF--------G-
-TIIT-D-GSL-MFARKRF-------EDVTAV-----------VTVFD--KQ--YTVTIK
HTA-TL-TT-------------AELP--PSAAQLF-NIIMRKC--Y-RELGFMQIQ-RNF
FNPKARV----DVKR-YNLEIWPGFTSSIMNLQKG-VMLNADICRKVVRQ-ESALDVLRK
VQTE--AGGRG----------FEDKAKSAIVGMV-ILTSY---N-NRT--YRI-KDIDFH
RTPLEKFEG------KDKKSISLMEYY-ETKYSLRIRDQRQPLLIAE-G-R-K------G
DTKEILLVP-EFSRM-TGLTDAMISDFNMMKAVAEHTRIAPDRRLEEYQALRQS--FDEP
KAREIMENWGIQIFPSMLKLQGKVLPAETIYVKD----KGIGVDPA-KG--DWKLQSQA-
-LEKS--INL--PD-GKWVLVV----SER--NVDAKDVFLANLNRVAGPL-G-IRI-G--
-TP----IIKILK----SDS--PDSFIEALDSTL-------QP-DFSLAVCIL-PN-DRK
DRYDAIKQFLCTK-KPLPSQCLTPKALMKNP-------NNLSVVTKICQQV-QAKIGG-E
LWRVK-------VP---LQ---GVMIIGIDVYHDTQR----KGTSVLAFCASISPSLN-K
YFSVPSFQ-SS-GQEIA--DSLARCMTDALEAYKENN-KQLPKHIVIYRDGVGLGQLPTV
KALEIPQIKRSISQQA-----NYTP--NLVFVVVTKKINTRFITQFK----------TNP
TPGTVVDHTIVRPNVSEFFLVAQHVNQGTAGPTHYEVLENSGNMRMED-LQSLTFKLCHT
YFNWLGTVRVPSPCQYAHKLAFLIGQ-SVHQNV---------------------------
--HRRLSCFLYFL
>EP00331_3615
------------------------------------------------------------
------------------------------------------------------------
---------------------------------------KIC-KMVEPAEK---------
------------------EIKTEKLEFPLR-PKAS---P--GWKPKEIILESNH-KLTIK
---NPKMPVKVYAIAFD---P-E-IATWRS----GVRT-SFA----KKGIEEWL----A-
-PFYT-A-GRN-LFSVS--------QEDDKQKNFEVDFKN----------QK--YTINLK
KVR-ET-SLSDEV-------ADNQTS--LATRQYL-NIVIKKI--LSRDLKLVEWG-HNY
YDLKNKE----NITM-YNLSIYQGFKTSCEVYANT-PRLLIDFSSRIIRT-DTVLDAMKL
LKT-------------------EEDIRDEFIGRS-VVACY--AN-QRM--YKV-FDVAFN
LNPLSKFSN------DENKEISYSEYY-KKKYNITIKDLTQPLLLHV-T-R---------
DERKLYLIP-ELMNM-TGLTDEMRKNSKVMYRVAQDTRLEPGDRYQRICDTRDA-LN---
---KYLEKEGLIL-EKSSKVKAFRLAPPDIMLGT------KSLTPD-RG--NYQFR--D-
--PVK--KPA--NF-KDWVVVY----HKN--NYNDAEGLLNNMKKASGAY-G-IKV-G--
-DC----NWIEIS----ETK--SAVWGEKITNYMRS-----NP-NTQIVVVLIPPP-AKP
HVYPVIKQVCNKE-LGVPSQVIVTTSLQK---------NTLAVCSKILLQM-NAKVGL-P
IWVTA-------NP---AAWKRKAMMIGVDVFHNIGK----LKKSCIGFCATLDDAFT-R
IFAKIKMQPKA-GDEFM--PSLANLVREAIMKYLEVN-KALPELIIMYRDGVGDSQIPIV
MEVETKLIRAMFAKIDP----EYKP--EFAEIIVKKRIDDRFFGSNA-----KGE-VVNP
SSGTVVARDVV-SNYFDFFLVAQDVNMGSCTPTHYNVVCNETSLTEDL-FYELTYRQCYN
YYNWNGPVRVPAVVMYAHKLGFLVGQ-TYKDEH---------------------------
--HPRLDDTYFFL
>EP00333_8644
MSNK--------------------------------------------------------
--------------------------G---------------------------------
------------------------------------------LVQNNP------------
----------------------------------------------RLRFLCNYYQVMLH
----NE-KIYSYQFSVE---GMEAAEV-------MKRT-EILKKL-REVF-------TN-
-KFLF-Q-HSV-LYSPVQL-------QANQMT-------E----TVDT------KTVSLK
LLG-EAN-----------------NE--REVQNIF-GRLIKTV--F-AKIKLNKLG-RKY
FDPASRK----EYNE-YDLAVFSGYESSLEKYSFNQKLLNIDSCFKVQRT-SNLLQALQQ
VKDR--------------------NDLSGFVGNT-VITSY---N-GKF--HRI-ESIEKD
MSPNDAFED------RKGTKKTYMQYY-KEAYNIGNIDPNQPLVKCV-E-L-K---GKTK
TPFTYYLIP-SLCQV-TGLTDQQRNDFNLMKKLAEVTKPKAGERIAQASKFIQR-I--KQ
DADKTLKDWSVEICEKPQTIDYKQLDAGNMEMQQ----GKKKINVA-TG--NLDRDTQ--
-TQMF--EQP--SL-NMWAIIY----SDR--DQKTFDSLLRTFQECLKFY-N-YPC-K--
-PP----NCISVQ----SRG--AQDWINALKNA--------PD-NVQMAVFLL-PG-KKK
AYYDEIKRYFTNV-KPIPTQVILASTAMKDK-------GLRSVVNKLLMQI-CAKTGG-V
PWVMDN------LP---FQN-LPTMVVGMDVFHNTPG----KKESIFGFVSTVDRNFS-K
YYSHSHVL-PT-GQEIT--PFLQQVYEQALKEFKDSN-GVYPQQIIIFRDGVGEGQFNAV
KDIEMPQLKQACQKING----CENI--KFTLIIVNKKVGAKFYQSQDG---NVGS-AENP
PQGALIEDRVT-KGVNDFFIVSQKTNQGTASPTHYTIIYNDEALQKDNFLQVLAFKLCFL
YYNWTGAIKTPSAVRYAHTLSNFVGD-RYNPRKNDDT---------------------LI
QAHPKY-DSLYFI
>EP00333_22751
ML----------------------------------------------------------
------------------------------------------------------------
--------------------------------------------QQLP------------
----------------------------KR-PPKSSA-QEISKI-RNIKLLTNMFTMQVE
APDGPQKLCYQYDVEFS---P-N-IAENR-----SLRY-KIFKEA-RRDIETII----G-
-KFSF-S-GKS-LFSMKNLSI-----KLNKIK-NIDAIN------VDG--QK--YSILLR
FTK-SF-EVNDES-------AQNKDKKGNQVTQLL-NIILKSI--M-RDEKFQEIG-KNF
YD-NSKS----DIKT-SALEAYKGFTFNVTPTQDR-LYLMVDYCSRIIRK-ETALEYLK-
------------------------NNNNQLSGLS-VITKY---N-NQT--YLI-DRVDDR
KTPSSTFLN-----QKTKTQISFAQYY-KERYNIQIRDMRQPLLVHK-R-K-YREPTNIQ
KVEEVYLIP-ELCNM-TGMTDEQRENFQAMKEVATHTKLTPQERYQNSVNNCK--F----
-LSNKTSSSGIKIDERSNLIDAVQLRAPKVTLGGNK-----TANTE-RG--NFDMR----
-APTL--DKI--EF-KDWSLI-----NKK--DDQSADNFIDTLKKASQTF-G-ITV-N--
-DP----CFLAQR----DWN--ANNWIRSLDEDFS------NN-GPQFVLSFG--Q-ANS
GLYSGLKRFLTSE-VGIESQHVNPRSLQK---------NGMSVASKIALQI-ASKLGR-R
IWQVE-------TP---TGIDKNTMIIGIETSMKKIN----RQQ-VIGVVASIDKDFT-K
YFSDVEIR-KE-NDTTF--PTLSKIVTKAIQAYVKNT-KVVPAEVIIYRQGLGEGQIQQS
FNLEIKAIQNGFSNFKK----DYNP--RLAFFQVNRKIGQKFYQQPQGD---KSE-VSNP
ASGTIVASQVV-QNNFEFFMAAQNCNSGVCTPTKYTCLYNNTNLKEDQ-IWQLTYYQTFN
YYNWQGPVRVPAAMKYAEKLAKFVSD-TIQESA---------------------------
--NENLANSLFYL
>EP00334_29490
MI----------------------------------------------------------
------------------------------------------------------------
------------------------------------------------------------
----------------------------ER--------------GQ--TVFTNFYQIQIN
----PKSHIYRYQIIFQ---P-T-ITPQQ----ISKWR-DIFKAA-KTGLQEN----LK-
-VFIT-N-NQI-LYSPVRA-------QTMGL--ILGIYE------EEG--TS--YTISIE
EKA-VL----------------KPGE--PEYTGLI-GRFFKML--L-KQQKLLQIG-RKY
FNTKNLI----NFDQ-FGLKVLPGVTCSLIKQEEGKYYINIDSSFKMLRC-TTMYEELRN
S-----------------------RDYSLIEGAI-IMTVY---N-YKF--YRV-NKINRE
MNPKSEFEN------QNGSKMSYMQYY-SEKYKINIKDTTQPLIEVL-E-K-SRKK----
EEKIIYLIP-ELCVL-TGLSNEMRNNFQTMKQLSTVTKPRGVDRVKQADQFIQC--FHNK
ESEELIKKWNIQLESKCLQIQSSKVKPGNIIMGNNT-----QINIE-TG--NLDRDTQ--
-TAML--RGV--GL-ENWAILY----GDR--DSRQAEDFMSCLRESIEYC-K-FQC-K--
-AP----RTFTIH----SSR--IEDWIKQIDFIVQ-Q----SQ-GPQLLLLILNPK-KNA
PLYTDLKRYLIND-CPIASQVILSSTLNQPKG------KVKTICNKLLVQI-CAKVGG-T
PWGID-------LP---FTD-QPTMICGMDVYHSTAK----GRKSMLSFVSTEDEFFS-K
YMTQSIEM-DS-GVEFS--FSLCPILVKSLESFTSDN-RTLPSRIIIFRDGVSNSQAKTV
IETEVAQFRQAIEQVKK----AKKP-IKLVVLSVNKKVGAKFYAG-------ERN-LDNP
SQGTLIDSEICNGK--DFYLIAQKTTQGTVQPTYYHVLVNDLIDEPNK-LQALAYKLCYM
YYNFSGAIKIPAPIQYAHVCSNFIGD-RFDPKP---------------------------
---QTLRNSLFFI
>EP00334_31528
MF----------------------------------------------------------
------------------------------------------------------------
------------------------------------------------------------
---------------------------------------------QNIQLKANF-EMRLN
----PSRPVYQYKLEITDS-P-E-VS-------------EALKKF-RPQLQTQL------
-LFMS-L-NQN-IYSPKLIQE-----ADNGLV-----------GSLSG--NENQDTATLK
LVG-KI------------------NK--AD----L-NIIISRLFQL-QMVSVGNKG-QKL
F-SSRAQ----QFKD-QNLEIWPGVECIFRPGEGGAPTLVIDCAFKMLRY-RSALEELN-
----------------------QTRNPSCIQDQI-VMTTY---N-KKF--YKV-EAVDVN
LKPASTFTN------EKGETISFAQYY-EQRYKVKV-DGNQPLIRAT-V-RSKQDK----
TEKTIHLIP-QLCQL-TGLTDAIRNDFNAMKNLAVVTKPGADQRMKMAQEFANQ-LANTE
IVNQIFKEWGVEINPGSMDVPARRIHPGNMLMGNGLKL---DLSSP-QT--NLDRQTQT-
--QMF--TPPQ-QL-ILG-IIY----NKK-TGQQTMDSLMQNFQAACNDF-K-FQF-M--
-AP----KVFPIE----QDR--DEDLERVLDKQAEAN----KA-KVGFLLFLL-PK-KKA
RLYKTAKKISMQK-FGCASQVVVEKTLAK---------NTRSIVNKILIQL-NAKVGG-T
PWAIDS------LP---LTFNQPTMICGTDCFVKSGRK------NQLAFCSTVDRNLS-R
YYSQVVT-----SGEFS--QHLQSVFKASLLAFKEQN-GIFPKLVIIYRDGVGDGQQAVV
LANELPQYKQALEELQIT-----DT--KISVVVCNKRVSAKFYTGGN------AR-PDNP
QPGTCVDNPVVEQSNPNFYLISQVTRQGTVTPSLYKIIHSDQAGLDDD-IKVLTFKLCWL
FYNFTGSIKIPAPVRYAHCLCNFIGD-NYDDDQ--------------------LPL----
---PDLQKVLFYI
>EP00334_32041
MQKI--------------------------------------------------------
------------------------------------------------------------
--------------------------------------------SDLP------------
----------------------------KR-PARSQRLQ----ISRRINLISNHFPMKFI
---QQNQAINIYAVEFD---P-P-IADAR-----KLRD-EIVRLA-TKDLQIQ-----GL
QEFTL-R-GKN-IWSSFNV-------KDRLIA-----------ASFQE--LE--YVVIAQ
HKK-EY-TLSDLS---------ETTT--NPVTQSI-NVAVKRS--L-KEMGMIEIG-RQF
YDPKNIE--CNRINE-HGLKVWRGVKTSFQFYQGM-PFLQIDFASRVLRD-QNALEFMLS
LNS-------------------RNDIKNEMIGLS-VLAAY--GN-CRI--YKI-DDIDFS
LSPVHSFQL------QDGKSITYQEYY-KQRYNIQIKDLQQPLLVFK-D-K--RN-----
QDKISYLVP-ELLTM-TGLTDRQRCDQRCMQSVAKYTKLTPQQRDDEIYGFYQK-L----
---KQLSKQNIQLSDD-QNVCGFQLQAPLIYMGNKE-----YQTDQ-SG---FMIK--D-
--PVF--QGS--HI-QDWFMVY----HSR-NDDDDVDFIVSELQKQGERI-G-IRI-E--
-KP----YFVMLK----DNN--IQNWLQRLTAEIG------DK-PPQLIVTFV-ER-DKD
RIYGHIKKYCFQD-QGISHQNILSKFLKTK--------NPSSVASKIAQQM-SMKLGN-P
LWAIP-------KP---NGISDKTMVVGIDIYHKLLT----NRKSCMGFVAYLESECL-N
TFAKPIIM-RE-GQEMS--QEVGRVIVEAISAYFERN-GRLPDTIIVFRDGVGNAQIEAL
KQTEIQQMKNAIKSINK----NYNP--QFAVIMINKKINDRFFMVNGGGGQQKQQ-LSNP
PSGSVIADKITSSN-FDYFITAQYVTQGTCTPTHYRVLENNTNWSEEL-FWQLTYYQCFN
YQNWTGAVRVPSCVQYAHKLAYLIGD-TYQGNI---------------------------
--HKRLA------
>EP00339_8882
---------XRGNKKKGGRGSS----RG--------------------------------
----------------GQ--------G---------------------KKAQPKTQKKTE
ETT----------PAATTAPAATPVKVE---------SSTPVVPKTSPVEVKDNFKEA--
------------------LPKRLQNQLALR-PP----------A-EPIKCSVNHFQLKIA
----AE-HIYLYRVDFR---P-E-IQ-SS-----SAKR-RILFSC-SATL--------GN
-QFVF-D-GDSLLFSTRKI-------DDQDIE-----------VSHNN--KP--FVVEIF
LAK-EI-D----------------TS--AVDAQVY-NVLFKKV--L-QYLRLVPMG-RQY
FDPTKKI----VIAQ-HNLELWPGFFTSVGNTMKG-STLCADIAHKILRT-DSVLDLMCQ
TKD-------------------ERKINAMMDGQI-VLTRY---N-NRT--YRV-DGVDWD
KTPMSTF-------DSKGKESTFIQYY-QHAYNLPIKDRKQPLLRIV-D-K-R-------
SKDVIFLVP-ELCYL-TGLTDQMRADFQIMKSLDSHTKVGATKRAQELQQFAAR-INDSP
EVKKGLNEWNLMLNPYPLKVAGRKLETETINAG-----GKLLSAGN-KA--EWNNT----
--TVI--TPV--PI-TACIFIY----TKR--TTTEAKELLSQIKRYSNQF-K-INF-P--
-PP----YEVAIP----NDN--PQSYTRAISDSV-------AN-DTDMIICML-E--RKG
KGYDEIKYLCCKT-LGIPSQCVLAKSMRNPK-------RVQSISSKIVQQM-NCKVGG-E
LWRVV-------IP---LN---NTMIVGIDVCHDTFSD-GRGKRSVVGFCATTNRDFT-K
YYSTVKFQ-GV-GQEIV--DELTSCFDAALNNWKTLN-GTFPDKVIVYRDGVGEGQFVEV
LEYEVPQVLEALRQKRA------DI--KLTEVIVQKRIHTRIFDHTA----NVSN-PTNA
PPGTVVDNGCVSKDSYDFYMVSQFVLQGTATPTHYRVIHDDIKMAATH-MQRLTFKLCHL
YYNW--------------------------------------------------------
-------------
>EP00345_16705
MESIED--------------------------------------------------S---
------------SRGSGS--------GMED------------------------------
-----------------------------------------------PSK----------
-------------------------------PQST---K----MGKPLTLFSNFYKFNCK
----TGGVLFEYQVKSS---P-V-LTCEK-----NKLR-SIVRKM-HDKLEAM----FE-
-NHVY-WEGFI--YSFEKI-------DESEML-SEVEIE------EDG--VP--YLVSIE
LHN-NL-T---------------FDD--PKVARFF-RAFINQL--IKKKLRLTRGG---H
FDPTGYA----ELD---GVNMYRAYFNTMKCIDGT-IYLNLNPSVKFFQQ-ETVLKTIRE
L-------------------GSETSVKEALTGRS-VMTLY---N-NRV--YKI-DEVDFD
KTPNHTFCDM----HNKNKEMTFADYI-NDNYKMKISVTKQPMLRHH-N-I-R-------
TNQEIYLIP-EFCVL-TGITEQQKGNF---KEIKNDMFANAHTKSEQTKCFFKT-IKSDK
SYKEMTERWKIDIEESAFKTKAYKCNFGTIIGNNKK-----TYDLK-NM-RDFSREF---
-NGPL--KAS--KI-KGWAILY----GKF--SAREHETFMKGLKQVTTDF-E-YQC----
-KP----LEVMVKG---DDR-RVNSWTDTIASLC-------EE-NLDIIVCIA-PK-GSS
PIYEGLKYYLQTE-CPIPSQVILSETIKKNFK------SLRNIMKNVMIQI-CAKLGH-I
PWGYS-------LP---LMD-RPTMVIGMDVCHRVGR----SKKSVLGFVASLDKYVG-R
YYSASVSQ-GA-KQEIA--FSIEKLFQEAINNFISEN-GIGPERIIVYRDAVSEGQSEAT
LRTEIPQLSKAIQNLVD-GSLKAEP--KILFLLANKRIEQRFFTQDR------GK-FFNP
ERGLVIDEGVTRPDRFEFYMISHAGPTGLQSPIRYEVIYSTDTLDPKD-LYDLTNILCYG
FFNLQGAVKIPGPIMYAHTLCNQISK-ICMKQDIVA------DT----------------
--PEAFNSKLYYI
>EP00347_9754
------------------------------------------------------------
------------------------------------------------------------
------------------------------------------------------------
----------------------MELQLAKR-PSQSS-----LAVGKKVNLMTNYYRFNFT
--NPKKNQIFKYAVKFS---P-E-LPDSN-----KVRS-KIVNKI-RKDLHEY----LG-
-FFIF-M-GGC-VYSLENC-------QDIPQF-----------SEFEE--QP--YVLDFI
WVQ-HI----------------GETD--NDKLIFY-KIFFNSL--L-KKIRYKQIG-RNF
FNPNQSK----VLAQ-YNLEIWPGFASSLQMLQNG-ILLNMDICHKVIRT-DTVLDFIND
IKN---KARGDP----------REEINRALQGTT-VMTTY---N-KRT--YRV-EDINFE
ISMKDTFPQ------EDGTEISYLEYF-RQKYGKEIRDVNQPVIVNI-N-P-K-------
TGNKIILIP-ELCQM-TGLSDSMRSNFNLMRDMSQITNTDATRRVQECKHLLES-FKLNE
KCRQEMDNWQIEISDEPIEIQGLKLSAGNMVMGKSSSGRMEFDIET-TH--DIDRKIQS-
--KMY--DQP--DL-SKWGIFF----SEF--DKRTAQQFMEIMQKCCEQF-Q-YKA-S--
-RP----REFLVR----GTR--PSDWMQAIKDNL-------NN-SVQAVVLIL-PK-GKA
PLYDDLKKLLLKE-VPVPSQVVLSNTLTRGK-------NVRSICNKILIQI-CAKIGG-E
PWAISD------MP---YFN-KPTMICGMDVYHKIGQ----GTKSILAVTASINQRAT-K
YWSCARVQ-DE-GQEIS--NILQEIMVEGLQKFNDKN-GCFPQNLIMYRDGVGESQKGVV
LSNELPQIQQALKRLGC----SETC--KVMIIIVNKRVNQRLFNTDN-----PSR-LTNP
LPGTIVDSGIVNKETYDFFLVSQVARVGVVSPTHYTVVYDSINEDAAK-IQLLTYKLCYT
YYNVSGSIKVPAPVQYAHRLSNLIGD-RAKG-------------------HMGVPI----
-PHEHFSNGLYFI
>EP00347_22479
MESYSK--NNYNNQKQS---------RNNNTKDNYFEQDD----------------HTSY
NS------AAYSKQSGAS--------GAQG------------------------------
-----KNQ---------------------------------------PKG----------
-------------------------------PQKSNASQQQSKAPTQVKLYTNQFKVNVT
----KNLSVYQYETQIS---P-D-VD-EN-----SLWL-QVLGSA-RKSLYVA----MG-
-LFLE-S-GRT-IFTPQDL-------EEDIIV-NTQ---------YEG--ND--YVIRVF
FTD-KF-LKST----------KMEEH--AVMHTVL-NNIIKQA--F-RMGNLTQMG-RGF
IDRDSQS----N----GSMVAYNGYKASTFNYQNA-ITVVLDSANRFVQS-QSSLQTLKK
LEA---QYKGDQ-------KAFQDKVKEIFIGQS-LVTTW---G-YRA--YSI-KDIIFD
KTPFTKFTN------SEGDTFTVAQYF-QKFIKQNITDKNQPIFVAS-L-N-GRD-----
----IYLPP-ELCNM-DGIPDEISQDPFQMREIMSKFRKNPNQKYDEIEKFSSK-LF---
-AQKQLQQWGLEIEKKPMELTSNILPVPRIRMNDGEI-------------INGPNEIRN-
-LPIQ--NSVA-GD-DEWIFAY----DQK--HFRQAENVHQQMLAGCDKL-G-MLV----
-HP----IWIEIQ----NTR--DKKFEVELDKVLKTK----EQ-QPKIIVILV-PT-DR-
-IYKDFKAVC-YQ-RKLRSQAISYKIANK---------YNLSVASNILRQI-NSKLQG-D
LFNLV-------FP---KQIDKHTMLLGIDVGHSGPN-------SVVGFCATYNREMS-Q
YYSEKIVQ-RK-NIEIV--KNLTNALKNALSAYSDHN-GRLPEHLIIYRDGVGDSMRKQV
LRTEISQFRQAINEN---NQTEKKP--YITVIFVNKRINQRFFVEDYQ-----SN-LQNP
PPGCLIDSSVVESEEYDFYLIPQQTTQGCAVPTHFFVGFNDSPHSKDV-IEKLTYDLCYY
YFNWQGPIKVPAPCMYAHKIAELLGD-KVNTKMF--------------------------
--DTTMQESLHFL
>EP00358_5011
------------------------------------------------------------
------------------------------------------------------------
------------------------------------------------------------
------------------------------------------------------------
-------XVGLYSIDYS---P-N-VDDNR-----SLQS-KLIKSA-KLDIEAQV----G-
-EIVK-S-GNN-I--A-RIR------AEPFTVF----------RGFEN--KE--YTLVIR
LAG-TV-GL---------------EH--PPSYRMYNNILKMMM--L-KDLKYIQMT-RLF
YDKSNIA----KVPQ-YQLSVYRGYSASFSHNSDQ-MLLTIDFSSKIVRD-MTALDLMLE
IRNN-------------NQQNLKQAFEKQMKDT-WVMTYY--GN-LRT--YKI-EGFDFT
QNPSSTFRG------KDG-PITYIEYY-KRNYKIDIQDKKQPLIKTS-L-N-R-------
GQKVIFLIP-ELCRL-TGIPERMKKNYNIMRDLAQYNKPEPQERLRSIQDLSAE--LTGE
KIQGTSEKYSLSINPRPITMEATLLPMEKIRLFDQE-----INPND-QA--QFNIR--G-
--KIL--SPI--NI-ENWVILS----TQN--DSSIRNELTNSLKRSAKSF-G-IEM-K--
-SP----AAVTYN----QNN--LKTVIEGLNAR-E------NG-DLQVAVILL-PR-SWS
YKYHEIKAASCLN-SGIVTQVVLVETLNNQK-------RFEQIVQKIMLQI-AAKTGS-D
LWGV--------TP---APNARRNMIIGIDVFHDTIN----KQNSVLGFIASLNDQFT-K
YYNTVKIH-PS-GREIA--NSLGSCLGDALMAYYENNRSYLPDHIIIYRDGVGDTMFDAV
RLHEIEGMKEAIRNFQ-----GYTP--NLTYIIVNKRISAKLFTQVR------GE-IKSA
QPGTLVNSVIV-PDQNSFYLVAHSSGQGMAVPALYRVIYNDSQTSVAT-FARLAFKLCYM
YYNWTGGIKVPAPTMMAHKLAYIVGQ-SIHQDY---------------------------
--LDSLKKSSFFY
>EP00359_4873
MAEL--------------------------------------------------------
-------------------------IG---------------------------------
------------------------------------------------------------
---------------------A------KR-PRP-------GTLGRPVQLQSNFFPFRTR
--NPSSSSIFKYSVKFE---P-E-IP-AQM---SRMRE-RIFRKA----LATQT--WSA-
-KFVF-S-NTL-LFSFHQL-------EDTARL-----------VTYDE--TA--YEITVT
LVG-ST-N----------------DP--NECLVFY-NKFFNSV--Q-GKLNLCMIG-RKF
FSMTDCI----EMPS-KRIKILSGYSTSVKNLQAG-CLVNIDVAHRCLST-VTVLDQMEE
LRTG--------------GPEFMNRVKSMLVGNC-VITKY---N-NKL--YKV-DDVDFE
SRPDSSFTT------TKGESLTFNEYF-AKRWHCTLTRSDQPMLICK-V-K-N------V
----AKLAP-ELCCL-TGISEEVR------PEVTKLTKKTPVARLNTCKHLIEM-IHSEA
KTKAEMMNWQVDVIDQPIQLTGRILPAGDIAMGKG---RGFSINSN-SG--RFDRDVQS-
--EMF--DQR--QL-NTWGIFY----MRN--DTSNVNTFLTSLQACLQQC-N-FVC-S--
-PP----ARFELG----SQN--WQEWKDSLMRNL-------NP-RVELIICVLPPK-NKA
PMYNDLKRLLLTT-YPIPSQVVLSATVRNPK-------NQRSIASKILVQM-NAKIGG-I
PWALKN------LP---MQ---QTMLCGLDIFAKR------GVVNIPAFCATVDPHCS-R
YVSIPGRS-DT--PDCM--SLIPNAVKTALSAYKTNL-GSFPRHMIVYRDGVSDFQRTQL
LETEVKCMMAAIKELSP------TT--TLTFMVVNKSVTARFFTCPP----------ENP
PIGTVVDTAVVGEKDYDFYLLTAKANEGSMTPTQFFVVYDDSSLPPDN-IQEVTYRLCYT
YYNWSGSVRLPAPVMYAHKLAYC-------------------------------------
-------------
>EP00359_11023
MAGNTEATA-----------------VGETEVANEEIEET--------------------
--EKAESSAEEIAEATGE-------AG---------------------------------
------------------------------------------------------------
------------------KALTSTQSLASQ-----------GQRG-PISTSYAIFSKSLA
----KEQDFIVYSVKFD---P-D-IPYNR-----SLRQ-KLIRNV-EADLTAKI----G-
-MFVM-S-GIN-IYALRKA-------QDVITL-----------RTTNG--TE--TYVAIT
ATD-AVLKT---------------ES--AQDELAL-NIVVKRM--L-RAINLQQLT-RLY
FDMEQTV----AIQH-RGLTIFRGYAVKAGIYGGQ-VLIYTDFASKIIRD-QSVLSMIEE
VQRA-------------NPRSFQSTVESELIGQT-VMANY--GN-KRC--YRI-SGIDFD
HNPRSTF-------NHNGNQVTYLQYY-ERQYNLRISNPNQPLLAFY-D-K-R-------
RDETIYLIP-ELCRP-TGITDEMKKDYQCMNDIAKYTRLQPNERLRLCSGLIER-LHSQP
VAREIMREFKLEFSQTPMQVDYRLLPVPEIYLKNGP-----MSIPD-NA--NFNLR--G-
--PLL--DAK--AI-TSWAIL-----SDR--DFDKANELAKTLFGKFQRF-G-VEL-S--
-RP----AAVNTFR---GGR----DIPNEIQRLY-------NEDDLQIVLIVL-PP-PFR
NDYAKLKHQCISK-TPVPTQVIMGNNLGGKR--------YDSICEKVALQM-AAKTGS-S
PWCLQ-------PPP-----SKLTMIIGIDVYHDVKN----EAKSVLGLVATIHPNFS-K
CYSTAQFQRLT-GEEIG--HKIQIAFEEALRAYFEAS-GKMPDNIVIFRDGVGETQHEAV
RAYEVEALKASFTKFGD----GYNP--SYAYIIVNKLTAAKFYSLSG------SN-VSNP
PIGLIVDTPLV---DFDFYLIAHAVTQGIAKPTLYKVA--DVERGTDA-VKQLAFNSCFS
YFNWTGAIKSPAPAMMAHKIAYMIGQ-SVKDEI---------------------------
--QSKIRALPFYL
>EP00361_6492
------------------------------------------------------------
------------------------------------------------------------
------------------------------------------------------------
-------------------------------------------MGTSVKLHSNFFKFQLK
----TQ-GLQKYFVEFF---P-N-IAQTS-----SLRQ-RVIGKV-ASAVRQKI----G-
-SFVY-D-NTV-VYASNEV-------SEEFSV-----------TSYDE--TN--YTVTFK
PVG-SA-----------------EDH--LERFKFY-NKFMKVV--Q-SKLGMVPIL-RKL
YDQNGVV----ELEK-HKLEIWPGYSTAVHEFEGG-CMLNVDVAYRCIRT-LTVFDMLKE
CRGNP-----------------RQEFEKLVTGSC-VLTKY---N-KKC--YRV-EGVDFD
KDPSFKFDV-----G--GQQESFLSYY-QRRWGVLIKNKDQPLLVSS-L-K---------
EIGQIYLIP-ELCIM-TGITDAMRSDFGLMKELSEKTKSLPKTRINNCRGLIRN-LKSKQ
KTSEVMESWRVDIQENPTEVVAKVVEPGRVQTGQ----ESFTINPL-KG--SFDTDIGT-
-RQLF--KHP--GL-KKWGIFY----VKS--DQRLVEAFKSTMQQALKTF-R-VSA-G--
-PP----ASFGLS----TNN--WDEWEARLREVL-------AP-DVQFIICIL-PR-GKS
KLYDPLKSLLIRD-FPVPSQVVLNNTLKRDR-------ALRSVVNKVIIQI-VAKIGG-T
PWLLEN------LP---QSG-TNTMVVGVEVFSKR------SSHSVIGLCASLDPNFS-Q
FCPVAEL-----GTTAA--MNFTESMLKALETYYSVN-QTYPQQVIIYREGISDSGRAEA
LQTEVPNYLNALETLLQQGKVPQRP--KLLFLIINRRTNARFYTAEE---------VKNP
PIGTCVDTQVVHPQGWDFYICPVTTNQGVASPTHCFVLYDDTGLSADQ-VQVLTYRLCYS
YWNWCGSIRKPSPCQFAHKLAYHIGE-RSHPAP---------------------------
---HAYSKSQFYL
>EP00361_7283
------------------------------------------------------------
------------------------------------------------------------
------------------------------------------------------------
------------------------------------------------------------
--------LYKYSVDFE---P-P-IS-EQD---SRFRS-TVIRSV-ASQISER----LG-
-KFVF-S-NTM-LYTSN---------HMEQTH-LVFNST------AND--QN--YTVTIK
PAG-EV--T---------------QT--KDTVAFY-NKLFNSV--Q-SKLNLAMIG-RKF
FNPSRAM----DLPN-HQISIWPGYTTSVSSFEAG-CLVNIDIAHRCLRM-INVYQQMEH
ILS----------------NGTRETVESELLNTI-VVTTY---N-NRH--YRI-DAIMWD
MTPESTFET------TEGTLIQFKDYY-ANYWMKQIRAIDQPLLKCE-R-R-N-------
----IYLIP-ELCIQ-TGLSDEMRSNFVLMRDMSNITKKTPAQRLEESQNLITD-IQSNS
QASREMAEWNVTLNPEPISLEGKVLDSGSISMGN----DQNFRISE-QG--MFDRDLQN-
--PLY--DQP--FL-DTWGVIY----CKK--NQNLCNSFTKNLQEVSKSF-K-LKC-K--
-PP----VMFTLD----TER--WEDWDSKLRSIL-------SP-KVKILICVL-TR-GKS
KLYDSLKMLTLSN-LPVPTQVVLTGTLKKEN-------NLKSVASKILIQI-VAKTEG-S
PWIMRS------LP---LTD-MPTMVVGMDIYHKV------GSASVLGFVASTDRKFS-K
YASFPVVN-AT-GEEIC--SKLSELVYEAMVEFNKDN-GAFPSRIVVFRDGVGEGQRSTV
LASEVPQFTTAFEKLTREGHISEHP--KLCFAIVSKRINARFYSRKG------NQ-IVNP
PLGTCVDKEVVSAEYNEFFLCPARATQGVMTPTNFVLVYNNTGCSYED-IQLLAYRMCFV
YYNWSGSIRVPAPCQYAHKLAYHIGE-RIREKG------------------LITP-----
--HPSW-K-----
>EP00404_5810
MN----------------------------------------------------------
------------------------------------------------------------
------------------------------------------------------------
-------------------------------PH-----------G---------------
-------IIYHYNYSIT---P-P-RDE-------SEEQ-WAIQKV-WGKLTQLL----G-
-VFIF-S-GDITLFS-----------------------------------ET--RIVQVE
MYQ-KY-RAEQVN-------LMGE----AEVVAQ---HIIKKL---SGVMLHCKVG-RRY
FN-NFDA-----NGK-AQLTIYSGFWTAMHTLDNG-PQMQVDMMYRALHK-KNIIEELHS
SLDL----------DPTYDSEVSTEWLRRCVGTT-VVTQY---N-NKV--YRI-KNVHFN
MTPHSNFMM--SKETKKREQMNFMQFY-KSYYAKAIECERQPMLEAY-R-E-E-------
SDMPIFLVP-ELCSL-TGFSDDMRKDKNLMTEALKQSKVSPQERFNATTLLVSD-MASKA
TLAKTMEDWNFTVDKSPLEVEARIFDPLEVTFGS-------KYSIE-DAFTRWIRN----
--GLM--CPV--RL-EEWLFIY----PEA--DVPVLDIWLRSLKDIAQVF-N-MFM-A--
-DP----KKLVCS----DQK--TQ-LLPMLQNHV-------KP-NTRLVLLLT-PK-DAK
KVYQAFKQMTSTT-YPCITQVVKSETIRKRQ-------SIATVLMRIVLQI-NAKLCG-P
LWHMDLEA-PCTAP---LFT-YPTMVIGIDVHHSCEG-------TYVGFVASLNTQCS-E
YYSMASEL-DM-WKSMS--EKIQDYTREAFLTFAEKNDGILPEHILVYRASINQEDWPNV
KAAEIDAIRRVFSAVKNK-KAPYEP--KLTVVAISKRVGMRFFCPNP----DKNN-IKNP
DPGTVVDCPITGSETRSFYLINQAIGKGTAAPTHYTVLYDNANLSPNA-LQNISHRLSYL
YYNSIGSVKMPAPAQYAKKIAALIGT-AVKLDP---------------------------
--HKRLRNSLFYL
>EP00454_8278
MSSSSSAS----------------------------------------------------
-----YHNHYHQQQHGGQ-----CDEG---------------------------------
--------------------------------------------LFPPA-----------
-------------------------------PSS-------GTYGRKVRLMANFFGLRSE
--VIATQGIQAYDVITV---P-S-LSGDRT----SMRK-YLLQQV-DGQLKPYI----TT
-PLAV-DHGQASDLT-QPVT----------------------------------MTISLR
AAKTAY------------------KD--RE------NAVYRMISKM--GTGLQPLGGKSY
FDADRQQQQRMPVP-----KVVSGFSCTVCNVPGG-HQLRIDVLYRAVHR-KDVLTTITS
ILEHEDRMGVDSESSGVATIDSGAEWNRRCENAI-ILALH---N-RRM--YRV-KCVRFD
MSPTSTFPY----KDKKGKHISFVDFM-RKWYNLVVMNTEQPMLECY-G-E-R-------
KSEQVFMIP-EFCAL-TGLTEEMRKDRLLMQEVLQLSRCTVDERMNACVDIVRR-LRGDN
DVAQVLGDWRCTVSDKPIEVAARMMDPVEVSFGM-------RYTVE-DGFQRWTRN----
--GAQ--CPV--NL-VNWILIF----PES--DMGLVDMWLRSMKEAAQGF-A-THI-A--
-EP----ERLMCT----NQL--TE-LRPLLLDKVK---------DTQLVMLFT-PK-DCK
RVYQIFKQVCTVE-RPCITQVVRSETMRKKTS-------IVAIVTRIIMQI-SAKFLG-P
LWHIDLHT--SLTP---MMN-EPCMLVGIDTAVAKETR------AVLGFVCSLDSASS-Q
YFSKAVPLDPP-RKEVA--RAIKECMKEALLYFGDSNDGILPTRVVIYRASVPMNDMREV
GALEVKAVQDAFAEMAAARPTLYCP--RLTYILCTQNVQARFFPMDTQSSPSSSQGLRNP
VSGTVVDTSITTGGTYNFYLINQHVSRGSASPTHYTVAYDDTGYPVEA-IQTLTYKLAFL
YYNFPGGIRLPAPAQYAKKLAHLMGTAVFQ-AP---------------------------
--HPRLKETLFYL
>EP00668_11814
---------SPFSAMYG-RGGAG---RGGKGVK---------------------------
------------GKGKGR-------GG-----KGFGG-----FSARGEATVAPS------
------------------------------------------VAFVAPTGFV--------
-------------------------------PISWSGRRRLGT-GGDFDVLVNM-PVELQ
----QG-QRALYRVDFD---P-E-QEL-------HRRR-RLIRML-SESV--------GE
-QLAY-D-GNHQVFTT-SL------GGQQELT-RSVMYAP-----PNGGEEV--VRITLK
GGR-----------------YQDPLT--KASVMFF-CSRFKAA--MAAQAEHVPINGEHY
FDP-----------E-LRCTLATGLHKTIYITECG-PVLNVDLAYKLIRD-DTVWDLIQR
SLS-------------------RADIVQTLQRTV-VLPFYC--DPTRN--VIV-DAVEFD
LSPQSTF-------NHKGTTTTFADYF-RRKYSIDDLEKPQPMLKNV-S-R-RRDN--DG
HFLISYYIP-SLCRP-TGLPPNLSS-----SSLTQKTSVPPGQRLTSIHRQLVG-LLENE
AFRSALQPWGVSVMPSFLRFKARRLPTPRVSKANNAPV---QVDFN-SE--TWAIH--G-
-SEMFD-KAT--CF-DQWAVLTFR-------VTEDVRAFLDSVLGVAPEL-G-LRM-A--
-AP----QVYDTN----GSRE-PQVYCQQLLEKVL------PG-SPKFILIVL-PT-RVE
DPYICTKQLL-AQ-RGLPSQFVVATSLQR---------RMLPKATNIVVEM-NCKGGG-A
PWTVD-------CG------DVPTMFVGLDIHHSRDVE---KGCSVAAFVASLNCTCT-R
YYSRTFLV-KA-GMEKV--LGLKELALAALEKFTAVNNSSPPQRIVVYRDGGSEGELGRI
SACEVQHFRDAIHEAEI------DC--TLTFFVVLKRIRTRFFMTNPTN---SRE-VANP
PPGTVVDQHITNGHLPEFFLCCQSVNRGAATPTKYQLVYDDSGLDANT-LQMCTYSLSHL
YFNWCGTIRVPAIVQYADRLAEHTGA-VLNG-----------------------------
-VESHL-DKLHYL
>EP00670_1582
---------SYKGEKGG-RGKGGE--SGGKGYG---------------------------
------------GKGEGK--------G-----GGKGG-----KGGKGP-DYTPAARVE--
---------------TCPPPKVD--------------------AKMLPKTYV--------
-------------------------------PISWSGKKGAGTSGTPTEVVVNMMPLNLM
----SQ-QRNLYRVDFV---P-E-QE-QR-----RVRL-FLLHQV-LDE-----------
-KWAS-D-GEHLLYTS-EL------DGKKELE-LTTKRNV-----TREEEET--VQIKLK
WTS-QK-AT---------------LD--KPSIMFF-CSRFRMG--MMRQKERQQIG-ADY
FDFSQSI----EISQ-HRCQLVPGLDCTVYVTETG-PVMSVDMQHKHVRT-DTVWNNMCQ
V-----RGLTDQE---------QKAVSMAFESRI-VLLGYT--DPKRT--VHV-KKIRWD
LTPQSKFHY-----KKKDKQYTYAQYM-TERYGIKNMDKKQPLLEHE-S-K-TREG----
KPKVSHFIP-SLCHL-TGQTDDMKSDRRRAQDLIRYTAMKPHDRLDKIMTNMKA-TLANK
DFQAELQPWGLQIEPKLLRFNARRLPTPKMVNGG----FAVSIKAD-TE--AWDVKFD--
--PMFR-STN--AL-KNWSIVTYQ-------QHEALKSFVTQMQQVAREL-R-IEF-S--
-PP----KIFITKGG--SQK--PADYEAVIRSEVK------AA-KPSMVLVCV--A-KRD
EPYKTIKRLLSCE-FGVPSQFVQQEELVKNPA-----PKNLQKANKVVVQM-NCKGSG-A
PWMVD-------MQ---LT--SATMFVGLDVHHGGDLE---KQASVAAFVASFDPNCT-Q
YYSRTFLV-KS-DQQIMVPPGLKSLMMDALGKFKERN-KTLPKYVVVYRDGGSEGELEVI
TKNEVKQFKEALEAAAKEGPKVEAP--KLVFFVVLKKIRTRFFAVAQGP---DVR-VANP
IPGTIIDTNITSPLLQEFYLCCQSVNQGSATPTKYQKLCDNSDLTTDT-LQQWTYNLSHM
YFNWYGTVRVPAPMMYASTLAKLIGT-MSRGRDVFKG-------------------EADE
GSHPRLRDGEFIV
>EP00686_6801
MSSN---------RGGGGRGGERGGGRGGSRGG---------------------------
-------------GGAGR--------G----------S----GSSRAV------------
-------------------------------------SSSGQFHSSRPSSSSSSGGAS--
--SKTPSHGGRGTGF-------------QQ-PSQLSF----GNKGQPARAVVNYFPVKAP
----EG-PFYLYDVKIN---P-D-VD-SK-----YFAG-NLVKQV-MPI-----------
-IYLF-D-GTTVLYTKNPL-------TKNKET-FEKTLV------KDK--KV--YKVTIN
FAR-SI-TS------------V--ID--ATTLQFM-NIILRKA--Q-NSLHLQRIG-RHY
YNTNEKV--VANIEN-HHIKILPGALSTTFLGSKG-LMLNVDMIYKTLRT-DTVYSMLMD
LMDK---------------FDSHDRIANEFRNTI-VLCTY---N-QRT--VHI-DDVDFE
KTPKSTFVK------KTGEKITFAKYY-QEQYKIKVKDMNQPLLKHV-D-R-K-------
DPQKIYYLP-ELCLL-TGLTDDMRKNHQLMKALKDATGLTPNQRIRQIVHSQQE-CLQNE
EYTDQLGLWGLEINDKLLEVETTVLPCEKVEFGDNL-----QKTAT-GA--SWEVK--R-
-EKLF--KPV--KI-DNWCVFH----PNG--TKQDTTNFIKSLNDVSKPI-G-MIL-G--
-TP----KLVELS----GNN--EETYASEIEEYMS------GN-KPSFALVVL-FN-DQK
QRYSRVKEVLCNQ-VGIISQCVKLSTITNEK-------GLASKATKVIVQI-CSKMGG-A
PWTVP-------LA---FPNKEPTMIIGMDVYHSGEI-YKRKKASVAGFVASIDAKIS-T
YFTKCIIQ-EA-GKEIV--DELEECMTAALNKFKEKN-KILPKHVIFYRDGVGEGQKEAV
LEREVMACKKAIMNIAP------SC--KLNYIVVSKRINTRIFAQTD----KPTD-FTNP
QPGTVLDYGVTDPLAIEFYLVAQKVDQGTATPTKYHSIFNESSLSKQY-LETLSFRLCHN
YYNWFGTIRVPSPCMYAHKIASLVGQ-YTKSAD---------------------------
-FKDVLNDKLFYL
>EP00696_2992
----------------------------------------QQFQPPQQQFQPPQQQQPPQ
QQ----------------------------P-----------------PQQQP-------
-------------------PQQQP-------------VQVSKQEFQPPQQAVAVPGPR--
--STGASSVKSGGSGHERPPRRNDDEIQTR-PP--------GTRGAALRVSVNHFQVRLQ
----CE-TYNQHTVTFT---P-A-VD-SI-----VTRR-RLIFAQ-SETI--------G-
-PMVF-D-GNS-MFCQNRI-------NDQTFT-----------GNSFG--RD--YTIQVT
FTT-PV----------------RPNT--LQALQLY-SLIFRKA--L-LALNLTQLG-RQF
FNPEGAI----SVAK-HKIELWPGYFTALSPNQIG-ICLVADVAHKVLRT-ETVLEFLNR
GTA---KKCKNQ-------SEMQARLREELIGQF-VLTRY---N-NRH--YRI-DDLAFD
KNPSSTFQR------GEGEKISYKDYY-QEMHNITIVDMSQFLLVHK-K-K-SRGG----
PERLIVLLP-ELCYM-TGITDAMRDDRFLMQDLAIHTRVPPVKRLQSTAGLVNT-LHSNE
ASTTELQKWHMDIDREPLKINGIVFPAERMNFAGG---KTFNSDPK-TA--DWTNAMRT-
-CRLL--RTD--NL-RAWTLIA----TQR--DGEAANEFMRCLRQVAPPL-G-INV-D--
-KP----TIVSLA----DDR--TESFLGAIQQNV-------ND-ATQLVVIVL-PT-KRA
DRYGAIKKLCNCD-LPVPSQCVFSGTLLKKN-------AVLSVVTKLCIQM-NCKVGG-A
CWSVA-------SP---ITD-RSVMLVGMDVCHDTQR----GNQSVVGFCATMDPAFT-Q
FFSKVTFQ-ST-GQEPV--QAVQKSLGEALLKYKAKN-GNFPQTVIVYRDGVGDGQLSVV
SEYEVPQIAQTFLSIGGE---SYRP--GLAVIVVKKRIHTRVFADVG------GA-PANP
PPGTLVDQGCVHQGWYDFFLVSQSVREGTVSPTHYHVIFDNTGVEAEK-LQHLTFKLCHM
YYNWSGTVRVPSPCQYAHKLAFLVGQ-HIHKEV---------------------------
--SPKLHDKLFYL
>EP00698_18363
MATMEAIA----------------------------------------------------
------------------------------------------------------------
------------------------------------------------------------
-------------------------------PVNEIV--KHGEAGQQVKLISNHFRVDVP
----TG-TIFHYAVDFQ---P-A-VE-SP-----LVKR-SLLNAR-RATLHER----FG-
-NYLF-T-GQA-LISTRSVE------KSDPIE-LI----------IKD--TT--YQITIV
NTG-KQ-LS-------------LTDT--RAAQMLF-NSVFGKL--M-KKLGLQMVN-RNY
FDPQRNI----NIPQ-HKIDVWPGYQFAIHPTECG-YTLNVDVVSKIMRV-STVLDMLME
Y-----RRSSND----------KQLADENVVGKV-VLTRF---N-NMT--YRV-EAIDWT
KTPQDKFVM----KKKAGELISFVDYF-KEHYSREIQDLNQPMLVVK-G-K-K------G
SDTKILLPP-ELCCP-TGLTDEMRNNGALMKDLAQYTRINPSDRMRRVHDFVSS-LQSKA
EAKAELDRWGMQVVPNFVEVRGRVLPPAQVVINE----ATVTIDPG-KA--EFGRDIYK-
-INIL--DPC--NV-ERWVLIA----SSR--DRPVAEEFLRALKQAAQGF-G-IRL-A--
-DP----LVVPLESVSGGDA--DSTYSAACTEKV-------PE-GAQLIVGIM-QN-GVH
NGYRGLKRICALH-RGIPSQVVLARTLQKKN-------MLLSICSKIILQI-NCKLGK-P
LYHVP-------MP---KALAAPTMVVGIDVNHTNKR----TRASVAAVCATMDHRFS-K
YHSLVSYQ-SA-GQELV--VNLQRMIEQCAKRFHAVN-GICPANIVVYRDGVSEDELRSV
VEMELPNLRNINAAVDP----SAAP--NVAVMVVQKRVHARFAVAQG------QA-LSNP
RPGTIVDRDVTSNTRADFYMVAQHVNQGTTTPTHYQLVFNSTAFGPDD-MQLLTHRLCFM
YFNWPGAIRVPAPVMYAHKLAFLVGT-ALLKGG---------DGKM--------P-----
--HMNLSDSLYYL
>EP00698_18364
MATMAE------------------------------------------------------
------------------------------------------------------------
------------------------------------------------------------
-------------------------------PSSAVA-TKHGHSGQQVMLISNHFKVDYA
----ID-KVFHYSVDFV---P-A-VD-SP-----LVRR-SLLNMR-SATLHQL----FG-
-AYLF-T-GQQ-LMSTRKV-------TCEPIE-LA----------YKE--TT--YQITIQ
DTG-KS-LN-------------LADS--GSAKLLF-NTVFGKL--M-KKLGLQLVN-KNF
FDPKRNS----SLPQ-HKLDVWPGYQTSIHPTECG-FTLNVDIVSKIMRV-STILDMLYE
Y-----SKSPS----------FREQAEHNIIGKV-VLTRF---N-NRT--YRV-ASIDWE
RNPQSKFAL------KKG-EISFVDYF-AQHHNRTLKDLQQPLLIVK-G-R-K-------
GSPDIALPP-ELCCP-TGLTDEMRNNGALMKDLAQYTRVNPADRMKRIHEFISS-LNSVP
EAKAELDAWGLEVKPQFVEVRARVLGDVQVVINEQ---ARIQVDPM-KA--EFGRDIYK-
-IKIL--SPV--AL-TRWVLIS----SQR--DRPVAQDLVRTLTQAGQQF-G-IQV-A--
-EP----MIIALESVGGKDT--EESFEIACRDRV-------PP-EAQFIVAIF-QT-GSH
SGYHRMKQICCLH-RGTPTQAVLARTLQKKN-------MLLSICAKIILQI-NCKLGQ-P
LYHVP-------MP---KAAAVPTMVIGIDVNHTNKR----TRASVAAVCATMDHRFS-E
YHSLVSYQ-SA-GQELV--TNLQMMIEQCVKRFMARNQGVTAKNIVIYRDGVSEDELKSV
VEVELPFLQKLTVSD------APAA--KVAVLVVQKRVHARFALAKG------QA-LFNP
PAGTVVDRDVTSPLRSDFYMVAQHVNQGTTTPTYYRMVHNDSSLSVDE-LQLLTHRMCFM
YFNWPGAIRVPAPVMYAHKLAFLVGT-SLLKDG---------SGRM--------P-----
--HVNLMDSLYYL
>EP00698_18365
------------------------------------------------------------
------------------------------------------------------------
------------------------------------------------------------
---------------------------------------EHGDAG-------NT------
---------------------------------------ALI-IF----LDQL----FG-
-AYLF-T-GQQ-LMSTRKV-------TCEPIE-LA----------YKE--TT--YQITIQ
DTG-KS-LN-------------LADS--GSAKLLF-NTVFGQL--M-KKLGLQLVN-KNF
FDPKRNS----SLPQ-HKLDVWPGYQTSIHPTECG-FTLNVDIVSKIMRV-STILDMLYE
Y-----SKSPS----------FREQAEHNIIGKV-VLTRF---N-NRT--YRV-ASIDWE
RNPQSKFAL------KKG-EISFVDYF-AQHHNRTLKDLQQPLLIVK-G-R-K-------
GSPDIALPP-ELCCP-TGLTDEMRNNGALMKDLAQYTRVNPADRMKRIHEFISS-LNSVP
EAKAELDAWGLEVKPQFVEVRARVLGDVQVVINEQ---ARIQVDPM-KA--EFGRDIYK-
-IKIL--SPV--AL-TRWVLIS----SQR--DRPVAQDLVRTLTQAGQQF-G-IQV-A--
-EP----MIIALESVGGKDT--EESFEIACRDRV-------PP-EAQFIVAIF-QT-GSH
SGYHRMKQICCLH-RGTPTQAVLARTLQKKN-------MLLSICAKIILQI-NCKLGQ-P
LYHVP-------MP---KAAAVPTMVIGIDVNHTNKR----TRASVAAVCATMDHRFS-E
YHSLVSYQ-SA-GQELV--TNLQMMIEQCVKRFMARNQGVTAKNIVIYRDGVSEDELKSV
VEVELPFLQKLTVSD------APAA--KVAVLVVQKRVHARFALAKG------QA-LFNP
PAGTVVDRDVTSPLRSDFYMVAQHVNQGTTTPTYYRMVHNDSSLSVDE-LQLLTHRMCFM
YFNWPGAIRVPAPVMYAHKLAFLVGT-SLLKDG---------SGRM--------P-----
--HVNLMDSLYYL
>EP00706_10895
MARRTS------------------------------------------------------
------------RREKNR------------------------------------------
------------------------------------------------------------
----------------------------RRVPTEITFT------GQIVPINTNVYRLKHS
----GGSTIYQYDVTLE---P-E-IL-NS-----RLIT-ILVSAL-CPE---------GG
PKIIF-D-GQRIIYSTM--------GLDGTYP-VKPRKE-----------KE--VIVKIT
QTR-KV----------------EPDD-AESLISIY-NTAFHKA--Y-HALGLNNFR-RKW
INENDIS----R--A-GNFQIYGGFLPSISSLSGG-LSYLLDVATRIDRE-GTLYDFLRA
GIQDE-----------------RVSLQEAAR--MQVQTTHRP-KKPKT--VIV-SNILWN
QTANNFFEQEN-RKTKEKQKISIAEYY-RNVYNIECKSD---LIMVT---R--QNG----
VDKS-TVFPSSVLKV-SGISDAERRAGSTMKEIAQVTRIKPQIRKERLDRFIQE-LKTNQ
AAADFLNAWGFEIGES-QKIEGRVIQPPTLLFSKRASQ---PVRVK-QS--QWQHS----
--AMY--EGV--TV-KNSIIV-----SEK--RGQVERDFINNLKKVSEGL-A-VNL-PNI
-DPRR--HCLFVD----NTH--PNDYCNVIANYFKDCP---EE--PTFIFCIL-PS-QDK
YRYDKIKHFLSVE-LGIPSQCVKDQTIFGKA-------NNLSVYTNLAIQM-ASKLGG-V
PFRVD-------VP------LGKTMSVGLSLSISRGS-------AVCAGTCSFDYGLT-H
FLSKSKSL-QR-GENVI--PALTEFIAEGLDKFNKHN-GFYPSHVVVYRDGVSYGQMKKL
KEGEVKPIADTIVNVTG----VETT--SFAFMIAQKHGSIRILREDR-----PGS-YENA
GAGTVIVDKIAAKGVAEFYMISHFANQGSASPTRYTIIHHPLGLSDDK-LIELTHFQTIQ
YPNWNGSIRTPACLMLASRLAEMSKS-HLGSDQ---------------------------
---EHLADKLHFL
>EP00727_1481
MKGN--------------------------------------------------------
--------------------------G---P-----------AKKKG--PAAPPAAAP--
---------APQQPQQSQQPAAAPQASGAAAPAPAPA-------VPSPSEPS-------A
EGALKAAAEAEGAAP---AAAAAAAAAAAA-PAEAGARPRRGD-GQPAELSVNHFHVALR
----TTASIVHYAVLFR---P-E-LE-LS-----SLRA-RLVHAR-KDL---------A-
-PVVC-D-GTN-AYTTRRV-------RDDALSW----------AEIDG--RS--YAVALQ
FVK-EL----------------PPGS--NPPYQLC-GIVLRRL--M-RRLRWVLMG-RNF
FDPSRKA----EVKQ-HRIEVWPGVAASMSPSHMG-TALVVDLAHKVVRK-DTAMYVISE
AMR---ACRGDA-------AAKRAAAEEAIRGSI-VLTVY---N-NMT--YRV-SGIDWE
QTPQSTFDW------EGG-QTAYAAYL-DYVYHARVPHPEQPMLVSI-R-R-DRK-----
----TYLVP-ELCCC-TGLTDEMRKDYRVMADVAVYTRPEPLKRRDEVCQLATK-IATDA
GCKEDLATYGITVDPTLTTAKGLVVPPQTIEFARGQRAPANFVDRR-SGKCDWTFAMQR-
-SRVL--APV--RV-DRWCIIF----PRA--AADTAQDFAGRLAAKGKEL-G-MLF-G--
-AP----APRPIE----RDT--IDNFVAAIEEMH-------KK-GAQLVVCMF-MS-DNK
DLYNQVKRLLSTR-CAVPSQVVRQRTLGNPK-------RFETVVFKIALQI-NCKMGG-E
LWTMQ-------FPP-QFA--RDTMVVGIDVCHATP-----IGQSVAGFVSTTNAALS-R
VWSRATLQ-AR-GKEII--ETLEDSTVEAMRQYAQRNSGKMPRTVVVFRDGVGDGQLQEV
VTKEVSLLRGALRKIDS----LSPA--KLVVVVVKKRINTRLFTPTG----------GNP
EAGTLCDSGVTHPGWYDFFLVSQSVTQGTVSPTHYHVIEDQLGAPPHA-LQLLSHQLCHM
YFNWSGTIRVPAPCQYAHKLAFLVGQ-NTHVPG---------------------------
--SESLSNYLHFL
>EP00741_17219
MQ------------RGG-RGGGRG--QGRGRGGT------QPSRPQTAQAGPSG------
-----AGGPGPSGRGAGR--------G-----GTPIGVHMNLGAGGGAPAAAPARRGGDS
SSA----------------------------------KESARRRREGPAEK---------
------------------QMRDADVSVPRR-PPSQ---P----VGTPVQLLSNHFKVLAR
----PSRVVRQYQVDFI---P-D-VP-SM-----RARQ-FLVGRV-RERF--------S-
-PYIF-A-GTL-LWTPNLL-------DDQDID-----------GEMHG--TR--YTMHLT
R---TV-DG---------------DI--ASHPMVL-NNLVRQA--L-RQLHMVQIR-RNY
FDPGGIA----SFPQ-LRMEMWPGFVTAVNPHDAF-VSVNVDSIWKVLRT-DTVLDTITQ
IARS------------VAPNERRVRIREALLHSI-VLTRY---N-NRT--YPV-HDVDFA
RTPLSTFEW------AGG-TATFAQYY-EQAWGITGLVPSQPLLVSR-K-K-RRQPDGAT
VEQTLHLIP-QLCFR-TGIAPEDRRNRFVMQQLTGTAAEPPGQRASRATQFLAR-LLSNP
AAAEQLDNFGVTLDPNMAAVPGRVLPAPVVKGGP----GSDQLNRE-DP--EWIRGLRS-
-RRLP--NPK--PL-GEWAVAY----CAN--DGKAAEEIVAKLRQFSAPM-G-ATV-D--
-EP----TWIEVA----SPH--PGAYAEAILKALGAR----AR-PFAIVLVLL-PT-DDK
DRYDALKRLLHVE-RGLPMQGLVTRRYDKQRG------WNASVVTKLALQM-QAKLGA-C
LWNAQ-------LP---QAPVQNAMFIGVDVCHLAGRA------SVAGFVASLRPRVEGE
YFAQTRKQ-EAGGQELM--DHLGECLKEALELWRKRNKGGLPSHVFFYRDGVGDGQLAEV
VEREVTKVEERLRAAAA---PHDPP--KLCFIVVKKRINTRFFLREG------AA-VQNV
RPGTVVDSVVTHRGWYDFFLASQHVTQGTATPTHYHVVRDGTNVEPAK-LQLLTLALCYA
YANWTGPVKVPAPCQLAHKLAFLSGQ-SLQADA---------------------------
--APALRTTLHFL
>EP00742_1670
------------------------------------------------------------
---------------------TQSTWG---------------------------------
-------------------------------------GTHATIMSAEPVAFAET------
-------------------------------PLAIR--PGVGTEGRRVELLTNYYSFRLL
----NNIPISQYAVDYE---P-E-LPASN-----DLRR-KIWGLA-RESINQRL----G-
-ETIF-N-NTT-AYGVNHV-------EGPLQF-----------AEFEG--VN--YKLILR
STM-QF-TT-------------KNVP--QNAVQFF-NVLFRKA--M-RSLRLNQIG-RKY
FDASRTV----VQHH-HNLEIHPGFSTSIGMTVDD-LLLHIDVAHRVLRL-DSVLDAFYR
IRK---EGRGD----------FQTEAKRLLHDHS-VLTRY---N-NRT--YRV-TDIDFN
KNPDT--KM------SDSETQTFREYY-ASKYNKRIEDAEQPLLVVE-Q-R-R-------
TKDRIYLVP-ELCSL-TGLTDDMRRDFQLMKDMGQHTRLKPSARLREGTGLVTS-ILGHA
TASKVLSNFNITLSDRPKAMEGRVLPDEKVWFQ-----TESTIDPR-SA--DWNNLRKA-
-QHVR--KAI--RL-SNWMVVH----SDR--DSDVAADFVQALDRLGRDY-H-IEV-D--
-RP----QIVVTR----DSR--AQGFISTLEAEL-------TP-AVQIVVILL-PP-NLK
DSYGEIKRVCCKT-RPVPSQVVLVKTLQRQN-------AMLAVCTKVLFQM-NVKLGG-H
LWALD-------VK---LP--YKSMVVGVDVYHDKGS----ANRSVVGFCASTNSHFT-S
YFSLVAFQ-DR-NQELA--HCLRSCMKQALQKFFTLN-NFLPECIIVYRDGVSESQLKHL
VEFEVNQFKAAFSEMGD----NYDP--RFMEVVVQKRITTRFFLSGG------RD-VENP
LPGTVIDTGVVHPENYDFYLISQSVRQGSVTPTHYNVIYDNTKMSPDV-IQRLSHKLCFL
YYNWPGSIRVPAAVQYAHKLAYLVGQ-CIKEEP---------------------------
--HQRLSELLYYL
>EP00743_3871
------------------------------------------------------------
------------------------------------------------------------
-------------------------------------------MSAEPVAFAET------
-------------------------------PLALR--PGVGTEGRRVELLTNYYSFRLL
----NNIPISQYAVDYE---P-E-LPASN-----DLRR-KIWGLA-RESINQRL----G-
-ESIF-N-NTT-AYGVNHV-------EGPLQF-----------AEFEG--VN--YKVILR
STM-QF-TT-------------KNVP--QNAVQFF-NVLFRKA--M-RSLRLNQIG-RKY
FDASRAV----VQNH-HNLEIHPGFSTSIGMTVDD-LLLHIDVAHRVLRL-DSVLDAFYH
IRK---EGRGD----------FQTEAKRLLHDHS-VLTRY---N-NRT--YRV-TDIDFN
KNPDT--KM------SDSETQTFREYY-ASKYNKRIKDGEQPLLVVE-Q-R-R-------
TKDRIYLVP-ELCSL-TGLTDDMRRDFQLMKDMGQHTRLKPTDRLREGTGLVTS-ILGHD
TASKVLANFNITISDRPKAMEGRVLPDEKVWFQ-----TESTIDSR-TA--DWNNLRKA-
-GHVR--KAI--RL-SNWMVVH----SDR--DSDVAADFVQALERLGRDY-H-IEV-D--
-RP----QMVVTR----DSR--AQGFLSTLEAEL-------TP-AVQIVVILL-PP-NLK
DSYGEIKRVCCKT-RPIPSQVVLVKTLQRQN-------AMMAVCTKVLFQM-NVKLGG-H
LWALD-------VK---LP--YKSMVVGVDVYHDKGS----ANRSVVGFCASTNSHFT-S
YFSLVAFQ-DR-NQELA--HCLRSCMKQALQKFFTLN-NFLPECIIVYRDGVSESQLKHL
VEFEVNQFKAAFSEMGD----NYDP--RFMEVVVQKRITTRFFLSGG------RD-VENP
LPGTVIDTGVVHPENYDFYLISQSVRQGSVTPTHYNVIYDNTKMPPDV-IQRLSHKLCFL
YYNWPGSIRVPAAVQYAHKLAYLVGQ-CIKEEP---------------------------
--HQRLSELLYYL
>EP00761_3549
MSERKRSR-EERRETGGERGRGRG--RG--------------------------------
------------GRGRGR--------G---------------------------------
----------------------------------------RAKGNIVPDKK---------
----------------------------PREPENIETPP----NAREVNVLSNFFQMRIK
----TGTTYYQYDVKFK---D-E-FV-SE-----AKCL-RGMSQH-PDL---------G-
-LWVF-D-GTT-LITNQKFSDPC----------LTVSQE-----------PK--ITLFLT
FTR-VL-SI-------------NELG--PEVTQLF-NRIIRHA--Y-NLLKLVPDG-NNI
IDPSVAA---IKFRR-HGVEAMQAYHSSVQFCKAG-AFLNLDTKNRFIRE-ETAMQALKE
KMK---ETGGA-----------KKSAERELVGTV-VMTRY---N-NRT--YRI-TGVDWD
KTPRDEFNA------RD-KKITFDDYY-RDAYNIEIKTKDQPLLKAS-A-Q-TQGG----
RKREVMLIP-ELCFM-TGL-----KDKSLLRDIARDVRIAPKDRAKRLHHFVSE-LCKSP
ETREHFEKWGFEINNKLREVTGCQMEPEKIKYGDQEV----------NG--NWNAKSKD-
-IKLRD-SGK--SL-NNWAVIS----TSR--DRETVNKFLKNLQTVYGKM-D-VRV-N--
-RP----EIFTAR----SQR--ESDFVNAVRDAVGS-----SS-RPEFILVFL-PN-KDK
RRYSSLKSYLTKD-VPVLSQCIVCNTASK----------GLSVATNLFLQI-QAKKNA-D
LWLVK-------HP---LQR---TMICAIDVGRSGSR----GKSVPLGFCATMNDHFS-Q
IFTKSAFV-ET--NHLK--DTVSMNVVEAVKEYEKVN-GTKPQSILFYRDGASEGQTNYV
LHQELKQVIDKIKDA------EYNP--EISYILVNKNTNQKFFNQKTKD--------GNP
EPGTAVYNTITQRDKFEFFLISSSAPPGCVRPVRYHILYNTTKLKGQH-FIMLTYKLCHM
YYNWTGTIRIPSPLMYAQKLSQFMST-VNTD-----------------------------
-FHESLAHNKFYL
>EP00770_673
------------------------------------------------------------
------------------------------------------------------------
------------------------------------------------------------
------------------------------------------------------------
--------MYQYSVEFT---P-A-LDSDR-----RLRE-GLVDQL-KREY-------IPI
-FCAF-D-NTS-LYSYSEI-------NTKDFD-LTRKYN------DEE--KS--YHIHFE
LVN-AY-L---------------PGS--ADPFQWL-NVLVKEI--Q-SAAGYIQIG-REM
LDPKQII----NIPD-TNLEMWFGTRLTIYPSVTG-VKMLVDQAHGILRT-DTIFDEWI-
--------------------RSGKSCAEKLKGQS-IITRY---S-YQT--FRI-VKVLED
QTPQTKFT----HKNDEG-EETVYNYF-ITHHKIHLRV-SQPLLLCR---------TSGS
GSSKLAAIPMELAFA-TGIPEECLSNFRLMKKVKEMYTHPPEKRMKLIDSIAQQ-FLESK
E----LKDARIEALKEMERIQGWICPLVYLRWGGGR-----TFPIS-NG--VWRDATKT-
-NTLL--RPV--NL-EKWVIIC----SRR--DTRNIPFFLSQLRRVAK---G-VHI----
-QP----DILEIE----RDY--PNQFAAEADQKL-------TAREHQLALVIL-PN-KDQ
NRYKQMKILTETR-KPIPSQCIVSMNVRE---------ANLSVLTGLWMQI-THKIGG-T
CWAID-------PPNRPLPPDGNVMVLSIDVSRSKG-----RLDGTIAMIASMSRDMT-R
TYKRTAPC-KQ-KKEIV--DNLWKFLKSALNEYRRIN-QNLPSYIIEYRDGVGDAQLRDV
VGIEYEQMLRAFSEFDE-GEVKYRP--RHAVAVVDKRIHQRFFTADG----------QNP
PPGTVVDSVVTSNFYYDWFLIPQKVNKTTALPTRYVVVVDETGLSQEE-LICFTNSLCYN
YCNFFGAISLPLPLQEAHKLSIF-GQ-EILENR---------------------------
--DSLN-HRPYQY
>EP00770_2122
------------------------------------------------------------
------------------------------------------------------------
------------------------------------------------------------
----------------------MTTELAKR-PLENVPTP-----GSTVGVIANSYRLDLN
-------SMYQYSVQFE---P-P-LDGER-----RIRE-GLMNEM-IQKN-------YGV
-QCVF-D-GTA-LYSYQSI-------EEKTVE-LSRKRK------DET--HV--YKLTVK
SAN-VY-V---------------PSM--PDPYQWL-NVFIRNI--Q-QTKGFVQIR-RDM
LDPNDKT----TIAG-TRLEIWNGTRFVIYRSISG-PTLCADKAHAIMRT-DTLLEQWKQ
A-----------------RCRLDSPEAEMLRNQVKIVTKY---G-CFP--YIV-LDMILN
MTPKTKFKRSVNHKEEEGQEESLEEYY-MDRYNIRLED-DQPILVCR---------PSGR
GGSRLAMIPLQVAYA-TGVPDNVRRDFMMMKRIKESHQLSPVQRKEMIDKITLS-LFEST
Q----MDTLGISMEKKMIQINARMAPPVELSWGAGR-----TVTVQ-NG--SFRDATKQ-
-NSLL--RPV--QL-TNWVVVY----NDR--DQYCLDKLLDGMRRVAQ---R-TTI----
-RP----REIKLR----GSR--PRDFCEEFDQAF-------TPKNVQLVMFIL-PD-KDT
ERYRQLKYITEVK-KPVPSQAVTAINAKK---------AQLSMITGLWTQI-TQKLGG-V
CWSIP-------RPARVIPPDGGVMVASIILSKGKQ-----MKEGTAAFVASFNHDMT-Q
FHQRTMKC-PP-KSDVV--RNFDRFMKESLDKYLSVN-RKLPTWVFVYHDGLGEGMLSKS
VKLEYPQLLNAFHQFDQ-DGYEYKP--RHAFLCVEKKTNHRFFDVSG----------RNP
QPGTIIDSDIVSDELYDFFIIAQSVNQTTVLPARYIVTVDESGLSPAE-LQDFTHQLCYM
YCNFFGSISMPLPIQMAAKLSQH-SQ-EVLKGA---------------------------
--DSKL-NVSYQI
>EP00770_13419
------------------------------------------------------------
------------------------------------------------------------
----------------------------TLVEKETT------------------------
---------------------QMDIRFARR-PSKKIALR-----GSPVSLLANSYPLKID
-------KMFQYSVEFT---P-E-LDRDR-----RLRE-GLVDQL-KREH-------IPI
-FCAF-D-NTS-FYSYSEI-------KTKDFD-LPRKYN------DEE--KS--YHIHFE
LVN-AY-L---------------PGN--PNPFQWL-NVLVKEI--Q-AKGGYIQIR-REM
LDPNQIK----NIPG-TNLEMWFGTRLTIYPSITG-VKTLVDQTHGILRT-DTILEEWN-
--------------------RSGKSCAETLKGQF-IVTKY---S-YQT--FRI-VIVLED
QTPLTKFK----HKNEKG-EETIKDYY-FSRYEIRLLD-CQPLLLCR---------TSGT
GSSKLAAIPMELAFA-TGIPEECLSDFRLMKTVKEMHTHSPRDRMRLINSIAQP-FLESK
E----LKDAGLEAFKGMERILGWICPPVNLRWGDGK-----ILTIT-DG--AWRDATKT-
-NTLL--RPV--NL-EKWVIIC----SRR--DTRNIDNFLYQLRRVAK---G-VHI----
-QP----DLLEIE----RDY--PNQFATEVDQKF-------TERRHQLALVIL-PN-KDT
NRYKQMKIMTETR-KPIPSQCVVSKNVRD---------ANLSVLTGLWTQI-THKIGG-T
CWAID-------PPDRPLPPDGNVMVLSIDVSRSKG-----RLEGTIAMIASMSRDMT-R
TYKRTAPC-KQ-KKEIV--GNLWVFLKSALDEYKAIN-KNLPSYIIEYRDGVGDAQLNDV
VGVEYEQMLRAFSVFDE-GEVKYRP--RHAVIVVDKRIHHRFFTADG----------QNP
PPGTVVDSVVTSDFYYDWFLIPQKVDRTTALPTRYVVVVDETGLASEE-LINFSNCLCYN
YCNYFGAISLPLPLQEAHKLSIF-GQ-EILGNL---------------------------
--NSKN-HRPYQY
>EP00820_21428
------------------------------------------------------------
------------------------------------------------------------
------------------------------------------------------------
-------------------------MITQR-P-------GYGTEGKAFVAVSNFRTIRLK
----SGFRVDICSVAFD---P-P-LPETP-----GQRV-KIIEHN-KEEVIKN----AGA
-DLIC-T-GGN-VYLLQEI-------KLTDLK-LKHTKA------KDGGEGS--YTVILK
AKR-EL-RI--------------TDELNEEQRMYF-NLLVNRA--L-RDCNLQQIG-RHH
YDTNAKI----KVDS-PPLSLIPGYFTSMQVVQGG-LALMSDVKHRIIQN-VTAAEVMNS
IMQ---TNNAGAE-----KDKQKFLLEEGMKGKV-IITNH---G-SNL--YRI-EGVEME
LNIDSTFER------REGP-ISYRDYF-KQQYNMTLENAKMPMLKAT-R-R-KRD-----
----IFLPP-EICYM-TGLTDALKSNFQIMTAISKHTRMLPNARFKKGNQILEK-LTTDT
SAQKVLNDWCIEMSTENLECEGRQVEKKKVRVMTTEN-DLAAVENN-NAEVNYNRVNFP-
-VGFQ--GPP--GF-QRWVVVH----HAR--DEGLLSPLMDAIGEQLQMK-G-IRG----
-KP----KSIAIN----STR--GEDFKNDMLRELKQL----NA-RPDIILLIL-PR-QNA
DIYAAVKTEFCTEQMACPTQCIRADTLQK---------KGAQAAAKLFDQM-ICKQGG-F
LWGLN-------AH---QS--CPTMCVGIDLNTT-------GGRTVASFAASYNYSFT-K
YFSYSVWV-KS-REDAA--EPFAMFLKRALDHFKD-NAKRFPARIIIYRDGVSEAAKQLL
RDFEIKALLQMFSELDAE---AKEV--ELAYVMINKMIHQRFAIRATAEMLKEGE-LTNA
QPLTIFDTGVTAEDKFDFFISHQEVTQGSVTPTHYDVLYWPGSMTVND-LQRLTAQLSML
YQNWPGPIRVPAPVMYATKQCGLYSQ-IKSQKAVNRT-----------------------
--VPWMLNQLYYL
>EP00828_40765
MEEIKIAQ----------------------------------------------------
----------------------SEELG---------------------------------
------------------------------------------QIKLDPMP----------
----------------------------KR-PKQSQYF-----NKQAISLRSNHYNIVVP
----KSMQIYVYDFKFD---P-D-VERNR-----RQVR-HYMKMF-KPALEKQI----G-
-KFEY---GWM-IFATKHV-------PNVTLV-----------QEDNQ--KE--IKIEIR
FTK-QC-DLKEIM-------SSEEKQ--DSVKQII-NILLKNS--I-KELGYKEIG-RKF
YDISRKK----ILQD-LEIEMWLGFFTSAEYFQSG-PKVTIDCSSKLLRL-DTALSYMQR
FGSN------------------QQAIKKEMEYCS-VMAYY--GN--RT--YQI-HDVRFD
LNPTSTFKS-----DKDG-EITYAEYY-QKRYNIKIKDMRQPLLLHN-K-K-ERTPEGKR
IIVKILLVP-ELVRM-TGLTDGMRSNRGCMKSIADNKPTFPNQRVAEISQFTQK-L----
-NQLAKSQWNLQLQAA-DSVEGILMQQPEIILGK------NHAKAQ-SG--QFRLQ--G-
--AVH--EPA--KF-NSWVLIYLEQ-GER--DYAAAENFVQTLMKCSGRY-G-ILV-S--
-EP----EYISVG----TTN--PKDYATSLINYLKT-----NQ--PKIVVSLI-RK-NNV
EIYKAIKTACNNS-NIIPSQNVLMETLNK---------NAMSVCSNILMQM-NAKVNL-A
LWIV--------QP---VKNPKNVMLIGADVHHKKGNK------SIIGFCATLNANFS-A
FYSRAKEQEKE-GQEIM--KQIGQFVFESLLAYFGKN-KSLPEHIIFYRDGVGDSQIEEV
RNKEVKQVLSAFKQIKEKNLQEYSP--KYAEIIVKKKINDKFFVEDSGRGGEKGG-YANV
PSGTIVNSGIASNN-FDFYMVAQYVNQGTATPTHYNVIYNSTSLTEDQ-FLELTFRQCFN
YFNWQGAIKIPSVVKYADKLAFFYGT-YLKRES---------------------------
--DPKLFEFLYYI
>EP00914_7692
--------------GSGRRGGS----RG---------------EPRPGEGAPTRQM----
---------------------AEMSMG---------------------------------
---------------------------------------AAQGGADAP---------R--
------------------RPRKNDYRPATK-PDHIS--VKKGDFGQPVRLYTNSFAMKLG
----DGRAICQYHVHYN---P-P-IQ-SI-----RQRS-YLVHSQ-EAIF--------GP
-VRIF-D-GMM-LYLGKKL-------DQPKTE-FVCPTR------DKD--DT--IKMTIE
FIC-EV----------------IPGS--ESYMQVL-NIMMNKN--L-KFLDMELIG-KNY
FMPSKKI----EEKQ-YGYEILPGYSTAIHPFDGG-VQLIADVQHKILRP-NSVLKLMYD
MYGR--SKGGN----------FQEMCTKKFVGEV-VMTTY---N-NKT--YRI-DDIAWE
VHPEHTFSS--------GTDRSYVEYY-ATNYNLKVTDMQQPMLVNR-P-K-KKEG----
DVPDLMLLP-EHCRL-TGISEEARADFQVMKNLAVFTRVSPQGRMEKMTQFLQE-LKKNQ
KVQDSMGAMGLSFAEGLTKLTDRSLGCEKLSQGDG---KEFTYQQK-DA--DWSREMRG-
-HRLK--SCP--PL-KNWAIIY----ARQ--SDSHARDLWDTLRRVSGAM-G-MQM-L--
-EP----NMVKLQ----DGY--TQSFISALRQNV-------TA-DTQLVVCLL-PS-NKK
DLYDSIKKFCCCE-RPVPSQCIVQRTLNKKQ-------MLMSVCTKVAVQM-NCKLGG-E
VWAVE-------IP---PK---GLMVIGIDTYHDSAS----KGRSVAAFVASTNQTLT-K
YYSRCNHQ-VS-GQELF--DALNLCMRDALKYYMQAN-KALPERVIIYRDGVGDGQVEHV
NKTEVAQIKECFKSVGT----DYAP--KLAVIIVTKRINNRFFEPQR------DG-PGNP
MPGTVIDTVVTRPQWYDFFLVSQSVRQGTVSPTHYNVVHDNSGLNVNH-LQRLTYKLCHL
YYNWPGTIRVPAPCQYAHKLAFLVGQ-SLHKDP---------------------------
--GMSLCDKLFFL
>EP00928_88339
----------------GA--------AG--------------------------------
--------TTHWNLGGGQ------EGG---------------------------------
----------------------------LQSASRLASVFTMIQERVEPQKLYDLAK----
----------------------------AR-PP-----Q--GKFGRQCTLYVNQFRLTRG
----AEFGINHYRVKFT---P-D-VE-SET----EERW----EQL-WGDFQKYL------
-VFVV---GQV--YTP-KLLYEG----------LKLQIE----NEERGSPRE--VEVSIF
Q---MI-DH-----------RMAPLT----TVQK---HIAKRL---MDQLKYTKLG-RRY
YDGNFDQ-------Q-ANCTVFTGLEARAM----GRFSLQVDGQYRLMHS-RTILKELND
VLDGD--------NDPDIASESRAEWIRQCAGA--VVTAY---N-GRM--YVV-KKVHFD
VTPDSTFPHRH--NSEAGKELSYTNFY-QYYYSQKIEEKRQPMLEVY-G-E-KRG-----
--EKIFLVP-ELCNL-TGINNEARKDKTQIQEALRVTKASPHDRMQAIQQHVQK-IASDP
GAQTLLQQWGYSLSKDPLKVEGRVLDPFKVNFGT-------QFDIE-EGFQRWMRN----
--GIQ--CAT--KI-EKWLFIY----PET--DSTVIEVWLKSLRDIAQVF-G-MKM-E--
-EP----TSLICT----AQR--AE-LTTMLEKN--------KP-DTQLVLLLT-PK-GAR
KVYQVFKQCTCLK-YPCITQVVKSETVRKRQ-------SIASVLSRIVLQI-NAKFSG-P
LWHIDLRV-HAIKP---FFE-VPTMVIGIDVQVPPGSD------AYMGFVASMDSACT-E
YYSTACPL-EK-GKEAASMVKLQEAFRDAMLEFAQVKGGMLPAQIVVYRASAEQNKWESI
RETEIKAMEKVIVAVRQQ-GGTYRP--SVTFVVIEKQMYTRFFTQTENAA-DNPR-LVNP
ASGTVIDSLVCESPLYSFYLFNQAVQKGTASPTLYTVLFTNSEASADA-LQGLTYRLSFL
YFNFVGAARMPAPAQYAKKIAHFVGTSVLE-EP---------------------------
--HKRLRRTLFY-
>EP01001_5251
VSTQSTGH-SHNLLMAG-RGYAGGGGRGGPPMG---------------------------
------------RGGGGR--------G-----GGRGG-----GAISWEGPVNP-------
--------------------------------------------GDLPANYV--------
-------------------------------PFTWSGK-ALGETGAPINVVCNFTKLDIT
GI-----ARHLWRVDFS---P-E-VQL-------NRRK-YLVEAL-KKD---------GD
RKYTY-D-GVHQVYT-QEL------DNKKELT-AVVPLSI-----TREQTEN--ITVTLK
WTG-QV-SK---------------LN--KETIQFF-CQRFKSG--MSRQTDRKAIG-SDY
FDMKRAT----PFPE-YNCQLVPGLDCTVYLTQCG-ALLSTDMMYKHIRT-DTVWDLMVN
MKK---RNSSDL------------AINTTFSHVV-VMLSY--GN-QKT--YII-DKVRFD
LTPASKFLL-----KKTGKEITYADYF-KEQYDIQSMDMSQPLLECQ-S-R-RRDT--EG
NLKISHFIP-SLCHL-TGATDEMKNDKTRCRELIKKTALPPAQRLSAIYNNVVG-MIDNE
AFKSELEPWGIKMSKKLVEITARRLPSPSMKHGGGLV----EIKPN-VE--AWDVN----
--PMH--RAA--QF-ENWALI-----PR---ATPELRGFLDTLYKKANEL-R-IKM----
-NPL---TIFDTR----DSVQ-PKAYLDVINTQVG------PK-NPSFVMCAI-PS-QGD
APYKQVKKLL-CE-VGVPSQMVSLRTVGREQ------KLLGSICNKVVVQM-NCKAMG-A
PWTVD-------MK---LG--APTMFVGLSVTHSGDLE---KQGSRVGLVCTTDRECT-R
FYSRDFMV-KP-KQSFV-PPSLKQLVMDAITEFKATNNGVAPKFIVVYRDGGSEGELEML
SRHEVQEFRGAIADQKI------EC--ALTFFVVLKKIRTRFFVKNPAN---PGE-VANP
YPGSCIDTHIVSNFIPEFYICCQSVNQGSATPTKYQKIFDNSTLNADT-LQMYTYCLSHL
YFNWPGTVRTPMVCHYASKLAEFTGK-VGQK-----------------------------
-ANAKLR-SLYYL
>EP01017_48030
------------------------------------------------------------
------------------------------------------------------------
------------------------------------------------------------
------------------------------------------------KVKANYFKFTLK
-------AIIRYLVQVT---P-E-IQ-QYH--L-ALYY-KIMRAA-SAQTNE--------
---VF-KINFV-VYSPESI-------EGVEWTS----------VEVEN--TQ--YTITLK
KSS-II-DT---------------ED--RECQNFL-GRFFKVM--Q-SKLRFQEIN-RKY
FDPTREY----KIDD-FRLKVWPGYSSSLQVFKDQ-ILINIDSSFKVIRD-KTALEALRE
HLK---ACNQN-----------QEKVSEEMVGTS-VMTVY---S-KKI--YRI-DEIVWN
KNPTDTFET------KT-EKISFLEYY-QKKHAIDIRERQQPLFLHK-A-K-K------G
AIRELLLIP-ELCVV-TGLSDDMLRNREVMTALAKRTKPNPEARLREAASLIKT-LNTNE
KIAQLLKDWKIDISDEPYMFNTQKIDAGNVVMGT----KGNSGRRL-EY--PWETTIQD-
--VMH--TQP--DI-LKLAIV-----AER--ETDALNTFMDNLREANKQY-E-RPIQS--
-KP----EEFLVR----DERH-WDSWERVLQKL--------DK-GFDSVFVLL-PG-RKN
DHYDKVKKFLIEK-VPIPSQVVLVSTIKAGK-------NLRSIINNCLMQL-AAKLGG-I
PWTTNE------LP---FSE-APTMVVGVDVYHKS------RNKSILAVCCTMDRNLS-K
YWADFRYH-NE-KQEIA--TKLEELMEEALSEFLATH-KRVPSTLIIFRDGLSETMMSTL
GEHEVKGVQRAIEKVSP----GQKI--NLIFTCVNKRVNAKFFKADG------NT-IDNP
PQGTVVADKITSAK--DFYLVSQKIGRGSATPTHYYILHNDASEDPEK-MEVLAYKMCFL
YYNSVGAIKAPSPIQYAHRLSNFVGD-KWRERP---------------------------
--HEKLRKSLYWI
>EP01017_51613
ME----------------------------------------------------------
------------ERANGQA------RG---------------------------------
-------------------------------------------AIALP------------
----------------------------SR-PQ-----PSGGRRWQPIRLVSNHFQVSLD
----KGVHIFTFYLSFE---P-L-LESSR-----NLRQ-ILVENV-RAELSADI----G-
-FFIL-T-GNT-IYGTQTF-------EKSSYRT-----------QCEG--TT--YMMTLS
LSR-EF-TL-----------GGAENDAPNSTFKFL-NVLIKSY--L-RQLNYFEFG-SSY
FNRREKE----IIQD-TNIVALKGFVTSFMNYRDG-LFLKIDIASKILRT-DTVLSQIRE
L----DHSNGRR-------EDVERLIRESLVGTT-VLGLY---G-NRY--WRV-DDVDFS
KTCESVFEE------ETGRTYNLLSYY-RLKYGLEIQDHHQPLLIHR-Q-T-K-------
GNRLCYLVP-ELCVA-TGVPEDMADKWK--AKVANFCIRNPTDRMADIRKLTAS-LLSSP
QAQKQYKNLGIDIKEEPITFEGKHLTLPTLLFGNGE-----RMSSN-LS--NFKR-----
--PFY--EDG--GS-FSWAIVHFR-------DFT--ANLIKTFRNMSRMF-G-IDI-E--
-MP----RLHNLGEC-FGRR--SADIEDVLLRRL-------EK-QIEIVVIVL-PG-QIK
SAYKSIKRICYLD-LGLLSQVIMANTLHKKG--------YEPICSKLLQQI-AAKRGS-K
LWIVE-------RP---IALPSKLMLVGANICNDKSE----GGRVVIGFCATMDPTFS-R
YYSRVVFQ-KR-SKEII--ENVRILFKEAILEWFAQN-RDIPEAIIFFRDGVTETQECTL
LSLEVPQIFEAFADMAS----EYKP--KLAVVVIDKRITQKFFATDQ------GT-LINP
PQGTLVDRIIVSKG-YDFYMVSQDVKRGTATPTHYRIIYDNTDIPQEI-MQELIYSQCYA
YWNWSGSIRVPAPVQYANKLSLFVGQ-TLNEDP---------------------------
--RKELRKKLYYL
>EP01022_12137
MEKK--------------------------------------------------------
------------------------------------------------------------
-----------------------------------------------PSDYEEMKD----
------------------IAPSQPFQFAKR-PPLSSK-P----SGTVTKLSTNYFNMKLK
----ASNYVYVYSVTFEES-P-E----NT-----PLRK-KIVRGM-REQMEKIF------
-KYVF-T-GTL-LYSPHDA-------GKEPVRL----------NAVSG--QK--YIVTFI
QAH-VI-SLQDIL-------HKDPKA--QTANTFF-NILVKSL--L-SSLNMVPVG-RTY
LLPQEAT----PIND-YNLQIWPGYKTSVRLCESG-LLLEIDYTSRILSQ-KTAYVALRE
LQKN--------------SSNFQLDAKEFFNGRS-VVAWY--GN-KRN--YVI-TDVDFT
LKPTTTFHT------PEG-TMNVVDYM-KKKYGITIKDKEQPLLVNI-K-K-PREG----
PEEKIFLVP-ELCGL-TGLPDETRADFRAMKQIAVHTKLTPDQRTEKMQRLLKL-FQAQP
QPAEILNAWGFEINPQPLEVTGRILPPVTIGLGGGSS----LSIPT-TG--QFFFK----
-QPVL--SPL--AL-DKWFLVF----DGR--SKGITEPFVDTLYNASKTF-G-INV-E--
-YP----KYLEVR----SSR--AEEYIGVIQDTFRK-----YP-NPQIVVCIL-PR-NAV
NEYHKIKRWAVTQ-PPLLTQMIKLDTLERAK-------NMMPICSKLILQI-NSKRNG-D
LWRVA-------VP---AAVPKKSMMVGVDVSREKGS-------TYLGFASSYDPFFN-K
YFTQVMKL-EE-KAEIS--STLGNLLVKALARFHEETRKFLPELVVIYRDGVGETQRREV
LEKEVKSILGALEKKYP----DYHP--RLIFAMVNKKVHTRFFTKAAGGFSEKRD-LSNP
QPGTVIHSGIIDSSTYEFLMMPQYVNEGTGTPVRVHVLYDTSGLPFET-FEELTNALCYG
YDNWQGAIRTPSPCKYAFTHAKLTAK-YTRVAP---------------------------
--DERLLSHKYFL
>EP01080_8147
MS----------------SGQK----KGKKKGGH--------------------------
-----EVNKEGSKPYQGRSDVQRQTVG----------DSKSYQKSRG-------------
--------------------------------------------NQKP------------
------SNHNFGIDK--TKVKVTSVDVNNI-PTNQFLCP--GKTGEPTTLKANYFPLSLP
----KG-PFFQYSVHFK---P-E-VA-NP-----KIAT-RLISNI-AHKF--------GE
DTYVF-D-GNAVVYTQKHF-------LREEEK-FLEVYS------KDKTDEK--YQIKVQ
YSC-LI-SS-------------DTIS--VEVKHLF-NIMYRRA--L-TKLKLQQIG-RHH
FDLQQAY----NVDK-HNLIIAPGLLETIYITDHG-IFFNANVIYRSLRT-DTLLDLLNE
YKQ---KFKKDW----------KEKFTQVVTNTI-IICRY---N-NRT--IYI-NGVDFT
LSPLSTFQK------TKGNSISYIKYF-EEQYNCKIVDKNQPLLFTK-K-K-N-------
SNDIQCYVP-ELCFL-TGLTEDMRNDNYIMKDLKKVTGLTPDQRCKQIVKNVQE-NLSNT
EFNNVLKQWEFKLDSNIISIPGRVLPKEKIQFGKKY-----IFTDD-KR--QWN--MRS-
-DPIY--KGV--TI-SNWICIL----PER--SENDCKTFLKKLFEVSKPL-D-IKF-D--
-SNSL--NLVKIK----DTS--PIGYKKAIESGL-------QK-NTNFILVLL-QD-DKK
ERYDTIKRMLTIE-VPIPSQCVKWKTISDSK-------TLASKATKIGVQI-ASKCGA-I
PWSVN-------IA---LP--GPTMICGMDVFHSGET-VSRTKPSIVGYTATMDPKMT-K
YYSRVLIN-KP-GQELT--DNLSPFFMGSMKEFKNIN-GDYPKFIIFYRDGVGEGQLDDL
LDKEVAGIEKCFKTLKI----KDPP--KLTYFVVLKRIHTRLFKELG-----QNN-FVNP
SPGTIVDTGITNHEALEFFLVSQNANQGTATPTRYQCIKNTAKFGIDY-LETLTFKLCHL
YFNWFGTIRVPSVCMYSHKLAFLVGQ-STSKDP---------------------------
--ELRLSNSLYYL
>EP01090_16121
KTPQPKQG-TRGTTSRGGRGTTAR--RGNSKRGTNSKRGKTSPAPKKGGNSPGPKKNQPR
RGSPQSQKGGKQVQKGGR---KPQQGG-------------TKKSAWGT--VAPKVEKTST
-------------PQKLEKPKIIKGEEE---------EKQVATKAESPAHVEKE------
------------------DTRVKDTAVAAQ-PPQVP--VGMKMAGTALTLTVNHFNFSIE
----KNKEIYQYVVHFI---P-D-VP-AK-----DTRK-ELVRKHAKKVL--------GD
-YYVF-D-GAM-LFTSLNV-------DDVSIQ--TDYAN------IDG--TL--VSLQIV
KTR-TL------------------NT--AESEQLF-NIIFRQV--L-RILKLKNFG-RQH
FDPSRRK----GIEK-HKVELWPGYFTSISVNDGG-ISLLTDFTHKILRT-DSVLEWMYD
ISY---THKKK----------WKDVATSQLMGQI-VVTRYG--NTQRT--YRI-DDVDWT
KNPAHKFKK------DDKTSTSYQEYY-LKVYNRKILEPQQPLLLHR-R-K-RRSE----
PDQLIYLIP-ELCSM-TGLTDQMRSDFRVMRDISQYTRVDPSARAKEIAGFVEK-TTKNS
EVKELLDAWNLRISDKMLRVPGRVFEPEQIIFGSGP-----SRSYG-QA--DWSSA--S-
-SKLI--RPV--NL-KNWILIF----PQK--DSTLAEQFFSTLQKVGAPC-G-VSV-A--
-TP----VIESLR----QDR--PESYVAAIKKLL-------TK-DTQMVVCIM-PN-SQK
GRYDQIKQTCCVT-HPVPSQCIINRTLQK---------KMMSVVTKIMFQI-NCKLGG-E
LWKLK-------IP---IR---GTMVIGIDVCHDTAR----GGQSVAGFCASLNEDFT-Q
YYSRVFFQ-DS-KQEVV--DGIKICLDGALRRYYKLN-NKCPDGIIVYRDGVGDGMLN--
-----TQYYDSFASVHP----DYKP--KLAVIIVKKRIHTRLFAPGG------GG-YSNP
SPGTTVSNGCTQKGWYDFFLVSQFSREGTVTPTHYHVIVDSTGLPPDR-LQLLTFKLCHL
YYNWPGTIRVPAPCQYAHKISFLVGQ-SIHKDP---------------------------
--SETLRDKLYFL
>EP01097_11811
------------------------------------------------------------
------------------------------------------------------------
------------------------------------------------------------
------------------------------------------------------------
---------------------------------------MLA-QQ-TATI--------GT
-TFAF-D-GKM-LFLNKNI-------GNQVLT-----------VDVGG--VS--YRVEIV
LTK-NI----------------APNE--PPPLQFC-NLLFRKL--L-RILKLEPIG-RQY
FNPRLAV----NVPA-HGLQIWPGYFTSIIPTDRG-TALNADVAHKIIRT-QSVWEYMDY
L----WQSGLD-----------ERQIEAEVVGQS-VLTKY---N-NRN--YRV-DGIDWD
KTPNNTFPT------ADGDEVSFVEYY-TSQYKQKIFASKQPLLVVR-R-K-TKSK--EK
PEEIIYLVP-ELCLM-TGLTDEMKSNFTLMNDVAVHTRVAPAQRVKEWNQLINQ-VKNEP
EAKKALTEWNAEVQGA-AEIKASVVPRQPIILAQ----GRKVDSGP-RC--DWSGAYRD-
-NKIA--ANV--DL-KYWIIAY----PGK--IAPEVENFLANLQKISSQL-G-FNV-A--
-AP----KQIVLD----SDN--TNAFLSKITPLA-------KP-PLQLIFYVL-PG-TKG
DRYAILKTAF-SD-MRVPSQCVLLKTIK----------KNLSVVSKIAQQM-CAKING-K
LWKPE-------AR---LA---NTMIVGMDVCHDTAP----GGRSVVGFCATMDESFT-E
YYSREIIQNAS-KKEIV--ETLDVVLSEALKEYYKKR-KTIPTNIIILRDGVGDGMLDAV
HKLEVQKCREAIQAIPSE--LGLPP--KLSFVVVKKRIHTRLILKKS-----DNT-YDNP
PPGTLVDTDVTTPNWYDFFLVSQSVNQGTVNPTHYHVIYDETSISSSQ-LQMLMFQLCHL
YYNWAGTIRVPAPCQYAHKLAFQIGS-FIHKVP---------------------------
---EELHHCLHYL
>EP01100_14562
------------------------------------------------------------
------------------------------------------------------------
-------------------------------------SHQAEKRSISPESGETSLI----
-----------------KRSRNIEVETYQR-PV--------GNE-EDTSLRSNFFKLRLA
------REVYQYHCSFS---P-E-VE-MM-----ALKR-KLVALA-REKEPKLF----EP
-VYCF-D-GSI-LWLLRDM-------GVNPVEF----------IENQG--TQ--YKIIVK
FIK-NF-DL-------------HKDS--RSANNFF-NIIFKKI--L-LVSGLKQMG-RSL
FDTTKMQ----EVRN-SDIQVIPGFQTAIHAKLGG-LYLNADLAFKVMHS-ENILSKFQK
FSRE---------------QNFRELAEDLVKSKV-VYTRY---N-HKT--YRV-TGIEWE
INPRSTFKR------KD-EEISFVEYY-SKIYQQRIRDLQQPLLIVE-E-S-KRRRAAAG
SQNLIFLIP-ELTYL-TGLTPDQRSNFKLMQSVHQITRVDPLQRIDKLRELIGR-LNNIP
PVLDQLKNWNMEINSNIVTMPGRTIVPPKIFFRR----DESVQPDN-RG--DWTFAWKN-
-MQIR--SAS--DI-NSWAVLF----PER--SGRETREFLRSLEQVAKGA-G-VNF-E--
-NA----NLIQLR----DDS--ARSYSSEIERII-------QF-KPSFIVSIL-ST-NLA
ARYGAIKKELSVK-YGIPSQCILSRTIGNSK-------GLMSVCTKILQQI-VVKRGD-E
LWICR-------CP---TS--RPTMLVGVDV-HGSGTR------STASMVSTTNADFS-R
YHSSVSMS-QG-NQNAS--GLLGELLVDAIGNFIKIL-NRPPMTICIYRNGVSESQLRSV
IQFEIPQFRAAFNRFNKP-DFNYKP--ELVFIVVNKRINVRLFKQDT----------SNP
MPGTVVDTDIVSPDYADFYLISQHAREGSVSPTHYTVLLNENDWSFKM-LQELTYRQCHM
YYNWSGTVSIPAPCQYAQRLNSIVSQ-YLHAEP---------------------------
--NQRLSNSLHYL
>EP01102_1442
MADRD-------------RGGK----RGRDDYGADRSRRDREDRPYEGRREDGRRD----
--NRNSGRDDRNNNSGGRRDDNHRGGG-----GGGRGGRGGDGGGRGGRDKRPREEFAVG
-------------------------------------HPSQQAHNSDPPQSDTTPA----
------------------LSHQLPAAIQ---PPQIK--P--GAMGRPIPVLVNHVPFTFR
----VG-TIYQADVEFS---P-D-VQ-VK-----RVRR-ACLEQH-VARL----------
KSMVF-D-GRL-LFLLESV------GPTGVLE-LESKDP------KTG--EV--IKVTIV
ERK-VL----------------RADE--EKPAQLY-NLLLKSM--L-RALNLKLIG-RQF
FDPKKAA----QIPQ-HHVELWPGYFSSINVEQIG-TCMTVDLAHKILRT-DSVIQYINE
KMD---RSRDG-----------RAEVTKALIGQV-VITRY---N-NRT--YRV-DDVCWD
LSPISEFQK------STGRKTSFKDYF-QKAYNLKVTIPNQPLLLHK-R-K-LRGG----
GAEQIYLVP-ELCSM-TGLSDEMRSDYNVMRDIAEHTRVSPGKRAEGIAKFVRS-LAEDQ
AIQKELGGWQPTMASGLTELTAKQLPPESVIFGN------KEIQPK-DG--DWSFAIKN-
-SPPL--VGV--NF-TNWVFIG----QAK--SRDINNNIMKNLEVIGRPL-G-IQL-S--
-KP----QVLELR----GDT--QRDYAMAVRDAA-------AS-KPQLILTVL-PN-NRK
DRYKAIKHEALAV-EGIPSQCLLEKNARSPQ-------KLMSVLNKLLLQM-NCKVGG-E
LWAVN-------IP---MK---NAMIIGVDVCHSTGN----RHQSVVGFCASLNDTYT-S
YYSRIDFQ-NS-SQEII--DKLSTLISDALRAYFSKN-KKLPDRIIVFRDGVGEGQISAV
ENHEALQIHEAVSKFP-----DYKP--GLAVIVVSKRIRTRIFARTS------HN-LENA
PPGTIVDYAITPKQHAQFFLVPQSVRQGTVTPVSFTIILNHTGLSPEH-LQLLAYKMCHL
YPNWPGTIRVPAPVQLAHKCCFLVGE-CMQEDI---------------------------
--AVQLRNSLYYL
>EP01105_765
MSTRE-------------RERD----RDRDRDRDHHREPE---REPERER------PPPA
QA----------------------------------------------------------
-----------------------------------------------PMPSAAAVQSL--
--RKQ-----------------------NRHPAQR---PPSNVRTLPAEVLANHFPVVLK
----QS-TLYQYDVTFT---P-E-LD-MR-----GARI-AIMYEA-FQQW--------G-
-DFIF-D-GRM-LFAVQQL-------QQGSFPYLPNNRT------REA--KD--FTITLL
QTA-EV-HA---------------GT--LAMYQAI-NILLRKM--YVRELKLKLVG-RNY
FDASTAI----PVPNLANISYWKGLIATLTPVKAE-LTLNVDRTFKVIRT-DTAASVLDN
LKR---RNLRE--------QEYRQAAAEELTGRI-VLTDY---S-NKT--YYV-SELEWN
MSPQSRFAG------RNNEPITFIQYY-RDHYNIQLRRLEPPLLVVY-Q-G-VKKTADTV
EEAKIFLMP-ELCKM-TGLSEDMRRNFQTMQKVSAVTRMDARQRLTEERMLVQN-AFVRH
ETVPRIIAPFLTVSADPVRVHTARFAPEQVAFFD----KAFANPGD-NC--DWSRDVQK-
-NAPL--SSG--VF-GKVLIVF----AER--HTVLAGDVKNLITELGGKI-R-LQF-G--
-MF----EQVVPR----SDN--ANDWITAIEEHR-------NS-NADIALIIL-PD-DRK
DRYARLKQYLTVD-LPIPSQMTIAGKMTGNK--------RLTVCTRLVWQM-NCKLGG-E
SWGVK-------IP---LK---STMFVGLDVCHYRGT-------ATLGFTATINELKT-K
YWSGVQIH-GN-DAEIS--TAVGPMMARALVKYHTVNNKNFPKSIIVYRDGVGDGDFKAV
LDVETKQMVEAIKRVTQ------DI--PLTVIVVKKKINTRLFTA----------DLRNP
LPGTVVSSGCLSNQPYSFFLVSNNVTQGTVTPTHYVVVYDHGNLTEPQ-LQLMTYKLTMM
YYNWPGGVKVPAPCMYAHKLAFLVGR-STMRVP---------------------------
--DDRLCDKLFFL
>EP01105_7875
----------------------------------------PAP-------APAP--PAPA
PAAPAPAPAPAPAPASTQQKPPQQQPG---------------------ATQQPK------
-------------------------------------PKQAKKKQAKPAQ--QQQPAA--
--QRQAAVVERRPRR---RTEADDFFLQGL-PPTPA--PTQGKPGMPVTLLTNHFAFVIP
----KQ-DFFQYQVTFT---P-A-LD-SR-----AARM-AILYES-VPKI--------G-
-AVIF-D-GIM-MFSAKRI-------GDGDHI-VQSKQH-----------TP--YTVSIA
FTT-IV----------------KPGT--PAMYQLC-NIHLRRL--YSRVLKLKLVG-RNY
FNPNEVI----NVPN-ESIQLWRGMKSTLTPSAAG-MTLNIDLAFKVIRT-DSAADVLST
CYQ---EAHGDD-------ARFRELAEQELAGAT-VLTRY---SQSKT--YLI-SHIAWE
VGPQSTFES-----GANRQKVSFENYY-ASHYHITIRNRFPPLLAVK-Q-R---------
-DEEIYLVP-ELCTM-TGITDRMRKNQMLMKNLSMVTRLQARQRAADITNLVGQ-QLMKP
EGRTHLSNFGLNLSANLLQCPARRLPPEKIIFGNNA-----FTQRD-NA--NWGNDVSR-
-GPLL--SVV--AP-AEVLYVF----PQR---VREAEMLANSIQMTAQRT-G-MR-----
-LPQF--IIQPLV----RDF--GPDYVSAIRSQLAA-----HP-SIQLVICLL-AM-EAK
DRYDAIKRLLLVD-CPVPSQVVLARSCRPDK--------INAVCQRLVQQI-NCKLGG-E
LWHLD-------IP---LG---KTMLVGIDVNHSRGL-------SVLGFVASTNARFT-K
YFSAVAFH-AK-GVEVS--SSLRPLMLSALKAYFAAN-NELPNKIFVYRDGVGDGMLQSV
LDLEVKAFEEALKEQ------GVHA--GLTVVVVKKRIHTRFFTP----------EFGNP
PPGTVCDSGCTHAGWYDFYVVSNAVTQGTVTPTHYHVIRDDIHLPEHI-MQMLTYKLCHM
YYNWPGTIRVPAPCQYAHKLAFLVGQ-SVHHEP---------------------------
--DPSLNNKLFFL
>EP01109_5275
MSQQGEGR-GRGGRGGGGRGGGGDGGRGGGRGGHHDRDVDEQVHIQDDQGHP--------
-----------GRGGGGRGGGDRGDRG-----GGRGGGDRGGRGGRGGDESSPSSRQA--
-------------------------------------------GAAPPSQAKTSTTST--
---------------TSTTSTSSSGAIVPR-PPRDRINQ-----GRSVSIMVNQFLLNFT
----KK-QLFQYAIDFT---P-P-VD-NR-----STKW-DILNKY-PEI---------G-
-LFQF-D-GVGVLYSTAKN-------PSKNYT-------------TDG------QQVTVQ
FVK-EI-TN---------------DH--KSLIHFY-NIMFKRF--M-RDMGFSIIG-RQY
FSSQKIH----RIEK-HNLEVWSGFFTSINAIEKG-TSLLADVSYKVVRT-ESLLQQIDN
AFQD---------------KKTRQDIENDLIGSI-IITKY---N-NKT--YRV-CGINWN
MSPKDKFES------STG-MISFIDYY-KKNYNHKITEANQPLIISD-V-K-RRG-----
VVETVYIIP-ELSFL-TGMSEEITSNRHTMLELSNYTNVRPVERLNTLNGFIQS-LLTNE
KIAKSTADWGFQIQ-NAMPVEGSKLPDP-VTV----------------------------
--QNM--KQL--AG-QKWIILS----GDR--DMQSVMGFSRKLISLS----G---L-S--
-NP----DVITIG----KVFQ-PNIWTDEIQKNL-------NK-GYLFFFCVV-PS-GRK
DVYDAIKKATLTK-YRVLTQCAFARTLDKEG---------TSVAVKITQQL-IAKIGR-S
PWVLK-------NPQ--YQIPTHTMIVGIDVGHNSDQ----RGKSVVGFCASVNGDYS-L
YHTTAIVQSTP-GKEIV--ESLKPSMKSALAAYYKQN-NRLPENVIVYRDGVGDGMLDLV
RKFEIAAIKDAFVETPS--IWGVHP--KLLYCVVKKNTNTRFFDVRN--------GYDNP
TAGTLVDKGCTHQDWYDFFLVSQRVHKGSVNPTHYHVILDETSISADN-FCLFTYHMCYL
YYNFDKSVRVPAPCQYAHKLAFLIGR-HVHSQV---------------------------
--AEELSLNLYFL
>EP01113_33134
MHH-------------------------------------EIDMHNSAHMSPLG--HKPT
SS----------FDPIGY--------TASHP-HSHSG-----TSSFT--PNHPPHPLD--
---HPSPS--GD-PHVTRSPENTQPS---------------------P-----------P
PSIPWPPSLPSPVPP----------------PPS----PHQGEAALPVTLMTNHFQLSFS
----SRSEFYHYAVRFS---S-E-VD-SR-----AFKY-HVLKNM-QADL--------G-
-VFLF-D-GNT-IFLQKKV-------EHLILP-STTRQG-----------VP--VQVAFH
LIS-HT-TRGD----------DSHNA--QNRALLA-SMLLKSA--L-RTMGHKHLG-RAH
FRTDRAI----HLSALSRFELWPGYSMHVIRGSGN-MAVVTDITHKVLRT-ETVLDTLRR
IRE---QCRDKN--------TARQMSQRALLGQV-VVTRY---N-NRA--YHI-DKIDWQ
MSPLNTFQR------NDGTTMTFQQYY-ATMYNRTITNLTQPLLVHY-H-K-RRSHEAIR
EASPIYLIP-ELTHL-TGISDSMRKDGAVMKAISTQTRISPESRKNILEFFIKE-VATHP
ETQGQFSSWGVDVHDRVHEVTGSLLSPEEVQFQK----NAIRSNSL-TA--EWGSSSRN-
-HALM--RSV--PL-RVWQVLF----CKD--HEEQALSFVHNMQKVGRLI-K-LVI-S--
-PP----QLVPLT----NDD--AGTYMAAIAKNI-------RE-DLQCIVCIL-PN-AKR
DRYDAIKRMHSRE-LHVPSQCVLLKSLTDQR-------TVMSVCHKIALQI-TCKLGG-E
LWRVK-------LN---VA---GTMVVGIDICQNVPK----PTQSVAGFCASTNQHCT-Q
YYSTVVFQ-EA-NQDKI--AAIGTCITAALERFKHSN-GHLPEAVIVYRDGLSDSAAN-V
ERDEIHLLYQAFGMV---EP-TTTP--RLTYITVKKRVHTRIFHTKS------SSSICNP
APGTVVSS---HDAPFNFFLVSQSTQQGTIMPGHYLVVHDTSGMSPLH-IQQFTYKMCHL
YYNWPGTIRVPAPCQYAQKAAFLAGQ-SIHSQP---------------------------
--THTLADKLYFL
>EP01114_13095
ME----------------------------------------------------------
------------------------------------------------------------
------------------------------------------------------------
----------------------------ERAPK------------RKLAVVVNCFQAVTG
------KEIHQYSMECK---P-Y-TD-SY-----RFRY-FLLKNT-PELVPIHM----G-
-EMVF-T-GKL-LLNPKSL--------------VLHTKT------KTG--EE--FEITLA
FAK-TV-PF---------------NS--MEMYHIL-NTGLKRI--M-NAEKFVPVG-RG-
FTKMDER-----IQL-RDIFIDPGYSVAFKSLAAG-TLLQVQRVFKAVQK-DNANTFLKT
FHRGD-----------------EDEMRANVIGRI-VRCPH---N-NMT--YRI-DDIDFS
LTPESTFNK----RVKGGETITYGEYY-KRVHNLQITDRKQPMLVVT-F-RAKRDAAEPP
KSRTIHLVP-EICYF-TGLNPSQRSDQSLKMEMTKLTKLSPADRFGKIQDMVAR-VFRTQ
DAAQELQNWQLHIEPRLMSVPCKNFEPENVIFRDNEK----VNATE-TA--NWQQFFRN-
-VQFL--KSQ--NT-KKWLLFR----TRP--LESQAKQLEAMLDKTAEPF-G-FHM-G--
-HAV---EHVVIN----ADK--PVEWENALKNKI-------DP-SVSLVVVLV-PN-DNK
ERYNAVKRVIFTE-RPVASQVIVSKKLEK---------NMQSVVTKIVQQI-STKLGG-H
LWKIH-------IP---IED-TPTMLVGIDVSPMKGR----ARKSALGYVATMDDQYI-E
YHSDVAIV-GE-NEDRV--DKLVQVFKNSILKFRDKN-KAPPFRIVVYRDGLGE-RFQTH
VQNEIERMKLAFKELEAE-QREYNP--QFAFVLVNKMTETRYASSKN------GR-YSNP
NPGTVVEEAIVQPNLFDFFLVAQHVNSGTVSPVRYSVLHNTTGYVKDI-IEHLTFKLTHM
YYNWTGTVKVPAPCQYARKLAMMTGQ-VTEKAP---------------------------
--HRHLVDKLYFL
>EP01118_17865
MEET--------------RGIK----RQMEDA----------------------------
------------------------------------------------------------
------------------------------------------------------------
-------------------------------PTESK--DRVGSMGQTIKVVSNYVRIRFS
----SLPKLYQYQLDFQ---P-E-TF-HQ-----GLRA-ALLRNV-EPKL--------G-
-VFLM-S-GEA-LWVESKI-------EKELAV-VTS---------DKG--EE--FKITFQ
FAR-EI-DP------------TRTSD--PSMIQIF-NIVVKKL--I-QGLKLTRMG-RGY
YDTRKIE----RWDR-YAVSIIPGFDTSIIHATIG-PLIQTLMTFKLLRE-DSVLDVM--
--------------------KSRSFDPSELKGAT-VVTKY---N-FRT--YRI-TGIDNA
SNPLSTF-------DYKGKPITYEEYL-KKYSRRMISDPNQPLLIAT-V-K-KRGG----
VEEEIRLVP-EVCHM-TGISEQMRSAGNFTMDMTKKIGRTPKERADDMTRFVND-LTRTD
DVQEIIKSWGFELQDHLLEIDARCMGALPVVWGDQ---KNNTDSRQ-YG--DWSGFFKD-
-LKFI--EPK--SV-NTWCIIH----DAR--NDRDANNLSNLLQSTGSQF-G-MRM-S--
-QP----RMFSIR----DDR--DSEWLRQIETAQ-------NA-NADLIVCVL-PS-NSA
TRYSAIKKSVYNS-GHV-VQCVVAKNLGDKK--------ARSVVTKIVQQV-NSKLGG-G
LWKV--------QP---INVNKPTMMCGIETSSSKK-----AGVTAITFTSSYDMNFT-K
Y---CAFT-KK-AQSVQ--ECLYEMFQSAVKQFVNTF-NVPPVEIIIYRSGVGRGQLNIV
RDQELSILQSVASEF--------NG--RLCYIVVSRKINAKFFAYDHG-----GQ-LTNP
PPGTIIDTSVVHEPEYEFYLIAQKVTQGTVGPTHYHVLCNQTDYPTTG-IQWFTYMLCHV
YYNWPGTIAIPAPCQYAMKAAFQVSN-FTKEEP---------------------------
--HPRLAPLPHYL
>EP01156_13760
MTDNDLL-----------------------------------------------------
------------------------------------------------------------
-------------------------------------AKKHQQDNQQP------------
----------------------------SQVPT-----PKFGTKGTKINLITNYFPLNAS
----TG-QTYQYRVSFD---P-P-VL-SR-----RPRS-RMLEII-KKSM--------S-
-PFVY-D-GGELVYSKERF-------EDFTKE-----------S-FRR--TA--TKISFQ
HTN-II----------------TPDT--YSISQVL-NITFSLV--L-QALGLQQIR-RNY
FDSKKSI----KDER-SHSELWQGYQTTIYDTKAG-LCLNLDILNKIIRT-DTVYDKLST
LYS-------DYYHREFRDRGFQDFIRKNLKEQS-VMTLY---N-NRF--YTI-TDLDFS
KNPNYEFKF------KD-KTISLYRYY-QDTYHLKIKNGSQPLLLIK-K-E-TKTSDGQK
SHNLIYLIP-ELCYM-AGGTAKKAP-----KPFMRHVHVPPRERIQRLLDFIKQ-MNSDR
NSQEILKLWQFQVQSMYCKVTGRVLPSQKIMVQD----RT-ITPDQ-TA--NWKKDMRN-
-VKLI--KTL--KF-PKWVIFH----SPNF----NTRQFESEISKISKGL-E-IPF-G--
-KP----KTVSCR----FDH--YDEFSSKIRDEL-------TS-DCSLAVFIL-PD-SRK
DHYDMIKHETATR-IPIPTQCILGSTISDPK-------KLSAVCGQIIMQV-NCKAGG-A
LWGIG-------LP---KR---DIMYVGIDSARDSQN----KTKSITAIVSSTNSQCT-E
YYSSIVIQ-QP-RQESI--TGLTEVFHKALDQYYLKNKGKPPGHLIIYRDGVTDPQIQLV
LEKEIPQIQEGCRKCSP----KYKP--HITYVVVQKRIKTRFFDGDN-----------NP
PPGTILDQDITTPNRFDFFLVPQKVNMGSATPVHFTCVYDSANIPADA-LQEVTFQLCHL
YYNWSGTVRVPAVCQYAHKLSFLVGQ-SIHQEV---------------------------
--HSHLHDKLYFL
>EP01156_13866
KEKEKQII----------------------------------------------------
------------------------------------------------------------
-------------------------------------STNSLKDNQEKDNQEKDNQEK--
----------------------------ERMPK-----PQFGSVGKEIELNTNYFTLGIL
----KE-NVYQYSLKLD---P-D-LK-SL-----AARR-MVYETL-KKQF--------NV
-QTVF-D-GQDLIFSRKQF-------DNFELK-----------LKLRK--TI--YTAKVE
QTK-TLF-----------------SS--EDHEQLF-NIIFNDI--L-KRMKLHQID-RNF
FDPKTKT----QNKE-HRFELWQGYFSSIDEKKTG-LKLNLDIIHKVVRT-DSVLDYINE
LYNSKPQSLEER----LKYPEIQKKINKALERQI-VMTTY---N-NKT--YSV-SSVDFN
KSPNSEIEI------DN-KKMTLLEFY-STHYKIPIESKTQPLLQIQ-Q-R-NRTI----
----IYLIP-ELCKM-TGLTPQMRKDYKCMSAISQHLFISPAEREQKLVTFIKK-MQKTK
EIPEYLKNWNMNINPKLEKVPARILSPPEIILNE----RIKVNGGP-NA--NWTPSMKS-
-TKIL--SPQ--KF-SKWILIY----PHK--SQKPISGFISTLMKVAKPM-G-IFF-A--
-NP----REVLIK----KEN--ANEYLKIFKNAV-------NQ-STDLIVCVL-PN-NNK
FLYDSIKSFLTCQ-EPVPSQCILSKTISNQK-------KIYSVCTKIALQV-NCKVGG-S
LWKVN-------LP---IQ--EPTMFIGIDVCHDTKQ----KAKSVAGLVSSTTSDCT-N
FYSNIIIQSKS-GEEII--KKLYQFTRKSVKKFEEKN-KKKPKHIFVYRDGVGESQVRYV
LEEEVAEMKRAFSSFK-----DYSP--KLTVVIVEKRIKTRFWIN-----------GENA
SPGTVVDSVITKQDLFDFYLVPQSVHQGTATPCHFICAYDSSQISADN-LQKLTYSLCHL
YYNWSGTVRVPSVCQYASKLTSLISQ-SVHEDI---------------------------
--RPELKDKLYFL
>EP01156_22926
MDLKN-------------------------------------------------------
------------------------------------------------------------
------------------------------------------------------------
------------------------------IPE-----PRLGQNGYKTPMIANYFPVSIR
----VK-EIYQYDVKFE---E-P-LQ-AI-----RPRF-SLLSQI-EKDL--------G-
-SFVY-D-GFSILYMMQKI-------PDYEKV-----------VPFRR--KN--VKVIIK
LTK-VL-SS---------------DDDLQPFEQLY-NIIFGRV--M-NCLDFQQIR-RNY
YDNRNPV----RNDQ-FHFELWHGFFHAIYKTKKG-LSLNLDLIHKVVRQ-DTVLDQIKM
VVSFMRRGGGYDRPSRYSNPAIQQRIVEEVSNSV-VMTIY---N-NKY--YSV-TSVDFS
KSPMFSFED-----ARKGTKITLKDYY-ANQYHKNIADPDQPLLVVE-R-K-KKDSTGRP
IREEIYLIP-ELCSM-TGLTNSMREDRKLMQSLSKHLHISPDERCSRLKEFVQT-ILKNE
KARKIMDEWGMRIDPNVVRVEGRILDPIKVFFKN------KVHDGE-RP--SWDGLLKQ-
-ATVI--SPQ--TF-NRWMIVY----PQS--IDRDIDGFLNALIDVGQRM-G-IEF----
-DP----NKVDLN----SVRYEAKNYLEQLEKL--------TP-EYSLVICVL-PR-QQK
SKYDAIKQIITLH-KPVVSQCILANNLRRSP-------KLMSICTKIVMQI-NCKAGG-S
LWGIE-------LP---KN--KEIMFCGLDVCHDPYK----RSQSVAGFVSSTNHNCT-N
FYSRVIMQ-KT-KEELV--NNLASFFFEGIKMYRLKNDKVAPKHIMVFRDGVGDSQMQYV
IENEIPAIFEAFKKTPD----SYRP--NVTFVVVQKRIKTRIFEAKN------GT-YKNP
QPGTVVDLDITTPNRFDFFMIPQFVNQGSATPTHFQCLYDDSKIPGDI-LQQITFKLCHL
YYNWPGPVRVPAVCQYAHKLSFLVGQ-SIHQEV---------------------------
--HSHLHDKLYFL
