# Supplementary material for: RNA-guided RNA silencing by an Asgard archaeal Argonaute
Source: Nat Commun. 2024 Jun 29;15:5499. doi: 10.1038/s41467-024-49452-1 (PMC11217426; doi:10.1038/s41467-024-49452-1)
Supplement: Supplementary file 4 — supplementary datasets 1-18 [file 41467_2024_49452_MOESM4_ESM.zip › Supplementary Datasets 1 - 18/Supplementary Dataset 15.treefile]

(Asgard_ASG045_01543:1.2038405055,(((((((((((Asgard_ASG061_01709:1.5860286625,(WP_036488545.1:1.0211310324,WP_058316939.1:1.0390054960)100:1.4209982540)100:0.3689177232,((Asgard_ASG144_03258:0.7773395941,((WP_013921749.1:1.2445277858,(WP_011308723.1:0.6858989756,WP_019497030.1:0.7272929400)100:0.2104079954)99:0.1552222265,((WP_008838212.1:0.7889037492,WP_085938215.1:0.6134951805)97:0.1442965402,(WP_034824194.1:0.8680082520,WP_076626087.1:0.9667985218)100:0.2309182355)100:0.4463250896)98:0.2345432653)100:0.6520588658,((WP_008504757.1:0.7685999241,WP_100990083.1:1.1179253674)100:0.1721114313,(WP_084286803.1:1.3817373337,WP_092721547.1:0.6843720621)63:0.1752413942)100:0.8905577226)100:0.7381151462)98:0.2318624566,(Asgard_ASG203_01028:2.5051359483,((Asgard_ASG207_00250:1.1835924751,WP_077208232.1:2.0240999927)97:0.2840810277,Asgard_ASG207_00814:1.6547257807)100:0.3636995570)100:0.2341410600)98:0.1596831645,WP_082839051.1:2.7664573924)99:0.1522320404,Asgard_ASG562_00147:2.9167954746)80:0.1401943778,(((((Asgard_ASG073_01058:1.1722137329,((Asgard_ASG159_02762:0.4741211852,Asgard_ASG523_03052:0.5716902332)100:0.1725162201,Asgard_ASG190_00881:0.4707420683)100:0.3131696030)100:1.6309644180,Asgard_ASG147_01375:2.3674455679)99:0.3205407050,(((WP_041081268.1:0.7540836595,(WP_077198807.1:0.6242717715,MpAgo:0.5678742386)100:0.3097525060)100:0.2285049107,WP_069293923.1:0.6670903817)100:0.1623570007,WP_072761037.1:0.8704531285)100:2.3200581460)98:0.1985149277,(((((Asgard_FWG169_03248:0.9955058837,Asgard_ASG308_00888:1.6520648052)100:1.0041689980,((KAH0790951.1_Histomonas_meleagridis:0.5924055764,EP00706_10895:0.4907411241)100:1.4168290010,EP00761_3549:1.4684576987)93:0.1463881236)91:0.0928852220,((EP00005_771:1.4269293578,((EP00770_673:0.1315717861,EP00770_13419:0.0933216763)100:0.5783336275,EP00770_2122:0.6811634306)100:1.0704158810)81:0.1733829823,(((((((((((((EP00005_5244:0.6926622545,EP01090_16121:0.7184226367)80:0.0793265444,EP01102_1442:1.0389824667)42:0.0828156827,((EP00339_8882:0.8899729240,EP01097_11811:0.9531841140)98:0.1766363905,EP00696_2992:0.8080626100)55:0.0923540257)34:0.0393211800,(EP00012_8287:0.7408035462,EP01113_33134:1.3993585475)76:0.1244171838)96:0.1178990153,((((EP00021_9217:0.9848185276,EP01109_5275:0.6324361406)100:0.1264622756,EP00023_8943:0.9225279088)100:0.1082897764,EP00023_11047:1.0282835899)100:0.4692549749,EP00276_9263:1.3801320112)97:0.1498757322)94:0.0638468300,((((((EP00057_306:0.6920134388,(EP00084_14122:1.0433791187,(EP00085_11992:0.9483581004,(((EP00088_24988:0.7339344113,EP00094_8248:0.8366938461)98:0.0535439097,(EP00092_23728:0.8662898797,EP00095_2312:0.8621529890)100:0.1075457684)98:0.1493550870,(EP00099_1544:0.7837357152,(EP00101_19094:0.5914050613,EP00102_5159:0.8437634138)100:0.0970065031)97:0.1925604418)92:0.0488969206)100:0.1468250448)100:0.0820876801)98:0.0643374492,EP00059_17023:0.7564565249)97:0.0566545871,(((EP00062_1923:0.6039157828,EP00071_32955:0.8150574359)100:0.1472493956,EP00914_7692:0.7907897788)91:0.0360607212,EP00106_23169:0.8566566890)100:0.1313263446)100:0.0908758970,((((EP00059_6420:0.6628313007,(EP00060_10429:0.6613141654,EP00079_5466:0.6903693415)100:0.1251977695)100:0.0920315165,EP00118_5431:0.7985017074)100:0.0598091087,EP00084_14706:0.9200737272)100:0.0925881711,((EP00085_21913:0.7572872796,(((EP00094_8050:1.1526995800,EP00098_18485:0.7617918664)82:0.0575826759,EP00099_1200:0.8531764830)89:0.1251855184,EP00102_18814:0.9820605131)88:0.0937516537)88:0.0714900197,((EP00088_24864:0.9566383133,EP00097_5722:0.7700655090)100:0.0990398969,EP00096_2217:1.0390645905)88:0.0923445310)99:0.0739284356)100:0.2496627199)99:0.0516681940,EP00115_6885:0.9763798786)99:0.0590504046,(EP00104_9921:1.4378451953,EP00160_6617:0.7279819900)99:0.1271790748)99:0.0887813729)68:0.0575423059,(EP00727_1481:1.1367566447,(EP01105_765:1.0306794753,EP01105_7875:0.6176843608)100:0.3737853180)99:0.2980228010)74:0.0746726436,(EP00081_13186:1.3578786646,EP00741_17219:1.3317971194)73:0.1462600596)32:0.0414440339,((EP00299_7676:0.5052278500,EP00301_18899:0.7714641491)99:0.1779142847,EP00300_16675:0.8292455256)100:0.3879537215)82:0.0666541429,((EP00027_13764:1.1963037600,(EP01114_13095:1.2299931438,EP01118_17865:1.3069711771)82:0.0888620076)100:0.2666594957,((((((((EP00331_3615:0.9658922395,EP00828_40765:0.9289814226)99:0.1415643161,(EP00333_22751:1.0811951575,EP00334_32041:1.0062052324)98:0.1821840783)100:0.2682734849,(EP00347_22479:1.7195899465,EP01017_51613:1.3007218450)81:0.1591195708)65:0.1212059617,EP01022_12137:1.3062648694)65:0.0620732471,(EP00358_5011:0.9824073388,EP00359_11023:1.0882905582)100:0.5573531577)99:0.1574904118,(EP00742_1670:0.0343853382,EP00743_3871:0.0000024840)100:1.0245422100)70:0.0178510009,((EP00404_5810:0.6559745448,EP00928_88339:0.6540307786)99:0.2346854838,EP00454_8278:0.9177839279)100:1.1201948170)73:0.0403018350,((((EP00333_8644:0.9403804351,(EP00334_29490:0.8863970807,EP00334_31528:1.1378231016)100:0.1461635333)100:0.2021803037,EP01017_48030:1.1998345716)97:0.2160384804,(EP00345_16705:1.6942371579,EP00347_9754:0.7950269971)97:0.1105938446)99:0.1418224419,(EP00359_4873:0.8735488486,(EP00361_6492:0.9204410525,EP00361_7283:0.7426534802)99:0.0846080749)100:0.3228699071)100:0.3544858385)93:0.0758720627)77:0.0746281456)47:0.0295192205,(((EP00668_11814:0.8343710318,(EP00670_1582:0.6500169199,EP01001_5251:0.5789725199)97:0.1343861239)100:0.8668681401,(EP00686_6801:0.8509663082,EP01080_8147:0.8379891591)100:0.2175428514)100:0.3401436088,((EP01156_13760:0.8880268139,EP01156_22926:0.7326436379)100:0.1541239530,EP01156_13866:0.8604814362)100:0.4104807641)95:0.1198287436)27:0.0315964402,(EP00274_7213:1.7283415935,((EP00698_18363:0.2095727491,(EP00698_18364:0.0003008925,EP00698_18365:0.0164095960)100:0.2748739562)100:0.9336861691,EP00820_21428:1.9642765181)84:0.0930489189)72:0.1313829089)76:0.0595240645,((EP00026_2732:0.6936721633,EP00026_2784:0.8294123438)100:0.8117844597,EP01100_14562:1.2980242060)98:0.1745844554)40:0.0653889562)88:0.0607021223)100:0.5026702029,(((((((((((((EP00002_792:1.4216922483,EP00151_8749:1.7670694632)96:0.0350959555,EP00081_20869:1.4339481640)96:0.1630353642,(EP00218_7336:1.3538602172,(EP00735_6163:0.9836334109,EP00735_9028:1.0228369199)100:0.2557783816)95:0.1435852239)85:0.0708038397,(((((EP00314_33413:1.6902687867,EP00908_2048:0.8775223179)100:0.1803758750,EP00323_13620:1.3212934491)100:0.4078860558,EP01116_14864:1.2412679566)86:0.1343542459,((((EP00455_5504:1.0186007494,(EP00457_769:0.5097833500,(EP00457_1100:0.4905188381,EP00808_16516:0.5329307379)100:0.2103030847)100:0.4425413752)99:0.1249040427,EP00455_34814:0.9496448849)99:0.0868501151,EP00455_27853:1.2699077874)100:0.1120458374,EP00735_9079:1.7142236112)94:0.0680061773)85:0.0515268925,EP00744_10703:1.5607461731)100:0.1408190578)75:0.0587341933,(((((EP00054_4773:1.1029230141,((((EP00063_22599:0.3127979247,EP00119_10639:0.3473240461)100:0.4110597671,EP00082_13060:0.8409592164)100:0.1442499647,(EP00113_11125:0.9244652947,EP00114_2052:0.9363733072)100:0.2889557076)81:0.0870543191,EP00092_7368:1.5528624911)100:0.0556487604)83:0.0940925536,((EP00294_5166:0.9980483579,EP00650_9252:0.8658774334)96:0.1180983018,((EP00473_717:0.2046097010,EP00474_8327:0.2161427091)100:0.6115738331,EP00475_35432:1.0113961493)100:0.2455361490)94:0.0820262412)95:0.0691539281,(EP00641_10237:0.6178678441,EP00813_5345:1.3087049686)100:0.6375565875)92:0.0374993195,((EP00612_2863:0.6789030119,EP01084_253144:0.9472140114)100:0.3265103621,EP00905_132:1.2497642528)96:0.2540500440)88:0.0467476916,((((EP00129_8760:1.0800907688,EP00863_2379:1.2308420147)98:0.1719088954,((EP00855_1988:1.0787900141,EP00855_2534:1.1565533021)100:0.4257821616,EP00861_2350:1.0478603631)86:0.0931106587)76:0.0722534348,((EP00151_10830:1.2606085738,EP00857_7730:1.4648214739)95:0.1236741908,EP01029_11812:1.1960841943)48:0.0896309756)52:0.0402307933,(((EP00247_44017:1.8971995515,EP00269_17061:0.8414817554)97:0.1390994854,EP00895_3297:1.3580893291)97:0.1764596429,(EP00923_54274:1.0707917219,EP01103_18911:1.0803339784)73:0.1440515943)57:0.0861182788)93:0.0858820262)78:0.0448118816)46:0.0496378866,(EP00132_11621:1.2393163079,((((EP00206_4326:0.9026383987,EP00881_7864:0.8969222638)92:0.1228461321,(EP00210_6357:1.3244788814,EP00803_4715:0.8668338854)95:0.2055014831)77:0.0900011806,((EP00799_11855:1.0886863966,EP00853_17972:1.6426467897)74:0.1441019157,EP00877_12844:1.2382587494)53:0.0869740624)94:0.1428561222,EP00229_93:1.3874494716)84:0.1122480511)87:0.1237282353)84:0.0550407467,(((EP00050_13252:1.6978387699,(EP00656_8487:0.4109585203,EP00658_952:0.5570311098)100:1.3126637950)92:0.1114967744,(EP01068_12170:1.2599454961,EP01069_2789:0.8597968270)100:0.9024297136)86:0.0887748568,(EP00845_2495:1.3558860412,EP00845_7501:1.0654938926)100:0.3896971772)82:0.0897496314)85:0.0354665633,(((EP00170_4412:1.3406490220,EP00181_4581:1.0458189222)92:0.2473700365,((EP00177_5581:1.1969824108,EP00180_2180:1.1124096095)100:0.1198578640,EP00178_15047:1.4245821177)82:0.1167713567)59:0.0767050979,(EP00185_7257:1.8985456231,EP00500_10048:1.6307511633)56:0.1997698487)92:0.1345612170)87:0.0833980897,(((EP00080_10773:1.9575606706,EP00139_2782:1.4674274984)80:0.2894559565,(EP00129_4057:1.4574316584,((EP00138_4046:1.3234945268,EP00147_11674:1.4824511183)85:0.1544245523,EP00146_10642:1.6317738722)84:0.0809521785)81:0.1191897399)81:0.0671313265,((((EP00428_86569:0.9650034354,EP00601_21535:0.8172822026)100:0.8807807578,EP01134_5361:1.3085254626)100:0.3000050801,(EP01025_18627:1.3870813502,EP01025_40539:1.4628150958)100:0.1963218852)98:0.1401367489,(EP00503_3359:1.6555719363,EP01135_7963:1.3210730132)92:0.1434447408)91:0.0975724209)66:0.0413783114)67:0.0438456866,((EP00040_22448:1.4813186717,((EP00286_14246:0.2794158953,EP00286_22528:0.2427319963)100:0.3742442436,EP00286_26052:0.8458394116)100:0.8819850519)62:0.2240339157,(EP00294_681:1.0903918057,EP00295_6096:1.0498744483)100:0.5206155330)55:0.0653254564)68:0.1057808606,((EP00004_17785:1.7778448041,EP00866_2005:1.6350755918)90:0.0987095794,(EP00403_48274:0.8361132726,EP00930_70373:1.0611903413)100:1.1277785800)58:0.0656575293)75:0.0653982656,(EP00898_4858:1.2258949389,EP00963_13995:1.3039636478)100:0.5566695942)98:0.1002852437,(((EP01113_11139:0.0000023402,EP01113_11141:0.0086286810)100:0.0014634865,EP01113_11140:0.0000024451)100:1.2315798950,EP01119_17187:1.0579028090)100:0.7827354225)100:0.3459361734)99:0.1547230387,((TrypAgo1:1.0111558354,TrypAgo2:1.2272678426)100:1.1036453470,(TrypAgo3:0.5078495726,TrypAgo4:0.7708431642)100:2.1781642430)97:0.1105029117)100:0.3370413764)91:0.1957167108,(Asgard_ASG331_03721:2.9178391527,(((((WP_015791216.1:0.2432100727,MjAgo:0.2449856619)100:1.1863131280,WP_083829967.1:1.7418506716)98:0.4362419267,(WP_055429304.1:0.4758710369,PfAgo:0.4541947601)100:0.9727454819)99:0.3056115551,(MfAgo:1.8253525002,TeAgo:1.6152162724)100:0.3127338156)100:0.3025840829,(WP_056934506.1:0.4777560836,TbAgo:0.2943245114)100:2.2231427490)100:0.2646738402)98:0.1069384310)89:0.2004106755)90:0.2202223191,(Asgard_ASG131_04275:0.1601081056,Asgard_ASG347_02885:0.2657842879)100:2.9801688740)100:0.3423328992,AfAgo:2.0242985452)100:0.4473102283,((Asgard_ASG140_02881:1.3429430785,Asgard_ASG147_00832:1.8079355634)100:0.7824277751,WP_089764886.1:0.7809880658)100:0.8993146708)100:0.8573084612,((((Asgard_ASG088_02980:0.3439377604,Asgard_ASG188_03523:0.3641209819)100:0.1550856547,Asgard_ASG154_02673:0.4408160911)100:0.3455348134,Asgard_ASG134_00173:0.6397810744)100:0.7523809605,Asgard_ASG530_00495:3.1812794886)9:0.2347649894)100:0.7738302300,Asgard_ASG073_03135:1.3320109169)100:0.3683043793,((Asgard_ASG340_01986:1.0958784220,Asgard_ASG341_00360:1.2113759026)100:0.7808785187,Asgard_ASG414_00098:1.1222310845)100:0.8522095430);
