# Supplementary material for: RNA-guided RNA silencing by an Asgard archaeal Argonaute
Source: Nat Commun. 2024 Jun 29;15:5499. doi: 10.1038/s41467-024-49452-1 (PMC11217426; doi:10.1038/s41467-024-49452-1)
Supplement: Supplementary file 4 — supplementary datasets 1-18 [file 41467_2024_49452_MOESM4_ESM.zip › Supplementary Datasets 1 - 18/Supplementary Dataset 17.fasta]

>Asgard_ASG045_01543
--GLLTNWYPFFKV-------PVTILNVDPS---E-D-VD------------FALLQTL-CRINDEKN---------AP-
SV---------PFEGK-------IYS-IGETPL-----------TFFIVSIEY-----TL-TSKKH-LHI----------
-----LSKFGPIISQYLA---RINGFDKKESNKSF---GGQPM---VN--SMLQIYNGMLSQSRILSSGDVITSIDAAKR
WLQT----EMYITSL-----MARGYS----------KERVFAELEGS-TVRCP-------SYSWVKL-NGFPDMMAKNR-
-I--------PSKNQTFIDFWNIAKYNLTI-HPDTPVAEVRL--KNGRL----------LYYPITIIRT----
>Asgard_ASG061_01709
HTMLAATLFPIEGLSD-----ARFRFRLTLRER-P-EDLQR-------TNRLKRILR--------------------VYT
E-GEPVFLIP-EFTNR-----------INSSGSI----------RDQLYHIDLTE---TIIDV-----------SIEEAT
IQNEICRML-ERAISKLGAL--NTVFW----RSFYNP---------IDDRDLVNAYRGVKFSVIIIEN-RPYLAMDVRTH
YTGR-------I-SL---------------------QHSVEEK--DR--ILNKHL--NTERP--NFIRNGVKYR-----K
F----------GREVTVYQYY-RRRYNIDI-HPEDRAVFV----R--RD----------YSIPSRLFPV----
>Asgard_ASG073_01058
---TQKNRFRISSTWN-----TWGIFEAHFEDWV-DEY-----------YR--KII-DFR-----------------NFN
DFGRFLISIPSIVLTNV----------LKNALS-----------EEFSQQVELTQIPTPSPD------ILN---------
----ALRNLGGYLAHRLK----ELGFETIG---FF-P---------KIRSSDVTLKSLFEFTLLRKVASIAHLAIDLKTE
VEGQ-ETLEELI--FK-GG-----------------QD-----IK------------SDQKN--WFIKEDI---PLRKYR
LRLTSVEKREIGKPLNIVRYN-PYK--SMTVKELSHIAVVKDKSGFSDPN---------YRLPAIYLQHNISN
>Asgard_ASG073_03135
RSEIITNLFPFKCL-------KCSVYSFQCA---E---IS------------FGLLQAA-ANILTSKG---------FP-
AT---------VIEKQ-------VYC-IG-----------------FDITIRYALKE-IL-QSSNE-DDIW---------
----KLQKLANAILALLA---EKSGYHLNEGNKHF---GGQPN---II--GNISVYSAFEKMVWATSNGDILVALDAGMR
WVQY----QDVLTNG-----QKHSKT----------SKQSIEELLES-SVQFP-------TISWGKV-VQIIWEKIGSY-
----------EIDGRSLHKYWLLKRYNITLNQDDMPILLLNI--GYEEP----------YSYPAGVCRL----
>Asgard_ASG088_02980
---MNINMFPLRKL-------PVKVYSSDST-------IP------------PDDYYRI-IKGAEWK----------LF-
NN-----FPTTSYGDK-------IYF-VENGTS-----------LK-KFEINYKFLDQIL-NTKEH-NTI----------
-----LNHLVNSLIKQKA---FSIGFARSEGQKYH---NKKSY---KE--DFFSFYNAFYSEVEVLQDGKVGVWLDPTTK
WKFK----SSFLTWA-----KNNNF------------SALNIYLLKK-KVKYP-------SVSSAKI-VDIIDISIQEYK
FEG------QDGEPTSVYKYWTLQRNHVTLNPNDKPTLLLEIS-KNTKP----------LPYPPSVLEI----
>Asgard_ASG131_04275
KNRLHTNYF-------------------------P---LA-------------------------------------AYS
K-GNHYIYT-EQIPR------------TKISFR-----------RN-SLIISISE---EL-DISQN------------NS
--RDALISL-SLATD---AL--NDGFHTLGGRDYF-ESGVVE----TKN-VNYSLFKAIKRSVQILPSGSILIALNPSTI
IKRD-----------------------------------------GY--VPYTY----------YQL-------PDK--K
FQHWR------GKALTESKYPL--ELKTVFEHKGYPILELG-----------------LIHLPDQISLLIFGK
>Asgard_ASG134_00173
---MYSNLFPLKEL-------VVDYYHLVGE-------IS------------PNDFYRI-IKGAEKH----------LY-
NL-----FCVSTFKDK-------LVF-LDEMTK-----------PP-EFSIGYKFAKDKL-TSDKH-AYL----------
-----FSNLVFCSLKFRA---YKNGYIGPESQKFF---RKRPF---KV--DYLAYHDAFEYDVVVFNDGRVGIWLDPTTR
WKQS----QNFLTWS-----KKQELS----------QDEIKEALIGK-IVKCP-------SPGDAKI-VDVCYKSISEYN
IKA-------NGIETTVYDYWILDKKSIQLDPNEKPVITVQMI-GLDFR----------PSFPSSLLNL----
>Asgard_ASG140_02881
--KLNLNGYLPK---------TLFIGKIRIE---E-D-VE--------NRRK--LQQSK-CSFLNRK----------GI-
DC-----VAPRRFQKE----NCDIVF-LGKDNE-----------VKFLG----NMIQKEV-NLNEI-LDV----------
-----VEESLKNRIRTFL---QKKGFLSF-PGNYV----SQTE---IQ--KDTDFKEAVLIQSQII-KNRLILWIRPKYK
IMKR---------NQ-----DILRFSD----------------TKKI-NV----------RVLWGIL-RGKGAWEIKKK-
----------------PSQYWK-ETNKIAFVKDDEEMVKVEFESGSVSQ----------FTYPISCVFQ----
>Asgard_ASG144_03258
--RIETNIFEIKNLDE-----LSFKYRYRIRGI-SPDYVQ-------------ILIDRLSAQS---------PC-APVYK
D-GETYLVQPEGY-------PELPKR-FPVVGSV----------------AKIELLP-GLKDL----NLEK---LDPD--
-TAKAIRFL-QFALQPL---YKNPYLWQSG-YPFYKP------DITFRDSDDIDLYRGFSFRVVYFSDGKLGVRVDTSSK
YVSR-YYLPTKIT-----------------------RDEFKERYEGH-NCLYEY--GN-----WYEIKMGFNDLNVSEVQ
V-------LP--DKKSLFEKVHEQ--GQALLRKDCSVLFYY-NSR-NEQ----------RNVPSGLCRV----
>Asgard_ASG147_00832
--EFYLNLWVPERV-------RGFVFSLQGM---P-Q-TE--------AERW-KLINKV-LGRLAAK----------GF-
DA-----VAPLEFRKK---FSGDIVI-LSTDSI-----------IRVISTVDLSKFCKDI-TYTDY-PGV----------
-----FEDAWQNTFRECM---KKNGFLCT-ASTYV----PMSE---FL--SKNANKPSFRISASII-HGKPSLWIDPGQR
IMIP----A----FE-----EGKAATE----------------DDSI-PV----------RVLWAFV-VGVYEETVSEYT
-------------NYQLIEHW---VDRGVPVEGQHRIFKVKFG-GDAKA----------YPYPEICVYK----
>Asgard_ASG147_01375
DLYILA--FPVRLDVE-----ELYIID-------P-------------SGR--SILEDL-NKK---------GI-TVVR-
D-GIVAA--PEELRLNF----------LRKDLR-----------KE--KEITLDQVETQI-EI---------------SP
----VVKALASIYFR-------KKGFQHIK---FFDPNDAEQ----LN--GQYKIYHNAFIAVHYL--GKYALALDPCVK
LEIR-LPLSELLSEI-----------------------NIDNVVRGLFKVIDEPSA-D--RE--------IAAKTLEALR
FPNLS------GRKVQLLEYF-KK---ANLFEPDSRFVYL------------------TTLYPASLDTL----
>Asgard_ASG154_02673
---MNSNLFVFNMI-------KLPYYTIDPN-------IS------------PDDYYRI-VKGAEWQ----------LF-
NK-----FYPATFGNK-------ILF-IGNKIE-----------PK-NLTVDYRFSEDTL-NSMDH-NYI----------
-----LSNIIRNVLRRQA---FSKGYTGPEGQKFY---KRNPY---KT--KFFAFHDAFYLETEVFPDGNIGVWLDPSTK
WKWH----KDLINSL-----TPEEQ------------EDIYKQLVGK-KIKYP-------SVKLGTI-TEVITRTYKEYE
ISI-------NGENYTIFDFWMLARNKISLKPEGFPIVMVQIP-NLKFS----------IPYPVEVLEL----
>Asgard_ASG159_02762
-----MNEYELNKIWV-----NWEILEVDFSDWDKKKD--------------YESIKSLK-----------------IED
NLGRFIILIPKKITELH----------IKKNLE-----------ILASKEVILKKIQVSLEDI----TLLN---------
----VFRKIGEILTKKIE----GIGFKGIG---FF-P---------LNTHNQAHISRVIKLAILLSASGKCYLTADIKGR
YEEK-TELLRLE-KLLL-------------------NHPVSEWFE------------SERKL--WQIQKDIFKIPIVQEF
FEIQEIKKWDEIIEIGYGKYA-KRKW-IDLIESVLPYVVVKTEGRIKDPN---------FVLPIEFFYKILSK
>Asgard_ASG188_03523
-------MFPLKEI-------RANYLSIDPS-------IP------------PDDYYRI-IKGAEWR----------LY-
NR-----LYPAIYDDK-------IVF-LGDSSK-----------HE-KIEVKYNFSDDIL-NSMEH-NYP----------
-----LSNMVNMVLKRKA---FSLGYEQSDSQKFF---HRVHY---KK--DFFTFHDAYYSDVEVFNDGRVGIWIDPTTK
WKFA----DSFLSWA-----KKTHY------------KGVDKYLVGR-KVKCP-------SVAMAKI-KSIEDIPINQFE
INI------ENGKKTTVYDFWNLQRNQIQLNPSEMPTLLIDIP-NLNNP----------LPYPPSVIEI----
>Asgard_ASG190_00881
--ESEKNSFPLKVQWN-----NWQIYEIEVEDWNKKEG--------------YNLIREFK-----------------SFL
DVGRLLVLLPKHISEDD----------SKTALT-----------QKLGKGVNLIPINDPLKDI----VLEA---------
----I-RKFGEIITYELN----KLGFKGIG---FP-P---------LNNLDNSKIFRAFRLSIIPRTEEKFYLAADLKGK
YKEQ-QNLLDLL-KLIK-------------------REKSFKALT------------DIGKS--WQISSPNEKLPIEQET
FEIQSIESWNDINPLGWGRYA-KDSL-KNLVKQVISFLVVKPSGRIKNPN---------LTLPARFFYRHLSQ
>Asgard_ASG203_01028
EVAQELNAFRLEGLGS-----GAGKYR-----------VG-------------NVTRKLENKS------------PFAYT
DKGFLSR--P----------------------------------REEEVHVG---AK-AVYDL---------------TH
----GYRALTELLNKKIA----KSILWKGG---FF-P------IRGID-TDEYELFRGPSYRYNVLNDERIVLSLDVATR
YVDS-RPYLEHIKSA-G---------------------PLKREIRGKSAVHFFYSL-P--MD--IGI-DNIDTRPIREIT
V---------DGK--SVAEFL-TAKYGRDWLDLGQPGL---------RQG---------SYAP-QFLYK----
>Asgard_ASG207_00250
II----DSF------------------VDVDGL-P---VDP-------GERF-SKLHRI-KDDLSRKYSAFVGSEAVVLG
D-GKNDVLN--AFPFG------------------------------------LSKIK-AI-DL-----------------
--KEVLHLFYETARQ-------LQGFRWRG-RSFYDPDPEAQT---LD-----EVYRGVFFRFDSYYN--LFLTIDTTTC
VTSS-DSLMDYISKYV----------------------SAKKAVNGKLMVATHP--G---RR--HSI-QGILDKSVSEKT
F-------EKNGAK-SVKEFLDSDKLSQEIAD-DEPTITYSYAGSTSKKT---------HSAPSLLFKF----
>Asgard_ASG207_00814
EA----NIFSVGTPFS-----KGFALDYSVGEL-PS------------EERY-KIL-RFL------------GA---AR-
E-GLSSVYAP-NLKES-----------YIAVLPQ----------KKTEFTIELKKLK-KLYPT----SYSE---------
--QELTRLL--QAARKLT----KEGFW----KKYFEP---------FT-SEKCEVYTGFTFRLDVLSNGKVGLSIDYTTT
LVGA-RNLWEQI------------------------RDKVQEWIKGR--VFEPEI--K--RI--VRI-VGLDPKTTP--S
F-----TDPRSKR-LSVIEYQ-RNRYGIISIQPSEPVALLRYGE---EPA---------HHAPSLLKPI----
>Asgard_FWG169_03248
KIDLEMNLFPVKISNL-----KISIYSLIF----P-K-ID-NY-----KVQR-NILEAL-SEE---------ALYEYII-
--QKNKIYQKKNIK-----------------------VLFQN--KE--FQIEINHLE-TV-YL---------------LD
-NPT----LQNEIFGSI---CQTVGFEQIG-HNYF-P------AIEID-GGKY-LKQGLTTAIHSTKKGKNVVELEQTSK
LIQK-KNLLEIIMDL---------------------RKKIENLLIGS--FITHY---N-NRI--YTI-HGIAWNKDPTST
FQIRS--KLHQNLEITFEEYY-KKNYQLKISDLHQPLIIYY-P-M-SQKSTSSGSQDILYFLP-EFCHL-FGL
>Asgard_ASG331_03721
PV----NGY---------PD-----YRLPVQ---PIE-LSK----T--FSRD-GVVSNL-VDK------------TMLFL
DHGRSHDVD-KQFDTTS----------ITVYVAS----------RESLVEIATRFTQDSV-DVRDIH-----------IP
-E--AFAKL-DAVFR------------GIR----FDP---------IV-----E--PELAFSVC--AKGDLFVEIDVSAQ
GAPRISNLADIV---------------------------------GK--LATSSA--NEEKR--VIV-TSVLPTTAKASM
I--------ING--VSIVDAWKKK--GITI-AENEPVCEVLYKNKYARIK--------IYFIPKHVLYL----
>Asgard_ASG340_01986
YIKMDLNIIPLRRV-------E--VTEIRLR---D-N-IA------------FSDLKRF-ASAIEGR-----------T-
DG---------VVYTG-------YGT-IGTTSQ-----------EE-IQQIITSELV-TL-DSSKE-IDRG---------
----VLEKIARSIVKKIF---PHIGYTISENNRVL---RGDFK---NN--RGMRAYDALQYRVFVTPSGKIGLVLDHVVR
NVAF----SELL------------EA----------GAMGLADIQGI-PVFVP-------YGSKEII-GVDNVGMDDLRD
LN--------NIRTTSLRSFYKLDKWQIDI-DNCHLVVLVRID-EEDRV----------LSYPLCVVRK----
>Asgard_ASG341_00360
---MQLNIVIFRSV-------NCTIISIELK---D-GRNI------------FGELRRK-ARFLESK----------HP-
NM---------IIEIG-------NGK-IYILGS-----------PP---PLNDEYFN-TL-NAKDR-GNRV---------
----ILDKFANAIARRIL---KGMGFTEVEGNKAF--NPQKFK---LI--KGIRSTEAISWNAFVTSEGYLALTLDPTIR
TIAF----GEYC------------MT----------KQKPPEDFINR-TVRVK-------SSTWAIL-VKIQPKALEQKG
YL--------PDPNKTLKELWELKRWNIEL-LSSDDLAEVVFE-KTGKS----------FLYPLSTVRI----
>Asgard_ASG347_02885
KNKLHTNYF-------------------------P---LA-------------------------------------AYA
N-GNHYIYL-EQIPR------------TKISFR-----------RN-NLIISVSQ---EL-DIHQQ------------NS
--RIALNSL-NVVTN---AL--NDGFETLGGRDYF-ETGKRE----IEK-VNYELHKAIKKSMQILPSGNMLVTLNPSTI
IIRD-----------------------------------------GY--VPYTY----------YQL-------PNK--K
FPYWR------GKALKESEYPS--ALGNEFENRGFSILNSG-----------------IIHFPLKIIQLVFGK
>Asgard_ASG414_00098
--QIGTNMIVFKQV-------D--VSHIVFE---Q-E-IS------------FSKRQSI-SRRYNQE----------HK-
TK-----R--WAISTN-------SGI-MIAYLA-----------PH---WMLYAAES-VL-KSENL-ADRR---------
----LLKRLADVIINTVF--SKLMGYTHAEQNKFY---KKEFD---MK--SGYKIHQAVSTVCRITSEGFLLLTIDPSTR
WTAI----QDWA------------KS----------NNHTLDDMIGK-KVKVPN------TVSWATL-QKIVPGLSTYRM
TN--------GDR---LLDFWELEQWNLQI--TGDLVAEVKFK-KSTEV----------ISYPMSCVRL----
>Asgard_ASG523_03052
------NEYELNIAWN-----TWQIHEIDISEWDKDKD--------------YDAI-ALK-----------------NYE
KFGRYIVLIPGAIIAED----------LREILE-----------KSTGRQVSFKRIGDPLKDG----GILN---------
----VIRKLGEIISEKIA----SLGFEGIG---YF-P---------LGQQEKAKIIRVFDFTILPE--GDFFLAADVKGR
FIET-HTLQEWL-DLEQR------------------RRSFSDW-K------------KADKI--WQLMDAVKKLSIEQED
FEIKEFTDCPAIRELGFGRYG-KTRI-SDLIAQLLPYLIVKPIGRIKDPN---------LLLPVRFFYRHSSQ
>Asgard_ASG530_00495
--VVEVNMFPFSDG-------LF-VVEYDIE---N-E-AT------------FTKLYKG-SALLNKYN---------VI-
SH-----YVHSPFKGKY--PVIYVVN-LGNIRR-----------YP-DIMIDRSWVASAP-GTVVG-DYI----------
-----IEGIVRRLLYRRA---RELGFV-KDGRRYVDKTEEVFV---KD--KKLWVRRGFTLDIEVFKDGDVGIWLDIVHR
LSQP----SDILYDS-----EGKLKPN---------RELIKELIKEE-RTVFA-------RTRVAKI-SKFVDKSNKDFV
LQT-------AEGKLSLFNYWKYASDEIGLLPEDHPVLGLVPL-GPPRI----------LWWPIRCFDF----
>Asgard_ASG562_00147
ML----NV------------------------------------------------------------------------
D-GKVRY--PR-----------------------------------------YKFAN-----------------------
----------D----ETR----------------F-P-------------------------------G-----------
--------KALV--------------------------DCNESL--------------------LPI----------DHG
F-------------I-----------N---------VF---------------------LLFP----------
>WP_008504757.1
HI----NLYRIDNLSE-----LDFSYKFDLSFI-AGLLLQ-------------KIAEEVSTKG---------PT-AVLKR
N-QRFFVAVPAQMEDR----------------------SIDGIP----FSIPIKLLP-EVYRI----DSKD---IQGH--
-QLDVYKFL-DYEIRQL---GQHRDLWKLNTHQFFEP------MKGIQ--GSINVFEGFTYKLARLADGHFYVTLDLSTK
YIDK-YCLSHYINNV---------------------R-TFENNYKGR--FLYLN--GD-----WYTIELGFGKS-VKEQD
F-------IREGTTYNVLNYITLKRY----VKPDLSMS---------------------YTYPTSLARM----
>WP_013921749.1
--RYETNIFQIENCKD-----LTAEYRFEIWGL-TKEYIQ-------------YIIKKLSLSH---------PV-TVISK
N-DRDFLVIRND--------EEIAEK-ISNLGEF----------LKRGDCVYFKPTN-DIISL----SFMD---REKN--
-AHDAGRFL-QFCLNCF---NQDFRLWGAG-KPFFKP------IKTI---GFVDIFHGFIPRVVQTYTGEWGASIDVTRK
FISN-RPLPRYIT-----------------------RKEFNK-LKGK-HFIYRY--GN-----WYEVKDELSDLNNRQYR
Y----QPTPGSESITVLEDLRNKF--KPDILPDDITLLIYR-NNK-GEE----------RRVPAALCYQ----
>WP_015791216.1
NLRYKINAYRIKKDYI--PK-EVYRYRIRSFI----E---------------INIY-RF------------------FY-
--GGVALFIP-----------------YPVENLV------DGKD------VKLEHID-TL-NL----EDIE-------K-
EKAELVRGYLTSIYK-------KPILYKILVREIID----------IR-----DPIPDFTVK------NEYYLVIDFNHT
ATVL-KNLWDFV------------------------RDKLEDYI-GK--IIFKP---NPKKR--YTI-KSIEKQ-NKDI-
------------DDIHIIEYY---KWKSTFIDYTQPIIHC----E--------------IPYPPQFCNI----
>WP_041081268.1
---MKLNLFEIMVPSK----KRIYYYN-------P-E-IF-AKN----LTRI----NNI------------------RF-
N-SSDLVWV--ELPFLQ-------------------------------VQILVVY---K--KR---EEVI------ESDE
--KLFIRTL--SYIKKLF----DNDFIA-TRQNLYS-NRTKTP---FQNNKEVSWFESYQVKIYKI--EKYYLSINPRFT
FLST-KPA-----------------------------------LESQ--VRSAY----------LNTKSG---------S
F----FVSAEDGKEVHPENYFFAEELGKQIIYNKLPLY---------------------EKISTELSFL----
>WP_055429304.1
LMKVLTNMVKLNQDII--PN-EIYLYKIFNK---P-ED--------------MNIY-KIA---YRNH-----GI---VI-
D-PQNRIIAPSELEYSG-------------------------------FAIEISF---ELPNY-----------------
----QNRLL--RILR-------DNGISALS-RTLYKP-----------KFGDFEVIPEIRSSIK--HGGDFYLVLHLSHQ
IRSK-KTLWELVG-----------------------KDALRDFLKGTLRIASEH----------KVV--------KP--I
FRYN-------GDDLNDVEHWYLERYNKKFVDLNQPIILA----KLRQHN--------VHLLPQFVVPV----
>WP_069293923.1
ANTLILNLFPLKIAPK----RRIYFYN-------P-E-IF-ASN----LTRI----NHI------------------RF-
Q-SKDLVWL--EIPEVN-------------------------------LKLVYKY---KL-DR---EDSI------DNDE
--RAFFKTF--SYVTKLF----DNGYTKLQRRREYK-LAPLFK---LSSNEGVSCYVSYRVQLYNI--GNHYVSINPKFL
FLSS-DPV-----------------------------------LNSP--INGSY----------VNIETG---------S
Y----LVGVEDGKEVMPENYYFAERLCKEVIYKKIRFY---------------------QRIPTDLNFL----
>WP_072761037.1
SYGIPLNIFKIKLPPV----KRTYYFN-------P-E-IF-ASN----LSRV----NNI------------------HF-
S-SNDLVWV--DTPLVQ-------------------------------VQILSKY---EI-DK---KEII------ENDD
--RLFTKVF--AYIGKLF----DNGYLKVYSKNIFN-PRPVGS---IANGE-VSYYLMYLIRTLKL--EKWYLLVAPKLK
FLSA-KPT-----------------------------------VESN--LQSVL----------FNFKTG---------S
F----VIEADKNQSVDLPAYYYAEKYGQEIIQKVLPQL---------------------KKLST-LQFL----
>WP_077198807.1
---MFLNLYRLKIPYK----KRLYFSN-------A-E-IL-SKN----LTRV----NNI------------------RF-
Y-SSKLVWV--EIPDVD-------------------------------FSIKKNY---LL-DK---FEVID----ESQDP
--ILFVKTL--NYVKKQF----DKGYYF-KRRSIFS-NEDKFC---LNTNKDINAHVSYKIKLYKL--GKYYFSILPRFT
FLSK-DPA-----------------------------------LYSR--IKSAY----------LNIKTG---------T
F----YVSGEDEKTVNNDIYYFAKELGKELIYK-LNIY---------------------SNMEKKLSFL----
>WP_082839051.1
--EILNNAL------------AVRLYK-------PGD-LE----H---ADRG-QVV-DL-QRK-----------------
DVGRGYVVAPANIPSDV---------------------------NEGAYLVTFEK---AI--------------TTDPTP
----AHRSVITGILREAI----KSRFKTLGWQDFF-P---------FRE----EHFRKFGAV----PKGNWVIQIVITTA
SLDG-WTFAEYF------------------------RNRVRALT-GM--IEAKQVN-NRNRPA-VRV---LRTETVE---
-----------GQKV------------VEL---EKPLL--GFAT---RQE--------IRCIP------FKGQ
>WP_083829967.1
RV----NVFRVDLETIEGSP-SINVYGLAFK---P--------------IREIQALENI------------------YY-
D-GSRRLYTTRDLP-----PCRDSVSL-------------------SHKAVTLKE--VPV-DG-----------------
-IRSIIKVYRDKVLR---------------SRAVLDE---------VG--GILEVLKGLTSKYRNVRSGRARLTVDSNDV
YVFWALNVIDYL-HM---------------------RSKLRSLVE----VRCRYILG---RPG-YVV-ANIDRSSSPELK
Y---PVKAREEG-E-TRFERL-MKKLG---VDPNQPVLEATRAGKGRRP----------VYIPAQYCIP----
>WP_084286803.1
NI----NWYRLSNWLD-----LTFQYRVAVEGM-ESELFF-------------NAVNFLATKG---------VV-SVTRY
Q-GKRYIAVKHQLERR----------------------VIPGSP----LDTILTPLE-GVFTL----HTRN---IIDD--
-ELGAIRFL-ESSIEQL---HQNKNLWDGGTNTFLVP------LRESK-DIETDIYHGFKYKIVAEDKRNVFVCIGLAYK
YVDK-FNLHEALKPA-----------------------RVGDLINGR-NYLYQN--GD-----WYVVKKSAGIP-IGEQT
IETE-------QFKGSVFDYITYKQP----MLKDSATF---------------------HSYSTCLAKA----
>WP_092721547.1
---------------------MKFPFKLELQEINPALNMQ-------------KVLMKIATSG---------PV-AVYFK
D-GKKFIAVKAEVENV----------------------EISLAP----MIAKATLLP-GNYDL----NFNS---LTSN--
-NREAIRFL-EFAVKHL---GNHPKLWRYSAYQYFKP---------FNEHSQIDVFSGFNFKIVPQPDGHFYIALDLSYK
YTDK-KFLHEHLADI-----------------------VMKKRLKGR-KCLYFG--GD-----WYQVQASLGKA-IKEQD
F-------ALNGKKYTVLDWAMMQKH----LFPDTPAL--------------------IFNYPACLAKM----
>WP_008838212.1
--PTETNIYPVSGLSK-----LSVQYSYKIIGL-PPAYIQ-------------MLIDRLSLKA---------PV-TTIER
D-GARHIVIPTDA-------GIPP-H-VKLVAMV----------------VTLKPTG-ETIDL----DFNT---ANDE--
-YTLRQRFL-QFSIQPL---HGRPMLWRAG-QAFYTP------NRSF---ENIGLYHGVSLRVVPSPTGGWGLCIDVRSK
FVQT-RPLQQNLQ-----------------------PEDGKR-LVGR-TLVYRF--GH-----WFEIGQGVADFDISHPL
I-------AEDGRIFCLLEYANFK--RDVVLDPAGSAIFYR-TVG-PEL----------KHAPAGLCYL----
>WP_011308723.1
--ELETNIFPITNLHE-----LESRFRYRVRGL-SIEYTQ-------------TLVRKLSMRS---------PV-AVILR
N-SDPFLALPIDA-------PEPISP-YPLVRAT----------------AVFEKTD-EVFTL----DYES---PTPE--
-TDARIRFL-QFIIQAL---FRNPSLWSAG-TPFFSP------VLEK---AGICAYRGFSVRVVPIEGGKLGICVDVKHR
YVSK-NPIEANIK-----------------------REEFRK-YKNG-RCIYHY--GH-----WYEIKQDHTGLSVSEQM
I-------SNGTKPISLYQFIMNN--PREVMPPDSPAVKYM-TSR-DEV----------RYVPSILCYP----
>WP_019497030.1
--SLESNIFTFSNLGT-----LTTQYRYEIRGL-QKEYRQ-------------ILIHRLSLKN---------AV-TIIER
D-EKLYLVVAADA-------PEPPNS-YPIVRGV----------------IYFKPTG-QILTL----DYSL---RTPQ--
-NEECQRFL-HFMVQAL---FQNANLWSAG-KAFFKP------SFEF---GSILLFQGFSVRPIFTK-DKIGLCVDIHHK
FVSK-EPLPSYLN-----------------------FNEFQK-YRGV-SCIYHF--GH-----WYEIQSELSELNATEAM
V-------PIENKFVTLINYITQQ--REELVSQDAAVVHYF-NNQ-NQD----------RMAVTSLCYQ----
>WP_034824194.1
--MRETNIYELSGLET-----VSTSYRFELQGA-PEEYVS-------------RLVRTLSHQA---------PF-TSIQR
G-ETMLLAAPEALS------GDLAEH-HNLARWV----------------ATLKSLG-DSIEI----DCSV---SGDE--
-LDPRLRFL-NFMIQPL---FNHGELWRAG-DAFYKP------ADTF---DGIELFEGIAVRAVPYPGGGFGVMLDARTK
LISQ-RAVGAYAD-----------------------PNFIRR-LKNT-SCLYRM--GD-----WYEIKSG-ANQTVSHPI
L-------FKDNQPVSLKAYLHEQ--RKSLLKGDGVVLTYRGSDS-AEV----------KAAPAELCFP----
>WP_036488545.1
---------------------------MAVR---P-EL----------KEKA-SKLNQL---------------------
--GISA--IPSRFLYAY--SPVDSVPI-----------------DEDNLQVSLRDIE-TL-KFSNLE-----------RP
----LIAQLIEFVIN-----ERQTNLWRLSRRKWYEP---------LK-VSGIGAYRRYELSAIPIDNG-IGLVVNISTA
FFTI-DTIADFFGEI---------------------RNRFTRL-RGQ---------------------KGLWYD-SGNIY
FAQFIKDVKVNGSE-SLLDYY-Q-RRSVTSVRENDPVALVSFSG---------------IDHPAKRLRL----
>WP_056934506.1
--SLIE--FKVKKINK-----KNHNL-IKYSTE-RIDTIDI-----------SNILKSI-AQE------------VFVY-
--GKYYVFL-ETFP-------------YNYLDK-----------QDPHSKISYEYFQKSI-DK----DVIN---------
----LLELYLDIATR-------LTSYVYLG---YYRKQKTVPI---IP-TKKFEIRLGYDPT------SEITLAIKRHAS
MNAVPPDILAVV-IT-----------------------KLKRLVE----VKQDY------RK--VRIYSG----TAAEII
S----------G-Q-NVMKFLE-----------EHPAIHV----E-KRLK--------L----QEVRYLLIGV
>WP_058316939.1
--MLETNIV-------PGPQ-LYVSVRVIVSGQ-P-DL----------LERL-SLLR--------------------RY-
--GISAARIPSELFVA---RKVEKVTL-----------------EEDNWQLT------AV-DS---------------DP
AEDEFISILIEALLAQIA----RNLFWTLDPRIWYNP---------FQ-SEGVAVYHRYEVDALPLGDG-IGISVDVSTA
FFSE-HTLEYYFDNL---------------ASESKARQEFHKFTRGQ---------------------KGLLYD-NGRSY
FENNRGQLKLDG--ISLYHYY-TSKFGLQINDA---AVQVSFPG---------------LDRPARLLSL----
>WP_076626087.1
--TSEASVFRVEGLGG-----LTARYTYAIRGL-GASYVN-------------ELVRRLSLKA---------PF-TSIQR
E-GTFYLAAPEGV-------EQLEQT-YPVVGGF----------------VNLKKSD-ETLEL----SFDG---PPDS--
-LENRIRFL-DFMLQPL---YKNGELWRAG-KPFFRP------HSKG---TEANIFEGVSVRACRHPDGGFGIVCDARSK
IVRT-KPIGARTD-----------------------QAQLLA-LVGR-SCLYKM--ND-----WYQFRDGVADVLVGDQF
D-------FGDAGQCTLLQHLVRS--GQSVLDPEGAVLTYY-TSS-GQQ----------RFAPAALCYL----
>WP_085938215.1
--PSETNCFKIHGLDQ-----LEAEYRYQLAGL-HHEFVQ-------------RVIDRLSMKA---------PV-TTFER
D-GNTFLLAPTGY-------ADPPDH-ITLVGAV----------------AAIRRTE-ETVRL----SFVG---NSPE--
-WDARMRFL-QFGFQPL---WKSPSLWGAG-QPFFQA------AKAL---GALELFEGFALRVMPYPEGGFGVVVDLRRK
LVSR-TPLAAKIR-----------------------RDEVNR-LKGR-SCVYRM--GD-----WFEVSSGLCDQKIGEPS
I-------PLNGKAVSLINYLHTQ--PGSLLSPESHAIFYR-TRG-PEQ----------RAAPAALCHL----
>WP_089764886.1
--MMLTNIFQMRNAPE--PSR------VKLSGL-P---VDE-------RDRI-SFIQAI-ISNLNKM-----GVD--SLP
DSGDITLLSP----------------------------------KE------LDLVRATY-DS---------------NP
ASKKATQYVWQNRVRHLS----ENGFQKVG-RKYLDP------------SSDFK--EAYEIQAEII--GEPAISIDPCTR
IMES-------LS-------------------------DIQRA--GNVDVQVLPK--------WGEL-VGAGFK-AGDKS
FEY--------GESLSTPKYW-KKKYDIEFVDDDEEMLDIYIPD-YDME----------LPYPASVVFG----
>WP_100990083.1
TT----NLFPWLNPSA-----IDFSYRVDLPCL-AGDYLQ-------------KVVRHVSIKG---------PA-ALLRA
N-GQTYVAIPASVAGL----------------------LVKTRP----KPLQLSSLD-TVEKL----QFTG---CSEQ--
-ERAILQFV-EFEVRQI---KSKWQLVEDGAGRFFNP------LKATE-QLSVWMLPGFSFRLVADGPDLVHFCLDITYR
YLDS-KRLNQRINNA-----------------------YIKRRLRGL-PCLYQM--GD-----WFPIRVGFGGK-VGDEK
ITDPA------GKVWSLIDYLKVAPY----LSPDDVVV---------------------FVYPAGLVRQ----
>WP_077208232.1
--AYSLNAYELEIPDI-----DADLYKVDPQ---PS--NDP------------RVL----------------GLE--SFQ
D-GKAQKWR--QAEDGD----------IAVIGAS----------RK------IESTSAKF-TT---------------TH
----TLESFWDMVLQSVR----MTNYQDFWADALFSP------RGQID-----EVYTGFSYRVEFHDS--PQLVVRSVTK
FISS-ESLADRIN-------------------------GIEEAIKGE----------N------FRLDHGISTEKVSDKD
F----------GDELSVREFA-QREYGADKIDPDEPLVQIRFGN-SD------------DTAPSLLNAS----
>TrypAgo1
PVEAWTNLLPLYIDPR-----CAFIYPLSIEMK-P-DL----------RERV-KVLAML----LKMRK----GSE--AF-
DVGSSII--PTRLPVEE----------YELTVNA----------RKYTYTLTLKQTSCSL------------------NP
--KERTMEL-NCVIGSAV----QECYEKVG-TKFVD----------LKNTGTIEVSKAFSTVIR----GKDVLQLDVSLP
VASA----MDCLTAM----RRARGSI----------RRALAERIKKK--VYSVV---DKSRAT-YTV-LDITDNKACDA-
----------AGKQ-TYVEYF-RDRYGIHI-EPQQALFKC----RNDRR---------VVLVPPQVLHE----
>TrypAgo2
PVPVETNCFPIDLSEG-----RFHNYIVSFEFL-ENDMISL------------ELLRTI-RKNAEKRT----SAE-----
DLGQAIL--PAKLSVED----------IECTRKE---N------EERHYRVRIRY---EV-SL---------------LP
----HAQWV-NKIIA---GL--ADTYSHIG-SDYVDK---------VE--GDL-VTDAISLNLRIVQSG-DVLQLDVSTK
ASTK----SDEMRRL----QQNPQGF----------RRAVNEALVGI--VTTVF--GE------LKV-KAIDFN-ASPTM
FKTNP-------EE-TFVEYF-KRKY-DAIIDPTLPMLYCIFADRTKRR----------MPYPADSLLL----
>TrypAgo3
QVRLRENFFPLLFS---QPI-VLYSYEIEATRR-P-EKVE-SRA--QRYLRRPPLVNQI-TTA---------PVVALQLP
DLGKTKL--T-EMD------SAEMQETVNKIVLW----RNGGSNQKHQFCVAVVHIHDAV-SV----DGLRG--------
----LIRAF-DVVLP-------STAVLAAGVRGFFDATEETKL---VGEHNGMEVGTGFNVVSQ--QDGKLTLKIDTKCT
VATE----LSL-EEV----GRGPYDPA---------EERIARSVQGT--VVISTTL----RH--SIVR--VRFN-ATEVN
L------------E-TLQHLI-RE------LEPGQPAVLV------D------------SVVPLHCCYD----
>TrypAgo4
HVNIRANLFPLHLHCTGAPA-HIYIYEVYVTRLAPGE-VP-GQA--ERFLRHPPLVQKV-AAA---------PADTLVLN
D-GWKTAFT--ELP------PSELQMLLNKIVPE----RAAQQEQRDFIEVVLACTTQGV-SA----GGLRG--------
----LVQAFTNVVGERTSPM--AGSVSPVGLRAFYDPTQPRSL---VGARGSAE--SGSGAT--P-EAGQPCLKIDTKGT
VASE----VSL-EEV----GHGLYDEA---------QQRIRKSVQGI--VVISY---S--RQ--SIV-RDVRFDSAADTR
FAAENDDDAAAGQEVRLLPLM---PY----LDSQQPCAVL-----TD------------TIVPLHCCFD----
>MpAgo
---MYLNLYKIDIPKK----KRLYFYN-------P-K-LF-ARN----LSRV----NNF------------------KF-
Q-SNDLVWI--EIPDID-------------------------------FQITFQY---KV-EK---EEIIK----EEEDK
--KLFVKTL--KYIKKLF----DNDFYF-KKGNNFS-NSEVFS---LDSNENVNAHLTYKIKIHNI--NEYYLSILPKFT
FLSK-EPA-----------------------------------LESA--IKSGY----------YNIKSG---------S
F----YISGLDGIEVYPENYLFAEKYGKEVIYKKVFGF---------------------KKIPKTLGFL----
>PfAgo
KAKVVINLVKINKKII--PD-KIYVYRLFND---P-EE----------ELQKYSIY-RLA---YENV-----GI---VI-
D-PENLIIATKELEYEG-------------------------------FIPEISF---ELRDY-----------------
----QSKLL--RLLK-------ENGIGELS-KLLFKP-----------KFGDYKVIPSVEMSIK--HDEDFYLVIHIIHQ
IQSM-KTLWELVN-----------------------PKELEEFLMENLKIASPL----------KTV--------KP--C
FEYT-------KKKLEIVKYWYIERYNRKFVDLKQPAILAKFASK--KKN--------IYLLPQLVVPT----
>MjAgo
KVTYKINAYKIKEEFI--PK-EVHFYRIKSFVN---E---------------FNFY-RF------------------FY-
--GGMIIFVP-----------------YKVDNKV-----KDGNN----IPIDIEYIK-SL-KL----EYVK--------P
EIAELVRGYLKSVHK-------EPELSRIIIRKVVN----------IK-----ESYCEYEVK------GDYYLILNFRHT
ASIT-KHLWDFV------------------------RDLLEEYV-GK--IIFKP---NPKVR--YTI-SLVDAP-NPKI-
------------EEIHIIKYY---KWKSTFIDYNQPIMYC----E--------------ILEPPQFCNL----
>AfAgo
ELCLYIKVF-------ETPERVVLSYLTEFRSL-PIE-ISE-------VERE-DIVESLEKRD--------------SFE
DSGKRITRIPEELKNFI--LSVEKVQEYSTTLKC---S------REDKFRIALKKVENTVISIDNVTEVVE----SKESS
--KDIYQFLSSELIPEIL----EKGFTSIS-NSYYNPKNEHTR---IG-----RIYSGFRIRIDKLSD-KYLLWIDPVFR
NIFS----NDFIKYL---------------------RSEIRDYLK--TKVKSA-------RTL-YDS-LGVISE-VEDM-
-----KTEKIDGDK-SFYEFW-KERHNILLED-KQPLIEIKFNDS-------------TFKYPAQVVYI----
>TbAgo
--TILE--FSVKGKDK-----TIKSQPLMKSSE-PEEEVEV-----------WNIIREI-AKS------------LFTY-
--GKNYVFL-ELFP-------------YNYLAK-----------SE--NGIPYEYTAENI-DA----DIVD---------
----HLQLYLDIAVR-------ITAHISFG---FLDPKGRERV---LE-VKKFELGLGYSIE------GEIWMALRRRSS
ASAVPPKVLEYV-MI-----------------------KLKKLAE----VKQDY------RK--VRIYSG----TAADVI
I----------G-D-NVIRFLE-----------EHPAFHV----K-KRLE--------L----DDVNYLLIGV
>MfAgo
SISMEVNEFKVNIVKSSIKK-KIIFYSIMDEYY-PIKYISE-------CIRC-KIT-KLEKEKIEELL----SISTLIY-
D------YNPKKFSFYI----------LNKKIK-----------SE--WLINLNYVKKKY-DI----DIIK---------
--KEKIEWL-DIVLG------------AIKIRKYFDK---------IG-----KILTYFSITIT--SDN-YFLIVKPKHK
IISS-ETIYNMLKKI-----------------------TLERKLNGS--ITTSRA-G---RR-YVKI-------------
------------KKIKEKEYW---QH-QDI---NEH--------K--------------EGVPDIHCYIFIGE
>TeAgo
NIEYQTNMYKIKSSIV-----EAFSDLVSVEIL-KL------------NHREYRIVQKF-------------GL---VY-
D-GKVVAYI-SELENE----------------------------PE--IQVL---IQ-AF-DVSSLD-------------
NKRE----L--NILK------------KKG---LF-Q---------ILQIGKIEIRRTFRVSIE--SEGKYYIVVLPRHE
IIED-STIMDLLKEL-----------------------TIEDLIKGT-----------------WKITKDIDVSPVEEII
L------KVEDSRELRINEYFITR---TSLIDDKYPMILI----KGKRY----------SYHPSRAMLIVEGE
>KAH0790951.1_Histomonas_meleagridis
RVQIETNVYDLTLS----QNKQIYQYTVTLI---P-E-IL-SP-----RLIN-HYLTAL-CPE---------GGPNIIF-
D-GQHILYTT---------DLANEYP-VKPSND-----------KE--IIVKIDQAR-QI----------------SPDD
-IQSLLTIY-NTTFHKA--Y-HTLGLTPFR-QKWIDDRSGQ----R--A-GGFSIKSGFIPSVAQLSSG-LSYLIDTASR
IDRQ-GTLTDYLSEGINNP-----------------RQFLEESIR--LQLQTSHM--K-KKQ--RQIVHKILWDQKPQTQ
FDRYD-PKTKETTKMTISQYF-EQVYNHKCRNN---LIIVS---K--RDG----KENH-LLFPSSVISI-SGI
>EP00002_792
PARMSVNFVKIAS----FFTGNIFQYHLEIEGQ-P-E-EL-ATE-SRKRKR--QIVNEV-EKQLE---AFLQGT-RMIY-
D-GDRIIFSMKSLS---PM--KEVIS-IRVPIE------TRGGPAI--YYARLKETA-SV-DISQLERFRHDT--GSGNP
--AIVSQVF-DIAVRDM-T-IRGEDLKQIR-RSVFRSQGA----RHLA--SCIELWTGFHMNARALQGG-LLLNVDTSYA
AFYKADSLLTWITDLLGL--RNPAD--IERLTRNDVM-KVNKSIKG-LRVGVNHR--KSFKK--FIA-KALSVQTAENCS
FED------KEGRQLTVYTYF-RDRYNFPLRFPRAPLVEVG-SPS-SGP----------IFLPLEACNVPSGQ
>EP00004_17785
MV----DEF-------------VNQYALSHK---P-------------------------------------GL-VVAF-
D-RQNCMYS-SMLP-------QDAML-IELEMEK----------RRITMIVRLTFVRQELGDS-----------------
----GLQAI-NVGMKEAS----RNGMVTRG-QS-YDADKSIQQ---LE--DGLAVLPGFHQTMRFCTAG-LLVNFGLTNT
VVVRDGPIVDIVAGINRREV----------WDRDLVR-QLNDMLR--TKVRVTHRR--ERRV--YQI-EGITSEGADQLH
FARECRQESRDGRKMSHADYF-MQRYAGALRHPSWPCVRVK-K-G-D-----------FLHFPVEVVELVPGQ
>EP00040_22448
KIEVVANFCKLQFD--HKKCPEFYFYKVDFE---P-R-CG-GKDD---LRR--IAMKLA-EDNHR---EALGGA-GIAY-
D-GDHVALSNTKLP-------ADDFE-VPITMP-AQR---GFDKRD--MKVKFSLKT-VV-NMRTLEYYYEGY--ISEVP
--APVLFSL-NLILQTK-P---ARDMVAVK-TTFFSKSFGGA--KNIG--DNTELWQGYSTSVKALSSG-LLVNVDLANS
AMYIEQTVTKFVDTLLFQ-GRGISSHE---LNARDLN-ILKMALKK-LKVVTNHS--KRDRR--YTI-DNISEVPISQIY
FEKEI-KETGETRSVGVVAYF-EQQYNMKLRYPNLPSIKHN-P-D-DKP------VKTFLDIPMEVCTILGGQ
>EP00050_13252
HVPVITNLFALRF----QPPDSIFQYTIGIRRE-P-G--------PKNISH--RVVH-----------QHLSSL-RLGY-
D-GVSTAASMQAIA--------DTLP-ATYTVES------DGRVER--WIVRVSDAG-YI-PWSVVTEWFDGLG-NED--
QVRQALTLL-EVLTALR-S---NPKLSMVG-QLAVSTDKPEPLRSNLG------LSLSLYHALRPSMFRAMVFNIDVGLL
PYILEQSLLDYLQKELNF-TFTGET-----LPPTISR-RLGVVCKD-FQVLLTHLH----RK--RLV-QGIAEETAISHC
FE-------FNGRTVTCEQYF-KERYGIVLRFPHLPLVKVG-P----KK----------DLTPMEVLHVF-SQ
>EP00054_4773
TVKVLVNHFSLSL----EPKENWHHYHLTFK---P-E-AN-KE-----IRR--NLIQMA-TQSNH---AALGGF-SCAF-
D-GQVNLYSPSRLP---MD---KFQ--MDLEIP-NRS---NVKPRA--FKITGKKVA-EI-VMDSIRAFYDKQ--ISNLP
--RDVLQVL-EIVFRTR-P---SRLFTPQG-QSFFHPNNS----RPLG--DNVSMWYGFHQSVRPAEWN-LALNVDIAAS
VYYDTGPVITFICQSLGL--RSQDL--QRGLNDHQRD-KISKELRN-IAVEVNHA---FKRR--YKV-TGLTKERSRDIT
FEVD-------GTGVTQVEYF-QQKYKIKLQYPNLPSLKVG-D-P-KRK----------MSMPVELCSIAPRQ
>EP00063_22599
PIRLLANHFQVQI-----PKIDVYHYDIDIK---P-E-KR-PRR----VNR--EVVDTM-VRHFKM--QIFGDR-QPGY-
D-GKRNMYTAHPLP---GR---DRVD-LEVTLP------GEGKDQT--FKVSLQWVS-VV-SLQMLLEALSGH---NEVP
--EDSVQAL-DVITRHL-P---SMRYTPVG-RSFFSPPEGYY--HPLG--GGREVWFGFHQSVRPAMWN-MMLNIDVSAT
AFYRAQPVIEFMCEVLDI--QNINE--TKPLTDSQRV-KFTKEIRG-LKVEVTHC-GQMKRK--YRV-CNVTRRPASHQT
FPLQL--ENGQAMECTVAQYF-KQKYSLQLKYPHLPCLQVG-Q-E-QKH----------TYLPLEVCNIVAGQ
>EP00080_10773
KINVTTNYFRLGAP----TTMKYVSFRLDFFNEGP---VKKEKMS---DKR--NLFR---------------DA-AVVY-
N-GTDMMYCPPRISH------------TEVQFQN-----FRGKPRP--CIITLSEIS-TV-QV------------DDENR
--CALMQFL-DILTQRF-DLGRAARFIQHG-HSLFKPHSAEEKVIPIG--KGEEVWLGLHAAVKCEGEE-LMLNADTSGS
IFKSNLNLIEFYAQIVHG-TQSLVDVDFDRIDPKSL--DLENILKG-TKLLLKHP--NTEKA--KKF-DGFTRNSADREM
F-------NYNGRQISVAEYF---LYNTRLRCPKFPCLKFF-N-KTKQN----------NSIPFEFFYTDEPA
>EP00081_20869
KIPVKSNFFAVDL---KNPKMVVVQYHVEVHH--P-G-CR-KLDK---EMR--IIFWKA-VSDHPN--IFHNKF-ALAY-
D-GAHQLYTVARLE---FP--DDQGS-VRLDCE-KDN---RDRT---RCAISIQNVG-PV-LLEMQRTRTN----LDERV
--LTPIQIL-DIICRQS-L---TCPLLKNS-ANFYIPTAAGQ-ALDLE--GGKEMWTGFFSSAHIASNY-PLLNIDVAHT
AFYKRITVLQFMCDVLNERNRGPPGANSRDLSSFETR-IFGDSIRG-MKIRATHR-PNAIRV--YKV-NSL-QLPADKLM
FQGID----EEGRQVSVADYF-SEKYG-PLKYPKLPCLHVG-P-P-TRN----------IFLPMEHCLIDSPQ
>EP00082_13060
PIHLTANHFSIEI-----PSGNVYHYDVEIFSE-P-D----KRKYSTKINR--MIIELL-VKKYR---GDLSNC-IPAF-
D-GRKNLYTRRELK---FR---ERT--FTVDFE------EDQRIQK--FIVKIQYAA-TV-NLDALHAVFDNR--VNTVP
--QEVLQAV-DIVLRHG-P---SIKLTPVG-RSFFKPPPPQE-NNTLG--GGREVWFGYYTSVRPAQWK-PMLNIDMSAT
AFYEPIPVMTFMCRIFSEGEMTPAD--FRDLRDFQSV-RLNKELKG-LRIKVTHL--PYPRR--YKV-VRITKESAKKLY
FTM------DDGSRNSVADYF-QSKYG-RLSYPNLPCVQSG-S-S-THP----------VYLPLEVCEIIEGQ
>EP00092_7368
ACKLQTNHFPLSL---KFPQGMIYQYSVTIM---P-P-WF-GRR----YKR--QLYHDT-IKEWKEVCAKHNTA-AWVF-
D-GHKQLFCTQAYR---IE-ELPDQK-VSVWCQ-EEE-------RF--LEMMIKDVE-RV-SDIKVTQDIMGR--SGHVP
--QDALQAL-DVVLKEA-I-NLDLNFYTIG-RSHFPMDGE---TLDVG--FGKEVWIGTFSAVRPYGWK-ITLNVDTANK
PATRPGKSDSYIHSVLAGDGRRKAMVNARGFTDEQVK-TMEKDLKD-LKVKYVLPSKVIKRQ--YRV-NGFRKSATKEI-
---------IPDLKISVAEYF-KETHGVDLKYPNLPCLWVG-P-K-QKT----------IYIPMEFCKMDKQP
>EP00113_11125
RIAVYANHYPISF----QAENSIIQYDMQTN---P-E-VK-IKS----DLR--DFISIL-QSSYS---QLFRGV-VTAF-
D-GVRNIYANKRLNG--SS---DGKT-FTIDKE--MR---PGAIKS--FKIQIKEVQ-LI-QLTDLNRALRGE---TDVP
--YQAIQAV-DVVLRCT-L---AKKFTMVY-RSFYPEPADDD-WRSLG--CGHESWRGYYQSARSTQTG-LSLNIDTSHT
AFYEAVLVHNFIARYFNQ-----DE--IRSLRDFQRK-TMASELKN-VKVTALHG--DKKRK--YRI-TDISNNKPNQIQ
FDH-------NGKRVSVTDYF-KTTYGYTIRYPDLPC--LK-M-N-NKE----------IHLPMEVCEIIPGQ
>EP00114_2052
KIIVFANHFAVKF----NPRLTIYHYDMTIE---P-T-VI-GKDD---IKR-YEVL----AQKYR---QEIANA-QPVF-
D-GSRNLYSSSPLA---ID--KSGKT-FSVDLE-----GFGGKLRQ--LQLIIKQVA-VI-RLQKLVNYLAGE--EEE--
-IGNALQAM-DIVLRYL-K---SKSVTTVG-KSIFSRQTSET-VKDLG--SGHIAWMGYFQSLHPGQGM-LTLNVDTVST
AFYQESNLVEFCCNFLGG--MQIDR--LININDANLA-RLKRELKG-RRVETRHG--PFKRK--YPI-TDFTKIDSRRLM
FNL--------GVEISVEKYI-YQRYGIQLQYPRLFCVQLG-K-A-VKK----------IFLPLELCFILPAQ
>EP00119_10639
PIGLRANHFQVK-----IPTSTLYHYDVAIH---P-D-KC-PRR----VNR--EIIEAL-IQTRK---DYFEEQ-HPVF-
D-GKKNLYSRKPLPG--GR---DRVE-ITVTLG--GD---GNRERA--FKVSVKYVA-QV-NLALLDSVLRGE-SLAPIP
--FESIQAL-DVVMRHL-P---SMTYTPVG-RSFFAPPEGEP--YTLG--NGREVWFGFHQSIRPSMWK-MMMNIDVSAT
AFYKRQCVLDFVHEVLDL--DSDVI--RRPLSDSQRL-RFAKEIKG-LKVEVTHT-GPIRRK--YRV-CNVTRRPASAQT
FPLQL--ENGDVFDCSVVQYF-KEKYHIDLQYPFLPCLQVG-Q-E-KKH----------TYLPLEVCDLVPGQ
>EP00129_4057
PVKVMINHRRVLG----WPEGRVVQYHVEFSRGT----VT------KTLAR--KIWAQW-ERQ---RGPRNARE-RVAY-
D-GVAIAYW-RDLPEED----------LEREVP-----LAEGSQQR--VRVTLKRAA-DV-DLGRIRPFVNGEI----SP
DVMMALSAL-EVVLRHA-P---AQLFKPRG-RGFFDPTRGDP----LGR-TGLELRRGLYMALAACQGG-LTINYDLSHG
VYVAPGSLVEEIARLLGVALKGPNART---LTPPQMD-TIKKHLCG-RQVQMTHRHGQ--RPK-KKI-FGFTEQRVADVT
FTLE-------GAETTVPAFF-LQMYNARVEFPSLPAIIFR-G-R-LGD----------CYVPIEFTTLLPGK
>EP00129_8760
PTKVIANHFKFTK----MPNATIYHYDVVVD---P-E-PS-KT-----VMA--KVWDQW-EATHG----AQARA-VVVF-
D-GVKNAYSPHDVP---AG--------VTVTLP-DAP--TRRTPKD--FKVKLTKVN-EL-NLAVLDAFIQGKA-IDEHI
--LTCIQAM-DIAFRHS-A---GKTMVASG-RNFFRGSNP----APLS--GGLELWSALFQSVRPGNGV-MTLNVDTACT
AFYKAIPVVQFAHEALNQ------------------A-QLRPTKSS-LIVIATHR-RDSKLR--HRV-LRLSREGADRCM
FTYTP--EGGAPQQLSVAQYF-KIKYGILLQNPKLPCLVVG-T-P-QRS----------VMLPMECATIAPDQ
>EP00132_11621
PVQLFANYFPVRN----TPDKTVFHYDIT-----PKE-IE-LQR----KNR--EILEQF-YVQHR---DLFPGV-YYAY-
D-GRKNLYSTGPLK---LE-TGDKKTTRSVSVD------KGDATGE--YTVVIQPTD-TV-PLNLIAIYLAGDP-SREVP
--LLPLTVL-DLFLRQG-P-LSKSSTHLLG-RSLFTSANA----ISIG--GGLEVWSGVFQSARLTEGGRVMVNVDLSFT
SVFKSQEVLAFMAEVGRN--FNPQVK----LTEQERR-NIETRIRN-AKVELTHRKGNSFAK--KVI-RGISNKNANETT
F-------ERDGKKISVAQYF-QTTYNLKLRFPNLNLLKSG-G-A-NGD----------TFFPAEVCRIIEGT
>EP00138_4046
TVNLLANYFEISG----ISNLVFYEFNVHFQAT-----MSL-------VKR--RLFTLL-LQQ-----PPLNNE-SVNY-
D------LI-KKLSPQN----------IRVGYY------EDGETQS--HTVTLQYSR-SY-RMAHLLADLR-------SP
DERNAIQAL-NMAVARF-PN--TPRIQCVGSRHFFNP------DLSLG--GGLEARRGFFHSVKPSTGR-LLLNLNVSTA
AFYRAGNLKDVSEEVVPF---------AAEGDSRRT--ILDRFLRK-VRVKTTHGQ--RHQT--RTI-FEVAKNSAAEVK
F--------PQGRYISVKEYF-RRQYNVMLED-NQIVINVG-S-R-DRQ----------CYLPAEYCNIIEGQ
>EP00139_2782
PTIVGVNYFKYNVNGL-----KLYSYRVDLLED-P-N-----------KTRL-TAVEKY-LMELEPFK----SKKAIIYR
DH-----YSRMPLP------IEDVVI-YPLELG-------GDPKREKIVELKIQFIK-QL-NFSDLLNYTQ-------TP
DFLETVEYL--VAVMQV---MKNTNVVGLG-NKFFL-DGATK-TTDLD--KGLYVVMGTFASVRCSFDD-VRINLNPTPA
IFYKPMNVLDLIQEFLKIR-----------PTERDIR-RAQSFIKG-CKIYRTYL--N--RKT-KPI-LGFDYSNNSETK
F------KDANDKLVNVKQYF-QERWNIRLKHPTLPLIKIG-P-E--------------AFLPMKLGIIAPHQ
>EP00146_10642
---------------------IVHHYDVVFE---P-E------S----LQRPFKVIDRL-MDEFSP------GI-KVAF-
D-GRKNLVSPGKLK---FNGGANAQT-FVIILP-----FNGGSTAP--VHVRLTHVQ-EI-NLEALDNFTSGFG-TSEIT
----GITV-SNIVLRMA-A---NLRYPHFG-KHLFIEELGMRS---IG--GGIELWRGLFQSLRPGIEG-LYLNVDLATG
MMYKRGTLLDVI-DILDI--QGGNASL---FRIDKIK-EVEQFITG-IQVTVPTT-GD--RK--RRV-LGLSTIPANADF
F-------DNNGVSMSVVQYF-S-GLNHFVQYPGVICARVG-S-S-S------------THIPLELCTVTPGQ
>EP00147_11674
NITIITNFFQIPR----LPTINYTQYDVSFT---P-P-IP-IP-----RKRQ-EFFQRL-QTTVAP------GTFKVLY-
D-GRSIAFSPRRLE---FP--------WNVSLS-------GEPPRDGVVQIRLTQTAGLI-DV----DLILGNS----TP
KTATAVNLL-QLIISQH-T---NILHTHTS-RGYF-PDRSQE----LRE-LGIKLIAGFYHSVRPAQGR-MLLQIDTSTT
AVYLSGKVLDVCMNLIPR-TKNLRDL----MTDANRK-TLEKFLKG-RRVNTETT-GK--KT--KTI-YGLVPR-AGEYQ
F-------EKDGGMVTIARHF-EVTH-RKLQHPTMWLLLT--P-KAPRP----------NIVPAELCSILDGQ
>EP00151_8749
HVEVKVNSFEVTN---ISKYNKFFKYNIEIN---P-I-DK-DIEVGKSIRR--RVLKEL-SLEME---DWFHKV-VYAY-
D-GGSTLYTTSYLG---FD---KVKD-VKAVVK-QNL---DGEPTR--YKVIINRLD-II-ELTQINKYINGE--EFEWE
--DEAFNVL-NSLIHKV-G-MENEKYIQSG-SSIYNKENK----KNIN--GGVELCLGWFSTVRPGQGS-LFINVNPTYT
TFYQPLNLEEFLFQCFFPKQNIPNE-----INAFQLK-KINEILKG-LLVKPLHL--EPIQTG-RRI-RRLLAAT--VNR
FRYKP--RADSEETFPLERYF-RERYKLKASSRLFVELMT----D-DTS----------IAWPVEFCKIIEGQ
>EP00151_10830
KVNLRANHLKISK----FPNLKLYLYNYNVT---S-S-SG-RTI-GKKVRW--KVFEEI-KKQKK-----FGKS-LPIF-
N-WNDMIYSSTKLF---LE---QDE--FELPLP-SEP---AGKITT--FKIKIKFKE-EF-SLQHIKDFMESKQ-WNKNV
--QTCMNAL-NAYLNYK-V---RTNYVSLG-RGIYASNNNR---VILS--GGAELRQGHCQSLRVGWND-LTVNVDVCSG
IFCPPGNVVDIAAGILNR--RKDDL--RRGIDDRDRR-MLAKALKT-LRIRVLHR-GDNKRSI-YSI-DDLSKDSADNIK
FRD------EEERETSVTQFF-AKKYGMRLAFGSLPCIKVS-K----------------NCFPLEVCEILPDQ
>EP00170_4412
RQMVQVNMFGMTA---NLPP-VVRHYDVDLSKI-P-E----KAAKGEKTSR--EAISVL-ERRLKK---------LMAY-
D-GRKNVYAI-DLG------ITQAQT-FELDVY--------S--DK--IQCVIKDVG-SV-DTREMTKYFR----IDEVP
--TAVLSFL-EIVLHTK-P---AKTFVHIG-NNFYSEDRK----LQLG--GGAEGWRGFYHAIKPLARG-MTLALDAKVT
GFWSAIPLLELAAQVPGV-MRHGDQT----MTDRARA-ILSQLIKG-VRVTQTNR---AERAG-RKV-VAISSYAAADLV
FEE------SGGQSVSVADYF-ARAY-KQLEFPGLPCVQVG-S-R-KRP----------MYLPLEVVKISPNQ
>EP00177_5581
PIKIETNFFKMSI----PRKMVVSQYSVQILRFKP-E-SD-DKRRPIFFNR--AVFSLF-CDQYRNEI----GT-TLAF-
D-GRSIAYAAREVN------RGCLATNYELTIG-NDE--RDGKTEK--VQVRIEHAK-YL-KF----DLLNGTI------
--AVYIAAL-DVVLSAT-P---QRKYVQVG-RSFYTPDGSTG----LGR-GTASAWRGFYQSARLSQLG-LVLNVDESFT
AFWNGRPLMDLIRDANDG--REISC-----QDNRALK-DMAQKFKA-LRIRASHT-----RIT-YKV-HGFSNRGADRIT
FESS-----EDGRRVSIKDYF-YSAYGITLSRPDWPCVRTN-P---KRD----------TYLPIEVLTVVENQ
>EP00178_15047
AVDVKVNCFPVDISDL----ALVTHYDIVFEQT-PAPG---ARGGGRGRGRGTKLVRSI-ESDFA---FEFGNS-KIAH-
D-GRKNAYTVN------WE--------FDAQWE-------G---KR--YKVTFTIAN-QV-NMAELSQFINKS--VTNVP
--QEAITVL-DIALRTC-P---LREWVYTG-KTFVQPPTADT-QNRIG--SGCEAWVCYYQSFRPKDNG-MFLSFDVNYS
AFYTSQTVYDFAIEILSA--DGPLQTP---LDRQKIA-QLENELRG-VKVEQLYIQ-ESERKP-HVV-KRLTQQPASALE
FDSQ-------SSRVSVAQHF-AE--GRALDHPDLPCIDIS-A-G-RSH----------TYIPLELARILPGQ
>EP00180_2180
------NAY----G--G---A------AAIP---P-P-MN------------IRVMQEL-TKK-----PELK---MVAY-
D-GRKIMYSAQELQ------QITGTT-YEVEAN-----DEDNQSDN--FQVKFQLVT-GL-NSQSLQNWYQNQ--TEEFP
--QDLVAAI-DIVMRQG-RASQLNRYVPWA-GAFYDMNKAR--VGDLG--EGCDAWRGIYQSVLAKGHG-LSMNMDSTHS
AFYQAQPVIQYAKALLFRGGRMPET-----LDQHAKR-TLQAALKH-LKLKTDYA---KEIS--YKV-KNLGASPREASF
FSN------EEGRNVSVLEYF-ETKHGIKLKYPDLPCIVAT-----KKD----------NHIPMEVCHIRKGT
>EP00181_4581
TLQVTSNFYTVEL----TKEGGIQQFDVTVIGKTP-N-----------LLR--KVITAL-ETQHE---ERLGGA-RFAY-
D-GRDLAFSDRAID---LS--------FEVKLA---------EDDT--FTVHLKRTR-TA-DINELMEYIAGG--EKDDP
--DHARQAL-QIILSTG-P---KEKYKSIG-SSFYYPENA----VDLG--RGCEAWRGFHHSLRVLQGG-LTLNVDISYS
PFYQSRMADEVVLSILNF--RGPPRE----VSDRERL-EIERELRG-LLVKTTHR-GKADRS--LKI-IGISRFSAEQDF
FTN------RDGREVSVASYF-DEAY-KPLLYPQLPCAVVG-R-G-PKPD----GPPLQQRIPFEVLKICPGQ
>EP00185_7257
EVPLVTNCFRVEIERP-----SCYKFHVELKFI-P-EPVD-DPD-KRGVAR--KVVDRV-VADLW-------GE-VTAY-
D-GRAVLLA-RPMS---GEHGRESAE-GEVVIP-----------ER--YTYQIKMTN-AL-PLDVLQKAVSDQV-RDQLE
-RLDVLRAL-ETILGET-P---NKTMTKVK-GAFYNP------GDD--Q-GQYVARRGFSQGCRVGTDG-ILVVVKHRYS
AMYP-AVTLDRYAGLLDI---------QREWTSFEIR-DFLSKIRK-LKIELTYR--EQQKE--LCV-EGISHEPVGRLF
FQD------REGRQISVIQYF-FSQYGIEIRHPNLPAIDTA-K-P-ARGGPGGGDRPRNAWVPMELAQICLGQ
>EP00206_4326
HA----NAF-----T-EFPKAQAFHYDVSIASVNP-PP-R-PPPNTAELSR--RVIAAL-AEQ-----EDWP--KVWAF-
D-GRKSIYAAKLFL------PQHENI-FEVKAT-DGE---SDRPRR--FKVTIKWAQ-TI-NIRTLHDFVSGE--GEEIP
--QDAVQAL-DIALKHS-V-SYRDDVKTFA-RAIFDPTKV----KPLG--NGAEVWLGYQQSLRPSQGG-LTLNVDLAAT
AFLQPQPVIDFLMRATGL--RSPRD--FNRLTPQQHR-TASKAITG-LKVEVRLG-GTFNRK--YRA-KGLMPKGPADLT
FHNE-----ADGKEMTVAQYY-EEHYHISVKNPEVPCINVG-T-P-TKP----------VWLPPEVCWIASGQ
>EP00210_6357
KVKAFCNLFELS-----WETDIAFQYDVTIEPV-P-T-RI-RTE----LCR--TIFAAV-RAGMRLPL---------SY-
D-GRNILFVPGGPI-------ADLSP-KRVKVM------VDDKEKS--YLVSLKPTP-NV-PLNQIRQYFEDV--SMDLP
--RPAVAAL-DVAFRHI-A-SMDPRNSTIG-CGIFTKDRL---AQMIS--PGVHAWAGYTQSVYPCQSG-VYLNVNSCFK
PFVNEQTVAEFMVEAVSSIRRVSADQ-MNAYKQVEIRLRLSSELKK-LKVKTIHN--PRRETY-PNL-AGFARGTSQSTT
FKD------RSGRTINVVEYL-KKDCGYTVKYPNLRLLGTL-K-K-DKP--------SRIELPPE-CVLIKRQ
>EP00218_7336
PTMVLANHFKMSV----DFSKVLYHYRVNID---P-E-TS-FRG----INR--MVVEKL-FA------EKFETH-AYAY-
D-GRFDAWTSNPLDL--GE-EATGAK-YDVILD-PQK---GRDERP--FLVELKLVD-AA-PLQLLKDYVDGKL-VDARP
--SLQIQAI-EIMLSNL-A---LKQFTAGG-RKFYTDTFPR---IDIG--EALELWKGFYQSVRLTQKG-VMLNFDLANT
AFYKPMPCLEYLRMVCKGG--------SNGPSRSALI-DAKKKITK-LFCNLVHL--PDGVK--KRC-MGLTPESASEYK
FQLG-----REGPEITIENYY-KEKRGIDLKYAHLPCLMFG-A-G-KRA----------CAVPIELCAIAPGQ
>EP00229_93
PITLVANHFFVDV----RRMVELSLYDVTIT---P-P-MP-KERSPARLCR--TVMKEL-ASRYK-------WP-PLAY-
D-GSKQLFAPSGHEA--KEHRQDGVT-YRVERP-DDL--PGDPGEE--FLVRIKFAV-PV-RVDAIDAHLRGDP-SELIP
--AAAFQAL-DAILRHE-R-AMNPLWVSIG-RNFLDSKNT----VKLS--GGFEVWKGYSLSARPTQGA-THLVVNMAAG
AFISEQSAVDRLCVLSDG-SGGPEAPRLPRLDERTWR-EAHAAFKG-IKIELTHF-PGSRRK--KTC-RGLTKLPANRQM
FRD------DTGRRH----------HQRRLKYPELPCVICG-T-S-AKP----------VYFPLEVCHV-PAQ
>EP00247_44017
AEIIVVNHFKVKD---TFKFGNIHAKRMTVV---P-P--------SVDLHR--KILEVL-KVRMK---ETFGSI-PLVY-
D-GRDSLYSNMAFP---FG---TLCE-RYTPLPS------KQQPPH--YDVKLEPRG-PF-LGNLLQKYIEGDD-MLSLH
--EEYINAL-RVIMQEH-Q-RNSSRVVQSG---YYYPDASYT--TPVN--KFLNSCTGFFKSLRPTKQG-LVLNVDVAQC
WFFTSKTILDYVLEMMAR-QLVPNK--QAELSPQQRD-FCLNLLVG-TKVILDYYPGEVVRK--SKV-EGLSHSATSKLT
FMKQP----ENVDNVRVTDYF-KEKYAKEVQWKNLPCLILK-S-T-NGK----------VYVPMELAKLSPMS
>EP00269_17061
KVTIRVNHFKMK-----VKDAPIFHYDVSIH---P-A-VG-SKG----IAR--ALERQL-VSQYRA--SELNNL-LPVY-
D-GSKSLYTARRLP---FE---QKD--FKVTLP-EEE---GRRARE--FKVTIKFAA-EL-DPYQMDLFLEGA--VLQAP
--YEFLQAL-DVALREW-P---MKSYVPSG-RNFFDPSFGR---LALE--GGFEAWKGFYQSVRPTMQG-LVLNVDLSAA
AFYEALPVLEFLKKSLPY----FDP--SRGLSDGDRA-KAKNLLNR-LKVEVTHR--NIPRR--YRI-SGLSLRPTKALT
FTT------DSGQEVKVVDYF-WTTYKHKIQYPELPCLELQ---G-RKT----------TYLPMEVCKLAAGQ
>EP00286_14246
RVAARTIFYRLRMD--KLDGVNIFQYEVNVK---E-Q-GS-SEFE---LSK--GIKLDV-MKALE---NKLGTA-RFAF-
N-PAPTLVSPFKLK---PE-EVEEMS-LIVDVP-KPN---EKRKRN--FEVMLRLTR-ED-NVRKVLDEYQG--------
NLIHLLTSL-NVVFHCE-PL--QRMDASRG---HYTTMRSIE----IS--RASEIYRAFTQSVKLAERG-LVLNFNSGAA
VFYKQMMLSAFLETLINM--RAFQT-----ADENEAK-KVNDLLVKLLKVTFPH--KGKKRQ--ETV-KGLAFDKARDVT
FFNKN----EDG-KVRMTDYF-RDTYNINL-LPKVPIIWTG-T-K-KKP----------SYHYLLHAQLAAGQ
>EP00286_22528
VVSAITNYYRLKMDQH----VNIFQYEVIVK---E-Q-GS-TEFE---LSK--GIKLDV-MKALE---KKLGTT-PVAF-
N-AAPTLVSPYKLK---PE-EVDEMS-VVVDVP-KPN---EKRKRN--FEVKLRLTR-VD-NVAELLDHCQG--------
NLIHLLTSL-NVIFHCG-PL--VRMIASRG---HYTKTNFQQ----IS--KASDLYRAFSQNVKFSEQG-LVLNFNSGAG
VFYREMELVDLFAPLIRM--DAVKR-----LDQNELK-RVNKLLGGLLKVFFPHT-KGKRRQ--ETV-KGIAFDDAGMVT
FLKKD----EEG-KVRMLDYF-QDTYNMKLSV-DVPIIWTG-S-K-KKK----------SFHYLLHAWIAPGQ
>EP00286_26052
GVQALTNHYRLNI----QLPMVLHQYEVSIS---E-K-GD-GENK-----K--CVKLAV-MEALE---KRLGGG-YA---
H-DDTCIVSPKKLK---PE-EEDEMS-LLVDVP-KPN---EKRRRQ--FEVKLHLKK-TV-VTRQIVEAFNSN-TSAATP
QITHYVNLL-NKVFQHG-PR--QRMAASKG---FYSAAERQR--LNLS--AISHLYRGFNQNVKFTADG-LILAFNSGGG
AFYKDMWLHELIAQHLDA--RAFAA-----RSQQELK-KVDNFLKHMLKVTFPHQQQKAPRL--ETV-RGLAFVEVDDVT
FLSPDNPDMHDGSRVTMGAYF-QERYGITLDR-NAVLVYTG-S-G-SRK----------SFHCLEHAKVTVGN
>EP00294_681
HVRVMTNHVVVRT----SPDLVVHAYHVEIEGISPLED----------DVRS-RIR-DL-------------GERCIIS-
D-GRHTAFIPNKLE------EGDLICESEAEGP-------NGKPWK--LRFTFALTD-TF-VFREFQ----GKQ----LN
--HDVVRSL-DIATRFA-S---SFKFFLIN-STLFNPKSFSAC---SS--PGSCFLRGQYQAITHCENG-FTLNIEPAAG
VFYEPVSVYKYLEKTLGSS-RAFMS-----GDPRSRR-DATRAMQG-IKVEKTHM-----RSA-FTI-KGFADRSLSEEY
F-------DLKGKQVSVADFF-RQKYHADV-DPRAPCFQAG---E-SRECCTAKLPKPAQSVPLECLQIIPGQ
>EP00294_5166
PVDVRCNLFPIT-----SQLPELFHYDVELAT--E-K-LR-PKV----INR--AIFLAA-KALYGV--PAWGGV-PLAY-
D-GIKNIIAARRLP---FE---DQT--FPVEFE----------ERT--FTIRLRLVA-II-GMAALSELLQGR--SFDLA
--QDSLMAL-DIVVRHV-P---SFTLTSVG-RSFFDPKMS----HYLG--LGINACFGFHSSVRPTQSG-IALNCNTATT
SFVGPVPLLELCSQLLGK-RDVMDM--RAGLRPQERL-ALLKTLKL-LKIHVVHI-GDQRRK--YAI-SGISTQSAEDYK
FDVP------GKGKISVAAYF-AQNYK-ALQFPRMAMVSVG-N-K-TPP----------AMLPMEVCVVLAGQ
>EP00295_6096
PTTVAVNHFAVNVD---IPA-EIFEFKVSFNTIGPMP-----------NLREFELINEL-SRRIQR---------PIAF-
D-GKTQMFVGEPLPSKPFDEPGDVLTHVSVTVE------RQGQP----LQLNVKL--ESV-RL--------GKP----YP
VAEENKQCF-DIIFRHSL----LTRCVPVG-RSLFD-DMNDRM---AG--PGFETWRGHYQSLNPCPRR-MTLNLDLTTH
VFTKPMNLADFVRELVNP------------REPAAFH-HVRGXIIG-LQVTTIHRP--DARP--IKI-KAFCXMSAARMT
FPK--------GREVSVQEHI-ETTYQRRLRNPDDMLVECGKPDA-SKPT--------LQLLPMELLMIVDGQ
>EP00314_33413
PVRLFSNFSPVRV---REGGVEVHQYSLAYLKG-E-E-LE-LRTT---RRR--DVLLEF-KDNIDVAFGVREGA-AWVW-
D-GDKIFISTRRID-------------LSMERP---------------LKLTWQYAR-SL-RL-----------------
-EGDHREVY-DLVLRHE-Q---SMMFKAVG-KAIFNPDRQTW-RDRFQN-LNKTLWLGHRQSVVRGEGG-PMLLVDKAVT
CVLRPVKLIEFLCVELGL--RQHRK--LST------Q-ELAAELRK-PKVLADYAEWEHKRKGGRPL-TDVSDKLPREHF
FETPQLRQQHPAAEISVQDFF-RLRYGIELKHPELVLVGFG-K-G-GR-----------NLVPMELCDFVGGE
>EP00323_13620
--------F-----------------------------------------------------------------------
D-GSKILYSSSALA---LPGGEERLT-----------LAFAGTKRQ--VTVTLSFAA-TL---QAGERFASGL-RADD--
--RKHLAVL-DVCFKHA---STSVGLKALG-TALFDARSQRAWIRAIGN-KTFELWKGKRQTIVMTAKG-PMMQLDAAAR
VMLSGLKLDDFVSKLVRK--QPEQ------LQMEDFA-KLDRMLRK-VKISSTHCR----RS--FIL-RGIDIEPCSRSM
FPCTD----ADGKEMSVAAYF-ADKYDHPLKRPQWPCVCVG-P-A-NDPH---------NRIPLELCSIITGQ
>EP00403_48274
EVSLRANSFAVQIKGS-----KLVWYDVNFDSAQP-EGAQK----PGKQKRW-LAMKTL-MEELRIK--------RWVF-
D-GTSRLWTTSGLQ-----ALKGKTS-YSTHVD------DGRAPLK--FLIAAKDAQKCL-DI----AWLAGPAGSEE--
KFMEVKRFL--VVLQQKFPAESKGQLCSKG-RVYF--QSQLLDETELK--YGRELLFGYFATLEVVESSRCVLNLNISAA
VGLPETEAVELLVSMLATLTQSSKNYY---LHDKQRPPELKEA-KGRLKAVTTHR-GS--RSG-LLI-LDLSWESAQDLK
F-------DWEGRWVSVYDYF-YYKHGVTLQYPFLPCLELG-----KRK----------NWIPMECLKI-LGA
>EP00428_86569
XLIVSSNHFLVNP---SACPDTITLYHVHLYRVG----GS-NASEDSRKSM--MAMETL-RNKYPLW--KENLI-GFAY-
D-TKSALFTTKNLG---LT---NADG-QPFHSE----------------------IV-AL-PIRYRVELTE---VARNTG
--TEKVRAQ-EVAALMY-GRPT---WNVVN-SSVYSDRGDTV--RPIG--QGGILAQGWFASLKPCMAG-PMLTVDLSCC
AFLASGCILEVMARAAGY--RDVAMFIARGLDNKKLR-DIDRTIAK-VKVKVTHL--GFWKI--ARH-LG-PPANHRDSV
FE-------HEGKEYTVEQYY-TMK-SKRIKYPFLPTLNMG-S-A-TKK----------ELYPAELVDVPSGQ
>EP00455_5504
SIQLKTNLYRISVG--D---VEVHHYDVTFS---P-D-VS-PA-----AGR--RLFVSL-LDTYK---DIFQ--SAMVF-
D-GRKNAFSPRPLS--------DRSISLKINEG-----------KG--IRVMIVWVA-SV-PLSSIHDYLAQR--SSIRP
--RTALQAI-DIAARFA-A---ALKYEPLG-RSIFFPEKRDM-VRDLG--DGVDLWLGSFQSVRLGADG-LLLNVDIAAA
AVVRPGPLLDLAMDRCRA--RHPQELC------RNLR-ALRMACKG-LKVRVTHR--PTMRA--FKI-SGLAERAADQDF
FEL------KEGGQISVAAYF-EEKYGGRLRYPFLPCVLVG-Q-G-KKV----------TSLPIEVCEVVPGQ
>EP00455_27853
KFTIDSNYYKLEF----NPQQKVYFYDVAFE---P-E-VR-SQV----KCR--ALLEQL-RAKSA----AFRGV-FLAF-
D-GRKLLFSNKRLA---GT---PIS--ARFHLPTEED---MKRP----VNITITETA-EV-SFGPLKEYLDGAYINFPHP
--RASLQAV-DVIMRNY-F---TRTCQSMG-RSFFRPSQD-T-VTDIG--GGACVWAGHFQSVRATQAG-LCLLLDTAFI
PMFKDMPLIDYVAAAIGK------P--AAQWVPQDVP-RIEKAIRR-VKVEITHR-G--ADS--FVI-RGLSNKSASADT
FEL------EDGTQTDVASYF-ANRYGAVLKYPRLPCVLLG-E----RR----------NKYPMEVCRIARLQ
>EP00455_34814
KV------L-----------D---RLD-------K-ES----------LAR---------ASQ--------------AV-
KAG----LS---------------------------------------YEVTFTLAN-QV-NLASLSAFLSGQ--SNEVP
--RTALQAL-DVAMRYY-S---SLQYLTVK-RCLFYPDDDTM-KKKLG--YGGELWFGHYQSLRPTQRG-LMLNMDVAAV
AMVEPGPLLEHLVARLGL--RQIDQ-----LKPHHAP-QMRRFARG-LTIQISYR-GK--RN--YKI-RNLDSSPDD--K
FE-------SDNKQVSVTKYF-QEKYKLRLRYPHLPCVVVG-T-G-DKV----------QYLPIELCTVVKGF
>EP00457_769
PIGLRVNMYPVRY----PGTKSTFQYDVAFI---P-E-AK-SKV----FQR--ELVDFL-IKR-----PVLRAG-TPVF-
D-GQSLMWTATELA---LQ--AGGVT-YQVDEE-EKKTKAGGKVRV--ISVTIRPTRAEI-DMTSITEYLKGT--VREIP
--RMAMQAL-DLAARQF-AFSNSNIYHPIN-RSIFYPNRPNY-IHHMG--GGGQLWQGHYQTIRATQLG-LMLNVDVSAA
VMVEPGPIINYVASSLRV--RSCQD--LRW--PKDLR-AVAGAVKG-LKIEVTHR-GEARRR--FRI-VGIAKLPSDKET
FD-------RDGVRISVAKYF-QEQYKFRLQYPEMPCLLVG-S-T-ANP----------ISMPMEVCSLVKAQ
>EP00457_1100
PFTVRTNMFQVQF----APNTPIYLYRVDFD---P-E-IK-SRV----FSR--AVLDAL-IAK-----PQLRAV-LPVF-
D-GKNLMWTCKELA---KSPMELTITEDAVDEH-TTKQAASAPARK-IKSVNVVIAA-RV-DLQALQIYLEGK--STELP
--RSALQAL-DCVTRQY-SYANTHLYHPMG-RSVFSPQQP----QELG--GGAVLWQGHFQSLRATQLG-LMLNRDLSAV
AMAQPGPVTDFVLAELGK--RSLAEI----KFPGDLR-PMAQALKG-LKVEVSHRKG-RRPS--YRV-VGLDNKPAHDQV
FEYE-------GERISVAAYF-NKVYKIKLQYPGFPCLLLG-S-D-KKH----------SCVPMEVCTVVKAL
>EP00473_717
RIPLYSNFFAVTC----LPSADLHMYNVQIT---P-A-VP------KAVNR--IVMAAL-RDNVP---DLFERL-TFAY-
D-GEATMYYPKRLS---WQ---SRV--ETVDVP--------DRRDK--FTVKLEHVA-VV-NMATLHEFLKGG--DLDIP
--QDCVQAL-DVVLRTT-P---ISTCTTIG-SSFFSGRNT----APLD--AGAEIWFGYHQSLRPAHGR-LLVNLDVAAT
CFHRAQAVTDLIASVTRK---------LEQIDESSRT-AIRAELAG-VKVCAKHR-AGQKRK--YRV-HDIDKQNALEFV
FDIE-----ENGRKVNVAQYF-EERYQVKLKYPNLPLLIVG-N-K-SNG----------ARLPMEVCDIVAGE
>EP00474_8327
PVKLLSNFFCVET----VPSADLHMYNVQIT---P-A-VP------KNVNR--MILSHL-RDNVP---GLFENL-TAAY-
D-GEASLYYPKRMS---WA---SRV--EIVNLP--------DRRDK--FTVKLEHVA-VV-NMASLHAFIRGS--NLAIP
--QDCIQAL-DVVLRTT-P---IASCTTIG-SSFFSGKNT----SPLD--AGAEIWFGYHQSLRPAHGR-LLVNLDVAAT
CFHREQAVIDLVTTVTKK---------LDQINDSNRP-AIRAEVAG-VKVVVTHR-PDCKRK--YRI-RDVAKENAIQLK
FTIED----ESGRVTNVAAYF-EERYKTKLKHPNLPLLIVG-P-K-EKP----------TYLPMEVCRVLGGE
>EP00475_35432
KIKLSVNLFELTI----DPRAEVFLYAIVHPEN-P-A-----------ERRE-QVVNSL-ITEFA---DDFKGV-ALAH-
D-DARMIYTALPLG---FE---SKE--FVVPYR-----------TE--VRLTVQSAA-SV-TLGSLLEFSKGK--SSDIP
--RDAMQAL-EVILGHY-P---KATLTSAG-RGYFDGKTV----FEIA--DGAEVWLGYRQSVKICQDR-VYINVDMANS
AFRSPRPILDVMCDIERT--DVYQLIENRGLPADVIN-RAGKKLKN-LKVEASYM-G-GKRT--WKI-NGFSRLGAAQHK
FPG------EDEKEITVLNYF-KTKFKINLQYPNLPLLHVG-P-P-KKN----------IMLPVELCSVAKGQ
>EP00500_10048
TFKVDVNYFRVEF----RDSMLVGQYDVSVRAP-P-D--------PSVVKR--RVIDAL-QHQLNRMFAARPAP-MLAY-
D-GESQLYCPEDLEPFLPETALERLE-RDGDIPPATE---DARARAATFHVTIVKVN-DI-PLSILKDDDA---TRTEGH
--RHALQAL-DVVLLHS-L-AMNQDLVPVGNNTFFRPHRP----DSMG--NGLELWGGFRQALKVCNGG-LFLNRDLAWS
AFHEPCHVLDFLAKLLDM-PRVAGT-----LPDRMLR-DVDRALRK-LKVETTHVK----RK--YTV-SGITRRSETAES
IMMTLGEADAEPREMSIAQYF-LETYGKELRFPGLPCIVVK-K-R-RGD----------TYLPLEFCRVKSGQ
>EP00503_3359
-ISVTTSLVALKWR--AIRPFSIYKYDMKLVVV-E-N-RK-SAS----FNK-MTVIMAC-MESLKNNF---------WS-
D-FKSLFFSGESIP---------QTT-FTVPLD-----------RQ--VEVTLTPTE-TI-TITNLE--------TDA--
--ERFIQAL-SITFETA-L---DKKLYCVGTRIFF--------TFGID--KGFEGRLGVNYNFRMTERG-LLMSVDKTAS
SFVIQGPLLGTVKSICGHN--------TGMISPKMIK-DLSNMLCG-VKVITKYQ--GYSRQ--YTI-RKFSNMNATTCK
FKVD---ENGKDKEVTVAEYY-RTTYHTKLHYLKAPLVETS-SK---------------VFIPIEVLYVKPNQ
>EP00601_21535
VGSVRTNFFPVTT---RGLPPTIYHYCVSIYKYNP-EQGE-QREEDSAYTT--NVLKRFLMDTLLGWSSQDHSL-GYAY-
D-GQLALYSTKKLV---F----------PRHTEEKRD-LLGGRAPQ--ARVTLKLTV-DL-PLQYRKDAAQ---TA----
-----VQAL-DVALLGF-ARSQ---WILNG-SKIFQARGGQE--YDLG--PKFGLL-GFYASMKETRSG-LALVKDISVT
CFLRSGPLVDLMCKLLSC--RGAEDLV-QGRD-SGMR-EALQLLKN-CKIYTTHL--KQTKL--LRA-FG-PPADSQDST
FED------DQGNQITVAQYF-ASKHAPRLQYPGLPTVEWG-S-K-NRP----------IRCPMELVEVIAGQ
>EP00612_2863
PVKLSCNHYSTDF----NKNAVIYQYDFSLEGI-P-------------SRR-TSIMNRL-IEQNK---NHLGNG-NVAF-
D-GRSILFASPELA---IG---KEAI-LQVIDS-PQK---GRREQK--FSAKLTLTA-TR-KLIDVDNYLKGS--KKEYP
--GDCITAL-DVVLRCI-P---SQKLSMAG-RNFYTPSSD----RQIS--GGAEVWTGFYQSLRIGQAG-LTFNTDLAVS
AFMRSMPLMDYICEQMKF--RNAQE-----IERANIR-NLEKVVKN-ITVNVTHR--ETKKS--FKI-AAISREPVSQLR
IPK------EDGSEETIAEYF-GKKY-FRLRYPNLPCIRIG-P-A-AKN----------MYLPLEVCNMVGGQ
>EP00641_10237
TVPIQSNHFSVTLN--VTPETEVFKYHVAIERSPP-E-KV-FEVRRKSLVR--MILNEL-IRQNE---EKFGGV-RVVH-
D-GMSSIYAPEKLA---WD---EET--FKNVNP-EGK---GRPPPT--FDVKIKLVE-AI-PFCTLSDYYSDPE-VNVMP
----ILQAL-DVAARHL-G---AQRLIGVG-RNFFSMKKT----HPLK--GGKELCWGYHQSFRLARDR-LLLNVDTAAT
VFYAPGPLLDIVTAALNV--RDIRD--TRHVDQKSLK-SLTRALRR-IEIVPTHR-S--DRK--RTI-NGISPEPADST-
FEE------IKGQKMSIVEYF-SARYNITLKYPHLPLVNLG-R-K-NRP----------NWMPIELCQVAPGQ
>EP00650_9252
KAAIVVPVVNVKL----QLQGDVYHYDVAMGEASP-K-AL-AEK----IMR--ALVAT----------------------
-----NLYASRQLP---FE---EQVF-DGLDIG--ER---RGVDQTVLFRATVKAAE-AV-RMHQLSAMCEGR--LNYTP
--QDALQAL-DIVMRHT-A---SQRLTAVG-RNLYSPQGA----RYLG--EGAECWMGYFQSVRPTQNQ-LVINLDLAAT
AFVKAMPVLQYVAEAIRA--RDGRV--PASLTPSQAS-MASKALRG-VKVETTHR-PGMKRA--YRV-NGLSPRSAADTM
F------EDDKGRRLSVAQYF-AENYR-RLNYPNLPCVHVG-A-Q-NKK----------TYFPIEVCHILAGQ
>EP00656_8487
EIRLKANVFEVSMQEN----AGIWGYVIEITPRSP-E-----------RDRKLKVVNDL-REI-----FNTHGI-RLEW-
D-GAVVAITNKEIP-------PELLL-TEINLL-PKP--GSDRVKM--FDVKLTFNR-SY-DVKQLLKYMKGSR-GAELK
DALFAMRML-DTILRAS-SLIENLQLIKVG-SKFF-PAENTKQALNLE-----VLWKGWHQDLKALPST-SALCVDVSFS
TFMLMIPVDKFLKKHFGMG--------IRDLGAKEAK-AAEKILKG-VKIRTKHLKGE--RNE-HDI-AGLSAFTARTKT
FRKTPEDEVENYPEVSVADYY-QETHKIKLYYPDLPLLVMH-P-K-KKG----------IEIPMELCYIKEGQ
>EP00658_952
------------------------------------------EKK---FAK-LKAISLL-VERL-----KTHQI-TAKW-
D-GKDILVTNKEIP-------ESELR-IQIDLN--KE--GAPRPKL--FDVTLVHNR-SV-PADLMRKYMHGNT-QDELK
HAAVAVKMM-DTVLRAE-SLVEALQLMKIG-SKFFVKENTDKPADDYG-----VLWRGWHQDLRALPGG-SALCIDVAHA
AFMAMISISKFCKKHCNRE--------TSQLTPEDLK-KCSKILKG-FKIRTKHIKGEFMREG-KDI-IEFASETARTCM
FRPTPPEEADKYPEISVYEYY-KEKHGIRLDYPDLPLVWVH-P-K-SCG----------LKIPMELCYIKEGQ
>EP00735_6163
AIKLYANFFAVKVQ--E---GKVYQYDIAFQ---P-E-MP-SPA----GRR--LAFACL-FEQHQ---KVFK--LPPPY-
D-GDKTFYLLENIC-----TDLKVRT-LPITLP-KRE---GDEPRI--IDAQIRMVA-TV--------------ERKGAP
--KEALRHY-EVLMRNS-L-AGKPGYVGIR-RSFFTRGQDP---PNLG--FGVELWRGFFQHVRNTQLG-LMLNYDVANC
SFFQPINLIEFS-YCMGRAMREIQAHG---LNRAQIL-AIEKETRN-IKIQLIHL-GD--QK--RTC-FGLTAEPANKLK
FNHK-----ESGKDYIVSEYF-KDKYKKPLTFPHFPCVKL--H-K-EKP----------IFIPMELCLISPGQ
>EP00735_9028
PIQLLLNYFQFKH----NPDQVSNLYDVEIFKKFP---VDRARG----LKR--AVLKFA-QEQHA---QVFKNK-LPAF-
D-GNKLMYYPGHLF-----PAKKTVT-LPVTLP-PKEEGKGGKDRASVFELKITLAR-TL-DRRQLQQYFDKK--LPEVP
--QDVVQSF-EVVLRES-L-ATNSNFKLVK-RAFYDPANGQQPDIQLG--ECAELWRGYIQHVKATVNG-LALNFDVTGG
CFYMPLVLTHFVGQFFQL--GGPQD--LQRFNQSQRS-NLDGRLRG-LTVTLLHL-G---MK--KKI-FGVTREPASRCM
FPNKK----KGGQEESVATYF-AETY-RPLQYPNLPCIQV--H-P-DKP----------ILLPLEVCQLTPGQ
>EP00735_9079
EIQCKVNMYRLRF-----NKVLVFHYSLRIDEV-P-L-----------KLR-ADRLDVM-SRAIR---APLNNY-AVIY-
D-SAARNYTPTELS-------SEALD-FKVVIR-VDR--IPARERT--YHIIMTLNN-TV-DLDALN----GQL----TP
ESLMGVQVA-NTLMNHI-AR--MKKNLIFG-NKQFNPKDENH-SFRLR--GGDLGVIGHFLSVRPSELG-AFLNINTAAV
VLRGGLSLTDYLQRKFGN---------LRHGAAYDPR-PLRKEVLN-LKVETKHL--AYKRT--YTV-KGVGRS-ADEER
FECAE----FDGKMVTVAEYF-GRKYHMRLKEPHQPCLKL----G-NRN----------ILLPIELLDIAPGQ
>EP00744_10703
ARDV---H---------ARRDRSRSRDREVSRG-P----------------------ME-AERDR---SPSPKG-TYAP-
D-LKTILKQSADDD-------QEQV---------LRE---SGMRRG--FVVKLQLIC-SF-NSDELVHFLRGHY-TKEFP
--RRELQAF-DMVLRQW-R---SATTAVVR-RSFFLPDPETM--LYIA--QGLDGWVGYFQSLRPTQNG-LALLLDLSVI
AVVSPGPAVEFLKDRLGC--RDEHD-----LARKSRR-EILRAIKH-LRVKVTYK-SKAKCK--YTI-SDVSEEPANREC
FPY-------QGRTVSVADYF-AEVYHTPLRFPFLPCLRTK-A-G-QFD----------ISIPMELCRILPGQ
>EP00799_11855
PTKVLANHFKVED---IPAAKIVYQYDVAIEKVLP-P-MP-DRN----RCH--DLMNRL-GQQKS-----WPAH-KWAY-
D-GQKILFTAEEFL--------PQGT-VMYSIEAPSR---GAGPTT--YKIKIQPTA-AL-DISSDLQLFRGQ--QADYK
--RESMQAL-DVAMRQT-A-STLPSNRMMG-RGVYTQDGK----VKIG--FGTEAWHGYVQSLNVVQSG-LTVTMDKAVM
AMPLLEDMVQYVMDITNV--KLNML--GMRLTPQQIK-SLNEAVKKKVTVQVKHR-STGKVR--FKV-RGFTEQSARDCE
FELR-----DGQEKTTVEKYF-KLHHNVTLKYPNLPCAISG-S-K-KRP----------DWIPIECCCVVPDV
>EP00803_4715
PVNVMSNFFQMWCS-----AGAAHHYDVAIVLARPVE--------PWSVCR--RVMMKM-SEG-----NMFPG--GWAF-
D-GNKNAYTSRPIK---KE--------NAVRVY-DMD---TGKEKH--FLVTIRVAA-TI-DVKTLLDYVSGREFNQEFK
KLQDGARVL-DIVLRHA-S-AMNEKCQPVG-RSLYFRNSA---TKTID--LATEVWLGNVQSVKACQAG-LMLNVDTSAA
AFVEPLPVAPHLVSVYQK--TTEQQLRVRITDTWEFR-HLSRLLRG-LKIEATHL-GEKRRR--HRV-KGLVHA-ADTQS
FYNE-----EEKKDMTVAEYF-AS--GTKLKYPNMPCVDVS-T-G-HKA----------RFLPMEFCRIVQGQ
>EP00808_16516
PIGLRCNMYQVTF----SGA-DTFLYAVIIK---P-E-IT-SRV----FCR--KVIDKV-IAT-----KGMKEA-FPVY-
D-GNSLLWTCKQLP---ASPYQKNFTDLEVEGE-EGK---GKKPRT--ISVEIKEAVGRL-RMGTILNYVQGG--SIDQP
--RAALQAL-DLIMRQY-AYSNASLYHACG-RSIFLPHNQKY-ITDLG--SGALLWQGVFQSLRATQQG-LMLNVDLSAV
VMTRDGPLLDFILEALRK--RNVKEL----KLPGDLR-QMSQVVKG-LKVEVTHRAGKRKPS--YRV-LGVSMKPSSEET
FDYQ-------GKRTNVPEYF-EEVYKVKLQYPFLPCVVVG-S-K-VKQ----------STIPIEVCKLLAAQ
>EP00813_5345
RIDVDVNFYRVFVD--PLGPTEYFRYDISIIRR-P-N-AP-PSQAPKHAMR--AIVGEL-QQQHS---DVFGCA-RAVY-
D-GVATMYAPRKLG------DWTNRT-FERVTA------DDRRQAE--YDVTVREVD-VV-DVSDLWAHVH---HKATNA
--MKALQAL-DIVFNHM-A---SMRMVATG-RNYYSMANP----RVIP--GEKEICHGYHQTVRLGSPY-LFLNIDPVVS
TFYARQRLLNYVLTTMRL--RDVNA-----LQSLPIR-QWRRSVIK-LEVSTTHR--SQER---HTV-FDVGEYGADTMI
FD-------RGGVAVTVAAYF-ARRYCITLRYPDLAVI-----------------------------------
>EP00845_2495
RIKVYANSFRLSK----IPQRDFYQWDVQMK---P-E-TT-RP-----VTR--KIFEQW-MRQTGNVG---------VT-
D-AEHILWTVNDGI------PAAGQG-FEVVYV-EED---DSRRQV--FQLTIKFTR-MV-GMAALKEFIGTG--VGDVP
--QVAVNVL-QLICAYR-P---NMTFTAIHQWGFYKPYNP---RFNLS--DGLTLGEGWKQSVKATMGE-MILTIDMAKT
AFYPAEPLHRVIAMVFNK---------IRGVNPRDIRPRLSKFLRG-LNVKATHM----SRG--YRI-KGLSHETPDRAI
VKL------RDGGQCTVTQYF-EKTYAKRIQYPDFPCIDCS-KND-DMK----------ILIPMEFLVVKEGQ
>EP00845_7501
PIHVLTNFYAVDI----PHDLVVFMYDVRIV---P-E-TV-TK-----VNR--RVMDAF-RDLLNRM-LHGWEW-RAVY-
D-GAKNLYSPNRLP---FT--NDEIQ-YPVDLI-DDD---GRRRQK--FIVRIRKTS-EI-QMDKLNLYNSGKLSGESVP
--KDAIHVL-EVLLRQR-P---GAIFTTIGGGSFYSEVHN----TPIA--NALTVHQGWYQSIKPTFSQ-IKLNLDVSAT
SFYVSGPLLDTVAKYFNK--PHIEL--TRASDPHERK-RLERFLRD-VTIEISYRH-TGRKR--YKI-KGLFDKPCAQTL
IVTGT-GEGRIKQIVPIAAYF-QEMYGIVLQFPWLPCVVCG-S---KSD----------VVLPMEVCFVRRNQ
>EP00853_17972
PVTLLTNHVRLKV---DTPP--VFQYEVTVNIQ-P-PTKP-KPAK---AVR-AQVVLSYILDGPA---AGPAKD-AWVY-
D-GGAALFTVASGDLGTPDQRKEGVVRLLVRMP-KGA--RDASPAASTYLVRLRRTG-LV-DVRSALQQAEGDA----AP
ATAAALAVL-ELVSRAA-A-AWSPDSVRVG-SGYYKDEGQPL--------RGLKLLRGFRSSLTLGAEG-PTLAVDTALA
AVAGDGPLLQQLRDALGP---DPAA-----LAKQLR--RLEAGLAG-LEVKASHT--GFT----HKL-SGFTPTSAAEHT
FTDR-----DTGKAVSVQVYF-KSRYGVTLQRPDLPCA------D-KKG----------AALPVELLTVVRSQ
>EP00855_1988
PALIYTNHYKVNS----IPKSTVYQYEVIFGKG-P-A-----------FTR--LLWN---TRPVQ---EMVGNH-KVIY-
D-GRQIAWSATQLF------REKTIE-FETTVK-DID-TTALPEQK--YTVRMQLTD-KI-NLLLLQEFIQNRL-KND--
DIQKCFMVL-SNLLRQT-P---TQKFHILGSKNFYSQEKS----VPLS--QGLELWNGIFQSIRPS-----VVNVDVATA
VVWQSISLLQLVSRY----GVNPEQ--LATYPRQQRS-KLARAFKG-LVFFVNHR-GELRRR--IVF-HSFTDAGASEIR
FDMK-------GESITVQNYF-LRTYNKRLEYPQVMCCKT------SRN----------DILPLECCIVQSGQ
>EP00855_2534
SVVVEANHFPVTG----LSNLTVIQYEVIIGDS-P-Q----ARR----LPRE-EVWN---SKQVQ---AAFEKR-RVIY-
D-ENKLAWSLGPLP---FGG-------IVVSVS------GIASKSD--LLVTIRKVA-EI-NMDVLSKYLK---YAKD--
--DSVIQCV-NQLLRQR-P---SERFTSVG-RGFY-PDNFE--SLQLP--RLVQARRGIYQSVRPTLGN-LNVIVDITTR
VFWQEVSMMSLIERVTNS-------DPARGMPQDQLR-RINSLFCK-MKFYTTYMK-DLKKI--YTF-NNLGRP-ANMLT
F---I----KDEQKVTVAQHF-KDAWKYNLKYPNLPVVIVQ-N---QNR----------TAIPLELCFVIDGM
>EP00857_7730
PVGVLTNCFTVTS----PPHPKIQQYDVTWS---D-E-RI-KEK------R--TIMHHL-ITVDRI--FGSAGD-GAVY-
D-GVAILYIPGDQG---PD---VMHS-FNEGVA-PRP---GQDERN--MQVQITHSG-TI-DLLKLAPLVDGAC-LDGNL
--NQALSAL-NVAIKYR-A---QLQHPSLK-ATFYLPPQHQ---HLLG--AGLEAWNGYFTAVRPAMGK-IIMNFDRAAG
AFKQPGNALNVLLALLRL--RDPSE--MSRLEPKKRV-QLRRFLKN-AIVRFKFS-RDQNNK--YKI-RKVSDEGARDFT
FDV------GDGRRDNIAHYI-EEKYRTRLRFPSIPCVQL------TKI----------AWYPLELIEILPGA
>EP00861_2350
HIQVRTNFFAIKK----LKADVIWQYDVSIS---P-D-VP-AE-----KAK--QVWKVI-ETTIP----ELGGN-KMVF-
D-GKAQAYSAMDLG---ID---KVR--HKVELFDAAA---AKKKNE--FTVSIAFVT-KI-DVSELHAFLNGP--ITPNC
--MVAIQAL-NIAMSHK-L---FSEMVSAG-RSAYRPQGA----QNLG--GGVEKWDGVFQSVRPGQGK-LYANIDIAST
AFMKGGRMDDLMVDILRA--RDQND--LKRLQRHDII-ALQRHFKG-ASFTVTHR-GDFKKR--YKI-SEISASPADKIT
FDQET--NDGKKKKVSIPEYY-QTAYNLRLKYPFLPCIGVK-ARE-GQT----------MYFPVEVCNIVPGK
>EP00863_2379
IVRVETNHCKFSE----HSQVDIYQYDLSIM---P-E-IR-NPK----VAR--LLFDEM-QKRYKD--SLCGEY-SLVY-
D-FARNVYSNGPLP---FG---QSMS-VEVDRM-ESS---LVSPTQ--CTIKIVQVA-VI-PIQALLEFLNGRS-QTSAS
--SSFITAM-NVLFKYH-T---SLDHFTWG-NSIFRPGKS----FPLG--GGLEAWRGIHQSVKPTKGQ-LLLNINSTAT
AFYTPGPLLDSIVNVLGR--RSPRE--LRQFAPEERS-RLVRFFKG-VTIRTTHR-GEKNFQ--YKF-EGLTEKGADQTF
FPSS-----DDQMDIGVSTYF-HQTYNLRLNHPGLPCVLV----K-KGR----------VFLPIEVCEVVRGL
>EP00866_2005
TVSLTTNMLALRG----SINKTVYNYLVTFQ---P-E-VK-SS-----LAH--IYFLKV-LKVHS---EHFKNT-KVAF-
D-GFNMLVADIKIP---DK---ELE---------QST---GSRQQL--FKMCITFKN-SV-DFGDINRFITNR--ENVDI
--SLHVQML-ETILRHH-Q---QCNFYTER-RRAFSGTER----QSLP--GGLELWSGLTQCVKVTNKG-LLLNADMSFA
VFYEEIPLLELVRKLKNI--GPGER--LEGIKEHEFR-DLDSFLRG-AKLTTTHL--KTNPK--FKI-SGIMCTPASEVY
FESR---EGTCEKKMSVAEYF-SERH-FPLRYPHLPVVVLK-K-R-EIE----------LYFPLEVLKVLPTQ
>EP00877_12844
--------TSAAA------------YTATAAAA-P-EPKR-API----NAR--DIIHAI-NDQYW----QSPHF-YWAF-
D-GKFNLVTPDAQGN--PE--QARRT-FEVTVG------TGGRRLT--WKVTFTHAR-MV-NVEQIRQYMQGQQEALDLP
--RDVRQYL-DWILREA-ALRGTMKCMQVG-RGLYNADNS----QSLP--GGIMAIRGFAAGCKATPHG-LAFNIDAIAT
TVLNNINLADYMAEVVGM--HNPAQ--LERHGPDGAR-KILRAVKGR---KVYHKKGEKTMK--YTI-QGLTPEGAHECE
FSLNR-DDGSHATTITVEQYY-TDQYRKPLRYPRLPCLDMK-VSA-GRV----------CWIPPERCSFVPGQ
>EP00881_7864
AVNVLANHFRLDL----KAK-QAFHYDVAITAM-P-P-AR-PPRRPRPLVR--RVLSKL-AET-----EKWP-P-GWAC-
D-WAKSMYAPTAMF---GDPHETAVR-VVVDLP------DGVSIKT--FKVVIKYAA-TY-DLGALERHVRGEQEAEEAA
GLRAALQVL-DVVLRSG-I-SARDNVVTVG-SAVFNAPGTEL-YSNLG--RGAEAWAGYKQAVKVTQDG-LAVVLDLAAG
AFVKAGPLLDIAADLLGR--PPPDL--ARSLSERDLR-SLSRELKG-VRVVVERQ-GGKAMR--KTV-WGLSKTGADRTM
FFYE-----PQKKEISVVAYF-QVAYGIALKAPRLPCVNVS-KDP-SKV----------VWLPMEMCRILPGQ
>EP00895_3297
GIRLLANLYKVHL-----SNISLVEYEVTIV---P-K-DE-TAK-PRALNR--AIFDKW-RELYA---QDLPGL-QMTY-
D-GGKAAYAVGGQG---AD--RDART-WLVDLP--RE---SGKARA--FDVTLAQKT-EL-KIEELMAALQGR--AADFP
--QHTIQGL-DVVMQES-L---AHSRSVIG-RSFFPPQAR----RSLG--EGLVMYPGHYQSLRAIQAD-LALNLDVAHA
AFLEEGPLIEYVSKVVGR-KLNPGD--QERLTPTEFD-RANKALKR-VKVTTDHM--RAKRG--YLV-LRLGEESAENTS
FAIKPSETDAAPVTKSVAQYF-QETYNVTLQYPRLQCAVVR-N----------------GRLPLEVCHVVPGQ
>EP00898_4858
PVRVLANMFAIKCQLT-----EAYKYDVKVVSGLPRKKVNE-----------LGLL----ADK-----------FAVAF-
D-GRAVAISPKRLT------SEDGTAVLELDIQ------VPGRHFP--LRVILKLAE-TL-AFPSMQ-----------YE
--RTSLAAI-DMFVRHKFA---SNNYINRN-RTVFNKDVAGES---LG--GGVRLLLGHRQAVLQTDNG-LALSLDFTAL
AVYDEKPEESYV-SV-----------KTKSLNDTTIR-VLERELKN-LEVVTIHLP--RQRR--FTV-KKITREPATELK
G--------LEGAEVSVAQYF-DRQY-GALTYPEFPCLEVGSSKKDDRTK----EKKT-LYFPIELLRIVEGQ
>EP00905_132
PVRVLTNHYKTSL----DGNKVLYQYDVAIAEASP-I-DK-LPAL---KSR--LILKAA-LAQARS--PDIPAL-PVAY-
D-GQKTLFTVNDTV---GG---TRT--LTARLE-KEE---EQSFDE--YRVQVQMVG-ER-RMTDIVDYVQGRD-TSARP
--QDMINAL-DVVMKEE-A---LKRCVEIG-RAFFSPENPA---TIFN--GLFHAYRGFFQSLRPTQSG-LTLNVDQAVA
AVMRDQPLEEFVGALLHM----DAP--PRRLDERQAR-AVSKAVKG-LKIEVTHR--SSGRI--YTV-MGLSPQPADQIR
FMNE-----EVGAEQTIAAYF-QSKYKKQLRYPSLHCVRMG-S-K-RKP----------TFFPIEVCKVVAGQ
>EP00908_2048
RVRLVTNSTRLNYD---FKGLFIHHYEVAFQ---P-N-NA-KLA----TRR--RLVESIAAKK---------GVQPWAY-
D-GDKILFVLGRLP---QEPPIESVT-------------KKGNPSI--VRILLRETS-QH-DLSALR----GPG----NP
DARPLMQVL-DIILKQH-H---ATIKTAVS-TGVFDQSDTTQH---LGR-QGLEVWFGHRQTVVHTESG-PMLQVDLACT
TMLAPISVLDFIMIKLRI--ERREE--LRLGTEHAY--LINKHLKG-KIVRAGHN-G---RR--WRV-RGLAVVPANVSQ
FTA------DQGRVTTVADFF-ERVYKVRLQMPHLPCLLVG-K-D-GNP----------TELPIEICTFVAGQ
>EP00923_54274
PIEVAANMFEITK----YPYEFLHHYDVTIT---P-P-SS-AA-----RNR--EVFEAL-EEIHRA--VEFGGN-AFVF-
D-GRKNAYTRRRLP---RD---SYT--LDVQVS-----------VD--VQVKIEFAS-DV-DLFQLVNFVQDE--INYTP
--HDAISAL-EIIFRHG-P---SKLYKTVG-RSFYSDEEA-------------D--------MR----------------
-------------RY---------------LNFEEVK-RVERHLKG-LRVETTHR--HPPRS--YRV-CNLTTKSANETF
FKL------QSGEALSVATFF-ERVY-GRLDFPMLPCVEVG------KG----------IFLPFEKCQLKKGQ
>EP00930_70373
TIKLVTNHFLLEFT--ATPEGTWLAWQVEFPIEEP-A-SQ-PRSS-GKAVRK-GVARFLEKADLRPE--------DWLF-
D-GGHRLY-TQGIQL-----PRNFASKHDVPIT------TGRPP----LVVALQPTQQSI-DLSSLTQSLSGSRGAME--
GAREALRLL-QVAIRHA---IDEQGSIAKG-RRIV-PQGGLVDETALR--HGRQLWMGFLANLELIDDG-CSLSLNYSAS
VGLPQMPAIDLVAHIIA--NRLERTWD---LNSKMLQTS-EAGLR--LKVMCDYF--GYER---YAV-VGVGTESANKQM
F-----ETETEKRNISVAEYF-KIRWKKELCCPGLPCLELG-----KRG----------NFVPIELITVLGGE
>EP00963_13995
KILVQTNVFPVYSEIQ-----QAVLYHLTYRDSGE-E-VEK-------ELRLFNILEEV-ASK---------GE-GLYF-
D-GAYSIYATKEIF------PGDELEL-----------DFEPRPKE--LRVKLKKTR-TL-DLASLEAVIN---------
--PATLNAL-NGFLKAS--QLRIPRLLNLR-HSFYN-DKATY----LG--GGVTLYPGFRQSVQQISKG-LGLKVDFTAN
AFEAPMVLDSYIERA-----LNPESV-YRKLTDSDF-HALKRLLKKK--VRTVHR--KKARV--YEI-RDITSMPAD--K
L-------KEEDPAYTVAQYF-EAQYGAPLKYPNLPCAVVN-K-K-GQKA---------NYVPLEMLEVVPGQ
>EP01025_18627
KVNVRLNMFMLESKAE-----FAHQYDLQVYKD-QN------------KYQL-ELY-QV-VRTLRLKF----GWDSAIH-
D-GRHTIFSAKQLA------QQELDS-LKLENG-----------RS--VYVTFKYSK-EI-DMRDLQQNLQGWL----VP
--QECVRVL-EAAIRNN-ALFREDMYKVCG-RQIFN-QQQGER---LGN-KFMELLTGYRDSVRVVQQG-LVLHLNTLYS
AARSPMRVSDFSRAI---------------------RNHLRMAMKG---IKVRHEVGKEKRD--YTV-YKVSELSANQHR
FQT------EEG-IVTVAQYY-YQKYKYRLQYPEFNLLDCS-K-G-ERQ----------TYIPMELCRIKRGQ
>EP01025_40539
DYQLLTNFVDISPNNV-----QVHQYQVEFTAS-P-P-VPR-------DLRQ-VVYDQL-AKQ---------GWIDAAS-
D-GTAVYFINSDI-------EQQEMD-FVIEGE-----------KD-TFRIQMKK---TV-AAQNLQELMQ-------DT
----AVQGM-NLEVQKL---RDDPGLLNLG---VFDKNQQSQN---LD--DGRIAWDGFQASVRQGQDG-LFLNFEDTVR
PLLKAGPVMNLFKQI-------GNQS----LRGRQL--VANTILTG-VKVKDNLT--N--FT--RVI-KEVSRH-DSSFK
F------KDSSGKEMTVAQYF-KQTYKYDLKYPKLNLVDVA-R-KQKRP----------TLIPMEICYIKQDT
>EP01029_11812
AVKIETNFIPVKC----GLNGGIYHYDVAFS---P-A-IS-KR-----RQM--QLFNQI-RDD-----PKLGGV-KVAY-
D-SSKSLFALSPLP---TD---KIL--FESFVE-KKD---GTKKKI--MEIKIKKTE-SI-AMGDVHNFLAGR--THEVP
--RLALQCL-DVAFSQS-L---FHDFIAFG-NSFYPPDASR---SNIG--GGCDAVLGLFKSLRPTQSG-LLLNVDQKNT
AFYRDINCVNFVAELFDASSCRGGR--DGRMSKEDIS-RASREMKG-LSIVLEHR--KDERP--KKV-TKLSFEGADQIF
FD-------GESGKESVANYF-SRAYN-RLEHPKLPCIVCG-D-R-KNP----------IYFPLEVCRVAPAQ
>EP01068_12170
-----------------------------------------------------GINA-----------KRKHGL-DKPY-
D-GDRYLYCDAELN---LS---------------------GTEKGP--YTCDVVFQD-TILDGEQGENDLRRD-------
--KVC-QCI-DIVLRHA-A---AES-CEMMKKNFFPHSATFDNQRIRG--TPLALWMGHLQSAIVQKCKQWYLQMNAAGT
LAHEETPLADWLRKLFSP--QARWP-----LTE-----------------EVWAARVDINKE--LKN-LKLIVQHAASYK
FD-------YDGRQTSVAAYF-RERYGITLQFPNYPLVQVH-P-A-KKQ----------TFFPMEVCVVQR-Q
>EP01069_2789
PIEVVANHYQLDIK--AGEKSIVYKHMVTIQ-----ETADD-------AVRKLEIMESI---------KSEHAG-SYAY-
D-GDKLLVSAKSIT---FQ-------------------------QE--FAVEITPQG-QV-DLATASTQYRGD-------
--DTTAQVL-DIILKEAA----KTTHEEVYPRKFF-PKSTNPEMVEVGRDGGASVWLGHFQSSSMSRNG-WSLLLNVTSA
LSFDTMPLTDFLAREFNL--RGNWK-----MTDMDLR-RATRAVKG-LKVETWY--GNTKRT--YKA-LQFVAQRADEFT
F-------DVDGTPTSLATYF-AQKYEIRCRS-DLPLLQVA-P-L-KKN----------TFLPIEFVFI-SRQ
>EP01084_253144
PVPICCNHYQVNT----RTKNIIIHYDVDLLDV-P-S----------AKLR--ALIKQL-SMR-----KELSAV-GVAY-
D-GRKNLYAHPPIE---IEPDGERVYEFETEYD-DEV---GLRKEL--YKVKIHWVA-SL-PVGELQELFK---FRNDTV
--HRTVSAL-DTVLRTA-G---GLRFQLIG-NSLFDSTRA----TPIS--GGVDLWPGVYQSLRAGQCG-LHLCVNTVTS
AFIRPEAVMDYIKREMGC--SDSDL--SRQLDGRRLN-RLKKCVKG-LQVRVTHR--DVKRK--YKV-VGISDVPASRLE
FPTD-----EEGHVSTVARYF-AERY-NPLKLPDMYCLKVG-S-K-KRP----------IYLPPEVCHIVGGS
>EP01103_18911
KTKLYANMFPVLD----FTNNDAEHYHVEFFEL-P-R-AN-SKAL---LKR--KLFQKL-HEQRA---KLLGGA-FMVF-
D-GQCNAYTAMQLP---NK---DIE--LVIPDP-EDD---GKDVRK--FLLKMRKVN-QI-PLALIREFLRGK--SSEIP
--RDALHVL-DVASRHS-A---SMTSRVVG-RSFFDLSGDQQ-VFSLG--EGAVARLGRYQSLMPTQSG-LMLNVDQAAS
AFVKDGPLIDLVAEIALKPLRPDEK-----LTANQIA-RLSKELHG-IKIRVNHR-GNMRRK--YTI-KKFSDKPLDQLS
FEEE-----KDGRQVKVADYF-MTQYQRKIIYKYLPCICVG-A---DGR----------TFMPIEVCDVETGQ
>EP01113_11139
KIVLRTNMFPVSIPKR----SMIYRYDIKICSS-P-T--------PRNLVR--VLVRELC--------KTLM---NMAT-
D-GAHTLLTPMAIK---TEPEGD----LKITLP-KEK--EKDRVRD--LFVIAKFTN-EL-DL-----------------
----DAQAL-QIILQ-----WCTGDVLVRG-RSVYYKAGPRG-PIPLGN-QGLELFKGVFQSFRLTDIG-PVLNVDTSFM
VAVSNHSILDFMEIKAQG--AGFND--LPTGNQAWLR-SLNDDLNG-LLVETKYGR----AK--FRLKSGDDKKLMGSLS
LGSGPGPAVHKAQVVSIEDYF-YEKYGIELEAPNAPVLIAR-A-N-AKNKGDGSKPED-PLLPPELCFIVPGQ
>EP01113_11140
KIVLRTNMFPVSIPKR----SMIYRYDIKICSS-P-T--------PRNLVR--VLVRELC--------KTLM---NMAT-
D-GAHTLLTPMAIK---TEPEGD----LKITLP-KEK--EKDRVRD--LFVIAKFTN-EL-DL-----------------
----DAQAL-QIILQ-----WCTGDVLVRG-RSVYYKAGPRG-PIPLGN-QGLELFKGVFQSFRLTDIG-PVLNVDTSFM
VAVSNHSILDFMEIKAQG--AGFND--LPTGNQAWLR-SLNDDLNG-LLVETKYGR----AK--FRLKSGDDKKLMSSLS
LGSGPGPAVHKAQVVSIEDYF-YEKYGIELEAPNAPVLIAR-A-N-AKNKGDGSKPED-PLLPPELCFIVPGQ
>EP01113_11141
KIVLRTNMFPVSIPKR----SMIYRYDIKICSS-P-T--------PRNLVR--VLVRELC--------KTLM---NMAT-
D-GAHTLLTPMAIK---TEPEGD----LKITLP-KEK--EKDRVRD--LFVIAKFTN-EL-DL-----------------
----DAQAL-QIILQ-----WCTGDVLVRG-RSVYYKAGPRG-PIPLGN-QGLELFKGVFQSFRLTDIG-PVLNVDTSFM
VAVSNHSILDFMEIKAQG--AGFND--LPTGNQAWLR-SLNDDLNG-LLVETKYGR----AK--FRLKSGDDKKLMGSLS
LGSGPGPAVHKAQVVSIEDYF-YEKYGIELEAPNAPVLIAR-A-N-AKNKGDGSKPED-PLLPPELCFIVPGQ
>EP01116_14864
SHKVLANFYKLK-----YQEQVLWQYQVDVT---P-E-VK-SKN----TMR--ELIEKV-SPQFG------VGK-GYAY-
D-GMHALFTSKELA---IQ---PLE--SRVEVH--KE---GQKTKL--FTIKIRLVS-SV-DLSMLQGYVRGE--TKDLP
--QVALQAL-DVVLRHQ-G---SIKFFPMR-RSFFYPDRKET-ISPIP-RSNVEVLTGHFQSVRASEGG-LAINIDLSAV
AVRKAINLVEFIATELKT--SPDRL--LFR-DRATLE-AVSKEIKG-IRIQTTHT-GGHERN--HRI-FGLAPETPDSYK
FTD------ERGNKISVTEYF-RTRYHIQLKRPDLPLVMVG-D-L-SKL----------PRVPMELCFIAPGQ
>EP01119_17187
LISLHTNMFRVLLD--KFPLDKIIHYEVGITNR-H-E-VHT-------DQRR-LLMKDL---------RYFPKT-CFAY-
D-GSRILYL-NPVT------PIEELKP-----------------QADFYQVSFKSTPAEV---SQLLEVLE-------DP
----TIKFLEDILLRPVVALYLSGEYFIRG-NSIF--QNKESL---LGE-PGKQLFTGSYQSLRRVNLG-VVLNVDLSYF
VSDWFGTIYEYLGLVLNKS-----------LKDAKVQDKVQKKLKG-LRVVTTYN--K--RK--YRL-SGVNWKLTAATK
F-------DHEGTQISVADYI-KNRWGKALKYPNFPLLTVD-R-R-NKDD----TDDTVVYLPMEFVSVNSGS
>EP01134_5361
KVKVISNVFKLQLEEC-----CLYQNAVHFYEV-PDE-IDL----DISLNR--KVIENV-QKK-----PDFP---KHAY-
D-GRSLMYSIEKLAASG----------FQTVVD-----------RRGVVQIKIMPTGNTF-PL-----------NTSPSP
--SDEAQAL-SVVLRPVV---------ELANRNLL-PDWSDKQ---IG--GGY-ALCGISSTMRICMAG-ECINVDATVA
ASPKPGPVMDYLGRALDL--QNMLAD----PRSSQFR-IASESIKG-LQFTTSHL-G-YVRK--YKA-KGLSTISAADHE
FEWEL----PNGKTVSTAQYF-KEQHNYVLKHPRLSCLLVG-S-R-TRP----------VYLPIEVCTIPEGQ
>EP01135_7963
GLKIFSNHFKVNV----QAPSTIFQYHVDISYDDP-E-KG-SQGKPVNVAY--NAIDQV-MKENR----EIFCS-PIAY-
D-GKTLLFSTDKLR---FV---NRKE-FFLTLE-SEE---GVDL---FLKICFNETD-VI-RMNEVLNRMLGY--SYEED
--NESLQCF-DIALRHS-A---AVQFTSIG-RSLFNSLNA----EHLA--PGADCWFGYFQSLRPTQCG-LTLNIDSAAC
VFVKSQHALDLVEEVCRG------M--PRELHGREWF-QVNDAVRG-VKVGITHR--KEKRS--YRV-NGLTKLSAQELR
FKK------EDGSEQSVEMYF-SRELGVKLEFPNLPCLHVG-N-P-KGH----------IYLPLEVCFVKPGQ
>EP00005_771
PQPLLANMFATIIN----EE-GLYMYDVKFE---G-D-DEYGLD---ARIKR-GIL--H-STLL------HDK--PFLF-
D-GRS-LFVHDQI-------PETSHN-VTGKRR-----------SD--KTFTYKLTP-TK-V---------------NFS
--TNQKYIH-SNIYRKV--E-RKVGLQQIG-RDMFDSTSPFVS--RVDR-YNVDIWPGYKTTIRNVQKG-TYLGVDLTFK
ILNN-KTALQLIGER--------------------------VSLNNKI-VLSNY---G-KLT--HRV-QKVNHNLSPQST
FQK-----DSSGTLVSYIDYY-KEKYDIEIRDKNQPLLEVV-E-R-GRRTSGEGEERVIYLIP-ELCVL-TGM
>EP00005_5244
PIRLSCNHYPFQLK----RN-NLYQYMIEFR---P-P-IE-SK-----GRRF-AVLRRI-AMDLLE------TE-TYVF-
D-GIL-LFLLHNV-------GEKEII-----------FEDRG--NE--FRASLILTK-TL---------------D--AD
--EIPSQFY-NMFFRQI--L-RIMKLKQMG-RQYFDPTRPI----KIPK-HRVELWPGYFTSINPNQVG-MMLIADVTHK
VLRT-DTVLDFMYEL----SSNRNN----------WKEIVNSQMIGQI-VLTRY---N-NRT--YRV-DDVMWDMNPRNT
FEK------RTGEYVSYISYY-SAVHGIDIHEGDQPLLLHV-R-K-RKGA----PDETIYLVP-ELCTM-TGI
>EP00012_8287
PIDLAVNHFPLVIQ----RD-TIYQFQVEFE---P-E-LE-RK-----GAKF-RMLAEN-ADTL--------GE-NIVF-
D-GRM-LFTSVKS-------AEEMKL-----------GTYNG--TT--YNISVMATR-VL----------------SPDD
-TDLPIQFY-DLVFKKI--L-RGLRLKPIG-RQYFDPTKAI----EIRG-HPVKLWPGYVTSIRQTKGG-VALINDVSHK
VLRT-DSVLTFIENCTR---EHGRR----------GRDAATQKILGQI-VITGY---N-QRT--YYI-DDIAWDLNPLCT
FTK------KNDEKITYKDYY-QSAHNINIKDFDQPLLLHK-V-R-RRNA----EDEEIYLIP-ELCNM-TGI
>EP00021_9217
KVRITTNHFMLNLK----SK-VIYKYSIEFD---P-P-IE-NR-----GIRV-KAMNNS-MPKF--------T--PFNY-
D-GTSLLYSIRDQ-------PTQLYPY-----------NTEG--KT--GTIKVAFVR-EL-AQ---------------DD
--RSLLQFY-NVFLKQL--M-LRVDYSIIG-RQYYNSKLKS----RIEG-KSLEYWSGFSATINPVEGG-LSLLTDVAHK
LVRT-QSIYDYIESMKRN---------------NMQESAINQSLEGKI-VIT--------TT--YRI-HKIEWSMNPDSK
FQT------QKG-STSFRSYY-YDQHKLRVTSDRQPLISSQ-V-K-RRG-----QNEIIYLIP-EFAFM-TGV
>EP00023_8943
PISVITNFFPVQVR----QNRSLFLYRIDYD---P-P-QV-AR-----DRRF-KVMKEF-LAA------------SLIF-
D-GDSLLFSAKKI-------QINSQN-------------VDG------VQILIKLAK-EF-DH---------------TD
--KSITQFF-NVLTKSF--M-RSMGYSLMG-RNYYTSVGKR----DVPK-HFLEVWKGFSTSVIPTEAG-TMLLCDSTTK
VVRS-QTVLERIRYLNNN------------------TNRCTAEIVNSI-VLTRY---N-NKT--YRI-SGISWQGKNSKV
TDI------MEG-STTFLQYY-QKNYKYKITDLNQPLLKSE-V-K-MRG-----MKQTIYLVP-ELTYL-TGL
>EP00023_11047
PVKLLTNRYILNTD----KSIQIYQYDVAFN---P-P-LF-NR-----SKKY-DIISSL-TKQI--------G--VNIY-
D-GSSLMYCSNTI-------KERSYEV-----------------DD--IKVKITLIQ-LL------------------DE
--SAVIQFY-NVFMKRV--M-RLLGYSVVG-RQYYNSQLSK----SIER-SSLNIWPGYFTSINKICAG-VSLLVDVSQK
VIRR-QSVLSTIKGGHSGYERGGGGGG---GGFRKSRQEIENELTGSI-VITLY---N-NKT--YRI-NSIDWDKSPMSK
FST------DKG-DVSFIEYY-KITYGREIRTMDQPLLVSR-S-K-GKN-----KDNDVFLVP-ELCNL-TGI
>EP00026_2732
ALHLITNFYQVGLN----GNPDVFQHELNFE---P---VE-SR-----PLRS-GLLRNI-VDDI--------G--DFIP-
A-GEM-LFLKRKVN-------------LVRDTE----KARPGKDIK--CRISIRFVK-KI------------------DG
--NEFFYAI-NMLFKKL--M-GGSGLEPIN-GAYFDPRYAE----EVGK-GSFFVWPGYKTTLTRTCSG-LLLNAELKSK
VVRK-ETVLYFITQP-----------------KPKSQQEAQALLEGRS-VIAGY---N-NKA--YRI-TKIDYDMSPKTT
FNK------KTGQPITVLAYM-QERYEIKGIDGNQPLIVYI-P-K--RGA-TGYVGEPIYLIP-QLCVL-TGL
>EP00026_2784
----------------------------------------------------------M-EELI--------G--DFIV-
S-DQQ-LFLFREI------DKEQQIA-LKPKNG------GEE--KA--YTVRIRFVK-LI-----------------QDR
--FGLFCCL-NLLIKKL--M-RAKRLEQIG-RAYFDPSKPI----RISK-GSFDLWPGFKVSLERIAKG-LYLNAEVKHK
VILD-ETVLDAM----------------------RRRNLSDAELCGRG-VITWY---N-GKH--YII-TSVDRDHTMHTF
FHG------RTDKKLSVYEYM-KDAQKIHERDHKQPLLVCS-F-T-R---STGK-GREIYLIP-SLCSL-TGL
>EP00027_13764
QVQLLTNYFKVQIN----MS-SLFIYEVQFE---P-E-VE-GY-----RMRT-ALIGQH-EKNI--------G--PFIP-
V-GNN-IFVKKHI-------GDEMDF-VCTSRV------DKN--RE--YKLHLKFLK-QA-DA---------------NP
--QAFFQIY-NSLIKKL--L-RLKKFQLLGNRGYFSPDNIK----SFPD-MKLELWKGFKSSLVNLGAG-LCLNLELIHK
VLRK-ETGLEYLEQLRRE------------------RGEAAAELEGAI-VLTRY---N-NRT--YRI-SRVCYDMNPESR
FVK----SRKEGDSISFVEYY-STTKALKIQNLRQPLFEVI-E-K-RKGFASSNYNTTIYLIP-ELVTM-TGL
>EP00057_306
KIALIANGFKLKTK----PDWQLYQYRVDFE---P-E-IL-NP-----RARF-ALLKGH-SALL--------GK-GLTL-
D-MDT-MYSLFKL-------AEKVTN-LSAER-------KDG--SN--VNICVTHVA-TL----------------NPMA
--PNTLHLY-NVLFRRC--L-KMINMEQVG-RNYYDPTAAI----DIKQ-HGLQLWPGFVTSILQYEYD-VMLLSDISHK
VLRT-QTVWEVMNDLFN---KARGR----------FKEEITKLMIGQI-VLTKY---N-NKT--YRV-DDIDFDTTPADT
FET------RSG-PVSYVDYF-KKSYERVIHDVNQPMLVSR-P-K-KREE--KKGVGPAYLPP-ELCFL-TGL
>EP00059_6420
RNDIRVNCVRVKCI----NL-AVYQYHVSFE---P-V-VD-SR-----NMRF-MLLNQH-REVI--------GN-TKAF-
D-GTI-LYLPMKL-------ELNELR-LKSKRV------TDE--AD--IVVLIRFTK-AI----------------DPAS
--SQLIPFY-NTVLKRC--M-RLLDMCPVG-RNYYDPTSPK----TIEK-LQLILWPGYVTAIKKFEDG-LMLNIDVSHK
VLRQ-DTAKHVMVEAYK---RSPNQ----------YRDACVKELVGAI-VLTRY---N-NKN--YRV-DDIAWDMTPSSS
FTN------SKGDKLTFVEYY-KVQYKIEITDLKQPMLVHR-P-K-KQTQRNEGEDYCICLVP-ELCYL-TGL
>EP00059_17023
PINLQSNFFPLSCT----RQWCLYQYRVDYA---P-E-VD-HR-----GARK-GMLKDH-EGII--------GN-VFMF-
D-GTM-LFTTKKL-------PDKETV-VYSKRR------TDG--SN--VQLTIALTN-EL----------------PPSS
--PISIQIY-NILFRWV--L-DKIGMKQVG-RNFYNPSMSF----TVER-VNFELWPGFITSILQYEKS-VLLCAEVSHK
LMRK-DSVLDILRQMYGDCRQRGRD----------FKQEMEKFLVGQI-VLTRY---N-NKT--YRI-DGIEWNLNVNMK
FER------KSG-SVSYVDYY-KEQYNIVIRDTNQPLLLSR-P-K-QSEI-RKGGLEVVHLVP-ELCTV-TGL
>EP00060_10429
PLEIATNYIRLRCS----NE-AIYQYHVTFS---P-D-VD-ST-----NTRF-GLLNEH-KSVI--------GN-TKAF-
D-GCV-LYLPRKL-------DDNLN--LTSKRI------SDG--VE--ITLSIKCTK-II----------------KPDS
--DLCLPIY-NIIFKKI--M-RLLELKLIG-KSYLNPRQPI----VINR-YRIHIWPGYVVAVQKKDGG-LMLMLDVSHR
VLRM-DSVLEVMTHLYESC-QSSAN----------FQEECTKALVGHV-VITRY---N-NRT--YRI-DDIAWDKTPKST
FLN------SAGKTMSFVEYY-KTQYEITIDDLGQPLLLHR-A-K-QRNRDDQVVIQTICLIP-ELAYM-TGI
>EP00062_1923
PVRIITNLFAFRSP----HSWCLNQYHVTFK---P-D-IE-SK-----RLRM-ALLFSH-SDLL--------GK-IRAF-
D-GAM-LFLPHKL-------ENQVTE-LSSVM-------IDG--QV--VHITINLTS-EF----------------PQDS
--PMCIQFF-NITIKKA--M-KMLSMYQIG-RNFYDPSTPI----QIPQ-HRLILWPGFSTSIMRYEAK-ILLSADVSHK
VLRS-ETVLEFMTELYNR--NGDQQ----------FCDTCMKELLGLI-VLTRY---N-NKT--YRI-DDIDWSANPTGT
FKK------TDGTEISYIDYY-TQQYDISVTDLSQPLLVSL-L-K-NKHLDKDAAPRLIHLIP-EFCFL-TGL
>EP00071_32955
PVKLFTNHFRVTSR----PQQVTYKYNIDYL---P-D-IE-DG-----KVRS-ELLLQH-KAFI--------GE-CHIF-
D-GSS-LLLPHKL-------LLPKTE-LVSL--------LKN--QV--VKLTIEFIS-EL----------------SPNS
--PDCLRYY-NILFRRI--L-KQMNLKQVG-RNYYNKQEAT----EFFD-HKLVIWPGYVTSILEYETS-ITLCADVNHK
LLRM-QTAYDLITGLRDP--QTKKED----------VEQVSKELIGSI-VFTLY---N-NKT--YRV-DAINWEDNPRTK
FKK------SGGAEITFVDYY-REQYNTEVTDLTQPLLISK-G-K-WKKSQQDTPHKPIMLVP-ELCYL-TGL
>EP00079_5466
PCQLGLNLIKINFQ----NE-AVYQYHVTFT---P-I-VE-CR-----SMRF-GMMKDH-RSVT--------GP-VTAF-
D-GSI-LYLPVKL-------AQTVE--LESERR------TDG--QK--IKITIQMTK-IL----------------DPSS
--DLCLPFY-NVVMRRV--F-KILDLKLVG-RNFYDPASST----VLQQ-YRLQVWPGYAANIRKTDGG-LFLLVDITHK
IIRS-DSVLDIMNILYQ---QSPEN----------FQDEVTKQLVGSI-VITRY---N-NRT--YRI-DDIEWNMSPKDS
FSM------SDGSKISFIDYY-SKNYGITVKELDQPLLLHR-P-S-ERKAPKGKALDIVLLLP-ELAFM-TGI
>EP00081_13186
PQKCFANFIPIEMT---QSDYSIYQYHVEFE---P-T-VD-SK-----ANRE-KMLRNV-TDEI--------GH-HFVF-
D-GMI-LYLKEEW-------EQNQM--IEVQHP------IDR--SL--ICIRFKQTN-RF-LV---------------DD
--PQTINIF-NTIIRRS--F-DALQLTQLG-RNYFNWGDSR----AVPD-YNMSILPGYETAIRMYEEN-FMLCVENRFK
MVRE-ESMYILFHKELR---SCQNNP-------QRVQEKMNEMYGGTT-IITRY---N-NKL--HRY-TRLDYSISPLSE
F-------VKDGQSITLKEYF-KNQYGIEITVDDQPIIISE-G-K-PKQP--GEPPQVSYIVP-ELCFP-TGL
>EP00084_14122
PVDLVVNYFPLDSL----PNKAHNQYQVDFV---P-E-VE-DI-----HERK-RLLYTH-KPVI--------GV-RSLF-
D-GGAILFTTIKL-------HNEVTE-LTSNLK------SDN--SE--VKIKVTFKK-QL-SS---------------RD
--PIVLQML-NIQMRRN--M-MNLNFKLIR-GEYYDLQQAA----VIQG-HKIELIPGFVTSIRQHETS-LLMCVDLAFK
SIRQ-DTVLAI--------------------------------------IRNHY---N-NRT--YRV-AEIAIELIP--G
FTSIC--QHETSVDLAFKSIR-QDTRNCRISDAGQPLLMIK-P-S-AKDV-KRGLINPIYLIP-EFCLM-TGY
>EP00084_14706
PVPISTNYVRLKCV----KDAFIYEYHVTFI---P-Q-VD-SK-----KLRM-RLVHES-KHVI--------GP-TFQF-
D-GAK-LYLPLRM-------EKIMTT-VDIIHP------YEK--TP--QQVNIKYVT-KQ------------------NL
--TSCNHLF-NVLFKRI--M-NILALKLMA-RKYYDPKEAK----KIPQ-YKLQIWPGYVTSVAEYEGG-LLLMCDAAHK
VLRD-STAHEVIKDCHDR--DPRGD----------WMKEAAKQLIGSV-VLTRY---N-NRT--YRI-DDIDWGRDVKAK
FTN------HMGQELTFLAYY-KKQYQIEIEDDEQPLLIHQ-E-K-P---RGTTESKRISLVP-ELAHM-TGV
>EP00085_11992
PLPVTSNYFELIKR----PDMHLLQYRVDFT---P-D-VD-HI-----GVRK-ALIRVH-ENVL--------G--KYLF-
D-GTL-LYNITRL-------AQPLE--LHSKRV------SDD--SD--VMVSFRLVG-EI----------------HKED
--ATYTSVM-NIILRRC--L-GMLNLTMWK-RDYYDPAALT----EIPQ-HFLNVWPGYLTTIRHHEDG-FLLGVEIIHK
VLRR-DTALDVMDRL----RQSGGD----------VQALCKAELLGKV-VMTHY---N-KKT--YRI-DDVDFTKNPKST
FHL-----RKEDRDISYMEYY-QTRYSLSVRNASQPMLVSL-P-S-RRDK-NRGDDQPVYLIP-ELCGM-TGL
>EP00085_21913
RIDVVANYVRVNVD----PGKGIYEYEVSFF---P-F-CD-SK-----QVRF-QLLNQH-RETL--------GP-AKTF-
D-GVT-LYLPYQF-------ENTVTS-FQSMHP------ATN--EP--VEVKLTLRQ-KR------------------RA
--ADSIHFY-NVLIRKI--A-RILGMVQMN-RNYFNPSSPI----IMNV-EKLEVWPGYVTAINEFEDG-LMLCCDVSFR
VLRT-TTVRDELVEM-----KKGGY----------FHQTAQDVLIGLS-VLTRY---N-NKM--YRI-DEILFDKNPLSI
FDC--------GEPMSYVDYY-KKQYNIDIQDKGQPMLLNR-L-K-KKMQGKEDETVLVCLVP-ELCFL-TGL
>EP00088_24864
KFQASANYVRLKVK----KEMGVFDHHVTFT---P-P-VD-GI-----KQRK-SIIREI-APQI--------GE-VRCF-
D-GAT-LSLPHLL-------DFPMME-FKVN--------TGG--VE--TVVKLKFVK-KK------------------MN
--TDAIHLY-NKLFNRI--F-EELKLIEIK-RKFYNPEARM----MVPS-QKLEIWPGYVNRVQETDGG-LMLLCDTSSK
VLRQ-ETAYTLMQDVKK---KKGAN----------FQQSLEKALLGAV-VMTEY---NKAST--YRI-DDIDHKSSPKST
FKL------YTGDEISYMEYY-KKFYSITIKDPNQPMLIHR-T-K-KKMVDGKEEERIISLVP-ELCRM-TGM
>EP00088_24988
PVSLQANYFKLKKK----PNWKLFQYRVDMK---P-E-ID-YT-----KERK-YYVKSH-TDL------------NYFF-
D-GTI-LISNHPITKS----KDEPYI-FTTKRS------SDD--QV--IEVTIRLVG-EV----------------DPTS
--STYCQFL-SIILRSM--L-EKLNLELIG-RNYYDTKAKIRD-KKLAD-RKLEMFPGYVTSIHQHEAD-ILLNVEISHK
VIRI-DSVLDVINEVTK---KARGN----------VQAALDKALLGQI-VITKY---N-MKT--YKI-CEIRLDQFPTLE
FED------KKGNLRSLLQYY-KERWNMNISNAKQPLIVSV-P-K-ERDP-RGLKMPAVQLVP-ELCNM-TGL
>EP00092_23728
EIAISSNFFAITKN----SNYRLLQYKVDMV---P-D-ID--------KGRK-SMLFEH-RDCL--------PP-NFIL-
D-GKC-LFTYRRLT------QDDAPM-VFHSNM------HDG--QV--VVITIRLVE-EV-QA---------------SD
-YNQHSKML-KLLLKRC--L-KMGQQQKVG-RNYYDPINKL----DLSQ-FNLELWPGYKTSIRQHKNS-ILLCCGVSYK
IQRT-DTVLEQMQEIYK---RDSAN----------FKSACEKVLLGGT-IMTRY---D-NKT--FKV-NNIDWDKHPTDS
FES------SNGDSLTFIQYY-QEQYNLTLRDLQQPMLVIR-P-Q------GPRDLDPILLVP-ELCLM-TNL
>EP00094_8050
KVRLEVNYLNLKVV----DGKGFFEYEVQFD---P-E-VD-SR-----QHRF-ALLRQL-TDHI--------GR-AKNF-
D-GGF-YLCPKRL-------EHKISV-FHPVLP------ESN--DP--VQVTLVFKK-AV-DY---------------TH
--SRALFWY-NVLFKRV--F-HALKMVQMN-QRSFNPRNPT----ELRD-LKLEIWPGYATAVDEYDGG-LKLVCDTVHR
VLRT-DTVHDLIKEIHF---RNMKSR-------PNFCHAVKQAIMGQV-VLTRY---N-NRT--YRI-DDVDFYASPESE
FET------SRG-KTTYLEYY-KRQYGIDIADTKQALLISK-P-K-K---DEWNKDMVICLVP-ELCHL-TGL
>EP00094_8248
PVALRANYFKINKS----GAARMFSYHVTLK---S-E-ME-EER---SFVRK-IIVRRL-AQVL----------PVYLF-
D-GMM-MFTMERLYPEG---QDCRVEMNENKAT------NES--VP--VEVEFKLTG-EI----------------FPTD
--HTYLHVL-NIIKNQA--N-DGLQLTQMG-RGYYDPKSTI----KFPQ-YKIEIWPGYSTSIRQHEND-ILMNVDVSMK
VLRT-DTVLNQMDSMKHDR-AAGRD----------VLGFISKKLIGAI-VYAAH---N-QKT--YRI-DDIDFNKNATST
FQK------KDGSSISFVDYY-KTRHGLTI-NPKQPLLISQ-P-R-DRDI-RGGKNDLCILVP-ELCKM-TGL
>EP00095_2312
SVQLLANYFPITRA----PDWKIFQYRVDTV---P-E-ED-HI-----GSKK-RMVRVF-EREF--------G--TFIF-
D-GTM-LFSMHKL-------SPDGSP-LTRTTE----HPHTQ--TV--VEITFSFTN-EV----------------EPTT
--VQFLHLL-NIIMNTC--LSKKLGYQRVG-RDYFDPKARE----IYAK-FNVEMWPGYRTSIRQHESE-ILLCTELCTK
LMRT-DTVLDQMMKR-----RGGPD-----------KNAILKALLGKI-VLTKF---N-NKT--YRV-DDVDFDNNPGME
FEM------RNGDKKTIANYY-RERYGIVIRDLKQPLLVSM-P-K-DRDRRFGETPTPVKLVP-ELCHM-TGV
>EP00096_2217
KIDLLSNCIKLNVK----KERGFYRHQVRFE---P-E-LD-SK-----SLRS-KFISGR-KDVL--------GP-AMIF-
D-GFS-LYLPYRA-------QNMELH-------------SKN--QK--YTMTISFFQ-RH-DY---------------KD
--KESITVY-NLLIKQV--C-KALKMVQIK-RNSFLPSKAQ----RLDK-HGLEVWPGYVTTINDYPSG-LLLLCDMKSK
VLRT-HTVHDAIRDIVS---KSGNNY-------ADVQAQVKKSLIGEV-VMTKY---N-NKT--YRI-DEVDFESNPLAT
F-------DKNGKEETYADYY-SQQYQIRIKDLKQPLLVHH-P-KVPRIIQSMDNYGPISLIP-ELCYM-TGL
>EP00097_5722
VFPLEVNYVRLKIM----EEKGIHYYLVSFS---P-S-VD-SR-----THRF-KLLNQH-NEFL--------GK-TRTF-
D-GNK-LLLPQKL-------PQNTTE-LQSQCN------LTK--QT--INIIISYKK-QI-EY---------------TD
--YECISLF-NLIFRRI--M-STLKMCQVN-RNYYSPENKG----VIPQ-YKLEVWPGYITSVNELDGG-LVLQCDVSHR
VLRT-ETVLDVFKDISM---RRRGD----------FKNESIKSLVGSV-VLTRY---N-CKT--YRI-DEIDFDKNPKST
FKD------GHGVEVSFVEYY-KQRYGLEILDHKQPLLYNR-P-K-ARWV-KQGSPELIALIP-ELCFL-TGL
>EP00098_18485
PIKATANYILLNVE----KDRGVFEYEVRFQ---P-D-ID-AK-----SNRI-KLVNQA-LGEL--------ST-TKVY-
D-GDVCLYLP-CLA------FSPRQE-FESVIP------NTE--TP--VTTTLIYKR-KR------------------KL
--SECLHLY-NVLFKRI--M-HILLYQRMG-RNYFSPDHKY----LVPQ-HKLEVLPGFCVHVDEMEGG-LMVCLDTQHR
VIRS-QTVYELFHEIRA---TNPRN----------FREEVTKNVIGAC-VLTKY---N-NRT--YII-DDIAWNMNPKDT
FED------RSG-PSCFIDYY-REHYNIRIEDVDQPLLITR-Q-V-KQSP-DGKIERMICLIP-ELCYL-TGL
>EP00099_1200
SVNIYCNYLKLTTD----ESKGVFNYEVRFF---P-P-ID-SV-----HLRI-KYLNDH-KDKL--------GG-TKTF-
D-GNT-LYLPILL-------PNKMTV-FISKAE---------D-VE--LQIRILYKK-------------------KEEM
--RNCTQLY-NILFDRV--M-KVLNYVKFD-RKQFDPSRPK----IIPL-AKLEVWPGYVTAVDEYKGG-LMLCCDVSHR
ILCQ-KTVLEMLVDLYQ---QNVEH----------YQESARKMLVGNI-VLTRY---N-NRT--YKI-NDICFDQNPTCQ
FEI------KTG-CTSYVEYY-KQYHNINIKDVNQPLIYSI-K-K-SRGIPAERENLQFCLIP-ELCYL-TGL
>EP00099_1544
HITVQANYFKVLKR----PNWTIYQYRVDFT---P-D-VE-AT-----RLRR-SFLYEH-KGIL--------G--GYIF-
D-GTN-MFCINQFKAV----QDSPYVLLVTKS-------RAG--EN--IEIKIKAVG-SV----------------QSTD
--AEQFQVL-NLILRRA--M-EGLDLKLVS-RYYYDPQAKI----NLEN-FRMQLWPGYQTSIRQHEND-ILLCSEICHK
VMRT-ETLYNILSDA----IRDSDD----------YQSTFKRAVMGMV-ILTDY---N-NKT--YRI-DDVDFQSTPLCK
FKT------NDG-EISYVDYY-KKRYNIIIRDLKQPLVMSR-P-T-DKNI-RGGNDQAIMIIP-ELARA-TGM
>EP00101_19094
NVMLQANYFKLLAT----TDWCLYQYRVDFA---P-E-ED-RT-----AVRK-GLLKLH-REIL--------G--AYVF-
D-GTV-MYSSRRL-------QDKME--IWSRRT------SDE--HK--IRITIRLVG-EM----------------EKVD
--QRYLQFF-NIIMRKC--L-ALLNLQLVG-RDYFDAHSKV----EVRD-FRLELWPGYLTSIRQHEKS-ILMCAEIIHK
VMRQ-QTLLDILNDCYK---QDKLD----------YKTSFENQVIGLV-VLTDY---N-NNT--YRI-SDVDFDSSPDST
FQL------RTGEKISYREYY-RNKYQISITNASQPMLVTR-L-K-PRER-RAGQAELVYLVP-ELCRA-TGL
>EP00102_5159
TVPLLANYFPITSY----TNWCLYQYRVDFN---P-E-ED-RI-----STKK-GLLGQH-RERL--------G--GYLF-
D-GTM-LFSGSRF-------DPPVFE-LTSTRR------SDD--QI--VVITVKFTN-VI----------------ETGD
--YANIQVF-NLLLRNC--L-RHLKLTMIG-RNFYDPEAKI----DMAQ-YKLQLWPGYETTIGRYEDN-ILLCAEISTK
VMRQ-ETVLDFLNQCAADR-NRNRD----------WMINFKSGVVGTT-VMTKY---N-NET--YRI-DDIDENSDPTSE
FSK------KDGSKMTYIQYY-KEKWNLTIRTARQPMLISK-N-K-RSIRRFGEEDTLIYLVP-ELCLM-TGI
>EP00102_18814
PVQLSSNYIRIKLE----EDKGIYEYRVDFN---P-P-VD-VK-----SARF-FLLNEH-RDLF---------P-VKTF-
D-GTL-LYIPKML-------PQNVTK-LVGKL-------RDE--SE--VTLTITFKR-KN------------------SL
--RECIHFY-NVFLRTI--M-KILGLVEFG-RSFYDENKRI----LIPE-FKLEVWPGYITTIDEFENG-LYMCAEVSHR
VLRV-QTVLQIMTDIMM---NAKTNN-------TDSKQEIMAALCGST-VITHY---N-RKT--YRV-DDVDFTMNPLST
FE-------QNGVEVTYKDYY-KKMYDVEIKNLQQPMIITK-A-K-KKDINRKNPDDLICLVP-ELCNS-TGL
>EP00104_9921
TLTLLTNYFKITNH----QEQHVYLYHMSFE---P-E-IDENR-----RLMY-GLLSNL-RESVLRD-----V--PYEA-
L-GNT-LLTMREL------GEQKEPH-VVES--------RQG--ER--YMIRFKLGK-EI-H---------------RED
--YEYTYLY-SLIIRRS--L-EMMDLLKLQ-RDFYNLNETK----YVPQGIILKLSPGYLVSTMACEMG-VALNVQLHYK
VLRE-DTVLDVIARYLS---TGAREG---------DKNKVEELVRNKI-VMTNY--GK-NRT--YTV-LGVCYDPPLQRT
FQT------KSGE-VSFLDYY-KKAYDIDIKDGMQPLLRVK-V-K-K-------NEKPALLVP-ELCSL-TGI
>EP00106_23169
PVQLYCNYFEILAM----PQYSLHHYHVSFA---P-E-IE-GK-----RIRK-ALLMQH-AEKF--------GH-LHLF-
D-GMM-LFLPQKL-------PDKLE--LVSKCN------VTD--QI--YTITVTWRC-KV-VR---------------TS
--PTIIQLL-NILYKQI--L-SSLHLVQIG-RNYYDPRDNK----LAQT-HKLTVFDGIQSSILNYEKG-AMLCVDISHK
VMRT-DTVADLMRSCRMH--VGASG----------WKETIMKRLLGKI-VLTRY---N-NRT--YRV-DDIDMDMLPTRT
FRK------HN-EDVSFVSYY-KTNYGINIRHLDLPMLLSK-P-K-ARDI-RRGQNTPIYLVP-ELVVI-TGL
>EP00115_6885
PMEMLTNYFQLTIK----DAQPFYQYHVTFN---P-P-MD-NL-----KLRK-ALMYQI-PEL---------SN-KHIF-
D-GNL-LYTPLRL-------QKLEFD-VKTRRE-----------EH--VKIGLVLTQ-EV----------------AQGS
--DQFIQVA-NILMNEI--ASRHMNLERIK-RDYFNPNKSI----TIPQ-HKQ---------------------------
--------------------RTRGN-----------QTEIAKELVGAI-VMTKY---N-NKT--YRV-DDVDFKTKPSDE
VEL------KSG-RISYIDYY-QKNYDITIRDHNQPLLIHR-S-K-TKIQ-GNTVERQIHLVP-EVCYM-TGL
>EP00118_5431
EAMFFTNYVRVTTD----VG-GAFQYAVSFR---P-E-IE-QQ-----ALRG-AMIREH-EDTV--------GK-AHYY-
N-GNI-LYLPMHL-------PKTTTE-LTSKKQ------SDG--TE--VTVLVTFVK-FV------------------RA
--EECVHLF-NVIFRRV--M-RHLKLHLLG-DHFFDSSARL----LSPQ-YKLEIWPGYITSIRNCDGG-LLLMCDASHK
YLRT-DTVHDILCEIYE---RDPAH----------FQEEATRALVGQV-VLTRY---N-KKT--YRI-DGIDWDRNAKST
FSD------GSGQRISYLSYY-RRAHDIQIQDSEQPLLISR-N-R-SRIYTPANTPDSFDLIP-ELSCM-TGL
>EP00160_6617
QVDVTANYFKISIS----SG-QIYQYHVSFD---P-P-LD-SR-----TMRY-AMVASH-KPII--------GE-TFAF-
D-GMQ-LFLTKKL-------EEKITY-VKSVRQ------YDS--QE--FEIAIQLAT-EL----------------EP--
--RQCFQLY-NILFRKI--M-RLMKLKQIG-RHYFNPSKPT----DIPQ-HSMQLWPGFTTAIHEYEAG-AMLNIDLAHK
VLRT-DSVLDHINNLRRKF-RSEGD----------LKEAASAYLIGQV-VLTRY---N-NKT--YHI-DDLAWNINPLST
FKL------SSGEDITYVDYY-KKNYQITISDTRQPLLLNK-S-K-KRFKPAVPEEEIIYLVP-ELCSM-TGL
>EP00274_7213
AIALQANCFPVTVG----GDVYWYEYTVNFE---P-V-IG-ADA---TRLKR-ALLHSK-SEILQPS----LG--FFLF-
T-GTN-LYSPELV-------AEPIVV-DDATSR-----------VK--YTITITHTL-NK-IV------------TAELS
--QPMKALI-NTALRRM--F-GELSMVDIR-RLMFVPGEKV-----FKKSGQVTVLQGYSTAISDYQAG-LHLNIDVKSK
VQHL-STLLTEMADIMQ---RHQAN----------SEAACNAELEGRV-FMTKY---A-RRS--YRI-ERVDFSKTPRDT
FKR------KNGTELTYLDYY-RDTYSERITELDQPLVEVK-T-R-KRRRGADPEYEYLYFVP-ELLYL-TGL
>EP00276_9263
KQIFVTNHLRVTVD----DQ-VLHQYHVDFE---P-S-VE-QR-----AKKR-TLLFAH-KEKAASE-----GG-GAIF-
D-GMM-LYTKTKIEGDG---EGGEIE-LTSVDE----KDPQG--GE--YIVRIKDVNKMI---------------MGKDR
--EEPMPVY-NVLLRRS--IKNGMGLVQIG-RDFFNPGPGD----SVPE-YKLLLLPGFRTAINMHDGG-ITLTVQSIYR
TLRE-ESTLDWLRNFERG--RGSNRRG---GGGGDWQQGARLELKGLQ-VLTRY---N-NKK--YRI-DDVRFDMSPSSK
FVL------QTGAEVSFQEYV-ETHYGIKLSTTNQPMIESR-V-R-IRGR----AENTVFLVP-ELCYL-TGL
>EP00299_7676
PVKLISNFFTISFQ----SR-EFYQFHVDIQ---P-E-AE-GR-----RLRG-GILSKLPKASL--------G--IHVF-
D-GYL-IFAHERF-------QDLTET-----------CQYNN--NE--YTVTIRWTN-NL-RT-------------NELP
--PSAAQLF-NIIFRRI--Y-RSLKLVPIQ-RKYFNPNGRI----HVDR-HRVEVWPGFCSSILPLEMG-PMLNVDIASK
IVRK-DTVLEILKNIVSDR-KAQGT----------VEDRANNDLRGSV-VMTRY---N-NRT--YFV-ERIDFSRNPTFE
FTT------KQG-TTTIAKHM-ETRYGVTITDMKQPLVVTT-K-K-G---------QEILLVP-ELCSM-TGL
>EP00300_16675
KVVLKANYFEMRIN----PNRELSQLHVDIE---P-D-AQG-------KFRK-KLFKAMKTDEL--------G--VHVF-
D-GYL-LFSDRHLQEKW--GLNHTYE-ITTKRE-----------ET--YKIHVKYTG-KL-NI-------------AEVR
--PEVVQLF-NIILRRV-YY-DALKLVPMG-RNFFDNNRSA----HVQR-HALQVWPGYSSRIQHFQGG-VMLNVDLVNK
IVRT-DTVVEQLRQAMK-------------------SQKGLKALVGSI-VLTQY---N-NKT--YRI-EEVIMDKNPETT
FDL------KDGSKLSVLEYT-EKKHGVTIRDRKQPLLRCS-M-K-K-------QKGEIMLVP-ELCHM-TGL
>EP00301_18899
TVNLHTNYFMMRVG----AG-EVAQYHIDIQ---P-E-IE-SR-----RLTH-KIVKSLPSADF--------G--TIIT-
D-GSL-MFARKRF-------EDVTAV-----------VTVFD--KQ--YTVTIKHTA-TL-TT-------------AELP
--PSAAQLF-NIIMRKC--Y-RELGFMQIQ-RNFFNPKARV----DVKR-YNLEIWPGFTSSIMNLQKG-VMLNADICRK
VVRQ-ESALDVLRKVQTE--AGGRG----------FEDKAKSAIVGMV-ILTSY---N-NRT--YRI-KDIDFHRTPLEK
FEG------KDKKSISLMEYY-ETKYSLRIRDQRQPLLIAE-G-R-K------GDTKEILLVP-EFSRM-TGL
>EP00331_3615
EIILESNH-KLTIK---NPKMPVKVYAIAFD---P-E-IATWRS----GVRT-SFA----KKGIEEWL----A--PFYT-
A-GRN-LFSVS--------QEDDKQKNFEVDFKN----------QK--YTINLKKVR-ET-SLSDEV-------ADNQTS
--LATRQYL-NIVIKKI--LSRDLKLVEWG-HNYYDLKNKE----NITM-YNLSIYQGFKTSCEVYANT-PRLLIDFSSR
IIRT-DTVLDAMKLLKT-------------------EEDIRDEFIGRS-VVACY--AN-QRM--YKV-FDVAFNLNPLSK
FSN------DENKEISYSEYY-KKKYNITIKDLTQPLLLHV-T-R---------DERKLYLIP-ELMNM-TGL
>EP00333_8644
RLRFLCNYYQVMLH----NE-KIYSYQFSVE---GMEAAEV-------MKRT-EILKKL-REVF-------TN--KFLF-
Q-HSV-LYSPVQL-------QANQMT-------E----TVDT------KTVSLKLLG-EAN-----------------NE
--REVQNIF-GRLIKTV--F-AKIKLNKLG-RKYFDPASRK----EYNE-YDLAVFSGYESSLEKYSFNQKLLNIDSCFK
VQRT-SNLLQALQQVKDR--------------------NDLSGFVGNT-VITSY---N-GKF--HRI-ESIEKDMSPNDA
FED------RKGTKKTYMQYY-KEAYNIGNIDPNQPLVKCV-E-L-K---GKTKTPFTYYLIP-SLCQV-TGL
>EP00333_22751
NIKLLTNMFTMQVEAPDGPQKLCYQYDVEFS---P-N-IAENR-----SLRY-KIFKEA-RRDIETII----G--KFSF-
S-GKS-LFSMKNLSI-----KLNKIK-NIDAIN------VDG--QK--YSILLRFTK-SF-EVNDES-------AQNKDK
KGNQVTQLL-NIILKSI--M-RDEKFQEIG-KNFYD-NSKS----DIKT-SALEAYKGFTFNVTPTQDR-LYLMVDYCSR
IIRK-ETALEYLK-------------------------NNNNQLSGLS-VITKY---N-NQT--YLI-DRVDDRKTPSST
FLN-----QKTKTQISFAQYY-KERYNIQIRDMRQPLLVHK-R-K-YREPTNIQKVEEVYLIP-ELCNM-TGM
>EP00334_29490
--TVFTNFYQIQIN----PKSHIYRYQIIFQ---P-T-ITPQQ----ISKWR-DIFKAA-KTGLQEN----LK--VFIT-
N-NQI-LYSPVRA-------QTMGL--ILGIYE------EEG--TS--YTISIEEKA-VL----------------KPGE
--PEYTGLI-GRFFKML--L-KQQKLLQIG-RKYFNTKNLI----NFDQ-FGLKVLPGVTCSLIKQEEGKYYINIDSSFK
MLRC-TTMYEELRNS-----------------------RDYSLIEGAI-IMTVY---N-YKF--YRV-NKINREMNPKSE
FEN------QNGSKMSYMQYY-SEKYKINIKDTTQPLIEVL-E-K-SRKK----EEKIIYLIP-ELCVL-TGL
>EP00334_31528
NIQLKANF-EMRLN----PSRPVYQYKLEITDS-P-E-VS-------------EALKKF-RPQLQTQL-------LFMS-
L-NQN-IYSPKLIQE-----ADNGLV-----------GSLSG--NENQDTATLKLVG-KI------------------NK
--AD----L-NIIISRLFQL-QMVSVGNKG-QKLF-SSRAQ----QFKD-QNLEIWPGVECIFRPGEGGAPTLVIDCAFK
MLRY-RSALEELN-----------------------QTRNPSCIQDQI-VMTTY---N-KKF--YKV-EAVDVNLKPAST
FTN------EKGETISFAQYY-EQRYKVKV-DGNQPLIRAT-V-RSKQDK----TEKTIHLIP-QLCQL-TGL
>EP00334_32041
RINLISNHFPMKFI---QQNQAINIYAVEFD---P-P-IADAR-----KLRD-EIVRLA-TKDLQIQ-----GLQEFTL-
R-GKN-IWSSFNV-------KDRLIA-----------ASFQE--LE--YVVIAQHKK-EY-TLSDLS---------ETTT
--NPVTQSI-NVAVKRS--L-KEMGMIEIG-RQFYDPKNIE--CNRINE-HGLKVWRGVKTSFQFYQGM-PFLQIDFASR
VLRD-QNALEFMLSLNS-------------------RNDIKNEMIGLS-VLAAY--GN-CRI--YKI-DDIDFSLSPVHS
FQL------QDGKSITYQEYY-KQRYNIQIKDLQQPLLVFK-D-K--RN-----QDKISYLVP-ELLTM-TGL
>EP00339_8882
PIKCSVNHFQLKIA----AE-HIYLYRVDFR---P-E-IQ-SS-----SAKR-RILFSC-SATL--------GN-QFVF-
D-GDSLLFSTRKI-------DDQDIE-----------VSHNN--KP--FVVEIFLAK-EI-D----------------TS
--AVDAQVY-NVLFKKV--L-QYLRLVPMG-RQYFDPTKKI----VIAQ-HNLELWPGFFTSVGNTMKG-STLCADIAHK
ILRT-DSVLDLMCQTKD-------------------ERKINAMMDGQI-VLTRY---N-NRT--YRV-DGVDWDKTPMST
F-------DSKGKESTFIQYY-QHAYNLPIKDRKQPLLRIV-D-K-R-------SKDVIFLVP-ELCYL-TGL
>EP00345_16705
PLTLFSNFYKFNCK----TGGVLFEYQVKSS---P-V-LTCEK-----NKLR-SIVRKM-HDKLEAM----FE--NHVY-
WEGFI--YSFEKI-------DESEML-SEVEIE------EDG--VP--YLVSIELHN-NL-T---------------FDD
--PKVARFF-RAFINQL--IKKKLRLTRGG---HFDPTGYA----ELD---GVNMYRAYFNTMKCIDGT-IYLNLNPSVK
FFQQ-ETVLKTIREL-------------------GSETSVKEALTGRS-VMTLY---N-NRV--YKI-DEVDFDKTPNHT
FCDM----HNKNKEMTFADYI-NDNYKMKISVTKQPMLRHH-N-I-R-------TNQEIYLIP-EFCVL-TGI
>EP00347_9754
KVNLMTNYYRFNFT--NPKKNQIFKYAVKFS---P-E-LPDSN-----KVRS-KIVNKI-RKDLHEY----LG--FFIF-
M-GGC-VYSLENC-------QDIPQF-----------SEFEE--QP--YVLDFIWVQ-HI----------------GETD
--NDKLIFY-KIFFNSL--L-KKIRYKQIG-RNFFNPNQSK----VLAQ-YNLEIWPGFASSLQMLQNG-ILLNMDICHK
VIRT-DTVLDFINDIKN---KARGDP----------REEINRALQGTT-VMTTY---N-KRT--YRV-EDINFEISMKDT
FPQ------EDGTEISYLEYF-RQKYGKEIRDVNQPVIVNI-N-P-K-------TGNKIILIP-ELCQM-TGL
>EP00347_22479
QVKLYTNQFKVNVT----KNLSVYQYETQIS---P-D-VD-EN-----SLWL-QVLGSA-RKSLYVA----MG--LFLE-
S-GRT-IFTPQDL-------EEDIIV-NTQ---------YEG--ND--YVIRVFFTD-KF-LKST----------KMEEH
--AVMHTVL-NNIIKQA--F-RMGNLTQMG-RGFIDRDSQS----N----GSMVAYNGYKASTFNYQNA-ITVVLDSANR
FVQS-QSSLQTLKKLEA---QYKGDQ-------KAFQDKVKEIFIGQS-LVTTW---G-YRA--YSI-KDIIFDKTPFTK
FTN------SEGDTFTVAQYF-QKFIKQNITDKNQPIFVAS-L-N-GRD---------IYLPP-ELCNM-DGI
>EP00358_5011
---------------------XVGLYSIDYS---P-N-VDDNR-----SLQS-KLIKSA-KLDIEAQV----G--EIVK-
S-GNN-I--A-RIR------AEPFTVF----------RGFEN--KE--YTLVIRLAG-TV-GL---------------EH
--PPSYRMYNNILKMMM--L-KDLKYIQMT-RLFYDKSNIA----KVPQ-YQLSVYRGYSASFSHNSDQ-MLLTIDFSSK
IVRD-MTALDLMLEIRNN-------------NQQNLKQAFEKQMKDT-WVMTYY--GN-LRT--YKI-EGFDFTQNPSST
FRG------KDG-PITYIEYY-KRNYKIDIQDKKQPLIKTS-L-N-R-------GQKVIFLIP-ELCRL-TGI
>EP00359_4873
PVQLQSNFFPFRTR--NPSSSSIFKYSVKFE---P-E-IP-AQM---SRMRE-RIFRKA----LATQT--WSA--KFVF-
S-NTL-LFSFHQL-------EDTARL-----------VTYDE--TA--YEITVTLVG-ST-N----------------DP
--NECLVFY-NKFFNSV--Q-GKLNLCMIG-RKFFSMTDCI----EMPS-KRIKILSGYSTSVKNLQAG-CLVNIDVAHR
CLST-VTVLDQMEELRTG--------------GPEFMNRVKSMLVGNC-VITKY---N-NKL--YKV-DDVDFESRPDSS
FTT------TKGESLTFNEYF-AKRWHCTLTRSDQPMLICK-V-K-N------V----AKLAP-ELCCL-TGI
>EP00359_11023
PISTSYAIFSKSLA----KEQDFIVYSVKFD---P-D-IPYNR-----SLRQ-KLIRNV-EADLTAKI----G--MFVM-
S-GIN-IYALRKA-------QDVITL-----------RTTNG--TE--TYVAITATD-AVLKT---------------ES
--AQDELAL-NIVVKRM--L-RAINLQQLT-RLYFDMEQTV----AIQH-RGLTIFRGYAVKAGIYGGQ-VLIYTDFASK
IIRD-QSVLSMIEEVQRA-------------NPRSFQSTVESELIGQT-VMANY--GN-KRC--YRI-SGIDFDHNPRST
F-------NHNGNQVTYLQYY-ERQYNLRISNPNQPLLAFY-D-K-R-------RDETIYLIP-ELCRP-TGI
>EP00361_6492
SVKLHSNFFKFQLK----TQ-GLQKYFVEFF---P-N-IAQTS-----SLRQ-RVIGKV-ASAVRQKI----G--SFVY-
D-NTV-VYASNEV-------SEEFSV-----------TSYDE--TN--YTVTFKPVG-SA-----------------EDH
--LERFKFY-NKFMKVV--Q-SKLGMVPIL-RKLYDQNGVV----ELEK-HKLEIWPGYSTAVHEFEGG-CMLNVDVAYR
CIRT-LTVFDMLKECRGNP-----------------RQEFEKLVTGSC-VLTKY---N-KKC--YRV-EGVDFDKDPSFK
FDV-----G--GQQESFLSYY-QRRWGVLIKNKDQPLLVSS-L-K---------EIGQIYLIP-ELCIM-TGI
>EP00361_7283
----------------------LYKYSVDFE---P-P-IS-EQD---SRFRS-TVIRSV-ASQISER----LG--KFVF-
S-NTM-LYTSN---------HMEQTH-LVFNST------AND--QN--YTVTIKPAG-EV--T---------------QT
--KDTVAFY-NKLFNSV--Q-SKLNLAMIG-RKFFNPSRAM----DLPN-HQISIWPGYTTSVSSFEAG-CLVNIDIAHR
CLRM-INVYQQMEHILS----------------NGTRETVESELLNTI-VVTTY---N-NRH--YRI-DAIMWDMTPEST
FET------TEGTLIQFKDYY-ANYWMKQIRAIDQPLLKCE-R-R-N-----------IYLIP-ELCIQ-TGL
>EP00404_5810
---------------------IIYHYNYSIT---P-P-RDE-------SEEQ-WAIQKV-WGKLTQLL----G--VFIF-
S-GDITLFS-----------------------------------ET--RIVQVEMYQ-KY-RAEQVN-------LMGE--
--AEVVAQ---HIIKKL---SGVMLHCKVG-RRYFN-NFDA-----NGK-AQLTIYSGFWTAMHTLDNG-PQMQVDMMYR
ALHK-KNIIEELHSSLDL----------DPTYDSEVSTEWLRRCVGTT-VVTQY---N-NKV--YRI-KNVHFNMTPHSN
FMM--SKETKKREQMNFMQFY-KSYYAKAIECERQPMLEAY-R-E-E-------SDMPIFLVP-ELCSL-TGF
>EP00454_8278
KVRLMANFFGLRSE--VIATQGIQAYDVITV---P-S-LSGDRT----SMRK-YLLQQV-DGQLKPYI----TT-PLAV-
DHGQASDLT-QPVT----------------------------------MTISLRAAKTAY------------------KD
--RE------NAVYRMISKM--GTGLQPLGGKSYFDADRQQQQRMPVP-----KVVSGFSCTVCNVPGG-HQLRIDVLYR
AVHR-KDVLTTITSILEHEDRMGVDSESSGVATIDSGAEWNRRCENAI-ILALH---N-RRM--YRV-KCVRFDMSPTST
FPY----KDKKGKHISFVDFM-RKWYNLVVMNTEQPMLECY-G-E-R-------KSEQVFMIP-EFCAL-TGL
>EP00668_11814
DFDVLVNM-PVELQ----QG-QRALYRVDFD---P-E-QEL-------HRRR-RLIRML-SESV--------GE-QLAY-
D-GNHQVFTT-SL------GGQQELT-RSVMYAP-----PNGGEEV--VRITLKGGR-----------------YQDPLT
--KASVMFF-CSRFKAA--MAAQAEHVPINGEHYFDP-----------E-LRCTLATGLHKTIYITECG-PVLNVDLAYK
LIRD-DTVWDLIQRSLS-------------------RADIVQTLQRTV-VLPFYC--DPTRN--VIV-DAVEFDLSPQST
F-------NHKGTTTTFADYF-RRKYSIDDLEKPQPMLKNV-S-R-RRDN--DGHFLISYYIP-SLCRP-TGL
>EP00670_1582
PTEVVVNMMPLNLM----SQ-QRNLYRVDFV---P-E-QE-QR-----RVRL-FLLHQV-LDE------------KWAS-
D-GEHLLYTS-EL------DGKKELE-LTTKRNV-----TREEEET--VQIKLKWTS-QK-AT---------------LD
--KPSIMFF-CSRFRMG--MMRQKERQQIG-ADYFDFSQSI----EISQ-HRCQLVPGLDCTVYVTETG-PVMSVDMQHK
HVRT-DTVWNNMCQV-----RGLTDQE---------QKAVSMAFESRI-VLLGYT--DPKRT--VHV-KKIRWDLTPQSK
FHY-----KKKDKQYTYAQYM-TERYGIKNMDKKQPLLEHE-S-K-TREG----KPKVSHFIP-SLCHL-TGQ
>EP00686_6801
PARAVVNYFPVKAP----EG-PFYLYDVKIN---P-D-VD-SK-----YFAG-NLVKQV-MPI------------IYLF-
D-GTTVLYTKNPL-------TKNKET-FEKTLV------KDK--KV--YKVTINFAR-SI-TS------------V--ID
--ATTLQFM-NIILRKA--Q-NSLHLQRIG-RHYYNTNEKV--VANIEN-HHIKILPGALSTTFLGSKG-LMLNVDMIYK
TLRT-DTVYSMLMDLMDK---------------FDSHDRIANEFRNTI-VLCTY---N-QRT--VHI-DDVDFEKTPKST
FVK------KTGEKITFAKYY-QEQYKIKVKDMNQPLLKHV-D-R-K-------DPQKIYYLP-ELCLL-TGL
>EP00696_2992
ALRVSVNHFQVRLQ----CE-TYNQHTVTFT---P-A-VD-SI-----VTRR-RLIFAQ-SETI--------G--PMVF-
D-GNS-MFCQNRI-------NDQTFT-----------GNSFG--RD--YTIQVTFTT-PV----------------RPNT
--LQALQLY-SLIFRKA--L-LALNLTQLG-RQFFNPEGAI----SVAK-HKIELWPGYFTALSPNQIG-ICLVADVAHK
VLRT-ETVLEFLNRGTA---KKCKNQ-------SEMQARLREELIGQF-VLTRY---N-NRH--YRI-DDLAFDKNPSST
FQR------GEGEKISYKDYY-QEMHNITIVDMSQFLLVHK-K-K-SRGG----PERLIVLLP-ELCYM-TGI
>EP00698_18363
QVKLISNHFRVDVP----TG-TIFHYAVDFQ---P-A-VE-SP-----LVKR-SLLNAR-RATLHER----FG--NYLF-
T-GQA-LISTRSVE------KSDPIE-LI----------IKD--TT--YQITIVNTG-KQ-LS-------------LTDT
--RAAQMLF-NSVFGKL--M-KKLGLQMVN-RNYFDPQRNI----NIPQ-HKIDVWPGYQFAIHPTECG-YTLNVDVVSK
IMRV-STVLDMLMEY-----RRSSND----------KQLADENVVGKV-VLTRF---N-NMT--YRV-EAIDWTKTPQDK
FVM----KKKAGELISFVDYF-KEHYSREIQDLNQPMLVVK-G-K-K------GSDTKILLPP-ELCCP-TGL
>EP00698_18364
QVMLISNHFKVDYA----ID-KVFHYSVDFV---P-A-VD-SP-----LVRR-SLLNMR-SATLHQL----FG--AYLF-
T-GQQ-LMSTRKV-------TCEPIE-LA----------YKE--TT--YQITIQDTG-KS-LN-------------LADS
--GSAKLLF-NTVFGKL--M-KKLGLQLVN-KNFFDPKRNS----SLPQ-HKLDVWPGYQTSIHPTECG-FTLNVDIVSK
IMRV-STILDMLYEY-----SKSPS----------FREQAEHNIIGKV-VLTRF---N-NRT--YRV-ASIDWERNPQSK
FAL------KKG-EISFVDYF-AQHHNRTLKDLQQPLLIVK-G-R-K-------GSPDIALPP-ELCCP-TGL
>EP00698_18365
------NT---------------------------------------------ALI-IF----LDQL----FG--AYLF-
T-GQQ-LMSTRKV-------TCEPIE-LA----------YKE--TT--YQITIQDTG-KS-LN-------------LADS
--GSAKLLF-NTVFGQL--M-KKLGLQLVN-KNFFDPKRNS----SLPQ-HKLDVWPGYQTSIHPTECG-FTLNVDIVSK
IMRV-STILDMLYEY-----SKSPS----------FREQAEHNIIGKV-VLTRF---N-NRT--YRV-ASIDWERNPQSK
FAL------KKG-EISFVDYF-AQHHNRTLKDLQQPLLIVK-G-R-K-------GSPDIALPP-ELCCP-TGL
>EP00706_10895
IVPINTNVYRLKHS----GGSTIYQYDVTLE---P-E-IL-NS-----RLIT-ILVSAL-CPE---------GGPKIIF-
D-GQRIIYSTM--------GLDGTYP-VKPRKE-----------KE--VIVKITQTR-KV----------------EPDD
-AESLISIY-NTAFHKA--Y-HALGLNNFR-RKWINENDIS----R--A-GNFQIYGGFLPSISSLSGG-LSYLLDVATR
IDRE-GTLYDFLRAGIQDE-----------------RVSLQEAAR--MQVQTTHRP-KKPKT--VIV-SNILWNQTANNF
FEQEN-RKTKEKQKISIAEYY-RNVYNIECKSD---LIMVT---R--QNG----VDKS-TVFPSSVLKV-SGI
>EP00727_1481
PAELSVNHFHVALR----TTASIVHYAVLFR---P-E-LE-LS-----SLRA-RLVHAR-KDL---------A--PVVC-
D-GTN-AYTTRRV-------RDDALSW----------AEIDG--RS--YAVALQFVK-EL----------------PPGS
--NPPYQLC-GIVLRRL--M-RRLRWVLMG-RNFFDPSRKA----EVKQ-HRIEVWPGVAASMSPSHMG-TALVVDLAHK
VVRK-DTAMYVISEAMR---ACRGDA-------AAKRAAAEEAIRGSI-VLTVY---N-NMT--YRV-SGIDWEQTPQST
FDW------EGG-QTAYAAYL-DYVYHARVPHPEQPMLVSI-R-R-DRK---------TYLVP-ELCCC-TGL
>EP00741_17219
PVQLLSNHFKVLAR----PSRVVRQYQVDFI---P-D-VP-SM-----RARQ-FLVGRV-RERF--------S--PYIF-
A-GTL-LWTPNLL-------DDQDID-----------GEMHG--TR--YTMHLTR---TV-DG---------------DI
--ASHPMVL-NNLVRQA--L-RQLHMVQIR-RNYFDPGGIA----SFPQ-LRMEMWPGFVTAVNPHDAF-VSVNVDSIWK
VLRT-DTVLDTITQIARS------------VAPNERRVRIREALLHSI-VLTRY---N-NRT--YPV-HDVDFARTPLST
FEW------AGG-TATFAQYY-EQAWGITGLVPSQPLLVSR-K-K-RRQPDGATVEQTLHLIP-QLCFR-TGI
>EP00742_1670
RVELLTNYYSFRLL----NNIPISQYAVDYE---P-E-LPASN-----DLRR-KIWGLA-RESINQRL----G--ETIF-
N-NTT-AYGVNHV-------EGPLQF-----------AEFEG--VN--YKLILRSTM-QF-TT-------------KNVP
--QNAVQFF-NVLFRKA--M-RSLRLNQIG-RKYFDASRTV----VQHH-HNLEIHPGFSTSIGMTVDD-LLLHIDVAHR
VLRL-DSVLDAFYRIRK---EGRGD----------FQTEAKRLLHDHS-VLTRY---N-NRT--YRV-TDIDFNKNPDT-
-KM------SDSETQTFREYY-ASKYNKRIEDAEQPLLVVE-Q-R-R-------TKDRIYLVP-ELCSL-TGL
>EP00743_3871
RVELLTNYYSFRLL----NNIPISQYAVDYE---P-E-LPASN-----DLRR-KIWGLA-RESINQRL----G--ESIF-
N-NTT-AYGVNHV-------EGPLQF-----------AEFEG--VN--YKVILRSTM-QF-TT-------------KNVP
--QNAVQFF-NVLFRKA--M-RSLRLNQIG-RKYFDASRAV----VQNH-HNLEIHPGFSTSIGMTVDD-LLLHIDVAHR
VLRL-DSVLDAFYHIRK---EGRGD----------FQTEAKRLLHDHS-VLTRY---N-NRT--YRV-TDIDFNKNPDT-
-KM------SDSETQTFREYY-ASKYNKRIKDGEQPLLVVE-Q-R-R-------TKDRIYLVP-ELCSL-TGL
>EP00761_3549
EVNVLSNFFQMRIK----TGTTYYQYDVKFK---D-E-FV-SE-----AKCL-RGMSQH-PDL---------G--LWVF-
D-GTT-LITNQKFSDPC----------LTVSQE-----------PK--ITLFLTFTR-VL-SI-------------NELG
--PEVTQLF-NRIIRHA--Y-NLLKLVPDG-NNIIDPSVAA---IKFRR-HGVEAMQAYHSSVQFCKAG-AFLNLDTKNR
FIRE-ETAMQALKEKMK---ETGGA-----------KKSAERELVGTV-VMTRY---N-NRT--YRI-TGVDWDKTPRDE
FNA------RD-KKITFDDYY-RDAYNIEIKTKDQPLLKAS-A-Q-TQGG----RKREVMLIP-ELCFM-TGL
>EP00770_673
----------------------MYQYSVEFT---P-A-LDSDR-----RLRE-GLVDQL-KREY-------IPI-FCAF-
D-NTS-LYSYSEI-------NTKDFD-LTRKYN------DEE--KS--YHIHFELVN-AY-L---------------PGS
--ADPFQWL-NVLVKEI--Q-SAAGYIQIG-REMLDPKQII----NIPD-TNLEMWFGTRLTIYPSVTG-VKMLVDQAHG
ILRT-DTIFDEWI---------------------RSGKSCAEKLKGQS-IITRY---S-YQT--FRI-VKVLEDQTPQTK
FT----HKNDEG-EETVYNYF-ITHHKIHLRV-SQPLLLCR---------TSGSGSSKLAAIPMELAFA-TGI
>EP00770_2122
TVGVIANSYRLDLN-------SMYQYSVQFE---P-P-LDGER-----RIRE-GLMNEM-IQKN-------YGV-QCVF-
D-GTA-LYSYQSI-------EEKTVE-LSRKRK------DET--HV--YKLTVKSAN-VY-V---------------PSM
--PDPYQWL-NVFIRNI--Q-QTKGFVQIR-RDMLDPNDKT----TIAG-TRLEIWNGTRFVIYRSISG-PTLCADKAHA
IMRT-DTLLEQWKQA-----------------RCRLDSPEAEMLRNQVKIVTKY---G-CFP--YIV-LDMILNMTPKTK
FKRSVNHKEEEGQEESLEEYY-MDRYNIRLED-DQPILVCR---------PSGRGGSRLAMIPLQVAYA-TGV
>EP00770_13419
PVSLLANSYPLKID-------KMFQYSVEFT---P-E-LDRDR-----RLRE-GLVDQL-KREH-------IPI-FCAF-
D-NTS-FYSYSEI-------KTKDFD-LPRKYN------DEE--KS--YHIHFELVN-AY-L---------------PGN
--PNPFQWL-NVLVKEI--Q-AKGGYIQIR-REMLDPNQIK----NIPG-TNLEMWFGTRLTIYPSITG-VKTLVDQTHG
ILRT-DTILEEWN---------------------RSGKSCAETLKGQF-IVTKY---S-YQT--FRI-VIVLEDQTPLTK
FK----HKNEKG-EETIKDYY-FSRYEIRLLD-CQPLLLCR---------TSGTGSSKLAAIPMELAFA-TGI
>EP00820_21428
AFVAVSNFRTIRLK----SGFRVDICSVAFD---P-P-LPETP-----GQRV-KIIEHN-KEEVIKN----AGA-DLIC-
T-GGN-VYLLQEI-------KLTDLK-LKHTKA------KDGGEGS--YTVILKAKR-EL-RI--------------TDE
LNEEQRMYF-NLLVNRA--L-RDCNLQQIG-RHHYDTNAKI----KVDS-PPLSLIPGYFTSMQVVQGG-LALMSDVKHR
IIQN-VTAAEVMNSIMQ---TNNAGAE-----KDKQKFLLEEGMKGKV-IITNH---G-SNL--YRI-EGVEMELNIDST
FER------REGP-ISYRDYF-KQQYNMTLENAKMPMLKAT-R-R-KRD---------IFLPP-EICYM-TGL
>EP00828_40765
AISLRSNHYNIVVP----KSMQIYVYDFKFD---P-D-VERNR-----RQVR-HYMKMF-KPALEKQI----G--KFEY-
--GWM-IFATKHV-------PNVTLV-----------QEDNQ--KE--IKIEIRFTK-QC-DLKEIM-------SSEEKQ
--DSVKQII-NILLKNS--I-KELGYKEIG-RKFYDISRKK----ILQD-LEIEMWLGFFTSAEYFQSG-PKVTIDCSSK
LLRL-DTALSYMQRFGSN------------------QQAIKKEMEYCS-VMAYY--GN--RT--YQI-HDVRFDLNPTST
FKS-----DKDG-EITYAEYY-QKRYNIKIKDMRQPLLLHN-K-K-ERTPEGKRIIVKILLVP-ELVRM-TGL
>EP00914_7692
PVRLYTNSFAMKLG----DGRAICQYHVHYN---P-P-IQ-SI-----RQRS-YLVHSQ-EAIF--------GP-VRIF-
D-GMM-LYLGKKL-------DQPKTE-FVCPTR------DKD--DT--IKMTIEFIC-EV----------------IPGS
--ESYMQVL-NIMMNKN--L-KFLDMELIG-KNYFMPSKKI----EEKQ-YGYEILPGYSTAIHPFDGG-VQLIADVQHK
ILRP-NSVLKLMYDMYGR--SKGGN----------FQEMCTKKFVGEV-VMTTY---N-NKT--YRI-DDIAWEVHPEHT
FSS--------GTDRSYVEYY-ATNYNLKVTDMQQPMLVNR-P-K-KKEG----DVPDLMLLP-EHCRL-TGI
>EP00928_88339
QCTLYVNQFRLTRG----AEFGINHYRVKFT---P-D-VE-SET----EERW----EQL-WGDFQKYL-------VFVV-
--GQV--YTP-KLLYEG----------LKLQIE----NEERGSPRE--VEVSIFQ---MI-DH-----------RMAPLT
----TVQK---HIAKRL---MDQLKYTKLG-RRYYDGNFDQ-------Q-ANCTVFTGLEARAM----GRFSLQVDGQYR
LMHS-RTILKELNDVLDGD--------NDPDIASESRAEWIRQCAGA--VVTAY---N-GRM--YVV-KKVHFDVTPDST
FPHRH--NSEAGKELSYTNFY-QYYYSQKIEEKRQPMLEVY-G-E-KRG-------EKIFLVP-ELCNL-TGI
>EP01001_5251
PINVVCNFTKLDITGI-----ARHLWRVDFS---P-E-VQL-------NRRK-YLVEAL-KKD---------GDRKYTY-
D-GVHQVYT-QEL------DNKKELT-AVVPLSI-----TREQTEN--ITVTLKWTG-QV-SK---------------LN
--KETIQFF-CQRFKSG--MSRQTDRKAIG-SDYFDMKRAT----PFPE-YNCQLVPGLDCTVYLTQCG-ALLSTDMMYK
HIRT-DTVWDLMVNMKK---RNSSDL------------AINTTFSHVV-VMLSY--GN-QKT--YII-DKVRFDLTPASK
FLL-----KKTGKEITYADYF-KEQYDIQSMDMSQPLLECQ-S-R-RRDT--EGNLKISHFIP-SLCHL-TGA
>EP01017_48030
--KVKANYFKFTLK-------AIIRYLVQVT---P-E-IQ-QYH--L-ALYY-KIMRAA-SAQTNE-----------VF-
KINFV-VYSPESI-------EGVEWTS----------VEVEN--TQ--YTITLKKSS-II-DT---------------ED
--RECQNFL-GRFFKVM--Q-SKLRFQEIN-RKYFDPTREY----KIDD-FRLKVWPGYSSSLQVFKDQ-ILINIDSSFK
VIRD-KTALEALREHLK---ACNQN-----------QEKVSEEMVGTS-VMTVY---S-KKI--YRI-DEIVWNKNPTDT
FET------KT-EKISFLEYY-QKKHAIDIRERQQPLFLHK-A-K-K------GAIRELLLIP-ELCVV-TGL
>EP01017_51613
PIRLVSNHFQVSLD----KGVHIFTFYLSFE---P-L-LESSR-----NLRQ-ILVENV-RAELSADI----G--FFIL-
T-GNT-IYGTQTF-------EKSSYRT-----------QCEG--TT--YMMTLSLSR-EF-TL-----------GGAEND
APNSTFKFL-NVLIKSY--L-RQLNYFEFG-SSYFNRREKE----IIQD-TNIVALKGFVTSFMNYRDG-LFLKIDIASK
ILRT-DTVLSQIREL----DHSNGRR-------EDVERLIRESLVGTT-VLGLY---G-NRY--WRV-DDVDFSKTCESV
FEE------ETGRTYNLLSYY-RLKYGLEIQDHHQPLLIHR-Q-T-K-------GNRLCYLVP-ELCVA-TGV
>EP01022_12137
VTKLSTNYFNMKLK----ASNYVYVYSVTFEES-P-E----NT-----PLRK-KIVRGM-REQMEKIF-------KYVF-
T-GTL-LYSPHDA-------GKEPVRL----------NAVSG--QK--YIVTFIQAH-VI-SLQDIL-------HKDPKA
--QTANTFF-NILVKSL--L-SSLNMVPVG-RTYLLPQEAT----PIND-YNLQIWPGYKTSVRLCESG-LLLEIDYTSR
ILSQ-KTAYVALRELQKN--------------SSNFQLDAKEFFNGRS-VVAWY--GN-KRN--YVI-TDVDFTLKPTTT
FHT------PEG-TMNVVDYM-KKKYGITIKDKEQPLLVNI-K-K-PREG----PEEKIFLVP-ELCGL-TGL
>EP01080_8147
PTTLKANYFPLSLP----KG-PFFQYSVHFK---P-E-VA-NP-----KIAT-RLISNI-AHKF--------GEDTYVF-
D-GNAVVYTQKHF-------LREEEK-FLEVYS------KDKTDEK--YQIKVQYSC-LI-SS-------------DTIS
--VEVKHLF-NIMYRRA--L-TKLKLQQIG-RHHFDLQQAY----NVDK-HNLIIAPGLLETIYITDHG-IFFNANVIYR
SLRT-DTLLDLLNEYKQ---KFKKDW----------KEKFTQVVTNTI-IICRY---N-NRT--IYI-NGVDFTLSPLST
FQK------TKGNSISYIKYF-EEQYNCKIVDKNQPLLFTK-K-K-N-------SNDIQCYVP-ELCFL-TGL
>EP01090_16121
ALTLTVNHFNFSIE----KNKEIYQYVVHFI---P-D-VP-AK-----DTRK-ELVRKHAKKVL--------GD-YYVF-
D-GAM-LFTSLNV-------DDVSIQ--TDYAN------IDG--TL--VSLQIVKTR-TL------------------NT
--AESEQLF-NIIFRQV--L-RILKLKNFG-RQHFDPSRRK----GIEK-HKVELWPGYFTSISVNDGG-ISLLTDFTHK
ILRT-DSVLEWMYDISY---THKKK----------WKDVATSQLMGQI-VVTRYG--NTQRT--YRI-DDVDWTKNPAHK
FKK------DDKTSTSYQEYY-LKVYNRKILEPQQPLLLHR-R-K-RRSE----PDQLIYLIP-ELCSM-TGL
>EP01097_11811
-----------------------------------------------------MLA-QQ-TATI--------GT-TFAF-
D-GKM-LFLNKNI-------GNQVLT-----------VDVGG--VS--YRVEIVLTK-NI----------------APNE
--PPPLQFC-NLLFRKL--L-RILKLEPIG-RQYFNPRLAV----NVPA-HGLQIWPGYFTSIIPTDRG-TALNADVAHK
IIRT-QSVWEYMDYL----WQSGLD-----------ERQIEAEVVGQS-VLTKY---N-NRN--YRV-DGIDWDKTPNNT
FPT------ADGDEVSFVEYY-TSQYKQKIFASKQPLLVVR-R-K-TKSK--EKPEEIIYLVP-ELCLM-TGL
>EP01100_14562
DTSLRSNFFKLRLA------REVYQYHCSFS---P-E-VE-MM-----ALKR-KLVALA-REKEPKLF----EP-VYCF-
D-GSI-LWLLRDM-------GVNPVEF----------IENQG--TQ--YKIIVKFIK-NF-DL-------------HKDS
--RSANNFF-NIIFKKI--L-LVSGLKQMG-RSLFDTTKMQ----EVRN-SDIQVIPGFQTAIHAKLGG-LYLNADLAFK
VMHS-ENILSKFQKFSRE---------------QNFRELAEDLVKSKV-VYTRY---N-HKT--YRV-TGIEWEINPRST
FKR------KD-EEISFVEYY-SKIYQQRIRDLQQPLLIVE-E-S-KRRRAAAGSQNLIFLIP-ELTYL-TGL
>EP01102_1442
PIPVLVNHVPFTFR----VG-TIYQADVEFS---P-D-VQ-VK-----RVRR-ACLEQH-VARL----------KSMVF-
D-GRL-LFLLESV------GPTGVLE-LESKDP------KTG--EV--IKVTIVERK-VL----------------RADE
--EKPAQLY-NLLLKSM--L-RALNLKLIG-RQFFDPKKAA----QIPQ-HHVELWPGYFSSINVEQIG-TCMTVDLAHK
ILRT-DSVIQYINEKMD---RSRDG-----------RAEVTKALIGQV-VITRY---N-NRT--YRV-DDVCWDLSPISE
FQK------STGRKTSFKDYF-QKAYNLKVTIPNQPLLLHK-R-K-LRGG----GAEQIYLVP-ELCSM-TGL
>EP01105_765
PAEVLANHFPVVLK----QS-TLYQYDVTFT---P-E-LD-MR-----GARI-AIMYEA-FQQW--------G--DFIF-
D-GRM-LFAVQQL-------QQGSFPYLPNNRT------REA--KD--FTITLLQTA-EV-HA---------------GT
--LAMYQAI-NILLRKM--YVRELKLKLVG-RNYFDASTAI----PVPNLANISYWKGLIATLTPVKAE-LTLNVDRTFK
VIRT-DTAASVLDNLKR---RNLRE--------QEYRQAAAEELTGRI-VLTDY---S-NKT--YYV-SELEWNMSPQSR
FAG------RNNEPITFIQYY-RDHYNIQLRRLEPPLLVVY-Q-G-VKKTADTVEEAKIFLMP-ELCKM-TGL
>EP01105_7875
PVTLLTNHFAFVIP----KQ-DFFQYQVTFT---P-A-LD-SR-----AARM-AILYES-VPKI--------G--AVIF-
D-GIM-MFSAKRI-------GDGDHI-VQSKQH-----------TP--YTVSIAFTT-IV----------------KPGT
--PAMYQLC-NIHLRRL--YSRVLKLKLVG-RNYFNPNEVI----NVPN-ESIQLWRGMKSTLTPSAAG-MTLNIDLAFK
VIRT-DSAADVLSTCYQ---EAHGDD-------ARFRELAEQELAGAT-VLTRY---SQSKT--YLI-SHIAWEVGPQST
FES-----GANRQKVSFENYY-ASHYHITIRNRFPPLLAVK-Q-R----------DEEIYLVP-ELCTM-TGI
>EP01109_5275
SVSIMVNQFLLNFT----KK-QLFQYAIDFT---P-P-VD-NR-----STKW-DILNKY-PEI---------G--LFQF-
D-GVGVLYSTAKN-------PSKNYT-------------TDG------QQVTVQFVK-EI-TN---------------DH
--KSLIHFY-NIMFKRF--M-RDMGFSIIG-RQYFSSQKIH----RIEK-HNLEVWSGFFTSINAIEKG-TSLLADVSYK
VVRT-ESLLQQIDNAFQD---------------KKTRQDIENDLIGSI-IITKY---N-NKT--YRV-CGINWNMSPKDK
FES------STG-MISFIDYY-KKNYNHKITEANQPLIISD-V-K-RRG-----VVETVYIIP-ELSFL-TGM
>EP01113_33134
PVTLMTNHFQLSFS----SRSEFYHYAVRFS---S-E-VD-SR-----AFKY-HVLKNM-QADL--------G--VFLF-
D-GNT-IFLQKKV-------EHLILP-STTRQG-----------VP--VQVAFHLIS-HT-TRGD----------DSHNA
--QNRALLA-SMLLKSA--L-RTMGHKHLG-RAHFRTDRAI----HLSALSRFELWPGYSMHVIRGSGN-MAVVTDITHK
VLRT-ETVLDTLRRIRE---QCRDKN--------TARQMSQRALLGQV-VVTRY---N-NRA--YHI-DKIDWQMSPLNT
FQR------NDGTTMTFQQYY-ATMYNRTITNLTQPLLVHY-H-K-RRSHEAIREASPIYLIP-ELTHL-TGI
>EP01114_13095
KLAVVVNCFQAVTG------KEIHQYSMECK---P-Y-TD-SY-----RFRY-FLLKNT-PELVPIHM----G--EMVF-
T-GKL-LLNPKSL--------------VLHTKT------KTG--EE--FEITLAFAK-TV-PF---------------NS
--MEMYHIL-NTGLKRI--M-NAEKFVPVG-RG-FTKMDER-----IQL-RDIFIDPGYSVAFKSLAAG-TLLQVQRVFK
AVQK-DNANTFLKTFHRGD-----------------EDEMRANVIGRI-VRCPH---N-NMT--YRI-DDIDFSLTPEST
FNK----RVKGGETITYGEYY-KRVHNLQITDRKQPMLVVT-F-RAKRDAAEPPKSRTIHLVP-EICYF-TGL
>EP01118_17865
TIKVVSNYVRIRFS----SLPKLYQYQLDFQ---P-E-TF-HQ-----GLRA-ALLRNV-EPKL--------G--VFLM-
S-GEA-LWVESKI-------EKELAV-VTS---------DKG--EE--FKITFQFAR-EI-DP------------TRTSD
--PSMIQIF-NIVVKKL--I-QGLKLTRMG-RGYYDTRKIE----RWDR-YAVSIIPGFDTSIIHATIG-PLIQTLMTFK
LLRE-DSVLDVM----------------------KSRSFDPSELKGAT-VVTKY---N-FRT--YRI-TGIDNASNPLST
F-------DYKGKPITYEEYL-KKYSRRMISDPNQPLLIAT-V-K-KRGG----VEEEIRLVP-EVCHM-TGI
>EP01156_13760
KINLITNYFPLNAS----TG-QTYQYRVSFD---P-P-VL-SR-----RPRS-RMLEII-KKSM--------S--PFVY-
D-GGELVYSKERF-------EDFTKE-----------S-FRR--TA--TKISFQHTN-II----------------TPDT
--YSISQVL-NITFSLV--L-QALGLQQIR-RNYFDSKKSI----KDER-SHSELWQGYQTTIYDTKAG-LCLNLDILNK
IIRT-DTVYDKLSTLYS-------DYYHREFRDRGFQDFIRKNLKEQS-VMTLY---N-NRF--YTI-TDLDFSKNPNYE
FKF------KD-KTISLYRYY-QDTYHLKIKNGSQPLLLIK-K-E-TKTSDGQKSHNLIYLIP-ELCYM-AGG
>EP01156_13866
EIELNTNYFTLGIL----KE-NVYQYSLKLD---P-D-LK-SL-----AARR-MVYETL-KKQF--------NV-QTVF-
D-GQDLIFSRKQF-------DNFELK-----------LKLRK--TI--YTAKVEQTK-TLF-----------------SS
--EDHEQLF-NIIFNDI--L-KRMKLHQID-RNFFDPKTKT----QNKE-HRFELWQGYFSSIDEKKTG-LKLNLDIIHK
VVRT-DSVLDYINELYNSKPQSLEER----LKYPEIQKKINKALERQI-VMTTY---N-NKT--YSV-SSVDFNKSPNSE
IEI------DN-KKMTLLEFY-STHYKIPIESKTQPLLQIQ-Q-R-NRTI--------IYLIP-ELCKM-TGL
>EP01156_22926
KTPMIANYFPVSIR----VK-EIYQYDVKFE---E-P-LQ-AI-----RPRF-SLLSQI-EKDL--------G--SFVY-
D-GFSILYMMQKI-------PDYEKV-----------VPFRR--KN--VKVIIKLTK-VL-SS---------------DD
DLQPFEQLY-NIIFGRV--M-NCLDFQQIR-RNYYDNRNPV----RNDQ-FHFELWHGFFHAIYKTKKG-LSLNLDLIHK
VVRQ-DTVLDQIKMVVSFMRRGGGYDRPSRYSNPAIQQRIVEEVSNSV-VMTIY---N-NKY--YSV-TSVDFSKSPMFS
FED-----ARKGTKITLKDYY-ANQYHKNIADPDQPLLVVE-R-K-KKDSTGRPIREEIYLIP-ELCSM-TGL
