# Supplementary material for: RNA-guided RNA silencing by an Asgard archaeal Argonaute
Source: Nat Commun. 2024 Jun 29;15:5499. doi: 10.1038/s41467-024-49452-1 (PMC11217426; doi:10.1038/s41467-024-49452-1)
Supplement: Supplementary file 4 — supplementary datasets 1-18 [file 41467_2024_49452_MOESM4_ESM.zip › Supplementary Datasets 1 - 18/Supplementary Dataset 18.treefile]

(Asgard_ASG045_01543:1.5207551475,(((((((((((((Asgard_ASG061_01709:1.4714774163,(WP_036488545.1:0.9663092737,WP_058316939.1:0.7785269513)100:1.2026748400)99:0.4057352403,((Asgard_ASG144_03258:0.7929338112,((WP_013921749.1:1.3568835816,(WP_011308723.1:0.8539785932,WP_019497030.1:0.6339100414)76:0.1462822404)100:0.1957023833,(WP_008838212.1:0.8943929241,((WP_034824194.1:0.7723754313,WP_076626087.1:0.9617183490)100:0.3667763112,WP_085938215.1:0.6237181156)82:0.1323782110)100:0.3629457664)99:0.2572542862)100:0.5266725205,(((WP_008504757.1:0.9027235859,WP_092721547.1:0.8669605802)64:0.2217413041,WP_084286803.1:1.6973691998)62:0.1010107674,WP_100990083.1:1.6944932224)100:0.4490637135)100:0.6589195255)82:0.2372002453,Asgard_ASG203_01028:2.0764746838)82:0.1751119342,((Asgard_ASG207_00250:1.1309993406,WP_077208232.1:1.7216488852)100:0.3202789155,Asgard_ASG207_00814:1.8548121740)96:0.1085444876)98:0.3153621343,((((Asgard_FWG169_03248:1.5055410002,((KAH0790951.1_Histomonas_meleagridis:0.7099709898,EP00706_10895:0.2507035272)100:1.6723719490,((((EP00005_771:1.5301969139,((EP00404_5810:1.0550214978,EP00928_88339:0.7014884908)100:0.5566983169,EP00454_8278:1.0935680677)100:0.7026201958)61:0.0543210137,((EP00104_9921:1.4268334276,EP00820_21428:1.7115622770)96:0.1387504691,((EP00668_11814:0.8343825036,(EP00670_1582:0.5970462265,EP01001_5251:0.4288552499)99:0.2770662588)100:0.7653539026,(EP00686_6801:0.8650651894,EP01080_8147:0.8767913231)100:0.2931281630)99:0.1707089372)93:0.1487657012)64:0.0924083536,((((((((((EP00005_5244:0.5527945262,EP01090_16121:0.7708017031)98:0.1674765600,EP01102_1442:0.8481248756)77:0.0625327254,EP00012_8287:0.7307177115)80:0.0746324287,EP00696_2992:0.8850583993)100:0.1615208382,(EP00339_8882:0.6819130220,EP01097_11811:0.7424392401)100:0.1782814028)99:0.0759199925,EP00741_17219:1.3894691792)67:0.0742137686,(EP00727_1481:1.1745280913,(EP01105_765:0.8232324431,EP01105_7875:0.5448384583)100:0.4606537906)84:0.2627551209)76:0.0892147929,((EP00274_7213:1.5681075775,(EP00698_18363:0.1865800049,(EP00698_18364:0.0000024802,EP00698_18365:0.0362350225)100:0.3334101870)100:0.5698251957)99:0.2122151807,EP01100_14562:1.2420245990)69:0.1753999100)52:0.0717876166,(((((((EP00021_9217:1.0566493343,EP01109_5275:0.5398951610)99:0.1082715305,EP00023_11047:0.8278361900)100:0.1808359208,EP00023_8943:1.0448084547)100:0.1679173802,EP01113_33134:1.4090615953)98:0.2265669443,((((EP00057_306:0.7113853379,EP00059_17023:0.6327730137)96:0.0950938833,(EP00084_14122:1.3545246605,((((EP00085_11992:0.7372778104,EP00094_8248:0.8911945026)81:0.0322768139,EP00088_24988:0.7138535211)74:0.0829960779,((EP00095_2312:0.7578563751,EP00102_5159:0.7198932317)77:0.1480837322,(EP00099_1544:0.7418453247,EP00101_19094:0.5527425104)81:0.1381668782)67:0.0767901010)78:0.0987950567,EP00092_23728:0.9633061978)100:0.1112776514)86:0.0931775180)86:0.1034949197,((EP00062_1923:0.5821152737,EP00071_32955:0.8653473941)100:0.0823488472,EP00106_23169:0.9436688257)87:0.1296703267)99:0.1538305576,((((EP00059_6420:0.5929173499,(EP00060_10429:0.3876189889,EP00079_5466:0.6278731805)100:0.1635612010)100:0.1867092649,(((EP00084_14706:0.7444143197,EP00088_24864:0.8887664194)36:0.0887864796,EP00118_5431:0.8890780117)58:0.1274286161,((((EP00085_21913:0.5691832296,EP00096_2217:0.9756560598)58:0.1334908848,(EP00094_8050:0.8526264493,(EP00098_18485:0.8501959307,EP00099_1200:0.8072851833)87:0.0505325012)92:0.1161818732)59:0.0823950286,EP00097_5722:0.6704978533)66:0.0560381427,EP00102_18814:0.7072493251)70:0.1243077221)61:0.1317279172)99:0.1617885020,EP00160_6617:0.6579879723)85:0.0601562673,(EP00115_6885:0.8379758623,EP00914_7692:1.0909608888)97:0.0922495230)88:0.0682645630)96:0.1299063595)78:0.0702070655,(EP00081_13186:1.3570427826,EP00276_9263:0.9227214731)80:0.4775174847)69:0.0447951306,((EP00770_673:0.1369255384,EP00770_13419:0.1147473803)100:0.5644963766,EP00770_2122:0.5608900179)100:1.3829019660)67:0.0285759868)64:0.1101354016,((((((EP00026_2732:0.6746449055,EP00026_2784:1.0505026296)100:0.3931912181,EP00027_13764:1.1568816833)91:0.0692022912,EP01118_17865:1.2011404985)98:0.1463540181,EP01114_13095:1.7230692188)94:0.2359211540,((((((EP00331_3615:1.0215096708,EP00334_32041:0.8496041360)99:0.1869511925,EP00828_40765:1.0598626517)99:0.1408249294,(EP00333_22751:0.9851808320,(EP00347_22479:1.7429601431,EP01017_51613:1.2931494981)99:0.1100972698)90:0.1335293954)83:0.1816053705,(EP00358_5011:0.9497302454,EP00359_11023:1.0121652480)99:0.3809730795)83:0.0901164497,EP01022_12137:1.2256829364)93:0.2110463285,(((((EP00333_8644:1.2638106074,(EP00334_29490:0.9825564597,EP00334_31528:1.1937166990)97:0.2149338595)98:0.2771626933,EP01017_48030:0.9799073434)60:0.2629665352,((EP00359_4873:0.7135696999,EP00361_7283:0.6995366245)100:0.1316010034,EP00361_6492:0.8438165893)100:0.3421353764)59:0.1301797725,EP00345_16705:1.8979215795)67:0.0326815883,(EP00347_9754:1.0547746495,(EP00742_1670:0.0292099299,EP00743_3871:0.0000027694)100:0.9186420756)64:0.1917030627)94:0.0897903609)82:0.0176683069)81:0.0624023134,(((EP00299_7676:0.6186159587,EP00301_18899:0.6840436121)100:0.2329925169,EP00300_16675:0.7596008149)92:0.0689158194,EP00761_3549:1.3000740533)99:0.2820655232)75:0.0726726279)57:0.0688306775)77:0.0872366883,((EP01156_13760:0.8763496070,EP01156_22926:0.7788230518)100:0.1862147261,EP01156_13866:0.9349372452)100:0.4263827002)95:0.1586641387)90:0.0330712429)99:0.3923337462,(TrypAgo1:1.2009285179,TrypAgo2:1.4126348794)99:0.5663821096)98:0.2141422714,((WP_083829967.1:2.1074699841,((WP_056934506.1:0.6044419994,TbAgo:0.4091886475)100:2.1234762310,(TrypAgo3:0.5710889081,TrypAgo4:0.6753829907)100:1.0996535600)90:0.1700861514)95:0.2714202913,(((((((EP00002_792:1.3506444830,EP01025_18627:1.5873980502)65:0.2607984345,((EP00503_3359:1.5273613802,EP01025_40539:1.5052256851)65:0.2835206303,(EP00656_8487:0.5364928222,EP00658_952:0.5060888886)100:1.3181010950)60:0.0768277715)90:0.1128689954,((EP00050_13252:2.0162156828,(EP00641_10237:0.7156338720,EP00813_5345:1.2463144649)100:0.3084948012)97:0.1376595104,((EP00286_14246:0.2829025808,EP00286_22528:0.1887350452)100:0.3472993699,EP00286_26052:0.7112731496)100:1.2365963480)95:0.1606267322)69:0.0311328712,(((((EP00004_17785:1.6125095022,EP00185_7257:1.6836109568)74:0.0915196973,EP00040_22448:1.6257187218)74:0.0916748706,EP00866_2005:1.9909454102)73:0.0808940934,(EP00898_4858:1.1848399028,EP00963_13995:1.2480851702)99:0.4668186529)90:0.0846097534,EP00500_10048:1.4715214843)85:0.0798892087)90:0.0833777894,(((((((((EP00054_4773:1.2199086433,((EP00063_22599:0.3015376433,EP00119_10639:0.4069623446)100:0.4582079342,EP00082_13060:0.7029382752)100:0.1275036891)99:0.0364454056,EP00114_2052:1.2302782521)54:0.1191660153,(EP00113_11125:1.2991907739,(EP00735_6163:1.1646544565,EP00735_9028:0.8243782162)100:0.4416704800)51:0.1368298801)53:0.0393943913,EP00269_17061:1.1562892918)88:0.1325534602,(EP00146_10642:1.8311211658,EP00845_7501:1.5936864893)18:0.0000026221)28:0.0182358116,(EP00132_11621:1.1205617462,EP00247_44017:2.1837413301)89:0.2285643917)38:0.0219150653,((((((EP00206_4326:0.8118946717,EP00881_7864:1.0415016782)88:0.1257285616,EP00877_12844:1.7650869653)82:0.0998958378,((((EP00210_6357:1.7341002775,EP00853_17972:1.6858952750)93:0.1594058987,EP00799_11855:1.3492612975)92:0.2760960702,EP00895_3297:1.2489189617)80:0.0753342227,(EP00403_48274:0.9571074106,EP00930_70373:1.0673810612)100:1.0058403970)80:0.1488765369)72:0.1258094249,(((((EP00314_33413:1.8052054248,EP00908_2048:1.0705348885)99:0.1172464565,EP00323_13620:1.3400649924)100:0.4786616847,((EP00455_5504:0.9449109021,(EP00455_27853:1.1663097073,(EP00457_769:0.5904523844,(EP00457_1100:0.5169965902,EP00808_16516:0.5656842058)99:0.1570434625)100:0.4106620289)100:0.1103923267)34:0.0945575411,(EP00455_34814:0.9283272214,EP00744_10703:1.6895301857)34:0.1231466561)98:0.1020207430)98:0.0458879234,EP01103_18911:1.2649161730)97:0.0632938960,EP00803_4715:1.2298501690)88:0.0597385091)63:0.0489601435,((EP00229_93:1.5169727802,EP00650_9252:0.8398965095)46:0.0951302482,(((EP00612_2863:0.9058880757,EP01084_253144:1.1028662051)100:0.2168696219,EP00905_132:0.9865217771)100:0.1832515811,EP01135_7963:1.2155991366)97:0.1538499848)45:0.0993024089)49:0.0464263642,(EP00294_5166:1.1002191699,((EP00473_717:0.1709116615,EP00474_8327:0.2316924333)100:0.8597033638,EP00475_35432:1.3365104570)97:0.1177593204)91:0.1967748542)53:0.0535360637)74:0.0818383554,((((EP00129_4057:1.4501599486,(EP00138_4046:1.2772316225,EP00147_11674:1.4083962976)99:0.3154550505)80:0.1448386025,(EP00151_10830:1.3953461020,EP00845_2495:1.4598168019)82:0.1533899511)82:0.0913593969,((EP00129_8760:1.1557084071,(EP00857_7730:1.6225113137,EP00861_2350:1.0435687279)99:0.1889237449)93:0.2028142067,((EP00855_1988:1.1272886310,EP00855_2534:1.1235401061)100:0.4193425814,EP00863_2379:1.1788854301)88:0.1008739446)90:0.1099009784)89:0.0852372476,((EP00170_4412:1.2417788578,EP00177_5581:1.2993001848)59:0.2397420801,(((EP00178_15047:1.2217065876,EP01029_11812:1.1631346600)95:0.3463998725,(EP00181_4581:1.2759615557,EP00923_54274:1.0401256226)74:0.0826026446)36:0.0161654455,EP00180_2180:1.3680780593)58:0.0484352767)99:0.1293416533)78:0.1050096601)83:0.1295926802,((((EP00080_10773:1.6952113715,EP00081_20869:1.2553563422)100:0.3111814461,(EP00092_7368:1.4728123908,EP01119_17187:1.5178218221)91:0.2665585579)91:0.1202923098,EP00151_8749:2.4103975803)84:0.1865992190,((((EP00139_2782:1.5707835829,(EP00428_86569:1.4479786941,EP00601_21535:0.5413534465)100:0.9070471588)88:0.1747336568,EP01134_5361:1.3327933435)87:0.0601461234,EP00218_7336:1.5585758101)88:0.1462194565,((EP01068_12170:1.5152384335,EP01069_2789:0.7499237962)100:0.7154143193,EP01116_14864:1.1287244460)98:0.2256665278)87:0.1064356420)73:0.0572594246)68:0.0457998869)86:0.1355013361,((EP00294_681:1.5864097428,EP00295_6096:1.4042643907)60:0.1355754755,EP00735_9079:1.8744295545)90:0.1019481597)85:0.0921835483,((EP01113_11139:0.0000010234,EP01113_11141:0.0000010234)100:0.0037252678,EP01113_11140:0.0000022076)100:1.9775957650)99:0.1862697470)97:0.1754871770)99:0.1870874466,(Asgard_ASG331_03721:1.8906877569,((WP_015791216.1:0.4175326362,MjAgo:0.3986888270)100:1.5543734680,(WP_055429304.1:0.2343073803,PfAgo:0.6270683553)100:1.1539844910)99:0.5288143167)86:0.2856647205)79:0.2105289141)77:0.0605791190,WP_082839051.1:2.4304662950)83:0.0684522364,(((Asgard_ASG073_01058:2.0265766482,((Asgard_ASG159_02762:0.9006679498,Asgard_ASG523_03052:0.6531556400)100:0.2414280063,Asgard_ASG190_00881:0.7321126673)100:0.3215771197)100:1.4941109440,TeAgo:1.5064051373)86:0.3545476898,(((Asgard_ASG131_04275:0.2940232905,Asgard_ASG347_02885:0.2525724916)100:1.8830880480,(((WP_041081268.1:0.3332672316,WP_072761037.1:0.9518898904)100:0.1528002743,WP_069293923.1:0.6785136964)72:0.0004146068,(WP_077198807.1:0.5357429953,MpAgo:0.4142374377)99:0.1833285867)100:1.9098007740)95:0.3425744568,MfAgo:1.8457013058)96:0.1707957548)83:0.1765034016)98:0.2852272186,Asgard_ASG147_01375:1.7413662445)81:0.1002612541,Asgard_ASG562_00147:2.1156401706)97:0.1805148715,AfAgo:1.4414046963)99:0.4103357498,((Asgard_ASG140_02881:1.2855775228,Asgard_ASG147_00832:1.7825827917)100:1.1721384370,WP_089764886.1:0.6346107857)100:0.5973119449)99:0.7720200180,((((Asgard_ASG088_02980:0.6333633458,Asgard_ASG188_03523:0.3436412070)99:0.2789967005,Asgard_ASG154_02673:0.6726447936)97:0.1630904836,Asgard_ASG134_00173:0.8134619472)99:0.5416453665,Asgard_ASG530_00495:3.0823257318)99:0.6587318423)100:0.5095560689,Asgard_ASG073_03135:1.2196777342)100:0.3111841490,((Asgard_ASG340_01986:1.8880935968,Asgard_ASG341_00360:1.0794317831)100:0.4498921927,Asgard_ASG414_00098:1.0167404424)100:0.8859466968);
