# Supplementary material for: RNA-guided RNA silencing by an Asgard archaeal Argonaute
Source: Nat Commun. 2024 Jun 29;15:5499. doi: 10.1038/s41467-024-49452-1 (PMC11217426; doi:10.1038/s41467-024-49452-1)
Supplement: Supplementary file 4 — supplementary datasets 1-18 [file 41467_2024_49452_MOESM4_ESM.zip › Supplementary Datasets 1 - 18/Supplementary Dataset 2.HMM]

HMMER3/f [3.1b2 | February 2015]
NAME  MIDPIWI
LENG  348
ALPH  amino
RF    no
MM    no
CONS  yes
CS    no
MAP   yes
DATE  Sat Mar 25 14:45:42 2023
NSEQ  232
EFFN  13.066284
CKSUM 194855628
STATS LOCAL MSV      -11.2313  0.70016
STATS LOCAL VITERBI  -13.0865  0.70016
STATS LOCAL FORWARD   -5.2903  0.70016
HMM          A        C        D        E        F        G        H        I        K        L        M        N        P        Q        R        S        T        V        W        Y   
            m->m     m->i     m->d     i->m     i->i     d->m     d->d
  COMPO   2.61288  4.32972  2.95947  2.73694  3.28222  2.78742  3.71135  2.82586  2.63690  2.47261  3.86127  3.01997  3.11352  3.09502  2.89620  2.62052  2.82554  2.69431  4.66141  3.37442
          2.68618  4.42225  2.77519  2.73123  3.46354  2.40513  3.72494  3.29354  2.67741  2.69355  4.24690  2.90347  2.73739  3.18146  2.89801  2.37887  2.77519  2.98518  4.58477  3.61503
          0.14594  6.21472  2.01147  0.61958  0.77255  0.00000        *
      1   3.37932  4.83150  3.80601  3.29903  4.74883  0.65525  4.20550  4.40387  2.93365  2.98496  4.53401  3.26865  4.69437  3.04042  3.29470  3.23267  3.63382  4.06743  6.22105  4.41239      1 G - - -
          2.68618  4.42225  2.77519  2.73123  3.46354  2.40513  3.72494  3.29354  2.67741  2.69355  4.24690  2.90347  2.73739  3.18146  2.89801  2.37887  2.77519  2.98518  4.58477  3.61503
          0.00343  6.07221  6.79455  0.61958  0.77255  1.30197  0.31745
      2   2.67122  4.23725  3.33729  2.56897  3.02607  4.43210  4.66444  2.97489  3.20318  2.90348  3.73289  3.82565  1.17455  3.57862  3.40855  3.09224  3.38571  2.69152  5.95007  3.79105      2 p - - -
          2.68618  4.42225  2.77519  2.73123  3.46354  2.40513  3.72494  3.29354  2.67741  2.69355  4.24690  2.90347  2.73739  3.18146  2.89801  2.37887  2.77519  2.98518  4.58477  3.61503
          0.04745  6.07221  3.12269  0.61958  0.77255  1.17414  0.36974
      3   3.15657  4.74204  5.02945  4.90176  2.29673  4.72397  4.12020  2.72003  4.68691  2.09975  3.95623  4.40024  5.08767  4.81831  4.22886  4.03519  3.70668  2.73852  1.70537  1.33710      3 y - - -
          2.68618  4.42225  2.77519  2.73123  3.46354  2.40513  3.72494  3.29354  2.67741  2.69355  4.24690  2.90347  2.73739  3.18146  2.89801  2.37887  2.77519  2.98518  4.58477  3.61503
          0.04828  6.03892  3.10679  0.61958  0.77255  1.36032  0.29649
      4   2.97124  5.92463  1.91699  2.38804  4.22173  2.95659  4.06330  3.68052  2.43387  4.01292  3.86626  2.35786  4.57940  2.57790  2.44382  2.01819  3.50001  3.48751  6.35691  4.78034      4 d - - -
          2.68618  4.42225  2.77519  2.73123  3.46354  2.40513  3.72494  3.29354  2.67741  2.69355  4.24690  2.90347  2.73739  3.18146  2.89801  2.37887  2.77519  2.98518  4.58477  3.61503
          0.18834  5.99885  1.77677  0.61958  0.77255  1.45769  0.26497
      5   2.82399  5.10354  2.91044  3.18414  3.54519  2.66629  3.98988  2.95958  2.58021  2.13937  3.26615  2.74297  3.43691  3.03900  2.24788  3.00859  2.91650  3.38722  4.73263  3.16544      5 l - - -
          2.68618  4.42225  2.77519  2.73123  3.46354  2.40513  3.72494  3.29354  2.67741  2.69355  4.24690  2.90347  2.73739  3.18146  2.89801  2.37887  2.77519  2.98518  4.58477  3.61503
          0.01851  5.82229  4.17497  0.61958  0.77255  1.69666  0.20248
      6   2.70203  5.29995  3.29967  2.46019  3.77935  3.27430  3.70315  3.43525  2.69411  3.77933  3.73376  2.34732  2.00951  3.15773  2.50667  2.54138  2.58861  2.91767  5.53033  4.81715      6 p - - -
          2.68618  4.42225  2.77519  2.73123  3.46354  2.40513  3.72494  3.29354  2.67741  2.69355  4.24690  2.90347  2.73739  3.18146  2.89801  2.37887  2.77519  2.98518  4.58477  3.61503
          0.16235  5.82910  1.91787  0.61958  0.77255  0.45026  1.01463
      7   2.82225  5.90541  2.66000  2.33683  3.49128  2.97172  4.24601  3.70474  2.35906  3.32279  4.66091  2.93710  2.36881  2.27010  3.06246  2.27215  2.73972  3.52377  5.39039  4.40751      7 q - - -
          2.68694  4.42378  2.77559  2.73160  3.46165  2.40629  3.72446  3.29023  2.67763  2.69369  4.24905  2.90066  2.73609  3.18247  2.89749  2.37933  2.77556  2.98542  4.58754  3.61619
          1.96793  0.23136  2.70608  1.15831  0.37690  1.48883  0.25571
      8   2.98220  4.21000  2.60321  2.06950  5.21907  3.08220  3.79933  3.97874  1.95508  3.78136  4.56036  2.50991  2.91211  2.60469  2.59170  2.37307  3.01230  3.47808  6.30482  4.89316     16 k - - -
          2.68618  4.42225  2.77519  2.73123  3.46354  2.40513  3.72494  3.29354  2.67741  2.69355  4.24690  2.90347  2.73739  3.18146  2.89801  2.37887  2.77519  2.98518  4.58477  3.61503
          0.31008  5.91730  1.33212  0.61958  0.77255  1.68563  0.20497
      9   2.88467  5.68990  3.19402  1.89475  5.03539  2.85478  3.92124  4.12685  1.99267  3.55768  4.11390  2.42969  3.60080  2.56116  2.81075  2.57115  2.61319  2.93845  6.12233  4.55147     17 e - - -
          2.68618  4.42225  2.77519  2.73123  3.46354  2.40513  3.72494  3.29354  2.67741  2.69355  4.24690  2.90347  2.73739  3.18146  2.89801  2.37887  2.77519  2.98518  4.58477  3.61503
          0.00542  5.61709  6.33944  0.61958  0.77255  1.09873  0.40541
     10   3.23397  4.90334  3.86516  3.53230  2.73645  3.82670  4.05159  1.46079  2.85726  2.11672  2.88369  3.89185  2.91990  3.64181  4.10568  3.64122  3.15267  2.06106  5.50878  4.14697     18 i - - -
          2.68618  4.42225  2.77519  2.73123  3.46354  2.40513  3.72494  3.29354  2.67741  2.69355  4.24690  2.90347  2.73739  3.18146  2.89801  2.37887  2.77519  2.98518  4.58477  3.61503
          0.00444  5.81481  6.53716  0.61958  0.77255  0.89363  0.52622
     11   3.06803  5.33031  2.49810  2.54610  4.95392  3.44444  3.47475  4.37525  1.76713  3.26236  4.94744  2.51576  3.77830  3.06926  1.72314  2.84925  2.76245  3.59950  6.33912  4.55533     19 r - - -
          2.68618  4.42225  2.77519  2.73123  3.46354  2.40513  3.72494  3.29354  2.67741  2.69355  4.24690  2.90347  2.73739  3.18146  2.89801  2.37887  2.77519  2.98518  4.58477  3.61503
          0.00380  5.97081  6.69316  0.61958  0.77255  1.60297  0.22477
     12   3.30012  4.70970  4.41181  4.70979  2.75345  4.30490  4.97847  1.92979  3.78863  1.71587  3.60283  2.94692  3.99105  3.95664  4.23966  3.31214  2.77209  1.48131  5.51913  3.23954     20 v - - -
          2.68618  4.42225  2.77519  2.73123  3.46354  2.40513  3.72494  3.29354  2.67741  2.69355  4.24690  2.90347  2.73739  3.18146  2.89801  2.37887  2.77519  2.98518  4.58477  3.61503
          0.02043  5.97081  4.03609  0.61958  0.77255  1.60297  0.22477
     13   1.89306  3.80963  4.51744  3.83127  3.16283  1.84925  4.56524  3.07890  2.73007  2.65920  3.62738  4.29676  3.38072  3.08092  3.64610  3.04066  2.49757  2.46815  5.67527  3.24813     21 g - - -
          2.68618  4.42225  2.77519  2.73123  3.46354  2.40513  3.72494  3.29354  2.67741  2.69355  4.24690  2.90347  2.73739  3.18146  2.89801  2.37887  2.77519  2.98518  4.58477  3.61503
          0.01656  5.95425  4.28134  0.61958  0.77255  0.50862  0.91961
     14   2.99860  4.37890  4.79572  4.44292  1.68343  3.46819  3.80344  2.05414  4.72864  1.78197  3.69131  4.93052  4.34690  2.76694  4.74110  4.08284  3.53749  1.96352  4.46558  2.83827     22 f - - -
          2.68633  4.42234  2.77562  2.73115  3.46259  2.40531  3.72429  3.29360  2.67736  2.69307  4.24614  2.90402  2.73763  3.18168  2.89856  2.37932  2.77544  2.98441  4.58532  3.61247
          0.21506  1.64807  6.82885  0.83880  0.56604  0.74977  0.63956
     15   3.13440  4.29670  5.60586  4.98979  2.64576  4.80257  3.46626  1.29893  4.77236  1.67132  3.05135  4.56010  5.16618  4.00633  3.66782  4.11427  3.49850  1.87399  5.62749  3.17445     30 i - - -
          2.68618  4.42225  2.77519  2.73123  3.46354  2.40513  3.72494  3.29354  2.67741  2.69355  4.24690  2.90347  2.73739  3.18146  2.89801  2.37887  2.77519  2.98518  4.58477  3.61503
          0.07051  6.14308  2.71913  0.61958  0.77255  0.99065  0.46416
     16   3.05552  2.90518  3.62654  2.73220  3.46459  2.10732  3.68432  3.49205  2.45199  3.12809  3.09846  3.55960  4.72906  2.95162  2.60348  3.05003  2.96477  2.89535  4.56907  2.35491     31 g - - -
          2.68618  4.42225  2.77519  2.73123  3.46354  2.40513  3.72494  3.29354  2.67741  2.69355  4.24690  2.90347  2.73739  3.18146  2.89801  2.37887  2.77519  2.98518  4.58477  3.61503
          0.01759  6.07599  4.19072  0.61958  0.77255  1.16024  0.37602
     17   2.89660  4.49001  2.93291  2.34057  5.31310  3.67334  3.80892  4.68001  3.00397  3.95273  4.80367  3.44075  1.14600  3.05083  3.37921  2.36191  2.37194  4.01921  6.40264  4.99242     32 p - - -
          2.68618  4.42225  2.77519  2.73123  3.46354  2.40513  3.72494  3.29354  2.67741  2.69355  4.24690  2.90347  2.73739  3.18146  2.89801  2.37887  2.77519  2.98518  4.58477  3.61503
          0.00682  6.07211  5.40526  0.61958  0.77255  0.99729  0.46025
     18   2.21141  5.54845  2.74312  2.10171  5.11484  3.58410  4.29723  3.08991  1.93303  3.56615  3.51066  2.94745  2.95989  2.41696  2.87582  2.78100  3.31724  3.04039  6.41998  5.00909     33 k - - -
          2.68524  4.42305  2.77538  2.73054  3.46410  2.40536  3.72575  3.29426  2.67704  2.69314  4.24770  2.90353  2.73713  3.18180  2.89825  2.37901  2.77479  2.98592  4.58534  3.61503
          1.21456  0.91720  1.19230  0.49975  0.93314  1.21383  0.35248
     19   2.70816  4.13595  3.00703  2.25543  3.77413  2.50089  3.77600  3.40619  2.56674  3.87340  4.11070  2.67218  3.49278  2.69836  2.79236  2.22177  2.58505  3.00331  6.17732  3.71117     44 s - - -
          2.68618  4.42225  2.77519  2.73123  3.46354  2.40513  3.72494  3.29354  2.67741  2.69355  4.24690  2.90347  2.73739  3.18146  2.89801  2.37887  2.77519  2.98518  4.58477  3.61503
          0.07095  5.73495  2.72939  0.61958  0.77255  1.84360  0.17227
     20   2.79721  4.32300  5.19901  4.11422  2.55356  4.46923  4.79894  1.87511  3.80695  1.49846  3.56359  3.90846  3.45661  3.96912  3.36715  3.25896  3.00963  1.92167  4.08161  3.76927     45 l - - -
          2.68618  4.42225  2.77519  2.73123  3.46354  2.40513  3.72494  3.29354  2.67741  2.69355  4.24690  2.90347  2.73739  3.18146  2.89801  2.37887  2.77519  2.98518  4.58477  3.61503
          0.00503  5.68998  6.41233  0.61958  0.77255  2.07071  0.13479
     21   2.62231  4.29380  2.94921  1.76894  5.07365  2.84773  3.93847  3.73805  2.63169  3.13591  4.58347  2.45445  4.24668  2.12951  3.17685  2.58567  2.42079  3.92850  6.16244  4.52308     46 e - - -
          2.68618  4.42225  2.77519  2.73123  3.46354  2.40513  3.72494  3.29354  2.67741  2.69355  4.24690  2.90347  2.73739  3.18146  2.89801  2.37887  2.77519  2.98518  4.58477  3.61503
          0.00782  5.68998  5.42353  0.61958  0.77255  0.34664  1.22778
     22   2.51198  4.88989  2.80033  2.52555  4.48661  2.81994  3.46969  3.41577  1.86193  3.31026  5.02925  2.64527  4.28243  2.94906  2.60301  2.16906  2.59476  4.20367  5.17108  4.10476     47 k - - -
          2.68627  4.41378  2.77555  2.73236  3.46017  2.40677  3.72404  3.28751  2.68071  2.69501  4.24361  2.90665  2.74090  3.18195  2.89409  2.38035  2.77796  2.97820  4.56581  3.61356
          1.84942  0.57505  1.27299  2.04186  0.13902  1.20851  0.35474
     23   2.65274  5.74156  2.11207  2.25684  4.03256  2.51202  3.59198  3.47436  2.77778  2.96078  3.67433  2.90076  3.12533  3.08056  2.94528  2.62474  2.72413  3.26706  4.18275  4.19149     85 d - - -
          2.68618  4.42225  2.77519  2.73123  3.46354  2.40513  3.72494  3.29354  2.67741  2.69355  4.24690  2.90347  2.73739  3.18146  2.89801  2.37887  2.77519  2.98518  4.58477  3.61503
          0.07048  5.76943  2.73439  0.61958  0.77255  1.71116  0.19925
     24   2.41700  5.75447  2.87178  2.37839  3.71322  2.90007  3.68202  4.35599  2.13456  2.89426  4.38847  2.83154  4.26407  2.53325  2.36702  2.65711  2.68079  3.10734  6.18804  3.75985     86 k - - -
          2.68618  4.42225  2.77519  2.73123  3.46354  2.40513  3.72494  3.29354  2.67741  2.69355  4.24690  2.90347  2.73739  3.18146  2.89801  2.37887  2.77519  2.98518  4.58477  3.61503
          0.01331  5.73538  4.60580  0.61958  0.77255  1.49840  0.25294
     25   2.78276  5.79647  2.05286  2.27705  5.14249  2.38718  3.57282  4.00913  2.75664  3.52216  4.83688  2.99434  3.92621  2.28493  2.30091  2.45267  3.00213  3.62601  6.22859  3.76641     87 d - - -
          2.68618  4.42225  2.77519  2.73123  3.46354  2.40513  3.72494  3.29354  2.67741  2.69355  4.24690  2.90347  2.73739  3.18146  2.89801  2.37887  2.77519  2.98518  4.58477  3.61503
          0.00453  5.79594  6.51828  0.61958  0.77255  1.32945  0.30737
     26   2.70245  4.47040  2.80131  2.06834  3.30854  3.38471  3.28778  3.20361  2.19656  2.69373  3.87779  2.56860  4.50897  2.66194  2.79454  2.71238  3.28590  3.30694  4.39238  4.19437     88 e - - -
          2.68618  4.42225  2.77519  2.73123  3.46354  2.40513  3.72494  3.29354  2.67741  2.69355  4.24690  2.90347  2.73739  3.18146  2.89801  2.37887  2.77519  2.98518  4.58477  3.61503
          0.00418  5.87432  6.59666  0.61958  0.77255  0.22849  1.58833
     27   1.92553  3.31596  5.59067  3.80947  2.79754  3.52061  5.15310  1.79144  4.55291  1.95970  3.08003  4.06685  3.04114  4.41075  3.70177  3.46129  3.53946  2.06239  4.84591  3.36947     89 i - - -
          2.68618  4.42225  2.77519  2.73123  3.46354  2.40513  3.72494  3.29354  2.67741  2.69355  4.24690  2.90347  2.73739  3.18146  2.89801  2.37887  2.77519  2.98518  4.58477  3.61503
          0.00310  6.17396  6.89631  0.61958  0.77255  0.80742  0.59061
     28   2.69208  6.04367  2.52222  2.13544  4.94454  3.53070  4.03434  4.15209  2.02514  2.92773  4.00932  2.68676  4.00432  3.05745  2.35475  2.22322  2.68917  3.94500  6.47582  3.42383     90 k - - -
          2.68618  4.42225  2.77519  2.73123  3.46354  2.40513  3.72494  3.29354  2.67741  2.69355  4.24690  2.90347  2.73739  3.18146  2.89801  2.37887  2.77519  2.98518  4.58477  3.61503
          0.00310  6.17396  6.89631  0.61958  0.77255  0.80742  0.59061
     29   2.79847  6.04419  2.88352  1.93412  4.59593  3.21745  3.56784  3.70391  2.24193  3.55377  5.08455  2.49530  3.60527  2.40403  2.36482  2.13516  3.32695  3.65160  5.24220  4.35488     91 e - - -
          2.68618  4.42225  2.77519  2.73123  3.46354  2.40513  3.72494  3.29354  2.67741  2.69355  4.24690  2.90347  2.73739  3.18146  2.89801  2.37887  2.77519  2.98518  4.58477  3.61503
          0.00996  6.17396  4.84974  0.61958  0.77255  0.80742  0.59061
     30   3.65095  4.29534  5.62875  5.01242  1.35544  4.64345  4.55829  2.20788  4.79404  1.54226  3.44017  4.51494  5.18527  4.73379  4.12870  4.13359  3.88313  2.70314  2.34995  2.69374     92 f - - -
          2.68618  4.42225  2.77519  2.73123  3.46354  2.40513  3.72494  3.29354  2.67741  2.69355  4.24690  2.90347  2.73739  3.18146  2.89801  2.37887  2.77519  2.98518  4.58477  3.61503
          0.00312  6.16712  6.88947  0.61958  0.77255  0.62012  0.77194
     31   3.02824  3.29933  5.28854  4.25551  2.86279  4.82935  4.21498  2.09585  3.64186  1.47296  3.24810  4.98313  4.06272  4.18935  3.59264  2.99575  2.78696  2.05894  4.55086  2.50311     93 l - - -
          2.68618  4.42225  2.77519  2.73123  3.46354  2.40513  3.72494  3.29354  2.67741  2.69355  4.24690  2.90347  2.73739  3.18146  2.89801  2.37887  2.77519  2.98518  4.58477  3.61503
          0.02329  6.18465  3.86528  0.61958  0.77255  0.56984  0.83382
     32   2.87323  4.97204  2.03641  2.12272  5.39285  3.63206  3.98422  4.47739  2.14450  4.01756  4.86288  2.33158  3.92939  2.71257  2.65616  2.03729  3.05080  4.35432  6.47833  3.29549     94 d - - -
          2.68618  4.42225  2.77519  2.73123  3.46354  2.40513  3.72494  3.29354  2.67741  2.69355  4.24690  2.90347  2.73739  3.18146  2.89801  2.37887  2.77519  2.98518  4.58477  3.61503
          0.00309  6.17654  6.89889  0.61958  0.77255  0.61627  0.77643
     33   2.76206  5.53078  2.49518  2.43727  3.88794  3.20376  4.26849  3.31356  2.07645  3.43754  4.61690  2.40301  4.00372  2.32494  2.81165  2.59026  2.53401  3.62182  6.48487  3.35473     95 k - - -
          2.68618  4.42225  2.77519  2.73123  3.46354  2.40513  3.72494  3.29354  2.67741  2.69355  4.24690  2.90347  2.73739  3.18146  2.89801  2.37887  2.77519  2.98518  4.58477  3.61503
          0.00305  6.18924  6.91159  0.61958  0.77255  0.52638  0.89340
     34   3.27146  3.35276  4.59594  4.46036  2.47556  4.08439  5.18123  2.34102  4.81661  0.83824  3.01498  4.60348  5.21082  4.73093  4.69143  3.83637  3.51623  2.32506  5.67229  3.61078     96 l - - -
          2.68618  4.42225  2.77519  2.73123  3.46354  2.40513  3.72494  3.29354  2.67741  2.69355  4.24690  2.90347  2.73739  3.18146  2.89801  2.37887  2.77519  2.98518  4.58477  3.61503
          0.00301  6.20176  6.92411  0.61958  0.77255  0.60114  0.79449
     35   2.78943  4.92138  3.47757  2.35829  3.90757  3.22858  3.81227  3.13906  1.88560  3.53859  4.35582  2.41437  4.50885  2.51942  1.99364  2.73465  2.62142  3.85544  6.49228  4.64544     97 k - - -
          2.68557  4.42066  2.77548  2.73140  3.46284  2.40538  3.72565  3.29202  2.67796  2.69279  4.24760  2.90385  2.73685  3.18216  2.89836  2.37915  2.77513  2.98498  4.58547  3.61573
          0.15803  1.92970  6.92411  1.23920  0.34195  0.41984  1.07047
     36   2.94438  6.07308  2.86288  2.41866  4.82502  2.80305  3.36128  4.59060  1.91611  3.59964  4.70227  2.00465  4.72622  2.35229  2.29985  2.53151  3.06365  3.58099  6.50500  4.92702    108 k - - -
          2.68652  4.41916  2.77879  2.72976  3.45386  2.40330  3.71897  3.28761  2.67759  2.69496  4.25112  2.90471  2.73484  3.18581  2.89782  2.38204  2.77696  2.98868  4.58883  3.60975
          0.94551  0.71508  2.10073  2.78032  0.06403  0.48576  0.95510
     37   2.89993  3.63681  4.08875  3.16519  2.03312  3.63993  4.79221  2.73339  2.81587  2.41875  3.36548  3.80507  3.96599  2.77478  3.12224  3.10179  2.57505  1.98743  5.82081  3.29666    201 v - - -
          2.68618  4.42225  2.77519  2.73123  3.46354  2.40513  3.72494  3.29354  2.67741  2.69355  4.24690  2.90347  2.73739  3.18146  2.89801  2.37887  2.77519  2.98518  4.58477  3.61503
          0.25789  6.08529  1.49147  0.61958  0.77255  1.13641  0.38709
     38   1.77713  3.41867  2.57818  1.95122  3.98249  2.82761  4.02632  3.78935  2.86423  2.78846  3.76221  3.12962  3.76473  3.07783  3.30382  2.50888  3.32433  3.37188  4.99509  4.42881    202 a - - -
          2.68618  4.42225  2.77519  2.73123  3.46354  2.40513  3.72494  3.29354  2.67741  2.69355  4.24690  2.90347  2.73739  3.18146  2.89801  2.37887  2.77519  2.98518  4.58477  3.61503
          0.08986  5.84342  2.48837  0.61958  0.77255  1.82426  0.17595
     39   2.13952  5.77579  3.20187  2.10172  4.90215  3.21531  3.35942  4.39757  2.47991  3.64538  4.33609  2.49389  3.96080  2.64383  2.58439  2.00832  2.53445  3.67640  6.20791  4.64024    203 s - - -
          2.68618  4.42225  2.77519  2.73123  3.46354  2.40513  3.72494  3.29354  2.67741  2.69355  4.24690  2.90347  2.73739  3.18146  2.89801  2.37887  2.77519  2.98518  4.58477  3.61503
          0.01226  5.76183  4.70605  0.61958  0.77255  1.89287  0.16327
     40   2.39786  4.29754  2.89923  2.29137  5.10723  2.49069  3.74118  3.41370  2.02820  3.88370  4.62396  3.45851  3.74954  2.62477  2.94023  2.16241  3.07943  3.15411  5.65722  3.11758    204 k - - -
          2.68617  4.42232  2.77527  2.73130  3.46361  2.40520  3.72502  3.29317  2.67748  2.69296  4.24697  2.90343  2.73747  3.18153  2.89808  2.37894  2.77527  2.98525  4.58484  3.61510
          0.09078  2.46210  6.48604  0.14051  2.03188  0.43939  1.03403
     41   2.77059  4.14375  5.48194  4.87101  1.18441  4.21820  3.65911  2.71524  4.04369  2.21273  3.31138  4.14346  5.10951  3.72060  3.28907  3.51215  3.51460  2.76480  4.30324  2.17010    206 f - - -
          2.68615  4.42247  2.77509  2.73145  3.46362  2.40510  3.72460  3.29367  2.67756  2.69363  4.24711  2.90242  2.73761  3.18158  2.89822  2.37866  2.77541  2.98515  4.58499  3.61525
          0.09001  3.04069  3.26302  1.25011  0.33754  1.10613  0.40173
     42   2.84728  5.62101  3.41207  2.66626  4.70402  1.14328  3.59702  4.41953  2.14828  4.26712  5.00231  2.78527  4.49584  2.99647  2.24502  3.30675  3.25468  4.35251  5.74172  4.49917    212 g - - -
          2.68618  4.42225  2.77519  2.73123  3.46354  2.40513  3.72494  3.29354  2.67741  2.69355  4.24690  2.90347  2.73739  3.18146  2.89801  2.37887  2.77519  2.98518  4.58477  3.61503
          0.11420  6.05603  2.24830  0.61958  0.77255  1.32336  0.30957
     43   2.75257  3.17386  3.00902  4.09573  3.70896  3.69468  4.11610  1.95251  3.12746  2.24258  2.53001  3.07316  4.37876  3.90985  3.38284  2.99981  2.82430  1.90298  5.19995  4.22973    213 v - - -
          2.68618  4.42225  2.77519  2.73123  3.46354  2.40513  3.72494  3.29354  2.67741  2.69355  4.24690  2.90347  2.73739  3.18146  2.89801  2.37887  2.77519  2.98518  4.58477  3.61503
          0.00748  5.94878  5.33013  0.61958  0.77255  1.65470  0.21214
     44   2.82418  4.84807  2.59250  2.35009  5.23707  3.51931  3.53681  4.43214  1.52389  3.64706  4.93115  2.93034  2.76126  2.89490  2.55155  2.43738  2.88552  3.70832  6.32277  4.12638    214 k - - -
          2.68618  4.42225  2.77519  2.73123  3.46354  2.40513  3.72494  3.29354  2.67741  2.69355  4.24690  2.90347  2.73739  3.18146  2.89801  2.37887  2.77519  2.98518  4.58477  3.61503
          0.00390  5.94519  6.66754  0.61958  0.77255  0.48345  0.95881
     45   3.05150  3.83783  5.58042  4.54129  2.20329  3.39377  5.11773  1.94222  3.20932  1.53924  2.97422  4.03118  3.50370  4.88001  4.34658  3.82567  3.77775  2.24454  3.09063  2.94093    215 l - - -
          2.68652  4.42209  2.77710  2.73049  3.46371  2.40764  3.72714  3.28346  2.67905  2.69213  4.24385  2.90176  2.73620  3.18304  2.89710  2.38150  2.77631  2.98286  4.58346  3.61499
          1.40101  0.62239  1.52791  1.94009  0.15512  0.99162  0.46359
     46   2.83105  5.85407  2.23285  2.52512  4.45493  3.66349  3.04834  4.68719  2.30309  3.58461  4.47225  2.80151  2.36789  2.59465  2.66193  2.09907  2.70052  4.01033  6.28603  4.68157    247 s - - -
          2.68618  4.42225  2.77519  2.73123  3.46354  2.40513  3.72494  3.29354  2.67741  2.69355  4.24690  2.90347  2.73739  3.18146  2.89801  2.37887  2.77519  2.98518  4.58477  3.61503
          0.04047  5.88762  3.29985  0.61958  0.77255  0.95711  0.48451
     47   2.67301  4.43383  2.38088  2.71278  5.23341  2.88840  3.92514  2.69484  2.28318  3.26796  3.44404  2.43275  2.64972  2.95243  2.88379  2.46552  3.08774  3.51967  6.32692  4.47177    248 k - - -
          2.68567  4.42210  2.77577  2.73088  3.46368  2.40645  3.72567  3.29417  2.67729  2.69340  4.24781  2.90300  2.73451  3.18116  2.89817  2.38021  2.77504  2.98498  4.58449  3.61419
          1.02410  0.57282  2.56466  1.11578  0.39699  1.18870  0.36329
     48   2.98331  4.88637  3.18688  2.92667  2.90550  3.46666  3.70960  2.41231  2.28179  2.62728  3.63859  2.88864  4.00655  2.73361  2.53749  2.68900  2.90804  2.51055  5.64536  3.86031    255 k - - -
          2.68618  4.42225  2.77519  2.73123  3.46354  2.40513  3.72494  3.29354  2.67741  2.69355  4.24690  2.90347  2.73739  3.18146  2.89801  2.37887  2.77519  2.98518  4.58477  3.61503
          0.24568  5.93255  1.53629  0.61958  0.77255  1.43105  0.27320
     49   2.54771  5.75212  2.42081  1.65218  4.46587  3.82125  3.74414  3.45279  2.45996  3.49761  4.59147  2.91736  3.28729  2.46868  2.51700  2.55738  3.12718  3.41909  6.18447  4.55193    256 e - - -
          2.68618  4.42225  2.77519  2.73123  3.46354  2.40513  3.72494  3.29354  2.67741  2.69355  4.24690  2.90347  2.73739  3.18146  2.89801  2.37887  2.77519  2.98518  4.58477  3.61503
          0.00487  5.72373  6.44608  0.61958  0.77255  1.06499  0.42271
     50   2.74178  4.16724  5.41631  4.80016  2.70970  4.61197  4.94609  1.43157  4.58247  1.51789  3.57189  4.35021  4.24684  4.71154  3.98860  3.53683  3.38768  1.73000  5.09852  3.63715    257 i - - -
          2.68618  4.42225  2.77519  2.73123  3.46354  2.40513  3.72494  3.29354  2.67741  2.69355  4.24690  2.90347  2.73739  3.18146  2.89801  2.37887  2.77519  2.98518  4.58477  3.61503
          0.11211  5.88245  2.27043  0.61958  0.77255  1.46955  0.26140
     51   2.94374  4.53486  1.93575  1.97061  4.92075  2.83905  3.66670  4.17724  2.35686  3.56389  4.66400  2.70495  3.41488  2.81621  2.40802  2.35453  3.38781  3.95119  6.23887  4.24879    258 d - - -
          2.68618  4.42225  2.77519  2.73123  3.46354  2.40513  3.72494  3.29354  2.67741  2.69355  4.24690  2.90347  2.73739  3.18146  2.89801  2.37887  2.77519  2.98518  4.58477  3.61503
          0.08032  5.81227  2.60119  0.61958  0.77255  1.55165  0.23813
     52   2.92916  4.38037  2.63619  2.19192  2.89202  3.20185  3.90171  2.27819  2.53798  3.34662  4.33602  2.75716  3.65752  2.77326  2.74639  2.32647  3.17228  3.96844  6.19592  3.56906    259 e - - -
          2.68618  4.42225  2.77519  2.73123  3.46354  2.40513  3.72494  3.29354  2.67741  2.69355  4.24690  2.90347  2.73739  3.18146  2.89801  2.37887  2.77519  2.98518  4.58477  3.61503
          0.08027  5.78054  2.60311  0.61958  0.77255  0.89500  0.52528
     53   2.64657  4.96852  2.96580  2.44991  3.87954  3.57554  4.25577  2.55216  2.51911  2.23723  3.64367  3.48615  3.40879  3.09211  3.75045  3.07727  1.98062  2.66613  4.87993  3.31494    260 t - - -
          2.68703  4.42245  2.77571  2.73178  3.46266  2.40517  3.72535  3.29285  2.67826  2.69127  4.24776  2.90428  2.73735  3.18023  2.89751  2.37949  2.77485  2.98507  4.58593  3.61459
          0.84317  1.05755  1.50350  1.40409  0.28182  0.82454  0.57703
     54   2.73054  5.09669  3.97021  2.79589  2.54776  3.51909  4.06818  2.68574  3.16091  2.34369  4.19819  3.75813  3.64527  2.81515  3.17534  3.13032  3.04882  2.09890  3.58218  2.21108    273 v - - -
          2.68618  4.42225  2.77519  2.73123  3.46354  2.40513  3.72494  3.29354  2.67741  2.69355  4.24690  2.90347  2.73739  3.18146  2.89801  2.37887  2.77519  2.98518  4.58477  3.61503
          0.01961  5.80831  4.10971  0.61958  0.77255  0.70422  0.68219
     55   2.76247  5.92820  2.43637  2.06512  4.46007  3.73983  3.48069  4.76147  2.32766  3.76021  4.61561  2.47124  3.51130  2.47999  2.42460  2.14622  2.64504  3.46685  6.36010  4.94836    274 e - - -
          2.68595  4.42354  2.77555  2.73174  3.46262  2.40548  3.72524  3.29067  2.67793  2.69347  4.24774  2.90372  2.73732  3.18261  2.89881  2.37855  2.77444  2.98464  4.58633  3.61446
          1.17903  0.46163  2.77791  0.78971  0.60509  0.69377  0.69252
     56   3.16080  4.99156  1.55660  2.41771  4.77794  3.31985  4.16124  3.75735  2.79454  3.64291  4.99409  1.98419  3.44101  3.02459  3.41635  2.04413  2.70995  4.03572  6.38601  4.97486    282 d - - -
          2.68618  4.42225  2.77519  2.73123  3.46354  2.40513  3.72494  3.29354  2.67741  2.69355  4.24690  2.90347  2.73739  3.18146  2.89801  2.37887  2.77519  2.98518  4.58477  3.61503
          0.01981  6.04362  4.06046  0.61958  0.77255  0.61860  0.77370
     57   2.95507  5.06378  2.01773  2.28005  4.51964  2.94092  3.54309  4.58745  2.33612  3.87379  4.68133  2.81172  2.99807  2.66460  2.65204  2.38005  3.00370  3.67626  5.93131  2.87237    283 d - - -
          2.68323  4.42511  2.77417  2.72994  3.46032  2.40931  3.72754  3.29015  2.67965  2.68866  4.25027  2.90605  2.73949  3.18079  2.89528  2.38071  2.77531  2.98290  4.58622  3.61711
          1.39748  0.31745  3.69790  2.00412  0.14477  0.90618  0.51763
     58   3.00468  4.86563  3.65072  3.12079  2.09027  3.37958  4.95980  2.40090  4.14627  1.99112  2.63460  4.13078  3.87299  3.46762  3.13838  2.88908  3.75570  2.68766  4.96462  2.05790    322 l - - -
          2.68618  4.42225  2.77519  2.73123  3.46354  2.40513  3.72494  3.29354  2.67741  2.69355  4.24690  2.90347  2.73739  3.18146  2.89801  2.37887  2.77519  2.98518  4.58477  3.61503
          0.27783  6.10957  1.42564  0.61958  0.77255  1.15270  0.37948
     59   2.46784  4.62504  1.84802  2.35530  4.88440  3.67517  4.00140  3.35218  2.11421  3.13854  4.32330  2.85678  4.47861  3.06879  2.85301  2.61333  2.64470  3.15502  6.24135  3.58905    323 d - - -
          2.68618  4.42225  2.77519  2.73123  3.46354  2.40513  3.72494  3.29354  2.67741  2.69355  4.24690  2.90347  2.73739  3.18146  2.89801  2.37887  2.77519  2.98518  4.58477  3.61503
          0.00651  5.83608  5.63585  0.61958  0.77255  0.75960  0.63084
     60   2.56531  4.55646  2.55357  2.09758  5.04494  2.57024  4.14561  4.62146  2.58626  3.68356  4.14139  2.11031  4.02924  2.38224  2.74566  2.64976  3.16176  3.02977  5.61700  3.62822    324 e - - -
          2.68618  4.42225  2.77519  2.73123  3.46354  2.40513  3.72494  3.29354  2.67741  2.69355  4.24690  2.90347  2.73739  3.18146  2.89801  2.37887  2.77519  2.98518  4.58477  3.61503
          0.00365  6.01049  6.73284  0.61958  0.77255  1.26731  0.33071
     61   2.01456  3.52461  2.96389  2.28924  5.28225  2.96283  3.57113  4.30210  2.02463  3.26631  4.98065  3.21537  4.18020  2.73068  2.70330  2.84004  2.78886  2.60035  4.28832  4.32493    325 a - - -
          2.68628  4.42235  2.77502  2.73133  3.46364  2.40522  3.72504  3.29364  2.67732  2.69365  4.24596  2.90340  2.73749  3.18156  2.89793  2.37896  2.77494  2.98528  4.58487  3.61464
          0.09315  2.43300  6.75335  0.11018  2.26024  0.25848  1.47938
     62   2.32343  3.65497  5.64700  5.03069  2.63284  4.10226  4.21978  1.43103  4.59122  1.79626  2.82673  5.00755  5.20440  4.94122  3.71752  3.35511  3.45183  1.98334  4.79910  3.42218    327 i - - -
          2.68618  4.42225  2.77519  2.73123  3.46354  2.40513  3.72494  3.29354  2.67741  2.69355  4.24690  2.90347  2.73739  3.18146  2.89801  2.37887  2.77519  2.98518  4.58477  3.61503
          0.00529  6.19277  5.73339  0.61958  0.77255  0.67322  0.71348
     63   2.31681  6.05523  3.28271  2.05833  5.09617  3.39708  3.73624  3.62012  2.20347  3.62005  4.56129  3.41694  3.89135  2.22633  2.00524  2.49010  2.58131  3.55412  6.48738  4.46349    328 r - - -
          2.68618  4.42225  2.77519  2.73123  3.46354  2.40513  3.72494  3.29354  2.67741  2.69355  4.24690  2.90347  2.73739  3.18146  2.89801  2.37887  2.77519  2.98518  4.58477  3.61503
          0.00763  6.19053  5.19348  0.61958  0.77255  0.65703  0.73062
     64   2.29917  5.63118  2.62612  1.66519  4.43059  3.95516  4.20750  4.14254  2.30944  3.48398  5.09458  2.61112  3.98002  2.50447  2.14508  2.67900  3.09881  3.88839  6.48621  4.61040    329 e - - -
          2.68618  4.42225  2.77519  2.73123  3.46354  2.40513  3.72494  3.29354  2.67741  2.69355  4.24690  2.90347  2.73739  3.18146  2.89801  2.37887  2.77519  2.98518  4.58477  3.61503
          0.00808  6.18822  5.11722  0.61958  0.77255  0.70766  0.67884
     65   2.58018  4.54555  5.61230  4.44936  3.27091  4.33760  4.12790  1.61979  2.99400  1.28992  3.66414  4.33053  5.19381  4.91949  4.60805  3.90862  3.71208  1.77761  5.66056  3.53428    330 l - - -
          2.68606  4.42238  2.77526  2.73098  3.46343  2.40525  3.72507  3.29275  2.67753  2.69362  4.24702  2.90332  2.73752  3.18141  2.89813  2.37899  2.77532  2.98531  4.58489  3.61460
          0.09679  3.46775  2.79574  1.04644  0.43261  0.74402  0.64474
     66   2.53872  4.78863  3.63144  2.79489  3.05752  3.76478  4.32216  2.33070  2.23215  2.26550  3.30669  3.23252  4.11043  3.30773  2.88601  2.85749  2.43187  2.43388  6.13115  4.31937    335 k - - -
          2.68618  4.42225  2.77519  2.73123  3.46354  2.40513  3.72494  3.29354  2.67741  2.69355  4.24690  2.90347  2.73739  3.18146  2.89801  2.37887  2.77519  2.98518  4.58477  3.61503
          0.17260  6.12126  1.85580  0.61958  0.77255  1.04539  0.43318
     67   2.53669  5.89858  2.93176  2.23310  5.24484  3.72583  3.46233  3.53780  2.02837  3.93468  4.93892  2.97205  4.09070  2.72149  1.92164  2.25431  2.41985  3.84394  6.33055  4.38798    336 r - - -
          2.68618  4.42225  2.77519  2.73123  3.46354  2.40513  3.72494  3.29354  2.67741  2.69355  4.24690  2.90347  2.73739  3.18146  2.89801  2.37887  2.77519  2.98518  4.58477  3.61503
          0.02160  5.95722  3.97465  0.61958  0.77255  0.80807  0.59008
     68   2.07847  5.95447  2.66302  2.10596  4.14524  3.30222  3.42391  4.18712  2.03191  2.79499  4.01997  2.82497  4.26194  2.58878  2.43741  2.94608  2.97419  3.93622  6.38671  4.65604    337 k - - -
          2.68618  4.42225  2.77519  2.73123  3.46354  2.40513  3.72494  3.29354  2.67741  2.69355  4.24690  2.90347  2.73739  3.18146  2.89801  2.37887  2.77519  2.98518  4.58477  3.61503
          0.00353  6.04366  6.76601  0.61958  0.77255  0.76561  0.62558
     69   2.50156  5.95160  3.09948  2.26490  3.85322  3.95604  3.07395  3.37796  2.48363  2.11116  3.78049  2.84574  3.59927  3.13187  2.77555  2.74888  2.92542  2.85485  6.39640  2.99144    338 l - - -
          2.68632  4.42637  2.77515  2.72779  3.46425  2.40585  3.72539  3.29470  2.67452  2.69305  4.24961  2.90315  2.73578  3.18151  2.89857  2.38101  2.77746  2.98393  4.58737  3.61525
          1.49761  0.48018  1.84729  1.66422  0.20990  0.64406  0.74477
     70   2.28851  4.49887  2.30979  2.52015  4.85488  2.94778  3.06979  2.69136  2.47714  2.45746  4.94049  2.72874  2.93474  3.05366  3.49180  2.86170  3.09655  3.01521  6.33596  4.93119    366 a - - -
          2.68618  4.42225  2.77519  2.73123  3.46354  2.40513  3.72494  3.29354  2.67741  2.69355  4.24690  2.90347  2.73739  3.18146  2.89801  2.37887  2.77519  2.98518  4.58477  3.61503
          0.24880  5.99424  1.52432  0.61958  0.77255  0.55833  0.84901
     71   2.45119  5.39035  2.69634  2.58983  4.71926  2.49427  3.40761  4.16811  2.05437  3.22646  4.72854  2.22283  3.29451  3.20553  2.48924  2.33107  3.09346  3.78068  6.29917  4.27642    367 k - - -
          2.68618  4.42225  2.77519  2.73123  3.46354  2.40513  3.72494  3.29354  2.67741  2.69355  4.24690  2.90347  2.73739  3.18146  2.89801  2.37887  2.77519  2.98518  4.58477  3.61503
          0.01351  5.90969  4.53715  0.61958  0.77255  1.40288  0.28221
     72   2.82775  5.88292  2.52904  2.30859  4.61833  3.35925  4.22531  3.80358  2.13128  2.93982  4.92341  2.75691  3.17028  2.43851  2.49843  2.25810  2.89596  3.50497  6.31523  3.44454    368 k - - -
          2.68618  4.42225  2.77519  2.73123  3.46354  2.40513  3.72494  3.29354  2.67741  2.69355  4.24690  2.90347  2.73739  3.18146  2.89801  2.37887  2.77519  2.98518  4.58477  3.61503
          0.00639  5.93494  5.59336  0.61958  0.77255  1.16276  0.37487
     73   2.94261  3.74143  3.57491  3.77701  2.66972  2.91325  3.65471  3.03105  3.03166  2.80259  3.18687  3.66963  1.67692  3.16898  3.46737  3.29714  2.85361  2.43477  3.89096  3.31318    369 p - - -
          2.68618  4.42225  2.77519  2.73123  3.46354  2.40513  3.72494  3.29354  2.67741  2.69355  4.24690  2.90347  2.73739  3.18146  2.89801  2.37887  2.77519  2.98518  4.58477  3.61503
          0.02170  5.98976  3.96530  0.61958  0.77255  0.19702  1.72136
     74   2.95109  5.56873  1.55992  2.89910  5.38326  2.26737  3.96133  3.10279  3.09361  3.22832  4.70774  2.94267  2.94501  2.08296  3.45463  3.02865  2.88800  3.99104  6.47671  3.61282    370 d - - -
          2.68618  4.42225  2.77519  2.73123  3.46354  2.40513  3.72494  3.29354  2.67741  2.69355  4.24690  2.90347  2.73739  3.18146  2.89801  2.37887  2.77519  2.98518  4.58477  3.61503
          0.00306  6.18578  6.90813  0.61958  0.77255  0.36061  1.19485
     75   3.02357  3.86295  5.02737  5.04847  2.34789  4.49254  5.19219  1.90055  4.83014  1.26181  3.20077  3.92079  5.22148  4.95866  4.83331  4.09570  3.23388  1.67203  5.68189  3.31879    371 l - - -
          2.68618  4.42225  2.77519  2.73123  3.46354  2.40513  3.72494  3.29354  2.67741  2.69355  4.24690  2.90347  2.73739  3.18146  2.89801  2.37887  2.77519  2.98518  4.58477  3.61503
          0.00298  6.21472  6.93706  0.61958  0.77255  0.48576  0.95510
     76   1.56350  3.91729  5.66280  5.04657  2.94313  3.91819  5.19173  1.70148  4.82866  2.13141  4.17907  5.02395  3.80811  4.95754  4.83249  3.63290  2.69827  1.77064  3.41229  4.04273    372 a - - -
          2.68618  4.42225  2.77519  2.73123  3.46354  2.40513  3.72494  3.29354  2.67741  2.69355  4.24690  2.90347  2.73739  3.18146  2.89801  2.37887  2.77519  2.98518  4.58477  3.61503
          0.00514  6.21472  5.76677  0.61958  0.77255  0.48576  0.95510
     77   3.09286  4.83585  5.67041  5.05435  2.18678  4.86390  5.19871  1.64838  3.91460  1.37258  3.26916  5.03101  5.22702  4.96475  4.83950  4.17601  2.97399  1.65757  5.68779  3.89720    373 l - - -
          2.68618  4.42225  2.77519  2.73123  3.46354  2.40513  3.72494  3.29354  2.67741  2.69355  4.24690  2.90347  2.73739  3.18146  2.89801  2.37887  2.77519  2.98518  4.58477  3.61503
          0.00298  6.21255  6.93490  0.61958  0.77255  0.47327  0.97540
     78   2.79806  2.25123  5.66089  5.04480  2.84120  3.91411  3.47159  1.93574  4.02193  2.22681  3.89451  5.02309  4.03597  4.95653  4.83178  3.49636  3.23371  1.30696  4.20900  3.52149    374 v - - -
          2.68618  4.42225  2.77519  2.73123  3.46354  2.40513  3.72494  3.29354  2.67741  2.69355  4.24690  2.90347  2.73739  3.18146  2.89801  2.37887  2.77519  2.98518  4.58477  3.61503
          0.00876  6.21472  5.00236  0.61958  0.77255  0.48576  0.95510
     79   2.73162  3.72066  3.26849  4.33641  3.05110  3.28728  4.31740  1.39718  3.88020  2.23299  3.07823  4.52467  4.44376  3.69806  3.98889  3.38245  3.73191  1.68236  5.71198  3.60076    375 i - - -
          2.68618  4.42225  2.77519  2.73123  3.46354  2.40513  3.72494  3.29354  2.67741  2.69355  4.24690  2.90347  2.73739  3.18146  2.89801  2.37887  2.77519  2.98518  4.58477  3.61503
          0.00299  6.20895  6.93129  0.61958  0.77255  0.51381  0.91182
     80   3.28125  4.55517  3.42057  3.25933  3.10765  4.06326  5.12492  1.96829  3.79409  1.30395  3.56025  4.56167  4.51728  4.77722  3.72571  2.98373  2.42376  1.97485  4.79443  4.53403    376 l - - -
          2.68618  4.42225  2.77519  2.73123  3.46354  2.40513  3.72494  3.29354  2.67741  2.69355  4.24690  2.90347  2.73739  3.18146  2.89801  2.37887  2.77519  2.98518  4.58477  3.61503
          0.00893  6.21060  4.97896  0.61958  0.77255  0.52399  0.89686
     81   3.23949  5.62920  3.02879  2.62990  5.40394  3.95910  3.58360  4.11988  2.79805  3.63992  5.10123  3.04028  0.93253  3.39107  3.02707  2.95479  2.88741  4.31601  6.49371  3.51631    377 p - - -
          2.68618  4.42225  2.77519  2.73123  3.46354  2.40513  3.72494  3.29354  2.67741  2.69355  4.24690  2.90347  2.73739  3.18146  2.89801  2.37887  2.77519  2.98518  4.58477  3.61503
          0.07603  6.20468  2.64239  0.61958  0.77255  0.48944  0.94925
     82   3.00737  6.01902  2.38725  1.72870  4.24211  3.04746  4.23406  3.90085  2.39803  3.00601  5.05944  2.42260  3.40575  2.81317  2.60292  2.40152  2.94606  4.04722  5.35381  4.25681    378 e - - -
          2.68618  4.42225  2.77519  2.73123  3.46354  2.40513  3.72494  3.29354  2.67741  2.69355  4.24690  2.90347  2.73739  3.18146  2.89801  2.37887  2.77519  2.98518  4.58477  3.61503
          0.26460  6.13825  1.46824  0.61958  0.77255  1.01602  0.44947
     83   2.89154  5.84407  2.81107  1.89981  3.77919  3.19484  3.40968  3.56857  2.24354  3.51062  4.42958  2.31093  3.90513  2.83389  2.33573  2.53263  3.37416  2.91156  4.97760  4.69701    379 e - - -
          2.68618  4.42225  2.77519  2.73123  3.46354  2.40513  3.72494  3.29354  2.67741  2.69355  4.24690  2.90347  2.73739  3.18146  2.89801  2.37887  2.77519  2.98518  4.58477  3.61503
          0.05454  5.87782  2.99017  0.61958  0.77255  0.88366  0.53319
     84   2.99195  5.75584  2.82317  2.34084  3.53347  3.83537  3.71528  3.33500  2.14361  2.68238  3.85333  3.20127  4.42427  3.06376  2.60452  2.65738  3.56635  2.07876  3.24358  3.28239    380 v - - -
          2.68618  4.42225  2.77519  2.73123  3.46354  2.40513  3.72494  3.29354  2.67741  2.69355  4.24690  2.90347  2.73739  3.18146  2.89801  2.37887  2.77519  2.98518  4.58477  3.61503
          0.27819  5.96111  1.42601  0.61958  0.77255  1.59081  0.22785
     85   2.56654  5.65523  3.03745  2.02430  3.48074  3.26174  3.55476  3.51250  2.04895  2.30465  4.70451  3.23492  4.40465  3.15570  2.60592  2.60456  3.33732  3.34636  4.40421  3.00603    381 e - - -
          2.68618  4.42225  2.77519  2.73123  3.46354  2.40513  3.72494  3.29354  2.67741  2.69355  4.24690  2.90347  2.73739  3.18146  2.89801  2.37887  2.77519  2.98518  4.58477  3.61503
          0.01937  5.69192  4.14725  0.61958  0.77255  0.90446  0.51879
     86   2.98545  4.30710  2.51188  2.09887  4.05249  2.37315  3.82699  4.55077  1.87483  3.41048  3.89142  2.88971  3.88662  2.80634  2.58554  2.54695  3.11060  4.00660  4.57519  3.94776    382 k - - -
          2.68470  4.42036  2.77341  2.72741  3.45857  2.40955  3.73148  3.29419  2.67877  2.69194  4.23968  2.90296  2.73690  3.18200  2.89267  2.38040  2.77999  2.98598  4.58531  3.61595
          1.57350  0.27218  3.47483  2.69406  0.07000  0.19936  1.71065
     87   2.48217  6.03225  2.20027  2.18910  3.98972  2.90548  3.16874  3.83480  2.58739  3.50204  4.46461  2.47473  3.48549  3.30159  2.72668  2.48895  2.80466  3.03484  4.43177  4.07980    481 e - - -
          2.68618  4.42225  2.77519  2.73123  3.46354  2.40513  3.72494  3.29354  2.67741  2.69355  4.24690  2.90347  2.73739  3.18146  2.89801  2.37887  2.77519  2.98518  4.58477  3.61503
          0.22215  6.16406  1.62406  0.61958  0.77255  0.80198  0.59500
     88   2.88574  4.58145  2.36706  2.65005  3.14293  3.94375  4.15127  4.27660  2.23751  2.76216  4.92037  2.79392  2.39702  3.05572  2.68376  2.60270  2.25148  3.41361  6.31455  3.98521    482 k - - -
          2.68618  4.42225  2.77519  2.73123  3.46354  2.40513  3.72494  3.29354  2.67741  2.69355  4.24690  2.90347  2.73739  3.18146  2.89801  2.37887  2.77519  2.98518  4.58477  3.61503
          0.03504  5.95180  3.44726  0.61958  0.77255  1.32041  0.31065
     89   2.81279  5.89641  1.67290  2.70110  4.52692  3.77544  3.76348  4.72949  2.61474  3.79722  4.93676  1.73639  3.74401  2.73634  2.39916  2.46010  3.18504  4.06787  6.32838  4.36696    483 d - - -
          2.68618  4.42225  2.77519  2.73123  3.46354  2.40513  3.72494  3.29354  2.67741  2.69355  4.24690  2.90347  2.73739  3.18146  2.89801  2.37887  2.77519  2.98518  4.58477  3.61503
          0.33343  5.95386  1.26961  0.61958  0.77255  1.49314  0.25446
     90   2.26749  5.68847  2.58342  2.28026  5.02648  3.83490  3.91000  3.03163  2.57101  2.63527  4.10922  2.58853  4.36440  2.58479  2.14017  2.75057  3.16947  2.87670  6.12541  4.71875    484 r - - -
          2.68618  4.42225  2.77519  2.73123  3.46354  2.40513  3.72494  3.29354  2.67741  2.69355  4.24690  2.90347  2.73739  3.18146  2.89801  2.37887  2.77519  2.98518  4.58477  3.61503
          0.40088  5.64450  1.11860  0.61958  0.77255  0.48677  0.95350
     91   2.88590  3.83856  5.19655  2.99729  1.77365  4.33390  4.84857  2.12773  4.40415  1.96161  3.66336  4.63909  2.35431  3.61481  4.00648  3.49288  2.72239  2.38099  5.38469  3.32394    485 f - - -
          2.68618  4.42225  2.77519  2.73123  3.46354  2.40513  3.72494  3.29354  2.67741  2.69355  4.24690  2.90347  2.73739  3.18146  2.89801  2.37887  2.77519  2.98518  4.58477  3.61503
          0.00459  5.78190  6.50425  0.61958  0.77255  0.34301  1.23661
     92   3.44628  5.42406  4.22414  2.98953  2.76737  3.83610  2.14689  3.96207  3.62772  3.30203  4.51848  4.11974  4.85564  3.65904  2.56374  3.70019  3.12003  3.44548  5.98075  0.98319    486 y - - -
          2.68618  4.42225  2.77519  2.73123  3.46354  2.40513  3.72494  3.29354  2.67741  2.69355  4.24690  2.90347  2.73739  3.18146  2.89801  2.37887  2.77519  2.98518  4.58477  3.61503
          0.00328  6.11812  6.84047  0.61958  0.77255  1.11425  0.39773
     93   2.71210  6.00416  1.90621  2.60901  3.28212  3.47338  3.02592  4.67239  2.38633  3.52937  3.83045  2.22085  3.81173  3.10041  2.14882  2.88338  3.44111  4.39504  5.45545  3.15577    487 d - - -
          2.68615  4.42236  2.77531  2.73091  3.46334  2.40524  3.72505  3.29365  2.67727  2.69344  4.24701  2.90358  2.73722  3.18157  2.89812  2.37898  2.77509  2.98529  4.58488  3.61514
          0.05528  2.94292  6.84047  0.56901  0.83491  0.71744  0.66943
     94   2.22238  5.21611  3.50122  2.03993  3.69679  3.82940  3.92231  3.40122  2.38567  2.86793  4.50089  3.40382  3.71555  2.10164  2.67977  2.65993  2.80369  3.34553  3.68220  3.60988    492 e - - -
          2.68618  4.42225  2.77519  2.73123  3.46354  2.40513  3.72494  3.29354  2.67741  2.69355  4.24690  2.90347  2.73739  3.18146  2.89801  2.37887  2.77519  2.98518  4.58477  3.61503
          0.00317  6.15227  6.87462  0.61958  0.77255  0.89592  0.52464
     95   3.03802  4.26182  5.62104  5.00462  2.89487  4.64827  4.88749  1.48263  4.78603  1.19880  2.79745  4.98049  5.17662  4.91432  4.78878  3.68514  3.53415  1.89900  4.29856  4.46116    493 l - - -
          2.68618  4.42225  2.77519  2.73123  3.46354  2.40513  3.72494  3.29354  2.67741  2.69355  4.24690  2.90347  2.73739  3.18146  2.89801  2.37887  2.77519  2.98518  4.58477  3.61503
          0.00316  6.15538  6.87773  0.61958  0.77255  0.28591  1.39163
     96   2.98367  6.03865  3.69805  3.19082  4.74818  4.34809  4.30620  3.98528  0.60721  3.58986  4.71410  3.41463  4.45922  3.40986  2.40898  3.35142  3.79950  4.42106  6.47987  4.87925    494 K - - -
          2.68618  4.42225  2.77519  2.73123  3.46354  2.40513  3.72494  3.29354  2.67741  2.69355  4.24690  2.90347  2.73739  3.18146  2.89801  2.37887  2.77519  2.98518  4.58477  3.61503
          0.00298  6.21472  6.93706  0.61958  0.77255  0.48576  0.95510
     97   1.44309  4.70080  3.73543  2.29077  4.70039  3.54819  4.04301  3.63773  2.10266  3.49080  3.41315  3.24467  4.14052  2.75315  2.65457  2.52843  3.31007  3.90080  4.85718  3.53541    495 a - - -
          2.68562  4.41858  2.77443  2.72995  3.46402  2.40569  3.72513  3.29329  2.67833  2.69379  4.24428  2.90451  2.73844  3.18210  2.89816  2.37908  2.77407  2.98439  4.58582  3.61608
          0.20948  1.79489  3.77889  1.48642  0.25642  0.48576  0.95510
     98   2.51231  4.62390  3.66266  2.46506  2.94541  3.88134  3.79097  2.76553  2.18806  2.29677  3.66962  3.75048  4.84045  3.29927  2.11649  2.97175  3.42215  2.35532  5.28100  3.54271    504 r - - -
          2.68596  4.41611  2.77555  2.73123  3.46174  2.40551  3.72577  3.29145  2.67825  2.69374  4.24795  2.90294  2.73811  3.18244  2.89882  2.37974  2.77298  2.98538  4.58413  3.61542
          0.41751  1.57119  2.01352  1.30174  0.31753  0.59405  0.80316
     99   2.42670  2.22223  4.78913  3.86540  2.02514  2.55465  3.94271  2.92458  4.04427  1.55507  3.72625  4.79807  4.26473  4.21022  3.99177  3.11991  3.19449  2.73355  4.14384  4.08258    522 l - - -
          2.68618  4.42225  2.77519  2.73123  3.46354  2.40513  3.72494  3.29354  2.67741  2.69355  4.24690  2.90347  2.73739  3.18146  2.89801  2.37887  2.77519  2.98518  4.58477  3.61503
          0.13196  6.05681  2.10967  0.61958  0.77255  1.35613  0.29794
    100   2.23818  3.71886  5.44120  4.82560  2.42973  2.69466  4.97759  2.77793  4.45958  1.39188  2.27751  4.54552  5.00756  4.74026  4.08600  3.38257  3.20107  2.35686  5.47041  2.93968    523 l - - -
          2.68618  4.42225  2.77519  2.73123  3.46354  2.40513  3.72494  3.29354  2.67741  2.69355  4.24690  2.90347  2.73739  3.18146  2.89801  2.37887  2.77519  2.98518  4.58477  3.61503
          0.08165  5.92881  2.58039  0.61958  0.77255  1.69844  0.20208
    101   3.01303  5.83163  2.85714  2.01999  5.17805  3.14501  3.06116  4.29853  1.69679  3.77006  4.51432  2.60583  4.00248  2.48951  2.35854  2.38101  3.23869  4.10842  6.26351  4.43949    524 k - - -
          2.68618  4.42225  2.77519  2.73123  3.46354  2.40513  3.72494  3.29354  2.67741  2.69355  4.24690  2.90347  2.73739  3.18146  2.89801  2.37887  2.77519  2.98518  4.58477  3.61503
          0.00724  5.85145  5.44009  0.61958  0.77255  1.14537  0.38288
    102   2.73560  4.15245  3.04971  2.48153  4.11084  3.69391  2.76973  4.56776  2.16499  2.26845  4.32405  2.68298  4.36922  2.39882  2.48731  2.94451  3.04089  3.78854  4.13275  3.02482    525 k - - -
          2.68620  4.42131  2.77557  2.73159  3.46215  2.40545  3.72541  3.29400  2.67708  2.69318  4.24736  2.90362  2.73748  3.18181  2.89703  2.37910  2.77566  2.98541  4.58523  3.61305
          0.29380  1.43023  4.17850  0.62181  0.76996  0.17966  1.80518
    103   2.85163  5.53305  2.61375  2.72270  5.40018  1.22246  4.14562  4.88705  2.25672  4.35965  4.63520  2.34626  3.31251  2.91704  2.92852  2.82128  3.69205  4.44515  6.48574  4.39568    531 g - - -
          2.68615  4.42248  2.77542  2.73146  3.46158  2.40535  3.72517  3.29377  2.67763  2.69343  4.24712  2.90268  2.73723  3.18136  2.89823  2.37905  2.77542  2.98530  4.58500  3.61474
          0.12414  2.15638  6.90958  0.41667  1.07657  0.36526  1.18422
    104   3.11290  3.75205  5.66297  4.40440  2.55499  4.85757  4.13386  1.11532  3.83075  2.13452  3.09633  5.02402  5.22115  4.40562  4.83254  4.09044  3.59068  1.59485  4.66289  4.34147    536 i - - -
          2.68621  4.42103  2.77549  2.73065  3.46339  2.40542  3.72344  3.29354  2.67745  2.69333  4.24672  2.90376  2.73748  3.18165  2.89805  2.37912  2.77500  2.98529  4.58507  3.61533
          0.13228  2.40493  3.39220  0.85978  0.55036  0.48576  0.95510
    105   2.16254  5.05156  4.22506  3.77551  3.91257  3.77875  3.11987  2.95971  2.82347  3.05675  4.04658  3.95006  1.13510  3.59907  3.48505  3.28675  3.10109  2.56521  5.98175  4.02790    544 p - - -
          2.68615  4.42254  2.77409  2.73152  3.46244  2.40541  3.72523  3.29356  2.67769  2.69365  4.24567  2.90375  2.73768  3.18175  2.89777  2.37915  2.77521  2.98498  4.58506  3.61451
          0.06500  2.78176  6.90385  1.19273  0.36153  0.34764  1.22538
    106   2.83470  4.17146  5.23299  4.08144  2.76668  4.79112  3.42680  2.45164  3.89119  2.48737  4.24137  3.45109  4.34361  4.70971  4.65421  1.50475  1.70304  2.16579  5.73938  4.55145    555 s - - -
          2.68618  4.42225  2.77519  2.73123  3.46354  2.40513  3.72494  3.29354  2.67741  2.69355  4.24690  2.90347  2.73739  3.18146  2.89801  2.37887  2.77519  2.98518  4.58477  3.61503
          0.01149  6.21472  4.66426  0.61958  0.77255  0.48576  0.95510
    107   3.23544  6.03610  3.47738  2.99451  5.35498  4.36276  4.55891  3.21307  2.91366  3.54533  5.08501  3.49844  4.76073  0.55820  3.79152  3.25582  3.58085  4.41281  6.48377  5.08897    556 Q - - -
          2.68605  4.42112  2.77558  2.73155  3.46177  2.40538  3.72401  3.29413  2.67756  2.69306  4.24362  2.90306  2.73763  3.18205  2.89828  2.37926  2.77568  2.98471  4.58536  3.61497
          0.15064  1.97425  6.92857  1.11344  0.39813  0.56303  0.84276
    108   2.91532  1.94940  4.59064  4.10624  2.54880  4.51792  5.18174  2.06630  4.80847  2.03445  2.56547  4.65878  5.21230  4.52420  3.85644  3.03745  3.35800  1.66355  5.67743  4.06747    569 v - - -
          2.68618  4.42225  2.77519  2.73123  3.46354  2.40513  3.72494  3.29354  2.67741  2.69355  4.24690  2.90347  2.73739  3.18146  2.89801  2.37887  2.77519  2.98518  4.58477  3.61503
          0.01927  6.20622  4.07043  0.61958  0.77255  0.56303  0.84276
    109   3.11064  4.52320  5.68707  5.07325  2.91789  3.38813  5.22341  1.15874  4.85723  2.12559  3.19003  5.05170  5.24605  4.98730  4.86210  3.92484  3.86811  1.27789  5.71144  4.53515    570 i - - -
          2.68618  4.42225  2.77519  2.73123  3.46354  2.40513  3.72494  3.29354  2.67741  2.69355  4.24690  2.90347  2.73739  3.18146  2.89801  2.37887  2.77519  2.98518  4.58477  3.61503
          0.05241  6.19000  3.01578  0.61958  0.77255  0.69433  0.69197
    110   2.91633  5.16770  3.02587  2.34366  5.33343  4.13518  3.24034  3.54910  2.78592  2.65815  4.46034  2.56864  3.69256  2.67729  2.21562  2.71979  2.30274  2.50789  4.13374  3.86686    571 r - - -
          2.68618  4.42225  2.77519  2.73123  3.46354  2.40513  3.72494  3.29354  2.67741  2.69355  4.24690  2.90347  2.73739  3.18146  2.89801  2.37887  2.77519  2.98518  4.58477  3.61503
          0.01455  6.14080  4.39919  0.61958  0.77255  1.00273  0.45709
    111   2.07356  6.00162  2.95250  1.97029  4.61132  4.14747  3.85765  3.00667  2.47217  3.08809  4.41955  3.34987  3.01272  2.65177  2.72468  2.21501  3.05290  3.53839  4.80276  3.58149    572 e - - -
          2.68618  4.42225  2.77519  2.73123  3.46354  2.40513  3.72494  3.29354  2.67741  2.69355  4.24690  2.90347  2.73739  3.18146  2.89801  2.37887  2.77519  2.98518  4.58477  3.61503
          0.00811  6.12949  5.13244  0.61958  0.77255  0.53954  0.87471
    112   3.23495  4.68162  1.91135  2.08521  5.38904  3.73141  3.48461  4.73086  1.98012  3.80451  4.79846  2.82217  2.68407  3.23200  2.81493  2.55151  2.43009  3.87536  5.65029  3.67965    573 d - - -
          2.68638  4.42190  2.77606  2.73165  3.46295  2.40554  3.72555  3.29335  2.67556  2.69381  4.24468  2.90383  2.73720  3.18248  2.89804  2.37882  2.77531  2.98464  4.58597  3.61439
          0.31399  1.37093  4.16011  1.25701  0.33478  0.63295  0.75720
    113   2.37919  5.99642  3.55535  3.13520  4.15379  3.79659  3.76040  3.65468  2.20536  3.31857  4.69175  2.14603  4.14928  2.88093  3.06352  2.66454  1.48632  3.64846  5.06906  3.63982    586 t - - -
          2.68618  4.42225  2.77519  2.73123  3.46354  2.40513  3.72494  3.29354  2.67741  2.69355  4.24690  2.90347  2.73739  3.18146  2.89801  2.37887  2.77519  2.98518  4.58477  3.61503
          0.08682  6.17129  2.51244  0.61958  0.77255  0.72109  0.66597
    114   3.29647  4.64393  3.39019  4.92301  3.00762  4.09253  4.58733  2.12235  4.31693  1.01243  2.88107  4.91765  4.85024  4.05611  3.48245  3.92562  3.33402  2.14027  4.17093  3.44301    587 l - - -
          2.68618  4.42225  2.77519  2.73123  3.46354  2.40513  3.72494  3.29354  2.67741  2.69355  4.24690  2.90347  2.73739  3.18146  2.89801  2.37887  2.77519  2.98518  4.58477  3.61503
          0.18606  6.09586  1.78665  0.61958  0.77255  1.21075  0.35378
    115   2.50976  4.18039  2.53342  2.68044  4.75463  3.26246  4.02354  4.31468  2.03773  3.43149  3.90159  2.68114  3.58313  2.66236  2.07690  2.23146  2.81693  3.87667  6.30136  4.31455    588 k - - -
          2.68618  4.42225  2.77519  2.73123  3.46354  2.40513  3.72494  3.29354  2.67741  2.69355  4.24690  2.90347  2.73739  3.18146  2.89801  2.37887  2.77519  2.98518  4.58477  3.61503
          0.15418  5.91382  1.96484  0.61958  0.77255  1.29691  0.31934
    116   3.00354  5.80380  2.20048  2.24321  4.20338  2.82654  4.25903  3.63899  1.97304  3.06608  4.20879  2.75534  3.94805  2.80425  2.79204  2.51302  3.00475  3.13115  6.23755  3.36674    589 k - - -
          2.68618  4.42225  2.77519  2.73123  3.46354  2.40513  3.72494  3.29354  2.67741  2.69355  4.24690  2.90347  2.73739  3.18146  2.89801  2.37887  2.77519  2.98518  4.58477  3.61503
          0.06869  5.81785  2.75818  0.61958  0.77255  0.51210  0.91438
    117   2.36455  4.19330  2.84760  2.32420  3.69057  3.74535  4.17605  3.60092  2.15221  3.45419  3.94217  2.77514  3.37267  2.56540  2.50780  2.50269  2.87261  2.67186  5.55808  4.58448    590 k - - -
          2.68678  4.42420  2.77374  2.73233  3.46393  2.40487  3.72794  3.29326  2.67458  2.69417  4.24823  2.90089  2.73862  3.17936  2.89603  2.38054  2.77717  2.98679  4.58585  3.61227
          1.96476  0.35312  1.84948  1.77301  0.18611  0.85668  0.55264
    118   2.44187  4.92355  2.87638  2.75510  4.07050  2.93671  3.84159  4.52876  2.06638  3.18390  4.35914  2.86066  3.18675  2.13185  2.44414  2.63315  2.81756  3.63725  5.11771  3.36113    626 k - - -
          2.68618  4.42225  2.77519  2.73123  3.46354  2.40513  3.72494  3.29354  2.67741  2.69355  4.24690  2.90347  2.73739  3.18146  2.89801  2.37887  2.77519  2.98518  4.58477  3.61503
          0.21744  5.92779  1.64633  0.61958  0.77255  1.05306  0.42904
    119   2.85068  4.13993  1.67968  2.58056  4.84245  3.53119  3.92947  3.91659  2.52392  3.25850  4.19922  1.89713  3.66091  2.86206  2.81463  2.25673  3.46743  4.19232  6.23439  4.82345    627 d - - -
          2.68618  4.42225  2.77519  2.73123  3.46354  2.40513  3.72494  3.29354  2.67741  2.69355  4.24690  2.90347  2.73739  3.18146  2.89801  2.37887  2.77519  2.98518  4.58477  3.61503
          0.03928  5.80802  3.33781  0.61958  0.77255  1.36194  0.29593
    120   2.69642  5.30339  2.26946  2.51107  3.74180  3.81553  3.94450  3.75832  2.07497  2.42815  4.32308  3.13679  2.37068  3.01561  2.45457  2.87661  3.10121  4.02052  4.54442  3.65185    628 k - - -
          2.68618  4.42225  2.77519  2.73123  3.46354  2.40513  3.72494  3.29354  2.67741  2.69355  4.24690  2.90347  2.73739  3.18146  2.89801  2.37887  2.77519  2.98518  4.58477  3.61503
          0.26941  5.84506  1.45554  0.61958  0.77255  0.99694  0.46046
    121   1.89407  3.87693  3.18686  2.35761  3.67315  3.15295  4.20984  4.25695  1.96461  3.88377  4.79072  2.79496  3.54044  2.71501  2.80903  2.33041  3.47841  3.48192  6.18400  3.01298    629 a - - -
          2.68630  4.42290  2.77562  2.73111  3.46284  2.40529  3.72569  3.29372  2.67668  2.69307  4.24604  2.90327  2.73826  3.18159  2.89658  2.37949  2.77581  2.98534  4.58423  3.61397
          0.39855  1.12894  5.23373  1.12008  0.39490  0.47152  0.97831
    122   2.64552  5.90655  3.25999  2.93411  3.72559  2.57389  3.66098  4.27798  2.92243  3.10408  3.86699  3.14415  3.60909  2.90233  2.96044  2.06761  2.40037  4.28405  3.86880  1.92056    640 y - - -
          2.68618  4.42225  2.77519  2.73123  3.46354  2.40513  3.72494  3.29354  2.67741  2.69355  4.24690  2.90347  2.73739  3.18146  2.89801  2.37887  2.77519  2.98518  4.58477  3.61503
          0.02109  6.05843  3.98836  0.61958  0.77255  0.97913  0.47102
    123   2.79420  4.56086  5.03592  4.74838  2.43661  4.72331  4.02941  2.29141  3.08518  2.74386  3.50125  4.82167  5.08895  4.73906  2.22187  2.80418  2.45738  1.97678  5.60055  1.98075    641 v - - -
          2.68618  4.42225  2.77519  2.73123  3.46354  2.40513  3.72494  3.29354  2.67741  2.69355  4.24690  2.90347  2.73739  3.18146  2.89801  2.37887  2.77519  2.98518  4.58477  3.61503
          0.00592  6.07496  5.62702  0.61958  0.77255  0.67765  0.70888
    124   1.78898  3.53160  5.13884  4.96791  3.27648  3.43602  4.77655  1.98632  4.58580  1.41272  2.72824  4.11035  3.41505  4.51972  4.15802  3.95211  3.52118  2.25095  5.35433  3.83553    642 l - - -
          2.68712  4.42407  2.77480  2.73268  3.46389  2.40570  3.72677  3.29041  2.67568  2.69321  4.24520  2.90352  2.73851  3.18161  2.89675  2.37940  2.77665  2.98246  4.58492  3.61514
          0.18469  1.84141  4.60037  2.15019  0.12382  0.31147  1.31814
    125   2.37230  6.05349  3.26696  2.55955  4.41706  3.66971  3.69792  4.71113  2.63989  3.11821  4.84216  2.41679  3.49908  2.99400  2.71048  2.25946  2.63899  3.35192  2.10994  3.65053    678 w - - -
          2.68618  4.42225  2.77519  2.73123  3.46354  2.40513  3.72494  3.29354  2.67741  2.69355  4.24690  2.90347  2.73739  3.18146  2.89801  2.37887  2.77519  2.98518  4.58477  3.61503
          0.00303  6.19782  6.92017  0.61958  0.77255  0.51290  0.91319
    126   3.38701  6.05567  3.81156  3.01695  5.39585  2.78669  4.39502  4.87775  2.80229  4.16088  5.09779  0.73546  4.72674  2.96070  3.27023  2.58252  3.49321  4.44372  4.13324  4.37377    679 n - - -
          2.68618  4.42225  2.77519  2.73123  3.46354  2.40513  3.72494  3.29354  2.67741  2.69355  4.24690  2.90347  2.73739  3.18146  2.89801  2.37887  2.77519  2.98518  4.58477  3.61503
          0.00300  6.20622  6.92857  0.61958  0.77255  0.44031  1.03237
    127   3.15631  4.49980  5.66550  5.04910  2.66648  4.85797  4.90546  1.46144  4.83060  1.32985  2.71729  4.64886  5.22153  4.45835  4.83353  3.95264  3.32494  1.85935  5.68177  3.42858    680 l - - -
          2.68618  4.42225  2.77519  2.73123  3.46354  2.40513  3.72494  3.29354  2.67741  2.69355  4.24690  2.90347  2.73739  3.18146  2.89801  2.37887  2.77519  2.98518  4.58477  3.61503
          0.00298  6.21472  6.93706  0.61958  0.77255  0.48576  0.95510
    128   1.41243  3.20374  5.63988  4.81035  2.96967  3.43377  4.34586  2.31529  4.81233  2.05427  3.18827  5.01368  4.12419  4.55866  3.72023  2.40095  3.36887  2.20146  3.75257  4.22582    681 a - - -
          2.68618  4.42225  2.77519  2.73123  3.46354  2.40513  3.72494  3.29354  2.67741  2.69355  4.24690  2.90347  2.73739  3.18146  2.89801  2.37887  2.77519  2.98518  4.58477  3.61503
          0.00298  6.21472  6.93706  0.61958  0.77255  0.48576  0.95510
    129   2.97676  4.06146  5.51179  4.66904  3.54950  4.01192  5.16317  2.46329  4.34545  1.26028  3.14929  3.19639  4.61340  2.95888  4.15949  2.90204  2.23828  2.32100  5.69903  2.81571    682 l - - -
          2.68618  4.42225  2.77519  2.73123  3.46354  2.40513  3.72494  3.29354  2.67741  2.69355  4.24690  2.90347  2.73739  3.18146  2.89801  2.37887  2.77519  2.98518  4.58477  3.61503
          0.00298  6.21472  6.93706  0.61958  0.77255  0.48576  0.95510
    130   1.81681  6.07294  2.97454  2.86966  5.41922  2.41511  4.23116  4.90604  1.55254  4.37874  4.14352  2.79277  4.72630  1.97948  3.11513  2.98682  3.16933  4.46423  4.73700  5.09322    683 k - - -
          2.68614  4.42232  2.77527  2.73130  3.46361  2.40520  3.72502  3.29361  2.67697  2.69362  4.24697  2.90328  2.73747  3.18113  2.89808  2.37894  2.77527  2.98526  4.58484  3.61510
          0.06780  2.89861  4.56091  0.13890  2.04268  0.48576  0.95510
    131   3.38502  3.32714  5.65802  5.04163  3.41609  4.85069  4.65020  1.36136  4.82319  1.51110  2.68176  5.01784  5.21424  4.30575  4.82619  3.68824  2.89514  1.73025  5.67454  3.81466    685 i - - -
          2.68618  4.42225  2.77519  2.73123  3.46354  2.40513  3.72494  3.29354  2.67741  2.69355  4.24690  2.90347  2.73739  3.18146  2.89801  2.37887  2.77519  2.98518  4.58477  3.61503
          0.00752  6.20519  5.20814  0.61958  0.77255  0.43537  1.04135
    132   2.81337  4.27307  5.59025  4.97868  2.53806  4.84500  4.56943  2.99181  4.77568  1.50929  3.90131  1.93278  3.91659  4.91730  4.16531  3.99044  2.84420  2.93705  5.68598  1.62104    686 l - - -
          2.68635  4.42019  2.77542  2.73169  3.46287  2.40552  3.72540  3.29313  2.67768  2.69341  4.24632  2.90227  2.73757  3.17980  2.89847  2.37925  2.77539  2.98500  4.58523  3.61549
          0.11961  2.30717  4.32814  1.17781  0.36810  0.52716  0.89227
    133   1.42653  3.40565  4.90640  3.45158  3.06644  2.68884  3.31263  3.20154  4.04881  3.15295  3.46584  4.61172  4.10986  3.38037  4.20021  2.77542  2.61428  2.28567  5.79115  2.42114    694 a - - -
          2.68618  4.42226  2.77520  2.73124  3.46354  2.40513  3.72495  3.29355  2.67741  2.69355  4.24690  2.90335  2.73740  3.18147  2.89801  2.37887  2.77520  2.98519  4.58477  3.61504
          0.01357  4.96462  5.03705  0.46850  0.98335  0.56586  0.83904
    134   3.97825  6.73726  5.01136  3.83911  6.26654  4.91358  5.02186  5.58528  0.29881  4.27447  5.79719  4.63832  5.48759  3.20579  2.71623  4.49261  4.35526  3.68228  6.94693  5.79102    696 K - - -
          2.68614  4.42210  2.77523  2.73126  3.46357  2.40513  3.72498  3.29357  2.67744  2.69358  4.24693  2.90350  2.73743  3.18149  2.89804  2.37887  2.77504  2.98502  4.58480  3.61506
          0.09010  3.65374  2.80893  0.24432  1.52896  0.40005  1.10953
    135   1.75356  3.54634  5.60341  4.98811  3.11146  4.12020  5.14342  2.47964  4.77317  1.10103  2.82925  4.57576  5.17365  3.98664  4.50329  3.10383  2.78794  2.77379  5.63749  3.95931    698 l - - -
          2.68618  4.42225  2.77519  2.73123  3.46354  2.40513  3.72494  3.29354  2.67741  2.69355  4.24690  2.90347  2.73739  3.18146  2.89801  2.37887  2.77519  2.98518  4.58477  3.61503
          0.00316  6.15471  6.87706  0.61958  0.77255  0.70548  0.68096
    136   3.28700  6.02875  3.18180  2.55675  4.91060  0.66876  4.50725  4.84182  3.18269  3.75402  4.37812  2.81211  4.71139  3.51239  3.17216  3.22346  3.71066  4.41366  6.46773  5.06262    699 G - - -
          2.68600  4.42256  2.77530  2.73131  3.46385  2.40544  3.72526  3.29385  2.67742  2.69290  4.24721  2.90324  2.73726  3.18116  2.89767  2.37911  2.77530  2.98508  4.58508  3.61513
          0.06975  2.71268  6.89389  1.22314  0.34857  0.58960  0.80866
    137   2.84950  3.72822  4.50162  3.93392  4.46707  0.81502  4.32340  3.03616  3.58701  3.37686  3.76084  3.00695  4.76359  3.50683  3.34500  3.01697  3.65150  2.86846  3.99309  4.29856    705 g - - -
          2.68330  4.42120  2.77473  2.73203  3.46550  2.40679  3.72642  3.29404  2.67894  2.69396  4.24886  2.90503  2.73527  3.18256  2.89878  2.37631  2.77471  2.98545  4.57721  3.61699
          0.16007  1.91789  6.91153  2.24180  0.11235  0.37169  1.16980
    138   2.75806  5.19217  4.45706  4.25642  3.70609  3.87856  4.71007  2.03773  2.53002  2.22942  3.78414  4.41234  4.42339  3.31896  3.53954  2.50473  2.21137  1.85934  3.23777  3.34998    748 v - - -
          2.68618  4.42225  2.77519  2.73123  3.46354  2.40513  3.72494  3.29354  2.67741  2.69355  4.24690  2.90347  2.73739  3.18146  2.89801  2.37887  2.77519  2.98518  4.58477  3.61503
          0.00298  6.21472  6.93706  0.61958  0.77255  0.48576  0.95510
    139   2.93387  3.77928  4.12058  4.03963  4.04392  4.35967  4.90538  2.98861  3.98492  2.67226  4.15206  2.02692  1.03296  3.43843  3.81645  3.08430  3.73717  3.20631  5.89769  3.12390    749 p - - -
          2.68618  4.42225  2.77519  2.73123  3.46354  2.40513  3.72494  3.29354  2.67741  2.69355  4.24690  2.90347  2.73739  3.18146  2.89801  2.37887  2.77519  2.98518  4.58477  3.61503
          0.00298  6.21472  6.93706  0.61958  0.77255  0.48576  0.95510
    140   2.82941  4.10618  5.59068  4.59241  2.07510  4.09068  3.56833  3.40546  4.77695  2.63018  3.88095  3.86967  5.21233  4.91912  4.16817  3.84545  3.91729  2.97632  1.08861  2.05729    750 w - - -
          2.68618  4.42225  2.77519  2.73123  3.46354  2.40513  3.72494  3.29354  2.67741  2.69355  4.24690  2.90347  2.73739  3.18146  2.89801  2.37887  2.77519  2.98518  4.58477  3.61503
          0.01316  6.21472  4.50334  0.61958  0.77255  0.48576  0.95510
    141   2.39375  4.19539  3.45150  2.63025  5.31102  3.07047  4.31934  2.95578  2.01280  3.26148  4.38418  3.54835  4.73548  3.23772  2.10816  2.62592  2.44912  2.11744  6.44587  4.61989    751 k - - -
          2.68618  4.42225  2.77519  2.73123  3.46354  2.40513  3.72494  3.29354  2.67741  2.69355  4.24690  2.90347  2.73739  3.18146  2.89801  2.37887  2.77519  2.98518  4.58477  3.61503
          0.01114  6.20456  4.70448  0.61958  0.77255  0.57740  0.82407
    142   3.18417  5.04732  5.64392  5.02813  3.96439  4.38433  5.17762  2.20350  4.81149  0.80813  3.68632  4.63755  3.17035  4.94143  4.66652  4.15525  3.26915  1.86593  5.66941  3.33741    752 l - - -
          2.68618  4.42225  2.77519  2.73123  3.46354  2.40513  3.72494  3.29354  2.67741  2.69355  4.24690  2.90347  2.73739  3.18146  2.89801  2.37887  2.77519  2.98518  4.58477  3.61503
          0.13314  6.19646  2.09863  0.61958  0.77255  0.64439  0.74441
    143   2.08168  5.97071  2.33102  2.31994  5.31686  3.63128  3.56799  4.39049  2.25414  2.90784  5.01109  2.75068  3.47637  3.13040  2.86965  1.81466  3.28080  3.42344  6.40275  4.70378    753 s - - -
          2.68618  4.42225  2.77519  2.73123  3.46354  2.40513  3.72494  3.29354  2.67741  2.69355  4.24690  2.90347  2.73739  3.18146  2.89801  2.37887  2.77519  2.98518  4.58477  3.61503
          0.06459  6.06676  2.80965  0.61958  0.77255  0.24383  1.53072
    144   2.51309  4.96446  2.06244  2.23586  4.75049  2.98944  3.38335  4.34703  2.19815  3.97966  4.00646  2.76021  2.97756  2.66753  3.01752  2.48341  3.03770  3.03178  5.18196  5.04741    754 d - - -
          2.68594  4.42206  2.77693  2.73290  3.46399  2.40771  3.72368  3.29369  2.67611  2.69227  4.24105  2.90209  2.73190  3.18099  2.89877  2.37989  2.77701  2.98385  4.58512  3.61891
          1.07203  0.51664  2.79423  1.91967  0.15859  0.27535  1.42423
    145   2.12695  4.31236  2.91199  2.97201  4.09015  3.07670  3.97808  2.81904  3.05116  2.46326  4.16925  3.39853  2.81475  3.09717  3.54413  2.50145  2.39935  2.54468  6.23597  2.95532    795 a - - -
          2.68638  4.42286  2.77415  2.73133  3.46311  2.40508  3.72506  3.29323  2.67782  2.69373  4.24664  2.90333  2.73737  3.18081  2.89718  2.37924  2.77571  2.98551  4.58538  3.61564
          1.90277  0.75135  0.96991  0.02086  3.88053  0.33216  1.26363
    146   2.50105  5.77031  3.02125  2.04837  4.77986  3.25537  4.12603  3.34039  2.45858  3.65299  4.81160  2.86544  2.17267  3.16383  3.12724  1.99698  2.69215  3.05845  6.20445  4.63926    797 s - - -
          2.68618  4.42225  2.77519  2.73123  3.46354  2.40513  3.72494  3.29354  2.67741  2.69355  4.24690  2.90347  2.73739  3.18146  2.89801  2.37887  2.77519  2.98518  4.58477  3.61503
          0.00467  5.76536  6.48771  0.61958  0.77255  0.94695  0.49090
    147   3.00847  3.68219  2.18341  2.45353  4.86547  2.33796  2.78613  4.29170  2.42996  3.07306  4.74574  2.71896  3.29449  2.76053  2.78031  2.85864  2.63337  3.79682  6.31355  3.79453    798 d - - -
          2.68618  4.42225  2.77519  2.73123  3.46354  2.40513  3.72494  3.29354  2.67741  2.69355  4.24690  2.90347  2.73739  3.18146  2.89801  2.37887  2.77519  2.98518  4.58477  3.61503
          0.30462  5.93305  1.34728  0.61958  0.77255  1.61256  0.22237
    148   2.62908  5.70400  2.10941  2.27574  3.59699  2.84602  3.77874  4.39534  2.22603  2.77175  4.74462  3.02226  2.99930  2.93071  2.39034  2.61474  3.14342  3.96636  6.13661  3.92605    799 d - - -
          2.68618  4.42225  2.77519  2.73123  3.46354  2.40513  3.72494  3.29354  2.67741  2.69355  4.24690  2.90347  2.73739  3.18146  2.89801  2.37887  2.77519  2.98518  4.58477  3.61503
          0.06240  5.64296  2.86554  0.61958  0.77255  1.72596  0.19602
    149   2.45728  5.69868  2.72930  2.75617  5.04139  3.09792  3.59640  4.07380  2.42435  3.84568  4.73996  2.19254  2.95219  2.82459  3.07304  2.60043  2.03104  3.24958  5.02773  3.05256    800 t - - -
          2.68618  4.42225  2.77519  2.73123  3.46354  2.40513  3.72494  3.29354  2.67741  2.69355  4.24690  2.90347  2.73739  3.18146  2.89801  2.37887  2.77519  2.98518  4.58477  3.61503
          0.14061  5.64352  2.05863  0.61958  0.77255  0.20917  1.66735
    150   2.87337  3.79902  1.56798  2.38707  5.09810  3.72866  4.46952  2.83533  2.99169  3.47440  4.87396  3.24337  4.53387  3.28639  3.44805  3.06258  1.93938  2.23216  5.13001  4.72344    801 d - - -
          2.68618  4.42225  2.77519  2.73123  3.46354  2.40513  3.72494  3.29354  2.67741  2.69355  4.24690  2.90347  2.73739  3.18146  2.89801  2.37887  2.77519  2.98518  4.58477  3.61503
          0.00343  6.07244  6.79478  0.61958  0.77255  0.18664  1.77046
    151   2.63927  2.06760  5.66489  5.04852  2.82884  4.52843  4.06602  2.29587  4.83014  1.25524  2.19359  4.86675  5.22139  4.95863  4.83325  3.86989  3.63680  2.72031  5.68175  2.89194    802 l - - -
          2.68618  4.42225  2.77519  2.73123  3.46354  2.40513  3.72494  3.29354  2.67741  2.69355  4.24690  2.90347  2.73739  3.18146  2.89801  2.37887  2.77519  2.98518  4.58477  3.61503
          0.00298  6.21472  6.93706  0.61958  0.77255  0.48576  0.95510
    152   3.64610  4.14278  5.66291  5.04668  1.74227  3.44902  4.19835  1.55562  4.82875  2.94774  3.36802  5.02403  5.22120  4.33806  4.83257  4.00115  3.38721  1.62888  5.68200  1.99822    803 i - - -
          2.68618  4.42225  2.77519  2.73123  3.46354  2.40513  3.72494  3.29354  2.67741  2.69355  4.24690  2.90347  2.73739  3.18146  2.89801  2.37887  2.77519  2.98518  4.58477  3.61503
          0.00298  6.21472  6.93706  0.61958  0.77255  0.48576  0.95510
    153   3.16580  4.22552  5.82891  5.22170  3.00268  5.03916  5.38949  1.13258  5.01221  1.92495  2.90116  5.20678  4.10494  5.14351  5.02066  4.35705  4.07156  1.31601  5.86811  4.69275    804 i - - -
          2.68618  4.42225  2.77519  2.73123  3.46354  2.40513  3.72494  3.29354  2.67741  2.69355  4.24690  2.90347  2.73739  3.18146  2.89801  2.37887  2.77519  2.98518  4.58477  3.61503
          0.00298  6.21472  6.93706  0.61958  0.77255  0.48576  0.95510
    154   3.12826  5.89983  6.33455  6.39368  6.87307  0.13858  6.95953  5.20539  6.39848  6.10198  6.81477  5.62575  5.58225  6.41818  6.32979  3.20980  4.58538  5.38000  8.20850  7.22879    805 G - - -
          2.68618  4.42225  2.77519  2.73123  3.46354  2.40513  3.72494  3.29354  2.67741  2.69355  4.24690  2.90347  2.73739  3.18146  2.89801  2.37887  2.77519  2.98518  4.58477  3.61503
          0.00298  6.21472  6.93706  0.61958  0.77255  0.48576  0.95510
    155   2.13635  5.10489  5.71810  5.10423  2.97199  4.35530  5.25454  1.06958  4.88841  1.75118  3.78810  5.08341  5.27639  5.01693  4.89281  4.22988  3.96957  1.81410  5.74003  3.67835    806 i - - -
          2.68617  4.42080  2.77501  2.73121  3.46383  2.40519  3.72437  3.29383  2.67770  2.69358  4.24719  2.90376  2.73737  3.18176  2.89830  2.37894  2.77515  2.98471  4.58506  3.61377
          0.05485  2.94886  6.93706  1.33279  0.30617  0.48576  0.95510
    156   2.68829  6.08790  0.94308  2.95302  5.42718  2.15105  4.57135  4.64102  3.31882  4.39532  5.14074  3.51173  4.76971  3.67349  3.60786  2.06442  3.46868  3.30396  6.53505  5.12858    817 d - - -
          2.68618  4.42225  2.77519  2.73123  3.46354  2.40513  3.72494  3.29354  2.67741  2.69355  4.24690  2.90347  2.73739  3.18146  2.89801  2.37887  2.77519  2.98518  4.58477  3.61503
          0.00591  6.21472  5.54787  0.61958  0.77255  0.48576  0.95510
    157   2.83875  4.35352  5.63385  5.01946  2.19628  4.85183  4.04555  2.75633  4.40977  2.22123  4.17984  4.65986  5.21567  3.98019  4.82044  2.44945  2.78857  1.12955  5.68251  2.71221    818 v - - -
          2.68618  4.42225  2.77519  2.73123  3.46354  2.40513  3.72494  3.29354  2.67741  2.69355  4.24690  2.90347  2.73739  3.18146  2.89801  2.37887  2.77519  2.98518  4.58477  3.61503
          0.00552  6.21179  5.65640  0.61958  0.77255  0.51317  0.91278
    158   2.36352  3.96303  3.72244  3.30172  3.60243  2.13757  3.14239  4.52886  2.36938  4.25045  5.01608  3.40553  3.47837  3.32838  3.71600  1.57981  2.18454  4.33098  4.42138  3.11523    819 s - - -
          2.68609  4.42247  2.77527  2.73101  3.46376  2.40507  3.72516  3.29353  2.67763  2.69368  4.24712  2.90361  2.73761  3.18168  2.89759  2.37899  2.77519  2.98519  4.58273  3.61432
          0.35110  2.73544  1.46438  0.88707  0.53079  0.53614  0.87948
    159   3.34771  5.85297  3.22891  2.78280  4.61182  3.78436  1.40015  3.53912  2.43431  3.86236  3.69284  3.26492  3.26414  2.97247  2.05221  3.22041  2.82902  3.30145  4.91931  3.93921    826 h - - -
          2.68618  4.42225  2.77519  2.73123  3.46354  2.40513  3.72494  3.29354  2.67741  2.69355  4.24690  2.90347  2.73739  3.18146  2.89801  2.37887  2.77519  2.98518  4.58477  3.61503
          0.05620  5.94758  2.95580  0.61958  0.77255  0.26037  1.47300
    160   2.77945  6.01586  2.40463  2.80491  4.95015  2.70960  3.77134  3.73642  2.54617  3.32423  4.46819  2.46299  2.05798  2.95446  2.35033  2.55459  2.90888  3.41584  6.44832  4.48356    827 p - - -
          2.68671  4.42569  2.77291  2.72982  3.46646  2.40229  3.72651  3.29586  2.67534  2.69527  4.24813  2.90439  2.73816  3.18022  2.89568  2.37837  2.77595  2.98759  4.58998  3.61913
          1.98503  0.15973  4.58012  1.55668  0.23678  0.91709  0.51029
    161   2.97318  5.06310  2.81688  2.46552  4.12054  2.76853  3.22272  3.83187  2.10425  4.03115  4.73189  2.40843  3.46130  2.40603  2.67978  2.80196  2.22324  3.21716  6.44834  4.01330    860 k - - -
          2.68618  4.42225  2.77519  2.73123  3.46354  2.40513  3.72494  3.29354  2.67741  2.69355  4.24690  2.90347  2.73739  3.18146  2.89801  2.37887  2.77519  2.98518  4.58477  3.61503
          0.29080  6.13464  1.38562  0.61958  0.77255  1.03454  0.43911
    162   2.69742  5.82595  2.75584  2.35834  3.97181  3.05300  3.59808  3.71771  1.88774  3.25009  4.22095  2.79695  3.95100  2.53553  2.72432  2.53439  2.52847  2.92671  6.25880  4.67486    861 k - - -
          2.68635  4.42246  2.77525  2.73111  3.46302  2.40503  3.72494  3.29353  2.67743  2.69371  4.24657  2.90309  2.73760  3.18147  2.89812  2.37901  2.77515  2.98534  4.58498  3.61452
          0.30352  1.50638  3.21701  0.05714  2.89071  0.37576  1.16081
    163   3.13167  5.08096  3.65477  3.00168  3.32000  3.95877  3.29153  3.25043  1.90035  3.09221  3.84866  2.78973  2.83820  3.06974  2.20702  2.44497  3.33207  2.87249  6.32336  2.66038    863 k - - -
          2.68618  4.42225  2.77519  2.73123  3.46354  2.40513  3.72494  3.29354  2.67741  2.69355  4.24690  2.90347  2.73739  3.18146  2.89801  2.37887  2.77519  2.98518  4.58477  3.61503
          0.00336  6.09209  6.81444  0.61958  0.77255  0.81735  0.58268
    164   2.14488  4.39036  3.88597  3.30012  2.98347  3.32003  3.08272  2.85408  3.23277  3.57162  4.04845  2.88254  4.50936  3.08431  3.07730  1.81476  2.79108  2.58897  4.85212  2.63231    864 s - - -
          2.68618  4.42225  2.77519  2.73123  3.46354  2.40513  3.72494  3.29354  2.67741  2.69355  4.24690  2.90347  2.73739  3.18146  2.89801  2.37887  2.77519  2.98518  4.58477  3.61503
          0.00324  6.12838  6.85072  0.61958  0.77255  1.06567  0.42235
    165   2.63410  3.04039  5.55125  4.93814  3.50181  3.99677  4.78556  1.82008  3.28370  2.16588  2.72761  4.35101  4.80319  4.86752  3.86906  2.96800  2.15657  1.63158  5.62107  4.07921    865 v - - -
          2.68618  4.42225  2.77519  2.73123  3.46354  2.40513  3.72494  3.29354  2.67741  2.69355  4.24690  2.90347  2.73739  3.18146  2.89801  2.37887  2.77519  2.98518  4.58477  3.61503
          0.17384  6.12838  1.84905  0.61958  0.77255  0.92260  0.50664
    166   1.71688  2.92727  3.95767  2.79322  4.93091  1.30263  4.58187  4.05472  3.39768  3.95975  4.77596  3.17576  4.71005  3.74254  3.85232  2.01737  2.96588  3.53388  6.21066  4.88887    866 g - - -
          2.68470  4.42134  2.77596  2.73168  3.46307  2.40543  3.72429  3.29325  2.67787  2.69372  4.24582  2.90399  2.73722  3.18173  2.89793  2.37912  2.77467  2.98544  4.58553  3.61441
          0.33273  1.45023  3.02583  1.08623  0.41171  1.52526  0.24534
    167   2.29905  2.81136  5.42680  4.81224  2.14553  2.95659  4.13992  2.07456  4.59961  2.31993  3.47328  4.54592  3.99661  4.73296  4.61179  2.03611  3.44730  2.17765  5.47265  3.00561    878 s - - -
          2.68618  4.42225  2.77519  2.73123  3.46354  2.40513  3.72494  3.29354  2.67741  2.69355  4.24690  2.90347  2.73739  3.18146  2.89801  2.37887  2.77519  2.98518  4.58477  3.61503
          0.00396  5.92964  6.65199  0.61958  0.77255  0.27815  1.41546
    168   1.16954  4.04492  5.17705  4.58639  3.99524  3.03775  5.06029  2.60555  3.75550  2.78061  3.75350  4.76300  4.29832  4.66146  3.36381  2.02341  2.46866  2.26855  5.70782  4.51911    879 a - - -
          2.68618  4.42225  2.77519  2.73123  3.46354  2.40513  3.72494  3.29354  2.67741  2.69355  4.24690  2.90347  2.73739  3.18146  2.89801  2.37887  2.77519  2.98518  4.58477  3.61503
          0.02578  6.16837  3.75692  0.61958  0.77255  0.84362  0.56239
    169   1.63993  4.60236  4.75223  4.17694  2.49269  2.74046  3.92297  2.93862  3.98504  3.00528  4.13945  3.56154  5.01993  1.83418  3.94917  2.74143  2.40936  2.60435  4.93622  3.98969    880 a - - -
          2.68618  4.42225  2.77519  2.73123  3.46354  2.40513  3.72494  3.29354  2.67741  2.69355  4.24690  2.90347  2.73739  3.18146  2.89801  2.37887  2.77519  2.98518  4.58477  3.61503
          0.00319  6.14578  6.86813  0.61958  0.77255  0.69142  0.69488
    170   2.65092  3.92115  4.93837  5.00614  2.36627  3.95178  5.15527  1.91492  4.78939  1.86423  2.41454  4.61093  5.18501  4.20855  4.39042  3.02530  3.38342  1.45374  5.64701  4.24640    881 v - - -
          2.68618  4.42225  2.77519  2.73123  3.46354  2.40513  3.72494  3.29354  2.67741  2.69355  4.24690  2.90347  2.73739  3.18146  2.89801  2.37887  2.77519  2.98518  4.58477  3.61503
          0.00312  6.16837  6.89072  0.61958  0.77255  0.84362  0.56239
    171   3.41131  3.95009  4.32570  5.00416  1.21326  3.83307  4.88740  2.57064  4.78788  2.23439  3.57476  4.32455  5.18476  4.91814  4.47272  4.13259  2.58308  1.78891  5.64724  2.50487    882 f - - -
          2.68618  4.42225  2.77519  2.73123  3.46354  2.40513  3.72494  3.29354  2.67741  2.69355  4.24690  2.90347  2.73739  3.18146  2.89801  2.37887  2.77519  2.98518  4.58477  3.61503
          0.00312  6.16837  6.89072  0.61958  0.77255  0.84362  0.56239
    172   2.11895  4.09846  1.90172  2.87693  4.66656  2.42153  3.73565  4.54028  2.91894  2.75851  4.63991  2.06168  4.69684  3.19947  3.27945  2.28807  3.07875  3.85589  6.46257  4.35209    883 d - - -
          2.68618  4.42225  2.77519  2.73123  3.46354  2.40513  3.72494  3.29354  2.67741  2.69355  4.24690  2.90347  2.73739  3.18146  2.89801  2.37887  2.77519  2.98518  4.58477  3.61503
          0.00312  6.16837  6.89072  0.61958  0.77255  0.84362  0.56239
    173   2.75678  4.66616  3.03886  2.24589  4.54470  2.65424  3.73389  3.77128  2.59361  3.65935  4.88828  2.14961  3.09100  3.48159  3.46427  1.62733  2.57328  4.42634  6.46926  3.60622    884 s - - -
          2.68656  4.42263  2.77558  2.73141  3.46321  2.40551  3.72533  3.29207  2.67768  2.69284  4.24096  2.90385  2.73725  3.18185  2.89814  2.37925  2.77546  2.98532  4.58515  3.61391
          0.49565  1.23374  2.30636  0.03280  3.43377  0.43050  1.05035
    174   3.35909  4.38416  1.59468  2.29399  4.88441  3.49443  4.27494  4.82607  2.75570  3.11125  4.86816  2.55326  4.13427  2.89557  2.57526  2.11441  2.67584  4.21432  6.42616  3.16846    886 d - - -
          2.68621  4.42228  2.77500  2.73127  3.46357  2.40516  3.72498  3.29357  2.67725  2.69358  4.24693  2.90350  2.73743  3.18150  2.89804  2.37890  2.77523  2.98522  4.58408  3.61506
          0.06261  3.50105  3.48933  0.23515  1.56279  0.21249  1.65321
    175   3.04981  5.70470  3.81322  3.15862  3.31911  0.73641  3.99270  3.32330  3.25325  3.82537  3.49237  3.69350  3.68204  3.79017  2.97523  3.08690  3.80068  3.88570  6.22011  4.59046    888 g - - -
          2.68711  4.41896  2.77607  2.73237  3.46283  2.40620  3.72272  3.29166  2.67687  2.69373  4.24702  2.90403  2.73805  3.18141  2.89754  2.37995  2.77489  2.98449  4.57933  3.61066
          0.27981  1.52245  3.65355  1.58942  0.22821  0.70885  0.67769
    176   2.84076  4.75583  2.28005  2.03457  4.62983  3.59788  3.84431  4.41970  2.11364  3.54508  5.07664  2.74944  4.69008  2.45059  2.28445  2.24798  2.96629  3.28071  6.46832  4.13275    911 e - - -
          2.68618  4.42225  2.77519  2.73123  3.46354  2.40513  3.72494  3.29354  2.67741  2.69355  4.24690  2.90347  2.73739  3.18146  2.89801  2.37887  2.77519  2.98518  4.58477  3.61503
          0.01216  6.16284  4.60754  0.61958  0.77255  0.87800  0.53719
    177   2.85017  3.68783  3.86911  3.41937  2.77512  1.62871  3.69587  2.64341  3.39129  2.44707  3.28790  3.88710  3.45491  3.77826  2.92795  3.00082  3.29707  2.65977  5.88199  2.75576    912 g - - -
          2.68618  4.42225  2.77519  2.73123  3.46354  2.40513  3.72494  3.29354  2.67741  2.69355  4.24690  2.90347  2.73739  3.18146  2.89801  2.37887  2.77519  2.98518  4.58477  3.61503
          0.00316  6.15385  6.87619  0.61958  0.77255  0.93112  0.50106
    178   3.19146  3.38480  4.26515  4.99230  2.28922  3.94162  4.43122  1.56539  4.77621  1.74843  3.17395  4.44583  5.17361  4.75118  4.38219  3.55899  2.26600  1.98173  5.63628  3.64736    913 i - - -
          2.68618  4.42225  2.77519  2.73123  3.46354  2.40513  3.72494  3.29354  2.67741  2.69355  4.24690  2.90347  2.73739  3.18146  2.89801  2.37887  2.77519  2.98518  4.58477  3.61503
          0.05943  6.15385  2.89000  0.61958  0.77255  0.93112  0.50106
    179   2.46632  4.40108  3.34899  2.63679  4.61350  3.32700  3.92544  3.03462  2.45624  2.82797  4.67239  3.17389  3.73193  2.90117  1.94328  2.83162  3.12576  2.10073  5.36668  3.36947    914 r - - -
          2.68618  4.42225  2.77519  2.73123  3.46354  2.40513  3.72494  3.29354  2.67741  2.69355  4.24690  2.90347  2.73739  3.18146  2.89801  2.37887  2.77519  2.98518  4.58477  3.61503
          0.04085  6.09776  3.27594  0.61958  0.77255  1.09546  0.40705
    180   3.33659  3.75747  5.52462  4.91031  1.75426  2.97735  3.82940  3.01795  4.40519  2.26504  3.97308  4.37322  3.95101  4.48147  4.71197  3.64429  2.70539  2.16837  3.85010  1.51629    915 y - - -
          2.68618  4.42225  2.77519  2.73123  3.46354  2.40513  3.72494  3.29354  2.67741  2.69355  4.24690  2.90347  2.73739  3.18146  2.89801  2.37887  2.77519  2.98518  4.58477  3.61503
          0.41090  6.06892  1.09472  0.61958  0.77255  1.09942  0.40506
    181   2.11636  3.96441  3.06631  2.47223  2.98356  3.17064  4.00897  3.07141  2.78432  2.58044  4.46133  3.51578  3.56565  3.04747  3.20104  2.34028  3.15424  2.65620  5.89947  2.72910    916 a - - -
          2.68581  4.42259  2.77571  2.73239  3.46251  2.40553  3.72534  3.29477  2.67706  2.69285  4.24132  2.90414  2.73786  3.18286  2.89757  2.37892  2.77474  2.98289  4.58448  3.61674
          1.81070  0.18054  6.41206  0.97431  0.47394  0.40144  1.10672
    182   3.02158  5.96382  2.34623  2.87880  3.79291  3.40669  3.57744  3.28897  2.37038  3.34810  4.74535  3.02253  3.92113  2.75021  1.80655  2.48290  2.62401  3.05371  5.46130  3.36709    934 r - - -
          2.68618  4.42225  2.77519  2.73123  3.46354  2.40513  3.72494  3.29354  2.67741  2.69355  4.24690  2.90347  2.73739  3.18146  2.89801  2.37887  2.77519  2.98518  4.58477  3.61503
          0.38920  6.07620  1.13910  0.61958  0.77255  1.11463  0.39755
    183   2.50217  4.76499  4.88259  4.29057  3.48640  1.33048  4.23383  2.52798  4.15361  2.09071  3.52922  4.45548  4.28347  3.91672  3.57371  2.92081  2.64162  2.41078  5.37909  3.28282    935 g - - -
          2.68618  4.42225  2.77519  2.73123  3.46354  2.40513  3.72494  3.29354  2.67741  2.69355  4.24690  2.90347  2.73739  3.18146  2.89801  2.37887  2.77519  2.98518  4.58477  3.61503
          0.00492  5.71239  6.43474  0.61958  0.77255  2.04425  0.13866
    184   2.26298  3.92649  2.89989  2.38679  3.87994  2.84679  3.88400  4.55382  2.22763  2.68588  4.25250  2.59962  4.05755  2.96256  2.33383  2.45274  2.92701  4.11968  4.43516  3.84337    936 k - - -
          2.68654  4.42235  2.77476  2.73085  3.46372  2.40431  3.72547  3.29345  2.67737  2.69397  4.24656  2.90385  2.73691  3.18124  2.89831  2.37924  2.77533  2.98530  4.58529  3.61543
          1.25321  0.46664  2.43830  0.02434  3.72787  2.04425  0.13866
    185   1.91078  3.73559  4.46343  4.40810  2.76556  2.59996  4.72664  2.26785  2.97984  2.24824  3.65497  4.49378  3.84205  4.40898  4.00060  3.33862  2.79719  1.89742  5.29031  2.84633    938 v - - -
          2.68618  4.42225  2.77519  2.73123  3.46354  2.40513  3.72494  3.29354  2.67741  2.69355  4.24690  2.90347  2.73739  3.18146  2.89801  2.37887  2.77519  2.98518  4.58477  3.61503
          0.00837  5.62279  5.35640  0.61958  0.77255  1.29386  0.32049
    186   2.84787  5.77753  2.94408  2.29169  5.12330  3.68952  4.14149  4.43923  2.73794  3.66620  4.49286  2.82291  1.78986  1.67254  2.79184  2.79360  2.86710  4.00461  6.20980  4.48467    939 q - - -
          2.68662  4.42018  2.77565  2.73106  3.46347  2.40496  3.72512  3.29231  2.67738  2.69374  4.24773  2.90381  2.73768  3.18222  2.89774  2.37968  2.77531  2.98485  4.57509  3.61475
          1.07087  0.43282  4.75455  0.67568  0.71093  0.59069  0.80731
    187   2.47545  5.93825  2.46874  2.54847  3.35429  3.66693  4.14963  3.75823  2.23336  3.98478  4.97921  3.15164  2.96699  2.66657  2.70099  1.98342  2.68588  3.13698  5.38738  3.39616    954 s - - -
          2.68618  4.42225  2.77519  2.73123  3.46354  2.40513  3.72494  3.29354  2.67741  2.69355  4.24690  2.90347  2.73739  3.18146  2.89801  2.37887  2.77519  2.98518  4.58477  3.61503
          0.06902  6.02556  2.74460  0.61958  0.77255  1.40674  0.28096
    188   2.39738  5.90297  3.13696  2.28715  4.42707  3.16529  3.88546  4.59088  2.45698  3.81514  4.59061  2.79531  3.14768  2.28438  2.97388  1.58960  2.87467  3.43715  6.33504  4.92347    955 s - - -
          2.68618  4.42225  2.77519  2.73123  3.46354  2.40513  3.72494  3.29354  2.67741  2.69355  4.24690  2.90347  2.73739  3.18146  2.89801  2.37887  2.77519  2.98518  4.58477  3.61503
          0.03865  5.96455  3.34268  0.61958  0.77255  1.53323  0.24314
    189   2.70652  5.88465  3.10415  2.50099  4.86119  2.12129  4.18851  4.57946  2.07964  3.47808  3.51446  3.09731  3.65546  2.78346  1.94236  2.48850  2.64070  4.05680  6.31693  4.18211    956 r - - -
          2.68618  4.42225  2.77519  2.73123  3.46354  2.40513  3.72494  3.29354  2.67741  2.69355  4.24690  2.90347  2.73739  3.18146  2.89801  2.37887  2.77519  2.98518  4.58477  3.61503
          0.00393  5.93745  6.65980  0.61958  0.77255  1.14164  0.38463
    190   2.46166  5.92454  2.18469  2.29449  5.27092  2.45157  4.14426  4.61514  2.03934  4.06130  4.79549  2.65008  4.57762  2.43584  2.77945  2.39972  2.77886  3.44474  6.35644  4.70771    957 k - - -
          2.68618  4.42225  2.77519  2.73123  3.46354  2.40513  3.72494  3.29354  2.67741  2.69355  4.24690  2.90347  2.73739  3.18146  2.89801  2.37887  2.77519  2.98518  4.58477  3.61503
          0.00370  5.99659  6.71893  0.61958  0.77255  0.68811  0.69821
    191   3.40347  4.48940  3.26391  1.14918  3.21179  3.47901  3.26074  4.09113  2.56228  3.96513  4.55466  3.05779  4.04701  2.86917  2.18678  2.94016  3.03033  4.15111  6.42255  4.16387    958 e - - -
          2.68516  4.42392  2.77656  2.73098  3.46187  2.40502  3.72746  3.29119  2.67901  2.69207  4.24271  2.90355  2.73605  3.18264  2.89939  2.38000  2.77632  2.98323  4.58353  3.61549
          1.30824  0.41805  2.63978  1.22433  0.34808  1.05326  0.42894
    192   3.27033  5.93727  3.07130  2.44605  3.45565  3.17167  2.28988  2.92657  2.18579  3.34490  4.59561  3.54367  3.23619  2.48292  2.57164  2.72563  2.96187  3.47404  6.37314  2.77728    970 k - - -
          2.68618  4.42225  2.77519  2.73123  3.46354  2.40513  3.72494  3.29354  2.67741  2.69355  4.24690  2.90347  2.73739  3.18146  2.89801  2.37887  2.77519  2.98518  4.58477  3.61503
          0.27785  6.03815  1.42626  0.61958  0.77255  1.41704  0.27764
    193   3.32227  4.79009  3.61430  2.42299  2.84325  4.18266  3.34141  2.06141  3.02509  1.41681  3.12961  3.75474  4.31906  3.23816  3.32064  3.55892  3.41551  2.59197  5.60511  4.06693    971 l - - -
          2.68618  4.42225  2.77519  2.73123  3.46354  2.40513  3.72494  3.29354  2.67741  2.69355  4.24690  2.90347  2.73739  3.18146  2.89801  2.37887  2.77519  2.98518  4.58477  3.61503
          0.00467  5.76497  6.48731  0.61958  0.77255  1.91349  0.15966
    194   3.04430  5.77781  2.58558  2.26781  5.12211  3.02149  4.23019  3.43268  2.53302  3.12871  4.81867  2.92741  2.87617  3.11464  2.84693  1.87233  2.25697  4.16804  6.21096  3.00889    972 s - - -
          2.68618  4.42225  2.77519  2.73123  3.46354  2.40513  3.72494  3.29354  2.67741  2.69355  4.24690  2.90347  2.73739  3.18146  2.89801  2.37887  2.77519  2.98518  4.58477  3.61503
          0.00464  5.77157  6.49392  0.61958  0.77255  1.81209  0.17831
    195   2.11759  4.56529  3.01920  2.27724  3.63498  3.13848  3.94562  2.75450  2.42380  3.45065  4.79866  3.22942  3.16788  2.78216  2.41396  2.85212  3.05053  3.47525  6.19601  2.72546    973 a - - -
          2.68618  4.42225  2.77519  2.73123  3.46354  2.40513  3.72494  3.29354  2.67741  2.69355  4.24690  2.90347  2.73739  3.18146  2.89801  2.37887  2.77519  2.98518  4.58477  3.61503
          0.00456  5.78840  6.51075  0.61958  0.77255  0.54347  0.86924
    196   2.21117  5.25303  2.16553  1.39833  5.30825  3.21788  4.40866  4.79509  2.62308  3.67887  5.00228  3.08932  3.70737  2.54457  2.97366  2.62929  3.03663  3.68261  6.39389  4.98219    974 e - - -
          2.68618  4.42225  2.77519  2.73123  3.46354  2.40513  3.72494  3.29354  2.67741  2.69355  4.24690  2.90347  2.73739  3.18146  2.89801  2.37887  2.77519  2.98518  4.58477  3.61503
          0.04335  6.05319  3.21708  0.61958  0.77255  1.22897  0.34615
    197   2.67664  4.32428  2.07831  2.07196  5.28934  2.96596  3.59579  4.25770  2.29603  3.69142  4.98347  2.33271  3.34965  2.48572  3.03402  2.66550  3.07013  3.31153  6.37511  3.98305    975 e - - -
          2.68618  4.42225  2.77519  2.73123  3.46354  2.40513  3.72494  3.29354  2.67741  2.69355  4.24690  2.90347  2.73739  3.18146  2.89801  2.37887  2.77519  2.98518  4.58477  3.61503
          0.00360  6.02525  6.74760  0.61958  0.77255  1.45646  0.26535
    198   1.64718  4.92677  5.09971  4.19492  2.76174  4.47456  5.03566  2.03021  4.40032  1.43497  2.70109  4.84770  4.63228  3.98534  3.40876  3.78050  3.10755  2.57799  5.54761  3.42710    976 l - - -
          2.68618  4.42225  2.77519  2.73123  3.46354  2.40513  3.72494  3.29354  2.67741  2.69355  4.24690  2.90347  2.73739  3.18146  2.89801  2.37887  2.77519  2.98518  4.58477  3.61503
          0.00360  6.02525  6.74760  0.61958  0.77255  1.45646  0.26535
    199   2.63179  5.93356  2.90692  1.81823  3.45441  3.29031  3.16384  3.77474  2.00834  2.98763  4.97504  3.02354  4.59868  2.64320  2.77875  3.02336  3.02263  3.32179  3.54002  3.55752    977 e - - -
          2.68615  4.42192  2.77532  2.73081  3.46259  2.40533  3.72515  3.29374  2.67738  2.69353  4.24710  2.90333  2.73760  3.18146  2.89821  2.37895  2.77515  2.98513  4.58497  3.61512
          0.22455  1.70295  3.96434  0.05817  2.87339  0.41484  1.08011
    200   2.70281  6.02368  2.07256  1.73730  5.37009  3.33024  4.05607  4.67776  2.33451  3.72530  4.86256  2.49326  4.11478  2.50481  2.56547  2.37379  3.34993  3.46132  6.45556  4.25207    979 e - - -
          2.68618  4.42225  2.77519  2.73123  3.46354  2.40513  3.72494  3.29354  2.67741  2.69355  4.24690  2.90347  2.73739  3.18146  2.89801  2.37887  2.77519  2.98518  4.58477  3.61503
          0.00642  6.14367  5.46138  0.61958  0.77255  0.94855  0.48988
    201   3.09068  4.80515  5.14747  4.97780  2.76353  3.84491  3.84445  1.96884  4.19572  1.22013  1.98312  4.51289  5.16473  4.89494  4.17768  3.39531  3.41724  2.33875  5.62897  3.36972    980 l - - -
          2.68585  4.42269  2.77513  2.73156  3.46330  2.40497  3.72548  3.29308  2.67725  2.69382  4.24604  2.90324  2.73768  3.18077  2.89832  2.37895  2.77509  2.98551  4.58545  3.61537
          0.24552  1.60872  4.04232  0.96562  0.47924  0.73813  0.65011
    202   2.76582  4.58628  5.61513  4.99905  2.77798  3.69041  5.14399  1.61047  4.78110  1.30391  2.89291  4.05426  5.17282  4.90992  4.78474  4.03708  3.52857  1.67358  5.63383  4.45812    985 l - - -
          2.68604  4.42081  2.77546  2.73107  3.46174  2.40535  3.72246  3.29390  2.67753  2.69391  4.24725  2.90343  2.73743  3.18140  2.89836  2.37908  2.77540  2.98519  4.58513  3.61539
          0.11095  2.49147  3.80651  1.17190  0.37074  0.61721  0.77533
    203   3.14058  4.21052  3.46588  2.30614  3.66732  3.63204  4.02708  3.64284  1.74209  3.02829  5.06349  2.94460  3.97396  2.61711  2.40661  2.01209  2.80708  3.51004  6.45649  3.68829    992 k - - -
          2.68618  4.42225  2.77519  2.73123  3.46354  2.40513  3.72494  3.29354  2.67741  2.69355  4.24690  2.90347  2.73739  3.18146  2.89801  2.37887  2.77519  2.98518  4.58477  3.61503
          0.01005  6.15487  4.84429  0.61958  0.77255  0.92522  0.50492
    204   2.92052  6.02655  2.54362  1.64163  5.37291  3.19636  4.02981  4.35020  1.94588  3.54661  4.40075  2.57162  3.90670  2.86893  2.67992  2.44223  2.99795  3.89362  6.45847  3.48647    993 e - - -
          2.68616  4.42155  2.77498  2.73126  3.46152  2.40543  3.72421  3.29295  2.67728  2.69400  4.24735  2.90334  2.73785  3.18165  2.89802  2.37917  2.77543  2.98513  4.58427  3.61512
          0.09539  2.40852  6.87035  1.31511  0.31258  0.62377  0.76770
    205   1.59959  4.80380  3.93351  3.63931  4.30882  3.72116  4.82409  2.23220  3.04060  1.84184  3.61136  3.49534  4.19705  3.85612  3.08864  2.47371  3.02710  2.38727  5.92231  4.00253    999 a - - -
          2.68618  4.42225  2.77519  2.73123  3.46354  2.40513  3.72494  3.29354  2.67741  2.69355  4.24690  2.90347  2.73739  3.18146  2.89801  2.37887  2.77519  2.98518  4.58477  3.61503
          0.00309  6.17567  6.89801  0.61958  0.77255  0.79606  0.59984
    206   3.53956  5.03311  5.63488  5.01876  3.05308  4.83078  5.16489  1.59220  4.25655  0.90807  3.08397  4.99683  5.19409  4.43648  3.93754  3.94179  3.89226  2.12481  5.65497  3.90070   1000 l - - -
          2.68618  4.42225  2.77519  2.73123  3.46354  2.40513  3.72494  3.29354  2.67741  2.69355  4.24690  2.90347  2.73739  3.18146  2.89801  2.37887  2.77519  2.98518  4.58477  3.61503
          0.01599  6.17567  4.28452  0.61958  0.77255  0.79606  0.59984
    207   2.66578  6.03462  2.12332  2.12275  4.55282  3.36645  3.38726  3.66339  1.99782  2.84860  4.07584  3.31336  3.55216  2.78007  2.63136  2.47921  3.11054  3.33329  5.78874  4.89298   1001 k - - -
          2.68618  4.42225  2.77519  2.73123  3.46354  2.40513  3.72494  3.29354  2.67741  2.69355  4.24690  2.90347  2.73739  3.18146  2.89801  2.37887  2.77519  2.98518  4.58477  3.61503
          0.00866  6.16281  5.03324  0.61958  0.77255  0.46504  0.98916
    208   2.58084  6.05673  2.75193  1.68199  5.12743  3.06275  3.29452  3.77170  2.38915  3.18062  4.86835  2.47942  4.71018  2.36887  2.63908  2.76835  2.76862  3.87165  6.48871  4.36372   1002 e - - -
          2.68618  4.42225  2.77519  2.73123  3.46354  2.40513  3.72494  3.29354  2.67741  2.69355  4.24690  2.90347  2.73739  3.18146  2.89801  2.37887  2.77519  2.98518  4.58477  3.61503
          0.00682  6.19178  5.35029  0.61958  0.77255  0.68082  0.70563
    209   2.94010  4.80374  5.63917  4.66152  1.51923  4.83667  4.19557  2.61191  4.48783  2.41273  3.56882  5.00206  5.20029  4.93540  4.21318  4.04289  3.75661  2.64838  3.36470  1.20003   1003 y - - -
          2.68623  4.42278  2.77572  2.73176  3.46220  2.40549  3.72460  3.29242  2.67763  2.69210  4.24742  2.90349  2.73739  3.18199  2.89793  2.37917  2.77532  2.98484  4.58530  3.61556
          0.30367  1.49607  3.27311  0.56601  0.83884  0.65399  0.73390
    210   2.50395  4.00806  3.47615  2.25868  3.44748  3.96867  3.82581  3.42547  1.51015  3.39603  3.79513  3.03678  4.69419  2.54224  2.31632  3.13684  3.52152  2.97624  6.42998  3.78535   1009 k - - -
          2.68618  4.42225  2.77519  2.73123  3.46354  2.40513  3.72494  3.29354  2.67741  2.69355  4.24690  2.90347  2.73739  3.18146  2.89801  2.37887  2.77519  2.98518  4.58477  3.61503
          0.03499  6.15434  3.43378  0.61958  0.77255  0.62698  0.76400
    211   2.45933  6.02593  2.74297  1.61823  4.88953  3.80311  4.05451  3.93739  2.18055  3.82268  4.71718  2.42294  4.46263  2.50992  2.60887  2.71687  2.45280  4.05909  6.45787  4.34629   1010 e - - -
          2.68618  4.42225  2.77519  2.73123  3.46354  2.40513  3.72494  3.29354  2.67741  2.69355  4.24690  2.90347  2.73739  3.18146  2.89801  2.37887  2.77519  2.98518  4.58477  3.61503
          0.01034  6.14727  4.80987  0.61958  0.77255  0.86834  0.54412
    212   2.38870  6.01100  3.13046  2.14164  3.58309  3.50523  3.52643  3.01107  2.02071  2.56147  4.36556  2.87403  3.97135  2.74394  2.80126  2.70476  2.90124  3.01265  5.77013  4.49091   1011 k - - -
          2.68609  4.42233  2.77568  2.73106  3.46178  2.40550  3.72256  3.29341  2.67702  2.69349  4.24451  2.90401  2.73786  3.18201  2.89794  2.37918  2.77515  2.98562  4.58532  3.61506
          0.21038  2.00097  2.90922  1.12168  0.39413  0.62341  0.76811
    213   2.98705  5.46300  3.15777  2.81402  3.44528  3.97943  2.15128  3.81906  2.18540  3.78195  3.81467  1.71496  4.67016  3.16160  3.30404  2.52491  2.59850  3.77935  4.96951  3.12268   1018 n - - -
          2.68625  4.42243  2.77468  2.73141  3.46334  2.40523  3.72512  3.29372  2.67694  2.69373  4.24708  2.90352  2.73749  3.18164  2.89793  2.37879  2.77537  2.98508  4.58495  3.61512
          0.19507  1.93183  3.43141  0.06560  2.75678  0.53653  0.87893
    214   3.05331  5.21693  2.88883  3.03408  4.24880  1.17885  3.97896  4.03516  2.27187  2.92077  4.03058  2.58643  4.55635  3.14502  3.02962  3.13641  3.04084  3.67000  6.42639  4.19834   1020 g - - -
          2.68630  4.42311  2.77492  2.73118  3.46256  2.40450  3.72463  3.29317  2.67695  2.69389  4.24776  2.90292  2.73759  3.18124  2.89773  2.37950  2.77590  2.98542  4.58563  3.61589
          0.44482  1.33047  2.35700  0.92228  0.50686  0.81447  0.58496
    215   3.29692  4.65322  2.70019  2.21583  4.48463  4.00903  3.27760  3.55552  1.89072  3.17890  4.01321  2.39018  4.19165  2.89682  2.46571  2.51942  2.86353  3.06058  3.60156  4.40363   1033 k - - -
          2.68618  4.42225  2.77519  2.73123  3.46354  2.40513  3.72494  3.29354  2.67741  2.69355  4.24690  2.90347  2.73739  3.18146  2.89801  2.37887  2.77519  2.98518  4.58477  3.61503
          0.12857  6.05977  2.13440  0.61958  0.77255  1.18954  0.36292
    216   2.51958  5.81383  3.24975  2.86135  3.77306  3.70808  3.78960  4.09495  2.30562  1.81410  3.39613  2.89219  2.57857  2.96899  2.66403  2.87862  2.92997  3.38250  6.26663  3.22481   1034 l - - -
          2.68618  4.42225  2.77519  2.73123  3.46354  2.40513  3.72494  3.29354  2.67741  2.69355  4.24690  2.90347  2.73739  3.18146  2.89801  2.37887  2.77519  2.98518  4.58477  3.61503
          0.00388  5.94954  6.67188  0.61958  0.77255  1.26179  0.33288
    217   3.06514  4.86762  4.54920  3.45176  3.94499  4.54902  4.83276  3.12962  3.97863  2.76934  3.94485  4.31551  0.63444  4.30357  4.11921  3.49187  3.10626  3.08014  5.65017  3.77458   1035 P - - -
          2.68618  4.42225  2.77519  2.73123  3.46354  2.40513  3.72494  3.29354  2.67741  2.69355  4.24690  2.90347  2.73739  3.18146  2.89801  2.37887  2.77519  2.98518  4.58477  3.61503
          0.00373  5.98916  6.71150  0.61958  0.77255  0.78280  0.61087
    218   2.28665  5.98011  2.75564  2.31881  5.32656  3.22372  3.60732  4.81350  1.47210  3.92492  5.02041  2.70937  3.82720  2.48710  2.58368  2.53302  3.25744  3.74691  6.41197  4.81914   1036 k - - -
          2.68590  4.42245  2.77453  2.73127  3.46374  2.40528  3.72493  3.29338  2.67760  2.69368  4.24709  2.90353  2.73742  3.18166  2.89800  2.37904  2.77522  2.98474  4.58497  3.61523
          0.08521  2.51863  6.80208  0.72027  0.66674  0.21238  1.65370
    219   3.45676  5.24961  3.54145  2.33458  5.41596  3.78167  2.47734  4.58331  2.19335  4.37558  4.72280  2.83223  4.72370  2.78603  1.19682  3.00774  2.80316  4.18035  6.50192  3.70631   1040 r - - -
          2.68603  4.42261  2.77522  2.73101  3.46348  2.40527  3.72530  3.29342  2.67694  2.69391  4.24726  2.90343  2.73755  3.18182  2.89837  2.37894  2.77477  2.98480  4.58513  3.61491
          0.13383  2.08516  6.93325  0.74695  0.64209  0.46421  0.99057
    220   3.56218  4.61198  5.90450  5.30157  3.60422  5.12364  5.48133  1.00196  5.09651  1.54379  3.72162  5.29145  5.47090  5.22801  5.10723  4.44456  3.90976  1.46030  5.95270  3.99536   1045 i - - -
          2.68618  4.42225  2.77519  2.73123  3.46354  2.40513  3.72494  3.29354  2.67741  2.69355  4.24690  2.90347  2.73739  3.18146  2.89801  2.37887  2.77519  2.98518  4.58477  3.61503
          0.00298  6.21472  6.93706  0.61958  0.77255  0.48576  0.95510
    221   3.21630  4.76531  4.97813  5.05037  2.74946  4.86042  4.79380  1.55304  4.83230  1.78914  3.91545  5.02724  5.22388  4.96102  4.83578  4.08811  2.78530  1.12877  5.68467  3.94841   1046 v - - -
          2.68618  4.42225  2.77519  2.73123  3.46354  2.40513  3.72494  3.29354  2.67741  2.69355  4.24690  2.90347  2.73739  3.18146  2.89801  2.37887  2.77519  2.98518  4.58477  3.61503
          0.00298  6.21472  6.93706  0.61958  0.77255  0.48576  0.95510
    222   3.51333  5.13150  5.74772  3.63871  2.18662  4.94920  5.28873  1.12904  4.92051  2.05993  3.43407  5.11613  5.30680  5.04807  4.92534  4.26361  3.99860  1.46794  5.77083  3.52477   1047 i - - -
          2.68618  4.42225  2.77519  2.73123  3.46354  2.40513  3.72494  3.29354  2.67741  2.69355  4.24690  2.90347  2.73739  3.18146  2.89801  2.37887  2.77519  2.98518  4.58477  3.61503
          0.00298  6.21472  6.93706  0.61958  0.77255  0.48576  0.95510
    223   3.31748  5.08304  5.63428  5.02296  2.31217  4.86912  1.07493  3.28740  4.81444  2.12256  3.65160  5.01877  5.23248  4.57336  4.83281  3.80358  3.93661  3.03575  5.68146  1.68893   1048 h - - -
          2.68618  4.42225  2.77519  2.73123  3.46354  2.40513  3.72494  3.29354  2.67741  2.69355  4.24690  2.90347  2.73739  3.18146  2.89801  2.37887  2.77519  2.98518  4.58477  3.61503
          0.01597  6.21472  4.27999  0.61958  0.77255  0.48576  0.95510
    224   3.04091  4.35065  4.17151  3.61042  3.66779  3.48046  4.51154  3.62456  1.93960  3.36405  4.53567  4.09281  4.87303  3.31473  0.84436  3.62566  3.44211  3.42950  6.11003  3.50567   1049 r - - -
          2.68615  4.42226  2.77520  2.73124  3.46355  2.40514  3.72495  3.29355  2.67738  2.69356  4.24690  2.90347  2.73740  3.18147  2.89801  2.37882  2.77520  2.98519  4.58478  3.61504
          0.10707  4.72483  2.37879  0.42816  1.05471  0.60114  0.79449
    225   3.15478  5.99284  0.92153  2.92187  3.67965  3.57611  4.00888  4.82197  2.96827  4.29764  5.03382  3.33765  4.26098  3.48619  2.63958  2.22054  2.70366  4.18182  6.42619  4.80986   1051 d - - -
          2.68618  4.42225  2.77519  2.73123  3.46354  2.40513  3.72494  3.29354  2.67741  2.69355  4.24690  2.90347  2.73739  3.18146  2.89801  2.37887  2.77519  2.98518  4.58477  3.61503
          0.00332  6.10560  6.82795  0.61958  0.77255  0.86391  0.54733
    226   3.15599  5.90587  3.97871  3.43021  5.28678  0.71082  4.43605  4.72874  2.73169  4.17171  5.05892  3.94654  4.81156  3.70415  3.50320  2.17264  2.54606  4.03641  6.46179  5.10707   1052 g - - -
          2.68632  4.42095  2.77518  2.73137  3.46339  2.40512  3.72508  3.29368  2.67754  2.69369  4.24703  2.90315  2.73753  3.18160  2.89814  2.37884  2.77512  2.98459  4.58491  3.61517
          0.14870  2.79257  2.56518  0.60715  0.78724  1.05213  0.42954
    227   2.69654  5.92972  3.36666  2.69667  3.90206  3.78451  3.67126  4.62578  2.31672  3.49746  3.24844  3.29574  3.24375  2.98759  1.77416  2.74372  3.29640  1.77253  6.37010  4.33899   1057 v - - -
          2.68579  4.42239  2.77533  2.73137  3.46368  2.40527  3.72508  3.29200  2.67755  2.69339  4.24704  2.90344  2.73753  3.18160  2.89814  2.37901  2.77514  2.98532  4.58491  3.61517
          0.15712  2.11633  3.69184  0.08234  2.53784  0.49086  0.94701
    228   3.09207  4.55603  5.51954  4.04849  1.46529  2.83009  4.69745  2.97256  4.70819  2.29500  3.54268  4.78507  3.90508  4.85194  4.73990  1.69801  3.03096  3.02031  3.55224  2.52829   1059 f - - -
          2.68618  4.42225  2.77519  2.73123  3.46354  2.40513  3.72494  3.29354  2.67741  2.69355  4.24690  2.90347  2.73739  3.18146  2.89801  2.37887  2.77519  2.98518  4.58477  3.61503
          0.01338  6.13273  4.49865  0.61958  0.77255  1.04415  0.43385
    229   3.02050  4.98223  2.21740  1.78910  3.46979  3.63274  3.91722  4.53948  2.09870  3.23964  5.04819  2.74705  3.26442  2.89832  2.90188  2.61210  2.64741  4.39870  3.78697  3.88925   1060 e - - -
          2.68618  4.42225  2.77519  2.73123  3.46354  2.40513  3.72494  3.29354  2.67741  2.69355  4.24690  2.90347  2.73739  3.18146  2.89801  2.37887  2.77519  2.98518  4.58477  3.61503
          0.00649  6.12261  5.45577  0.61958  0.77255  0.50905  0.91896
    230   2.65928  6.04467  2.49268  2.27988  5.39095  1.83841  4.13858  3.98897  2.21513  4.12214  4.36340  2.90439  3.60133  3.09069  2.56418  2.12724  2.95711  3.96411  5.89024  4.70387   1061 g - - -
          2.68690  4.42323  2.77547  2.73135  3.46417  2.40488  3.72285  3.29071  2.67780  2.69353  4.24650  2.90306  2.73733  3.18213  2.89796  2.37862  2.77617  2.98595  4.58370  3.61454
          0.34847  1.63136  2.31703  1.30218  0.31737  0.32815  1.27388
    231   2.71596  6.00456  2.15161  1.51052  5.35081  3.45376  4.35163  4.55004  2.19435  4.21716  4.63623  3.06949  4.27276  1.75362  3.32895  3.26154  3.57307  3.54095  6.43654  3.43390   1069 e - - -
          2.68595  4.42444  2.77609  2.73108  3.45951  2.40678  3.72634  3.29221  2.67818  2.69217  4.24719  2.90212  2.73988  3.18104  2.89879  2.38023  2.77651  2.98010  4.58333  3.61219
          0.53075  0.88974  6.83868  1.63684  0.21641  0.22760  1.59179
    232   3.61643  6.59502  2.67160  0.39034  5.91881  4.57981  3.42688  5.42602  3.60511  4.61543  5.65746  3.22425  4.42529  4.04069  4.29608  3.87504  4.14569  4.97724  7.02313  4.82298   1083 E - - -
          2.68618  4.42225  2.77519  2.73123  3.46354  2.40513  3.72494  3.29354  2.67741  2.69355  4.24690  2.90347  2.73739  3.18146  2.89801  2.37887  2.77519  2.98518  4.58477  3.61503
          0.00298  6.21472  6.93706  0.61958  0.77255  0.48576  0.95510
    233   2.78379  5.06381  5.63115  3.62327  2.96192  4.14896  5.18601  1.66705  4.11628  1.69138  3.19963  4.59924  5.21732  3.81623  3.44795  4.16391  3.38099  1.74570  3.24482  2.71829   1084 i - - -
          2.68618  4.42225  2.77519  2.73123  3.46354  2.40513  3.72494  3.29354  2.67741  2.69355  4.24690  2.90347  2.73739  3.18146  2.89801  2.37887  2.77519  2.98518  4.58477  3.61503
          0.01654  6.21472  4.23993  0.61958  0.77255  0.48576  0.95510
    234   2.76760  6.06366  2.14205  1.83099  5.09627  3.24740  3.75643  4.75947  1.92923  3.60206  4.72034  2.71068  2.85183  2.78481  3.12017  2.91018  2.56183  3.78883  6.49555  4.34739   1085 e - - -
          2.68618  4.42225  2.77519  2.73123  3.46354  2.40513  3.72494  3.29354  2.67741  2.69355  4.24690  2.90347  2.73739  3.18146  2.89801  2.37887  2.77519  2.98518  4.58477  3.61503
          0.00600  6.20119  5.53387  0.61958  0.77255  0.60591  0.78872
    235   1.76909  6.00464  2.82447  2.79881  4.37800  1.72715  4.33345  4.04713  2.64551  2.59584  4.06531  3.46608  3.61379  2.45554  3.66606  2.70632  3.42976  3.47084  4.36445  4.54645   1086 g - - -
          2.68624  4.42231  2.77526  2.73113  3.46329  2.40515  3.72501  3.29329  2.67747  2.69357  4.24696  2.90353  2.73742  3.18153  2.89807  2.37893  2.77526  2.98479  4.58483  3.61509
          0.05111  3.01931  6.92056  0.15478  1.94211  0.59966  0.79628
    236   2.81730  4.24048  5.65933  5.04309  2.00156  4.85196  5.18656  1.47910  4.82473  1.40584  2.35643  4.26879  5.21520  4.95301  4.82763  4.16401  3.64494  2.40875  5.67556  3.81436   1088 l - - -
          2.68610  4.42231  2.77525  2.73129  3.46360  2.40519  3.72500  3.29334  2.67747  2.69361  4.24696  2.90352  2.73745  3.18108  2.89807  2.37893  2.77525  2.98498  4.58483  3.61474
          0.03023  3.80504  4.88968  0.71743  0.66944  0.61358  0.77959
    237   2.55913  4.93360  3.44231  2.13845  3.82934  4.15427  3.88659  3.37703  1.84529  2.51592  4.15545  2.90872  4.71733  2.33079  2.33913  2.61618  3.46275  3.24692  6.47118  4.06947   1093 k - - -
          2.68618  4.42225  2.77519  2.73123  3.46354  2.40513  3.72494  3.29354  2.67741  2.69355  4.24690  2.90347  2.73739  3.18146  2.89801  2.37887  2.77519  2.98518  4.58477  3.61503
          0.01281  6.19370  4.53918  0.61958  0.77255  0.50358  0.92726
    238   2.19105  6.05975  2.11801  1.96553  5.40613  3.77302  3.84535  3.67066  2.10980  4.27570  4.92610  2.86476  4.52698  2.34853  2.34245  2.57850  3.58840  3.29533  6.49165  4.92379   1094 e - - -
          2.68618  4.42225  2.77519  2.73123  3.46354  2.40513  3.72494  3.29354  2.67741  2.69355  4.24690  2.90347  2.73739  3.18146  2.89801  2.37887  2.77519  2.98518  4.58477  3.61503
          0.00303  6.19567  6.91802  0.61958  0.77255  0.65059  0.73760
    239   1.04214  4.84169  5.01285  3.58980  3.58714  3.24075  4.84831  2.38471  4.54505  2.48812  3.40180  4.36909  5.18349  4.67319  3.77370  3.41162  3.06863  2.05357  4.08638  3.31716   1095 a - - -
          2.68614  4.42133  2.77527  2.73128  3.46315  2.40473  3.72452  3.29371  2.67725  2.69372  4.24707  2.90349  2.73757  3.18164  2.89818  2.37893  2.77537  2.98536  4.58494  3.61490
          0.11375  2.77980  3.09080  0.73683  0.65130  0.55571  0.85253
    240   2.70429  2.74206  5.61995  4.70312  2.50265  4.46482  5.14781  1.89427  4.38157  1.37084  2.60339  4.98039  5.17716  4.55828  4.78882  2.77222  3.41784  2.13917  5.02334  4.20253   1102 l - - -
          2.68650  4.42118  2.77551  2.73100  3.46354  2.40535  3.72504  3.29348  2.67722  2.69397  4.24732  2.90291  2.73782  3.18174  2.89784  2.37898  2.77486  2.98441  4.58344  3.61531
          0.27225  2.05473  2.20537  0.91472  0.51187  0.38848  1.13348
    241   2.46988  5.98893  2.76978  2.04055  3.69724  3.24971  3.89700  4.82214  2.10674  4.10544  5.02926  2.84184  4.11349  2.41264  1.93559  2.56817  3.01803  3.30488  6.42086  4.49323   1115 r - - -
          2.68618  4.42225  2.77519  2.73123  3.46354  2.40513  3.72494  3.29354  2.67741  2.69355  4.24690  2.90347  2.73739  3.18146  2.89801  2.37887  2.77519  2.98518  4.58477  3.61503
          0.02817  6.09313  3.66851  0.61958  0.77255  1.19795  0.35927
    242   2.64119  5.97331  2.86985  1.95251  4.56317  3.08620  3.64437  3.84177  2.20317  3.25623  4.52297  2.64157  3.88331  2.57614  2.84965  1.88837  2.73949  4.36459  6.40527  4.83384   1116 s - - -
          2.68618  4.42225  2.77519  2.73123  3.46354  2.40513  3.72494  3.29354  2.67741  2.69355  4.24690  2.90347  2.73739  3.18146  2.89801  2.37887  2.77519  2.98518  4.58477  3.61503
          0.00945  6.07022  4.94808  0.61958  0.77255  0.91673  0.51053
    243   3.08967  4.03618  5.15839  3.82607  2.14168  4.29247  4.02275  2.10580  3.20137  1.43276  3.95715  4.14169  4.73301  4.49710  3.66101  3.56185  3.53318  1.81358  5.61208  2.91591   1117 l - - -
          2.68671  4.42210  2.77384  2.72876  3.46255  2.40414  3.72670  3.29032  2.67708  2.69421  4.24820  2.90383  2.73868  3.18168  2.89936  2.37879  2.77726  2.98579  4.58461  3.61609
          0.90551  0.60089  3.05037  1.50657  0.25060  0.73418  0.65373
    244   2.90426  5.98991  2.35857  2.43128  4.54060  2.13096  3.45136  4.82237  2.07368  3.25384  5.03035  2.42283  3.09104  3.36489  2.99677  2.36325  2.92467  3.28815  4.62765  5.01064   1144 k - - -
          2.68618  4.42225  2.77519  2.73123  3.46354  2.40513  3.72494  3.29354  2.67741  2.69355  4.24690  2.90347  2.73739  3.18146  2.89801  2.37887  2.77519  2.98518  4.58477  3.61503
          0.34330  6.09598  1.24368  0.61958  0.77255  1.21023  0.35400
    245   3.03410  2.99402  4.16591  3.76466  3.05048  3.49396  4.54167  1.84825  3.91202  2.44786  3.42562  4.12671  2.56596  4.13130  3.69185  3.21174  3.10367  2.29831  4.70206  1.90000   1145 i - - -
          2.68618  4.42225  2.77519  2.73123  3.46354  2.40513  3.72494  3.29354  2.67741  2.69355  4.24690  2.90347  2.73739  3.18146  2.89801  2.37887  2.77519  2.98518  4.58477  3.61503
          0.00948  5.75739  5.07035  0.61958  0.77255  1.91466  0.15945
    246   2.92404  5.32926  2.27145  2.32595  4.32709  3.07972  3.81114  4.46548  2.38331  3.33821  4.81553  2.35303  2.98795  2.61625  2.45741  2.58957  2.35130  4.16637  6.20720  3.91659   1146 d - - -
          2.68624  4.42231  2.77481  2.73126  3.46360  2.40519  3.72501  3.29352  2.67731  2.69361  4.24696  2.90333  2.73746  3.18146  2.89802  2.37893  2.77526  2.98524  4.58483  3.61500
          0.54027  2.61211  1.06703  0.15852  1.92011  0.44660  1.02109
    247   2.39553  4.39113  3.57322  2.71170  4.49155  3.62268  4.25268  3.45566  3.05142  3.43065  4.25368  3.31204  1.22548  3.48012  3.63801  2.55765  2.52934  2.71244  5.94394  4.50419   1148 p - - -
          2.68618  4.42225  2.77519  2.73123  3.46354  2.40513  3.72494  3.29354  2.67741  2.69355  4.24690  2.90347  2.73739  3.18146  2.89801  2.37887  2.77519  2.98518  4.58477  3.61503
          0.20072  5.78949  1.72149  0.61958  0.77255  1.54742  0.23927
    248   2.69543  4.74780  2.35425  2.26657  5.05681  3.97099  3.67959  4.07593  1.93244  3.93033  4.75108  2.81020  3.64781  2.70522  2.06015  2.51907  2.47785  3.54998  6.14275  4.73116   1149 k - - -
          2.68642  4.42026  2.77452  2.73112  3.46359  2.40505  3.72420  3.29342  2.67747  2.69399  4.24588  2.90391  2.73784  3.18177  2.89845  2.37905  2.77522  2.98448  4.58276  3.61547
          0.25697  1.49209  6.37332  0.90461  0.51869  0.18049  1.80098
    249   3.48279  4.44249  5.62680  5.01046  2.05904  4.82009  3.62640  1.58428  4.31998  1.71661  4.06377  4.98701  5.18366  4.92073  4.30030  4.13195  2.71873  1.93804  3.45554  2.53986   1153 i - - -
          2.68618  4.42225  2.77519  2.73123  3.46354  2.40513  3.72494  3.29354  2.67741  2.69355  4.24690  2.90347  2.73739  3.18146  2.89801  2.37887  2.77519  2.98518  4.58477  3.61503
          0.00313  6.16548  6.88783  0.61958  0.77255  0.30678  1.33111
    250   2.05009  4.39919  1.94801  2.29971  5.17095  3.68390  4.52134  4.05754  3.04217  4.23112  5.10807  2.82601  3.59271  2.87394  3.27001  2.75116  1.73732  3.02079  6.50058  4.04595   1154 t - - -
          2.68618  4.42225  2.77519  2.73123  3.46354  2.40513  3.72494  3.29354  2.67741  2.69355  4.24690  2.90347  2.73739  3.18146  2.89801  2.37887  2.77519  2.98518  4.58477  3.61503
          0.00298  6.21472  6.93706  0.61958  0.77255  0.48576  0.95510
    251   3.14240  4.32625  5.67570  5.05969  1.83971  4.86856  5.20359  2.00456  4.84151  1.49973  3.68824  5.03599  4.95403  4.96978  4.84444  4.18078  3.33272  1.53953  5.69218  2.60699   1155 l - - -
          2.68618  4.42225  2.77519  2.73123  3.46354  2.40513  3.72494  3.29354  2.67741  2.69355  4.24690  2.90347  2.73739  3.18146  2.89801  2.37887  2.77519  2.98518  4.58477  3.61503
          0.00298  6.21472  6.93706  0.61958  0.77255  0.48576  0.95510
    252   3.28901  4.83773  5.78041  5.17152  3.58651  4.98695  5.33478  1.30137  4.96013  2.02998  3.09432  4.79941  5.34451  5.09349  4.96859  4.01258  3.67027  0.99803  5.81980  4.64212   1156 v - - -
          2.68612  4.42255  2.77515  2.73131  3.46384  2.40543  3.72525  3.29268  2.67771  2.69348  4.24575  2.90377  2.73770  3.18148  2.89740  2.37890  2.77531  2.98440  4.58507  3.61533
          0.07744  2.79510  4.31172  1.22582  0.34746  0.48576  0.95510
    253   2.52232  3.66049  3.04251  1.85235  4.33803  3.05300  3.50467  3.44025  2.87006  3.84281  3.87175  2.80687  4.74866  3.26249  3.67451  2.36028  2.45643  2.30364  3.71660  3.47299   1166 e - - -
          2.68618  4.42225  2.77519  2.73123  3.46354  2.40513  3.72494  3.29354  2.67741  2.69355  4.24690  2.90347  2.73739  3.18146  2.89801  2.37887  2.77519  2.98518  4.58477  3.61503
          0.01824  6.20220  4.13213  0.61958  0.77255  0.42176  1.06681
    254   2.90886  3.97160  5.97938  5.38666  3.87752  4.31248  5.59455  1.19552  5.19081  2.27169  3.82150  5.38343  5.55988  5.33491  5.21133  4.54240  4.20702  0.93032  6.06844  4.88631   1167 v - - -
          2.68653  4.42265  2.77537  2.73149  3.46394  2.40550  3.72490  3.29226  2.67715  2.69383  4.24730  2.90373  2.73775  3.18138  2.89691  2.37914  2.77520  2.98366  4.58517  3.61543
          0.16755  2.26945  2.97791  1.03351  0.43968  0.41116  1.08731
    255   2.87643  5.56651  2.80591  2.86520  5.37905  3.50188  3.02026  3.05546  2.26483  3.42626  4.03485  2.16597  3.74306  2.09933  2.43804  2.45384  3.01047  3.32265  4.55268  4.86475   1175 q - - -
          2.68618  4.42225  2.77519  2.73123  3.46354  2.40513  3.72494  3.29354  2.67741  2.69355  4.24690  2.90347  2.73739  3.18146  2.89801  2.37887  2.77519  2.98518  4.58477  3.61503
          0.05736  6.16429  2.92549  0.61958  0.77255  0.39105  1.12808
    256   3.39012  6.02712  2.85726  2.75532  4.39053  4.29071  4.12232  4.35171  0.71839  4.25716  4.55518  3.71059  3.60482  3.03408  2.90615  2.91354  3.32669  4.32268  6.45988  4.13564   1176 k - - -
          2.68618  4.42225  2.77519  2.73123  3.46354  2.40513  3.72494  3.29354  2.67741  2.69355  4.24690  2.90347  2.73739  3.18146  2.89801  2.37887  2.77519  2.98518  4.58477  3.61503
          0.03999  6.15336  3.29475  0.61958  0.77255  0.76161  0.62907
    257   3.27120  6.01386  3.09360  2.54822  5.11190  3.48668  3.30335  4.84688  2.57673  4.31963  4.24419  2.56220  4.66735  2.93404  1.34226  1.94689  2.55181  4.08879  5.73126  4.65721   1177 r - - -
          2.68606  4.42275  2.77570  2.73173  3.46257  2.40531  3.72515  3.29359  2.67791  2.69315  4.24740  2.90397  2.73682  3.17962  2.89851  2.37873  2.77487  2.98557  4.58527  3.61489
          0.21490  1.85490  3.29922  0.91690  0.51042  0.50907  0.91894
    258   3.03138  4.17234  3.09255  2.65472  4.14171  2.90749  1.69200  2.63416  2.77334  3.80130  4.35109  2.76098  3.41737  3.30429  3.57810  2.06976  3.03049  3.43352  6.41230  3.59721   1184 h - - -
          2.68618  4.42225  2.77519  2.73123  3.46354  2.40513  3.72494  3.29354  2.67741  2.69355  4.24690  2.90347  2.73739  3.18146  2.89801  2.37887  2.77519  2.98518  4.58477  3.61503
          0.02572  6.14553  3.76154  0.61958  0.77255  0.56016  0.84658
    259   2.52047  5.25242  2.44844  2.81006  4.59583  3.32672  2.23512  3.89224  2.60015  2.89084  4.92880  2.13688  2.66945  2.99279  3.04090  2.47901  2.83066  4.42297  6.46464  4.15439   1185 n - - -
          2.68618  4.42225  2.77519  2.73123  3.46354  2.40513  3.72494  3.29354  2.67741  2.69355  4.24690  2.90347  2.73739  3.18146  2.89801  2.37887  2.77519  2.98518  4.58477  3.61503
          0.00315  6.15917  6.88151  0.61958  0.77255  0.83364  0.56998
    260   2.98590  4.91687  3.75758  3.60905  2.67348  4.03177  3.32690  2.65178  3.17064  2.30015  3.72247  3.75008  3.32526  3.78513  3.31175  2.55293  1.96803  2.26836  3.49905  2.77648   1186 t - - -
          2.68618  4.42225  2.77519  2.73123  3.46354  2.40513  3.72494  3.29354  2.67741  2.69355  4.24690  2.90347  2.73739  3.18146  2.89801  2.37887  2.77519  2.98518  4.58477  3.61503
          0.00313  6.16386  6.88621  0.61958  0.77255  0.79494  0.60077
    261   3.43229  5.95748  3.02192  3.23528  4.85709  4.22852  4.32196  4.60511  2.22765  3.62528  3.93862  3.81456  4.72302  3.57862  0.65294  3.34325  3.40408  3.90807  6.41152  4.84316   1187 R - - -
          2.68618  4.42225  2.77519  2.73123  3.46354  2.40513  3.72494  3.29354  2.67741  2.69355  4.24690  2.90347  2.73739  3.18146  2.89801  2.37887  2.77519  2.98518  4.58477  3.61503
          0.00311  6.16929  6.89163  0.61958  0.77255  0.83780  0.56680
    262   3.01179  4.82737  4.65587  4.77946  1.46993  3.68573  5.15635  2.44880  4.79150  1.34144  2.91159  4.98768  4.30251  4.92100  4.79649  3.79085  3.53081  1.99498  5.64753  3.64057   1188 l - - -
          2.68618  4.42225  2.77519  2.73123  3.46354  2.40513  3.72494  3.29354  2.67741  2.69355  4.24690  2.90347  2.73739  3.18146  2.89801  2.37887  2.77519  2.98518  4.58477  3.61503
          0.00311  6.16929  6.89163  0.61958  0.77255  0.83780  0.56680
    263   1.97224  5.02554  5.62529  5.00925  1.18702  4.44384  4.73508  2.80533  4.24789  2.36941  3.13753  4.98794  4.39536  4.92131  4.79670  3.90507  3.59703  2.18605  3.55362  2.48396   1189 f - - -
          2.68626  4.42191  2.77481  2.73167  3.46126  2.40517  3.72538  3.29298  2.67757  2.69389  4.24707  2.90322  2.73783  3.18085  2.89838  2.37912  2.77553  2.98477  4.58482  3.61505
          0.37105  2.13422  1.65206  1.01439  0.45039  0.83780  0.56680
    264   2.66274  4.76584  2.08969  3.00688  4.14518  3.17335  3.25951  4.01664  2.41424  3.76504  4.57586  3.21918  2.81769  3.09988  1.94743  2.61127  2.38156  3.36907  4.10587  4.91159   1200 r - - -
          2.68618  4.42225  2.77519  2.73123  3.46354  2.40513  3.72494  3.29354  2.67741  2.69355  4.24690  2.90347  2.73739  3.18146  2.89801  2.37887  2.77519  2.98518  4.58477  3.61503
          0.00903  5.95778  5.05084  0.61958  0.77255  0.51386  0.91175
    265   2.55097  4.72309  3.00522  2.22446  4.15751  3.26610  3.67273  3.68888  2.10832  3.41301  4.23127  2.79444  3.10116  2.74396  2.51810  2.44215  2.92238  3.02228  5.83707  3.24762   1201 k - - -
          2.68574  4.42577  2.77091  2.73127  3.46661  2.40169  3.72655  3.29582  2.67770  2.69847  4.24651  2.90001  2.73892  3.17981  2.89843  2.37752  2.77604  2.98797  4.59013  3.61541
          1.58994  0.25088  4.02024  1.90672  0.16083  0.30272  1.34250
    266   2.90302  6.04648  2.66001  2.81582  3.94505  1.41090  3.59276  4.29654  2.74372  3.70269  4.11458  2.66766  4.24091  2.69188  2.69628  2.62133  3.03450  3.68087  3.55993  4.62781   1224 g - - -
          2.68664  4.41957  2.77605  2.73194  3.46167  2.40466  3.72526  3.29427  2.67835  2.69316  4.24428  2.90271  2.73875  3.18200  2.89799  2.37937  2.77550  2.98564  4.58529  3.60776
          1.25108  0.42045  2.86373  1.10971  0.39996  0.44024  1.03249
    267   2.97822  5.28802  3.37740  3.01700  3.39740  3.40766  4.59131  3.38807  3.16603  3.11297  3.04926  1.13768  2.14576  3.66815  3.67808  3.08502  3.45829  3.18648  6.20707  4.88280   1246 n - - -
          2.68618  4.42225  2.77519  2.73123  3.46354  2.40513  3.72494  3.29354  2.67741  2.69355  4.24690  2.90347  2.73739  3.18146  2.89801  2.37887  2.77519  2.98518  4.58477  3.61503
          0.02040  6.15146  4.01363  0.61958  0.77255  0.91970  0.50856
    268   2.74860  3.25227  5.18052  4.43568  3.91892  3.89579  5.11028  2.60774  4.68341  2.46485  4.13417  4.38589  1.12461  4.83411  4.72827  3.58876  3.23922  1.54364  5.63602  4.45757   1247 p - - -
          2.68618  4.42225  2.77519  2.73123  3.46354  2.40513  3.72494  3.29354  2.67741  2.69355  4.24690  2.90347  2.73739  3.18146  2.89801  2.37887  2.77519  2.98518  4.58477  3.61503
          0.00322  6.13605  6.85840  0.61958  0.77255  1.02734  0.44310
    269   2.57440  5.34019  2.67452  2.47364  4.50183  3.71503  3.90795  3.06960  2.27841  2.40170  4.09572  3.03167  2.04203  3.19524  3.05401  3.00688  3.34747  2.60782  5.81339  3.62161   1248 p - - -
          2.68618  4.42225  2.77519  2.73123  3.46354  2.40513  3.72494  3.29354  2.67741  2.69355  4.24690  2.90347  2.73739  3.18146  2.89801  2.37887  2.77519  2.98518  4.58477  3.61503
          0.01176  6.13605  4.65370  0.61958  0.77255  0.50457  0.92576
    270   2.49469  4.98016  3.81744  2.82886  5.28378  3.59852  4.51376  2.95543  2.34350  3.86136  4.73163  3.69119  2.03643  3.28934  1.42642  2.35917  3.51292  3.14901  6.42168  5.03037   1249 r - - -
          2.68618  4.42225  2.77519  2.73123  3.46354  2.40513  3.72494  3.29354  2.67741  2.69355  4.24690  2.90347  2.73739  3.18146  2.89801  2.37887  2.77519  2.98518  4.58477  3.61503
          0.00310  6.17492  6.89726  0.61958  0.77255  0.68686  0.69948
    271   3.74735  6.32471  3.65087  3.38041  5.60707  0.34080  4.98834  5.04821  3.62167  4.15361  5.44703  3.79893  5.12076  3.96813  4.36199  3.40081  3.71856  4.69414  6.84530  4.43064   1250 G - - -
          2.68618  4.42225  2.77519  2.73123  3.46354  2.40513  3.72494  3.29354  2.67741  2.69355  4.24690  2.90347  2.73739  3.18146  2.89801  2.37887  2.77519  2.98518  4.58477  3.61503
          0.00307  6.18304  6.90538  0.61958  0.77255  0.74523  0.64364
    272   3.27405  4.74396  2.86107  3.85769  3.47163  4.56917  4.45330  2.89371  2.91930  2.57928  3.73704  3.45957  4.18831  3.57549  3.74466  2.35492  1.11239  2.88325  4.76387  3.62560   1251 t - - -
          2.68618  4.42225  2.77519  2.73123  3.46354  2.40513  3.72494  3.29354  2.67741  2.69355  4.24690  2.90347  2.73739  3.18146  2.89801  2.37887  2.77519  2.98518  4.58477  3.61503
          0.00307  6.18304  6.90538  0.61958  0.77255  0.74523  0.64364
    273   2.20526  3.09022  5.63620  5.02014  2.74888  3.92961  4.32124  2.53968  4.62826  2.30874  3.53880  4.46275  5.19655  4.77394  4.67729  2.61804  3.32308  1.48451  3.62425  2.09560   1252 v - - -
          2.68623  4.42230  2.77525  2.73121  3.46359  2.40518  3.72441  3.29359  2.67746  2.69360  4.24695  2.90325  2.73725  3.18152  2.89806  2.37892  2.77525  2.98510  4.58482  3.61508
          0.05026  3.17564  4.92717  0.17643  1.82176  0.74523  0.64364
    274   2.96793  3.84053  5.63627  4.56396  2.60901  4.82878  5.16308  1.66723  4.17416  1.83076  3.17933  4.99599  5.19235  4.60049  4.35213  4.14068  3.18481  1.44139  4.10380  2.60270   1254 v - - -
          2.68618  4.42225  2.77519  2.73123  3.46354  2.40513  3.72494  3.29354  2.67741  2.69355  4.24690  2.90347  2.73739  3.18146  2.89801  2.37887  2.77519  2.98518  4.58477  3.61503
          0.00309  6.17677  6.89912  0.61958  0.77255  0.76234  0.62843
    275   2.91569  4.80495  2.01109  2.30564  3.67469  3.24512  4.23941  3.00298  1.98345  2.65670  4.21861  3.48445  2.97713  2.58039  3.01984  2.84590  3.16675  3.51186  6.46588  4.16973   1255 k - - -
          2.68609  4.42161  2.77467  2.73055  3.46452  2.40521  3.72538  3.29347  2.67753  2.69383  4.24788  2.90393  2.73796  3.18205  2.89740  2.37844  2.77496  2.98480  4.58575  3.61553
          0.57939  1.02945  2.49427  0.71900  0.66795  0.71178  0.67486
    276   3.33962  4.26894  3.45721  4.03693  3.19230  3.24936  5.09476  1.51548  4.57191  1.34928  3.68845  4.91410  4.54449  4.49576  4.30704  3.96728  3.16729  1.84360  5.59876  3.34361   1262 l - - -
          2.68618  4.42241  2.77516  2.73139  3.46370  2.40482  3.72448  3.29370  2.67747  2.69371  4.24706  2.90346  2.73755  3.18162  2.89800  2.37859  2.77517  2.98534  4.58493  3.61505
          0.69044  2.02879  1.00198  0.07312  2.65196  0.66798  0.71897
    277   2.43536  3.63551  2.78991  2.60550  4.51764  2.96164  3.55702  3.66979  2.33083  3.77912  4.72776  2.63357  4.12238  3.32410  2.94661  2.88835  1.91880  2.21440  5.37469  4.39322   1264 t - - -
          2.68618  4.42225  2.77519  2.73123  3.46354  2.40513  3.72494  3.29354  2.67741  2.69355  4.24690  2.90347  2.73739  3.18146  2.89801  2.37887  2.77519  2.98518  4.58477  3.61503
          0.00488  5.72016  6.44251  0.61958  0.77255  0.19376  1.73646
    278   3.29698  4.76683  1.67727  2.82009  5.38372  2.80343  2.59031  4.07153  2.80540  4.24002  4.29851  2.43670  4.14322  2.90739  3.44573  1.83174  2.53074  3.89499  6.47038  4.52381   1265 d - - -
          2.68619  4.42133  2.77532  2.73119  3.46366  2.40510  3.72436  3.29366  2.67753  2.69367  4.24702  2.90359  2.73730  3.18158  2.89785  2.37895  2.77532  2.98530  4.58351  3.61463
          0.04300  3.28918  5.33725  0.88826  0.52996  0.66224  0.72504
    279   3.09410  6.04691  1.96453  1.72173  4.25998  3.01143  3.58945  4.88018  2.51490  4.06206  4.91104  3.03929  2.24856  3.46102  2.63544  2.21809  3.18820  4.43825  6.47881  4.66503   1273 e - - -
          2.68651  4.42313  2.77487  2.73133  3.46322  2.40554  3.72484  3.29434  2.67755  2.69401  4.24761  2.90214  2.73727  3.18204  2.89708  2.37910  2.77490  2.98541  4.58391  3.61413
          1.01698  0.75581  1.77974  0.34429  1.23349  0.73086  0.65681
    280   2.59117  5.92202  2.99246  2.07922  3.41499  2.92568  3.27298  4.25667  2.19610  3.11808  4.74848  2.82750  4.57948  2.88044  2.81636  2.10268  2.56445  3.26086  6.35489  3.91460   1281 e - - -
          2.68615  4.42276  2.77283  2.73083  3.46014  2.40623  3.72534  3.29502  2.67865  2.69421  4.24741  2.90282  2.73749  3.18190  2.89751  2.37961  2.77656  2.98598  4.58002  3.61008
          0.42340  1.06718  6.72060  1.42396  0.27543  0.28170  1.40446
    281   1.65300  4.34601  5.06018  4.07414  1.56410  2.42050  3.70189  3.19935  4.14487  2.90453  3.92416  4.42634  4.56028  4.48227  3.87288  3.26161  3.47731  2.85373  3.42297  2.26112   1314 f - - -
          2.68618  4.42225  2.77519  2.73123  3.46354  2.40513  3.72494  3.29354  2.67741  2.69355  4.24690  2.90347  2.73739  3.18146  2.89801  2.37887  2.77519  2.98518  4.58477  3.61503
          0.03504  6.18103  3.43057  0.61958  0.77255  0.75937  0.63103
    282   3.22130  3.95671  5.61647  5.00065  1.63181  3.39926  5.14673  2.46017  4.78326  1.45571  4.13217  4.97884  5.17628  4.91215  4.78764  4.12485  3.47575  3.13961  5.63645  1.46730   1315 l - - -
          2.68618  4.42225  2.77519  2.73123  3.46354  2.40513  3.72494  3.29354  2.67741  2.69355  4.24690  2.90347  2.73739  3.18146  2.89801  2.37887  2.77519  2.98518  4.58477  3.61503
          0.00318  6.14916  6.87151  0.61958  0.77255  0.95753  0.48425
    283   3.01602  4.47407  5.83477  5.22830  4.16049  5.05259  5.40199  2.01311  4.58617  0.56939  3.84943  5.21929  5.39832  5.14583  4.82795  4.37177  4.08054  2.21932  5.86866  4.70029   1316 L - - -
          2.68618  4.42225  2.77519  2.73123  3.46354  2.40513  3.72494  3.29354  2.67741  2.69355  4.24690  2.90347  2.73739  3.18146  2.89801  2.37887  2.77519  2.98518  4.58477  3.61503
          0.02056  6.14916  4.00573  0.61958  0.77255  0.54441  0.86794
    284   3.09401  2.72913  5.59571  4.98159  2.38227  4.81719  4.09212  2.62619  4.77038  2.14698  3.87458  3.36540  5.18106  2.67894  4.78483  2.54492  2.94581  2.09259  2.59629  2.33154   1317 v - - -
          2.68618  4.42225  2.77519  2.73123  3.46354  2.40513  3.72494  3.29354  2.67741  2.69355  4.24690  2.90347  2.73739  3.18146  2.89801  2.37887  2.77519  2.98518  4.58477  3.61503
          0.00713  6.16719  5.29767  0.61958  0.77255  0.85105  0.55681
    285   2.58945  4.36146  3.41951  3.45918  3.28962  3.84015  4.61906  4.10204  2.87169  3.09366  4.21824  2.47901  3.03723  3.79230  3.89926  1.72389  1.40783  3.25005  6.18099  4.86748   1318 t - - -
          2.68618  4.42225  2.77519  2.73123  3.46354  2.40513  3.72494  3.29354  2.67741  2.69355  4.24690  2.90347  2.73739  3.18146  2.89801  2.37887  2.77519  2.98518  4.58477  3.61503
          0.00313  6.16320  6.88555  0.61958  0.77255  0.87580  0.53876
    286   2.68967  6.02458  3.68929  2.89391  4.39954  3.93245  1.71755  4.84825  2.92762  3.75799  4.53781  2.69575  4.02342  2.55563  2.89976  2.38519  1.63666  3.82223  5.72291  4.37097   1319 t - - -
          2.68618  4.42225  2.77519  2.73123  3.46354  2.40513  3.72494  3.29354  2.67741  2.69355  4.24690  2.90347  2.73739  3.18146  2.89801  2.37887  2.77519  2.98518  4.58477  3.61503
          0.01627  6.16320  4.26614  0.61958  0.77255  0.87580  0.53876
    287   2.85044  6.02237  3.20356  3.01757  3.84751  1.22426  3.11306  4.85127  2.12258  3.82140  4.80635  2.61682  4.13898  3.27824  3.30621  2.64567  3.03852  3.92952  6.45580  3.52612   1320 g - - -
          2.68618  4.42225  2.77519  2.73123  3.46354  2.40513  3.72494  3.29354  2.67741  2.69355  4.24690  2.90347  2.73739  3.18146  2.89801  2.37887  2.77519  2.98518  4.58477  3.61503
          0.02802  6.15010  3.66917  0.61958  0.77255  0.95230  0.48752
    288   2.58115  3.40819  3.68854  3.06227  2.78584  2.43827  4.09739  3.32019  3.11541  3.21029  3.25150  3.57778  3.18837  3.07443  2.84469  2.45054  2.45752  2.46584  6.11148  2.78619   1321 g - - -
          2.68618  4.42225  2.77519  2.73123  3.46354  2.40513  3.72494  3.29354  2.67741  2.69355  4.24690  2.90347  2.73739  3.18146  2.89801  2.37887  2.77519  2.98518  4.58477  3.61503
          0.06800  6.12534  2.75595  0.61958  0.77255  1.01183  0.45185
    289   3.09537  4.42829  3.09503  2.51253  4.55650  3.85120  3.94726  2.45595  2.49289  2.46252  4.67031  2.89668  2.69733  2.61468  3.36568  2.89817  2.43495  2.47590  6.31938  3.13654   1322 t - - -
          2.68618  4.42225  2.77519  2.73123  3.46354  2.40513  3.72494  3.29354  2.67741  2.69355  4.24690  2.90347  2.73739  3.18146  2.89801  2.37887  2.77519  2.98518  4.58477  3.61503
          0.36499  6.06616  1.19244  0.61958  0.77255  1.29930  0.31845
    290   2.68465  5.10216  2.74099  2.19641  3.00271  3.61937  3.70051  4.36649  2.54492  3.64619  4.55311  3.05445  2.06497  2.71657  3.02187  2.81968  2.59368  3.51464  5.20590  2.77088   1323 p - - -
          2.68618  4.42225  2.77519  2.73123  3.46354  2.40513  3.72494  3.29354  2.67741  2.69355  4.24690  2.90347  2.73739  3.18146  2.89801  2.37887  2.77519  2.98518  4.58477  3.61503
          0.10890  5.70877  2.30392  0.61958  0.77255  2.04861  0.13801
    291   2.85143  5.61584  2.49925  2.43470  3.05533  3.20211  3.63423  3.76280  2.63772  2.55681  4.48482  3.16725  3.66975  3.01465  2.39066  2.17215  3.08042  3.42354  5.09028  2.74564   1324 s - - -
          2.68618  4.42225  2.77519  2.73123  3.46354  2.40513  3.72494  3.29354  2.67741  2.69355  4.24690  2.90347  2.73739  3.18146  2.89801  2.37887  2.77519  2.98518  4.58477  3.61503
          0.00548  5.60535  6.32769  0.61958  0.77255  1.18758  0.36378
    292   2.56020  5.67416  2.87146  2.60022  2.97314  3.52875  3.64244  3.19098  2.09928  2.02388  4.42411  3.01920  3.66038  2.85362  2.74092  3.12524  3.05421  3.27557  4.85201  3.20588   1325 l - - -
          2.68765  4.42593  2.77651  2.73202  3.46283  2.40350  3.72560  3.29451  2.67717  2.69470  4.24922  2.90361  2.73482  3.18166  2.89812  2.38001  2.77393  2.98629  4.58397  3.60810
          1.37877  0.32569  3.64640  1.71899  0.19753  0.24455  1.52813
    293   2.71669  5.97793  2.65788  3.15275  3.74580  3.54736  3.72990  3.86274  1.85745  2.53571  3.41480  3.31362  3.18057  2.01338  2.32173  3.18616  3.23746  3.01290  4.95754  5.02042   1345 k - - -
          2.68618  4.42225  2.77519  2.73123  3.46354  2.40513  3.72494  3.29354  2.67741  2.69355  4.24690  2.90347  2.73739  3.18146  2.89801  2.37887  2.77519  2.98518  4.58477  3.61503
          0.04789  6.13761  3.11000  0.61958  0.77255  0.92449  0.50540
    294   3.06563  5.49110  3.49571  2.57332  4.97336  0.94645  3.54383  4.75603  3.09892  4.25135  3.43977  3.54806  3.97203  3.43794  3.09591  2.72221  2.68621  4.17732  6.39594  3.15042   1346 g - - -
          2.68614  4.42249  2.77543  2.73147  3.46338  2.40523  3.72329  3.29320  2.67752  2.69379  4.24714  2.90348  2.73726  3.18118  2.89802  2.37895  2.77523  2.98499  4.58501  3.61527
          0.09996  2.36404  6.82268  0.73381  0.65408  0.72182  0.66527
    295   2.89162  4.84660  4.78588  4.69827  3.60448  4.79029  4.56922  2.37094  4.70602  2.35682  3.25318  3.33329  4.19935  4.85226  4.74243  2.63940  1.12320  2.06470  4.85880  3.24290   1353 t - - -
          2.68618  4.42225  2.77519  2.73123  3.46354  2.40513  3.72494  3.29354  2.67741  2.69355  4.24690  2.90347  2.73739  3.18146  2.89801  2.37887  2.77519  2.98518  4.58477  3.61503
          0.02010  6.14302  4.03130  0.61958  0.77255  0.99097  0.46397
    296   1.76715  5.08685  3.95431  3.23966  4.91031  3.73863  4.43292  3.69353  3.38746  3.83606  4.75825  2.90701  1.19291  3.73467  3.47676  2.30830  2.70030  3.13072  6.19514  4.86999   1354 p - - -
          2.68583  4.41893  2.77525  2.73152  3.46354  2.40532  3.72462  3.29383  2.67770  2.69318  4.24719  2.90376  2.73769  3.18175  2.89830  2.37906  2.77525  2.98488  4.58215  3.61422
          0.07014  2.70792  6.84852  1.18984  0.36280  0.30639  1.33219
    297   3.06586  5.50813  3.57962  2.89839  3.70692  3.56374  3.34821  3.77236  1.89687  2.98174  5.09477  2.36431  4.72241  2.52672  1.60873  2.58974  3.44302  3.13215  6.48840  4.31929   1363 r - - -
          2.68618  4.42225  2.77519  2.73123  3.46354  2.40513  3.72494  3.29354  2.67741  2.69355  4.24690  2.90347  2.73739  3.18146  2.89801  2.37887  2.77519  2.98518  4.58477  3.61503
          0.00300  6.20503  6.92737  0.61958  0.77255  0.57339  0.82922
    298   3.25236  4.39981  4.75440  4.19328  4.54535  4.03368  5.03288  3.53186  4.12924  3.38005  4.29588  4.34643  0.49175  3.30921  4.44271  3.75622  2.75166  3.62408  6.00739  4.78908   1364 P - - -
          2.68618  4.42225  2.77519  2.73123  3.46354  2.40513  3.72494  3.29354  2.67741  2.69355  4.24690  2.90347  2.73739  3.18146  2.89801  2.37887  2.77519  2.98518  4.58477  3.61503
          0.00300  6.20503  6.92737  0.61958  0.77255  0.57339  0.82922
    299   2.85417  3.62771  5.65718  5.04082  3.10717  4.12936  5.18459  1.71774  4.82250  1.24530  4.07863  5.01731  4.05477  4.95104  4.82570  3.41518  2.35318  1.97685  4.36958  3.54130   1365 l - - -
          2.68596  4.42253  2.77548  2.73117  3.46335  2.40528  3.72461  3.29335  2.67726  2.69345  4.24718  2.90375  2.73768  3.18118  2.89802  2.37886  2.77548  2.98512  4.58505  3.61415
          0.05011  3.03872  6.92737  1.38602  0.28777  0.57339  0.82922
    300   3.20824  5.54824  3.74233  2.35853  3.45319  4.06901  2.19391  3.48158  1.83612  2.38288  4.30799  3.61878  4.73423  2.51249  2.28009  3.01049  2.99486  3.98182  6.45107  3.15177   1376 k - - -
          2.68618  4.42225  2.77519  2.73123  3.46354  2.40513  3.72494  3.29354  2.67741  2.69355  4.24690  2.90347  2.73739  3.18146  2.89801  2.37887  2.77519  2.98518  4.58477  3.61503
          0.00300  6.20503  6.92737  0.61958  0.77255  0.57339  0.82922
    301   3.86327  4.80303  6.08429  5.49173  4.27288  5.32745  5.70134  1.08131  5.29828  1.69942  3.87245  5.49561  5.65548  5.42508  5.31306  4.65657  4.31004  1.75589  6.14594  1.71621   1377 i - - -
          2.68585  4.42290  2.77477  2.73158  3.46272  2.40513  3.72559  3.29419  2.67549  2.69399  4.24755  2.90373  2.73804  3.18211  2.89826  2.37952  2.77551  2.98401  4.58542  3.61397
          0.24956  2.18928  2.21768  1.40313  0.28213  0.43462  1.04273
    302   3.28585  5.31847  3.31209  2.50216  4.71533  3.69491  2.81326  4.50950  2.01087  3.78612  5.03175  2.82611  4.64880  3.08633  2.03177  2.39155  1.99236  2.60378  6.42393  3.79980   1388 t - - -
          2.68618  4.42225  2.77519  2.73123  3.46354  2.40513  3.72494  3.29354  2.67741  2.69355  4.24690  2.90347  2.73739  3.18146  2.89801  2.37887  2.77519  2.98518  4.58477  3.61503
          0.10113  6.10172  2.36509  0.61958  0.77255  0.39302  1.12397
    303   3.38466  4.69315  4.89529  3.17361  3.11859  4.49830  4.50070  1.88400  3.83041  2.16614  3.89034  4.80640  4.17743  4.57139  3.14940  2.92484  3.11985  1.11450  5.62526  3.64302   1389 v - - -
          2.68618  4.42225  2.77519  2.73123  3.46354  2.40513  3.72494  3.29354  2.67741  2.69355  4.24690  2.90347  2.73739  3.18146  2.89801  2.37887  2.77519  2.98518  4.58477  3.61503
          0.00335  6.09665  6.81900  0.61958  0.77255  0.42738  1.05617
    304   3.18836  4.49485  3.25264  3.37435  3.25096  3.77433  2.27669  2.82988  3.14183  2.03582  4.36099  2.95037  4.86837  3.03300  2.41075  2.72025  3.50843  2.29829  4.59736  2.80397   1390 l - - -
          2.68749  4.41957  2.77699  2.73082  3.46421  2.40270  3.72081  3.29433  2.67653  2.69424  4.24375  2.90407  2.73889  3.18205  2.89540  2.38022  2.77607  2.98588  4.58661  3.61279
          2.69878  0.09434  3.78376  0.82282  0.57837  0.34121  1.24102
    305   2.83319  5.05981  1.38426  2.27600  5.40260  3.37343  3.92339  4.88904  3.07495  3.83207  5.09733  2.32275  4.10695  3.18034  3.20959  2.20501  2.53158  3.06828  5.93214  5.07777   1403 d - - -
          2.68618  4.42225  2.77519  2.73123  3.46354  2.40513  3.72494  3.29354  2.67741  2.69355  4.24690  2.90347  2.73739  3.18146  2.89801  2.37887  2.77519  2.98518  4.58477  3.61503
          0.02384  6.19352  3.83881  0.61958  0.77255  0.66748  0.71950
    306   2.17445  5.43848  2.61076  1.69071  4.89750  2.86289  3.84946  4.25507  3.02368  2.94156  3.45006  3.02159  4.55029  3.19493  3.45127  1.97090  2.46124  3.74159  6.46812  4.70808   1404 e - - -
          2.68732  4.42290  2.77595  2.73201  3.45906  2.40459  3.72572  3.29435  2.67731  2.69192  4.24636  2.90232  2.73818  3.18243  2.89905  2.37966  2.77464  2.98515  4.58342  3.61395
          0.64600  0.80275  3.58401  1.09505  0.40725  0.49404  0.94201
    307   2.83324  6.04207  1.63197  2.89540  5.38801  3.31500  4.09860  4.87460  2.27106  3.82331  5.08251  3.00032  2.48226  3.37830  3.54935  1.88048  2.31177  3.32612  6.47424  5.06275   1419 d - - -
          2.68625  4.42277  2.77402  2.73135  3.46313  2.40549  3.72547  3.29339  2.67781  2.69380  4.24677  2.90378  2.73648  3.18180  2.89799  2.37921  2.77453  2.98555  4.58529  3.61497
          0.23536  1.60457  4.74002  0.67765  0.70889  0.32111  1.29222
    308   2.28224  5.05907  4.16638  4.65574  2.81182  3.92741  5.17886  1.77030  4.22736  1.46179  2.70110  5.00044  3.24386  4.76815  4.53591  2.88183  3.34869  2.20258  4.36529  4.01877   1423 l - - -
          2.68618  4.42225  2.77519  2.73123  3.46354  2.40513  3.72494  3.29354  2.67741  2.69355  4.24690  2.90347  2.73739  3.18146  2.89801  2.37887  2.77519  2.98518  4.58477  3.61503
          0.04247  6.20729  3.22969  0.61958  0.77255  0.44551  1.02303
    309   3.04414  6.04532  2.02509  1.74483  4.98899  3.00366  3.60605  3.98290  2.27700  3.80956  4.26324  3.26101  3.95784  2.76632  2.48908  2.37298  3.10305  3.75414  5.98862  3.35442   1424 e - - -
          2.68615  4.42267  2.77553  2.73086  3.46325  2.40515  3.72537  3.29347  2.67725  2.69361  4.24596  2.90340  2.73782  3.18166  2.89766  2.37897  2.77519  2.98506  4.58519  3.61496
          0.14732  2.11607  4.10558  0.95882  0.48345  0.50616  0.92334
    310   2.80347  6.05011  2.04728  1.78110  5.20066  3.83234  3.76044  4.47867  2.67495  2.88064  4.72409  3.32334  3.86274  2.22286  2.90064  2.68190  2.28602  3.89758  6.48219  3.45561   1431 e - - -
          2.68618  4.42225  2.77519  2.73123  3.46354  2.40513  3.72494  3.29354  2.67741  2.69355  4.24690  2.90347  2.73739  3.18146  2.89801  2.37887  2.77519  2.98518  4.58477  3.61503
          0.00307  6.18281  6.90516  0.61958  0.77255  0.74684  0.64219
    311   3.01592  4.10628  5.64137  5.02498  3.17788  4.47328  4.97555  1.61788  4.80649  1.09848  3.38448  4.82812  5.19737  4.93488  4.50521  4.14574  3.52812  1.67218  5.65763  3.80048   1432 l - - -
          2.68618  4.42225  2.77519  2.73123  3.46354  2.40513  3.72494  3.29354  2.67741  2.69355  4.24690  2.90347  2.73739  3.18146  2.89801  2.37887  2.77519  2.98518  4.58477  3.61503
          0.00307  6.18281  6.90516  0.61958  0.77255  0.51959  0.90329
    312   1.91792  3.04220  5.35532  3.53183  3.91997  4.35597  4.81865  2.29520  4.59848  1.81840  2.93310  4.43390  4.26811  2.03849  3.28164  3.62589  2.79028  2.35206  5.09595  3.84825   1433 l - - -
          2.68618  4.42225  2.77519  2.73123  3.46354  2.40513  3.72494  3.29354  2.67741  2.69355  4.24690  2.90347  2.73739  3.18146  2.89801  2.37887  2.77519  2.98518  4.58477  3.61503
          0.03733  6.19973  3.36361  0.61958  0.77255  0.61798  0.77443
    313   2.25434  6.03750  3.38850  1.67085  5.38332  3.43608  3.49157  4.16631  2.09296  3.48204  3.55580  2.48138  4.69208  2.31546  2.56573  2.83000  3.32149  3.87392  4.61708  4.48259   1434 e - - -
          2.68618  4.42225  2.77519  2.73123  3.46354  2.40513  3.72494  3.29354  2.67741  2.69355  4.24690  2.90347  2.73739  3.18146  2.89801  2.37887  2.77519  2.98518  4.58477  3.61503
          0.00313  6.16552  6.88787  0.61958  0.77255  0.86149  0.54910
    314   3.16569  5.94338  1.72469  1.99841  3.05599  4.22161  4.27859  3.10927  3.19943  2.28243  3.93250  3.31031  4.71409  1.71863  3.47674  3.06211  3.64953  3.88753  6.40026  4.81515   1435 q - - -
          2.68629  4.42269  2.77439  2.73153  3.46323  2.40509  3.72460  3.29188  2.67759  2.69348  4.24734  2.90312  2.73784  3.18148  2.89741  2.37931  2.77564  2.98563  4.58521  3.61547
          0.11517  2.33749  4.40509  1.21386  0.35247  0.65468  0.73315
    315   2.67094  3.82985  5.63178  5.01579  3.94582  4.82716  5.16171  1.48439  4.79813  2.36492  3.11925  4.99348  5.19058  4.92720  4.80221  2.84541  1.93617  1.50690  5.65189  3.28357   1441 i - - -
          2.68618  4.42225  2.77519  2.73123  3.46354  2.40513  3.72494  3.29354  2.67741  2.69355  4.24690  2.90347  2.73739  3.18146  2.89801  2.37887  2.77519  2.98518  4.58477  3.61503
          0.00311  6.16995  6.89229  0.61958  0.77255  0.83357  0.57004
    316   3.65144  4.87188  5.22705  4.19868  2.01114  4.81676  3.60139  2.77457  4.75859  1.60034  3.65010  2.71692  5.18082  4.89673  4.77974  3.16055  3.55869  2.83229  4.55290  1.38568   1442 y - - -
          2.68618  4.42225  2.77519  2.73123  3.46354  2.40513  3.72494  3.29354  2.67741  2.69355  4.24690  2.90347  2.73739  3.18146  2.89801  2.37887  2.77519  2.98518  4.58477  3.61503
          0.00311  6.16995  6.89229  0.61958  0.77255  0.42045  1.06930
    317   1.85531  3.61877  3.05751  2.88578  4.58619  2.42181  3.70445  3.73265  2.75611  2.84234  4.11548  2.62643  4.19953  2.83505  3.14240  2.89134  3.50571  3.17589  2.67279  3.15246   1443 a - - -
          2.68618  4.42225  2.77519  2.73123  3.46354  2.40513  3.72494  3.29354  2.67741  2.69355  4.24690  2.90347  2.73739  3.18146  2.89801  2.37887  2.77519  2.98518  4.58477  3.61503
          0.00301  6.20400  6.92635  0.61958  0.77255  0.42985  1.05155
    318   3.41250  5.09107  5.62300  4.04701  2.15804  4.87454  5.20457  3.51036  4.80642  0.57149  2.70532  5.02043  5.23639  3.78213  4.83157  3.96353  3.79244  3.23844  5.70896  4.21469   1444 L - - -
          2.68618  4.42225  2.77519  2.73123  3.46354  2.40513  3.72494  3.29354  2.67741  2.69355  4.24690  2.90347  2.73739  3.18146  2.89801  2.37887  2.77519  2.98518  4.58477  3.61503
          0.00298  6.21472  6.93706  0.61958  0.77255  0.48576  0.95510
    319   2.46169  1.91818  4.02815  2.92451  5.00638  4.34050  4.65203  4.15076  3.46118  4.03172  4.85020  3.98327  4.82703  3.33617  3.35358  1.48118  1.43446  3.78591  6.28536  4.95854   1445 t - - -
          2.68618  4.42225  2.77519  2.73123  3.46354  2.40513  3.72494  3.29354  2.67741  2.69355  4.24690  2.90347  2.73739  3.18146  2.89801  2.37887  2.77519  2.98518  4.58477  3.61503
          0.00298  6.21472  6.93706  0.61958  0.77255  0.48576  0.95510
    320   3.37175  3.78815  3.55391  2.55610  3.18365  3.57410  2.02679  3.77982  1.54904  3.53280  3.96157  3.30189  4.74521  2.81673  2.68733  3.33032  3.55898  3.84766  4.68953  2.47807   1446 k - - -
          2.68618  4.42225  2.77519  2.73123  3.46354  2.40513  3.72494  3.29354  2.67741  2.69355  4.24690  2.90347  2.73739  3.18146  2.89801  2.37887  2.77519  2.98518  4.58477  3.61503
          0.01154  6.21472  4.65942  0.61958  0.77255  0.48576  0.95510
    321   2.75068  3.89873  5.64889  5.03317  3.11577  4.85004  4.01003  2.57302  4.81687  1.16967  1.84991  3.34098  4.66187  4.60964  4.82324  3.98049  2.65575  2.14487  5.67616  4.50031   1447 l - - -
          2.68620  4.42227  2.77521  2.73125  3.46355  2.40514  3.72496  3.29356  2.67742  2.69357  4.24691  2.90348  2.73741  3.18148  2.89802  2.37888  2.77521  2.98520  4.58479  3.61438
          0.07594  4.19978  2.84516  0.33537  1.25552  0.44009  1.03277
    322   2.84405  4.29176  3.32591  3.66642  2.75639  4.48849  2.71734  3.89443  3.64087  3.38194  4.02811  1.31384  4.55053  3.67903  4.04920  2.76670  2.66103  3.74852  4.80414  1.95959   1449 n - - -
          2.68618  4.42225  2.77519  2.73123  3.46354  2.40513  3.72494  3.29354  2.67741  2.69355  4.24690  2.90347  2.73739  3.18146  2.89801  2.37887  2.77519  2.98518  4.58477  3.61503
          0.00315  6.15639  6.87873  0.61958  0.77255  0.91645  0.51072
    323   2.66461  3.18585  5.45929  4.85334  2.16383  3.14429  3.85909  3.03503  4.66877  3.14563  3.66678  4.03201  3.42030  3.09065  4.72723  3.53366  3.40108  2.66150  1.59670  2.02389   1450 w - - -
          2.68618  4.42225  2.77519  2.73123  3.46354  2.40513  3.72494  3.29354  2.67741  2.69355  4.24690  2.90347  2.73739  3.18146  2.89801  2.37887  2.77519  2.98518  4.58477  3.61503
          0.02578  6.15639  3.75783  0.61958  0.77255  0.91645  0.51072
    324   2.85067  6.01535  3.70586  3.19827  5.36058  2.54838  3.92539  4.84629  2.56660  4.13416  5.05617  1.34619  3.83829  3.43501  1.87462  2.13943  2.82576  4.40612  6.44788  5.03731   1451 n - - -
          2.68618  4.42225  2.77519  2.73123  3.46354  2.40513  3.72494  3.29354  2.67741  2.69355  4.24690  2.90347  2.73739  3.18146  2.89801  2.37887  2.77519  2.98518  4.58477  3.61503
          0.00323  6.13383  6.85618  0.61958  0.77255  1.03862  0.43687
    325   2.15209  2.71259  4.03828  3.47868  4.21959  3.09284  4.39624  4.11314  2.85849  2.82465  4.55153  2.45817  4.79184  3.17477  3.63584  1.48102  2.43273  3.73358  3.74155  3.57398   1452 s - - -
          2.68618  4.42225  2.77519  2.73123  3.46354  2.40513  3.72494  3.29354  2.67741  2.69355  4.24690  2.90347  2.73739  3.18146  2.89801  2.37887  2.77519  2.98518  4.58477  3.61503
          0.42834  6.13383  1.06062  0.61958  0.77255  0.49133  0.94626
    326   2.42955  2.38697  3.97207  4.14538  2.83408  3.65541  4.59923  2.31242  4.28734  2.14522  3.66380  4.24732  2.11866  4.47168  3.58080  3.45146  2.42422  2.80454  5.40994  2.57450   1453 p - - -
          2.68679  4.42114  2.77576  2.73100  3.46348  2.40513  3.72196  3.29266  2.67802  2.69352  4.24523  2.90381  2.73744  3.18067  2.89839  2.37925  2.77557  2.98494  4.58393  3.61479
          0.45859  1.21667  2.63647  0.82418  0.57731  0.09341  2.41713
    327   2.97745  5.99182  2.32242  2.50061  2.77745  2.95674  4.50081  3.44398  2.94702  3.17741  3.94601  2.86939  2.55067  2.59238  3.50348  2.74746  2.23825  3.37354  6.43668  3.00657   1460 t - - -
          2.68618  4.42225  2.77519  2.73123  3.46354  2.40513  3.72494  3.29354  2.67741  2.69355  4.24690  2.90347  2.73739  3.18146  2.89801  2.37887  2.77519  2.98518  4.58477  3.61503
          0.00312  6.16798  6.89033  0.61958  0.77255  0.31247  1.31542
    328   2.94335  6.03773  2.96780  3.26853  2.84840  2.36184  3.64405  4.20140  2.14291  2.51187  3.59610  2.82899  4.49073  2.85768  2.01886  2.97021  2.55776  4.14035  6.47913  3.52117   1461 r - - -
          2.68618  4.42225  2.77519  2.73123  3.46354  2.40513  3.72494  3.29354  2.67741  2.69355  4.24690  2.90347  2.73739  3.18146  2.89801  2.37887  2.77519  2.98518  4.58477  3.61503
          0.00298  6.21472  6.93706  0.61958  0.77255  0.48576  0.95510
    329   1.92984  3.65057  2.98531  3.19230  4.11266  2.68254  4.20732  4.37212  2.56073  4.17336  4.62383  3.25230  2.15659  3.01685  3.38292  1.95508  2.44257  3.99448  6.48784  3.30258   1462 a - - -
          2.68618  4.42225  2.77519  2.73123  3.46354  2.40513  3.72494  3.29354  2.67741  2.69355  4.24690  2.90347  2.73739  3.18146  2.89801  2.37887  2.77519  2.98518  4.58477  3.61503
          0.00298  6.21472  6.93706  0.61958  0.77255  0.48576  0.95510
    330   2.91255  4.86929  2.40503  3.19814  5.04625  3.10289  4.61036  2.52898  2.86538  2.68327  3.13782  3.50678  3.52869  3.01404  3.54358  2.19957  2.10629  2.22869  6.30092  4.02957   1463 t - - -
          2.68618  4.42225  2.77519  2.73123  3.46354  2.40513  3.72494  3.29354  2.67741  2.69355  4.24690  2.90347  2.73739  3.18146  2.89801  2.37887  2.77519  2.98518  4.58477  3.61503
          0.01149  6.21472  4.66426  0.61958  0.77255  0.48576  0.95510
    331   2.52717  6.06254  3.69775  3.16798  4.68046  2.48239  4.40642  4.70373  2.14983  4.10982  5.10342  3.32455  3.93269  3.35222  1.49585  1.49288  3.30067  4.45273  6.49570  4.77184   1464 s - - -
          2.68618  4.42225  2.77519  2.73123  3.46354  2.40513  3.72494  3.29354  2.67741  2.69355  4.24690  2.90347  2.73739  3.18146  2.89801  2.37887  2.77519  2.98518  4.58477  3.61503
          0.00300  6.20622  6.92857  0.61958  0.77255  0.44031  1.03237
    332   3.51532  4.67825  3.97896  3.49552  3.63246  4.81013  4.53760  2.03550  3.48506  0.87451  3.26683  4.00574  4.70505  3.50013  4.46960  3.92869  3.36964  2.49212  5.27884  3.23498   1465 l - - -
          2.68607  4.42144  2.77529  2.73132  3.46384  2.40543  3.72469  3.29347  2.67760  2.69280  4.24720  2.90377  2.73713  3.18177  2.89831  2.37903  2.77464  2.98495  4.58507  3.61534
          0.06752  2.74393  6.93706  1.18836  0.36344  0.48576  0.95510
    333   3.16563  4.15938  6.53789  6.41959  6.21112  4.75551  6.77749  5.05076  6.21396  4.49498  6.13810  5.66028  0.21927  6.29972  6.16291  4.25011  4.30476  2.72420  7.71947  6.64497   1478 P - - -
          2.68618  4.42225  2.77519  2.73123  3.46354  2.40513  3.72494  3.29354  2.67741  2.69355  4.24690  2.90347  2.73739  3.18146  2.89801  2.37887  2.77519  2.98518  4.58477  3.61503
          0.00298  6.21472  6.93706  0.61958  0.77255  0.48576  0.95510
    334   1.52583  4.89221  5.65951  5.04351  3.71669  4.85714  5.19115  1.85146  4.82633  2.17742  3.23902  5.02249  3.30537  3.98317  4.83130  3.85959  2.75911  1.51785  4.33696  3.75731   1479 v - - -
          2.68618  4.42225  2.77519  2.73123  3.46354  2.40513  3.72494  3.29354  2.67741  2.69355  4.24690  2.90347  2.73739  3.18146  2.89801  2.37887  2.77519  2.98518  4.58477  3.61503
          0.00298  6.21472  6.93706  0.61958  0.77255  0.48576  0.95510
    335   3.05628  4.53203  5.58306  5.06323  4.74869  4.75019  5.54916  3.37054  4.93019  3.84029  4.57759  5.07852  1.13623  5.12427  5.06856  2.57967  1.02210  2.91483  6.25299  5.07505   1480 t - - -
          2.68618  4.42225  2.77519  2.73123  3.46354  2.40513  3.72494  3.29354  2.67741  2.69355  4.24690  2.90347  2.73739  3.18146  2.89801  2.37887  2.77519  2.98518  4.58477  3.61503
          0.01381  6.21472  4.44697  0.61958  0.77255  0.48576  0.95510
    336   2.52336  3.90313  5.91654  5.31780  4.39887  5.14291  5.50957  1.60477  5.11644  1.26661  3.52472  5.31023  5.49098  5.25521  5.13225  4.46574  2.11253  1.66935  5.98585  4.80673   1481 l - - -
          2.68618  4.42225  2.77519  2.73123  3.46354  2.40513  3.72494  3.29354  2.67741  2.69355  4.24690  2.90347  2.73739  3.18146  2.89801  2.37887  2.77519  2.98518  4.58477  3.61503
          0.00826  6.20391  5.08178  0.61958  0.77255  0.58295  0.81701
    337   3.10500  6.05581  3.29455  2.60063  4.28634  3.47082  2.26022  4.53663  1.92085  3.37602  3.62716  3.30930  4.71628  2.58892  2.58428  2.66270  3.32997  4.19593  5.93921  1.86373   1482 y - - -
          2.68618  4.42225  2.77519  2.73123  3.46354  2.40513  3.72494  3.29354  2.67741  2.69355  4.24690  2.90347  2.73739  3.18146  2.89801  2.37887  2.77519  2.98518  4.58477  3.61503
          0.00302  6.19867  6.92102  0.61958  0.77255  0.47307  0.97574
    338   3.30044  2.97806  5.57347  3.60785  2.40895  4.41490  3.76117  2.64333  3.49074  2.51162  3.63737  4.98107  5.20663  3.96319  4.24712  3.74320  3.57448  2.60859  4.35290  1.01296   1483 y - - -
          2.68618  4.42225  2.77519  2.73123  3.46354  2.40513  3.72494  3.29354  2.67741  2.69355  4.24690  2.90347  2.73739  3.18146  2.89801  2.37887  2.77519  2.98518  4.58477  3.61503
          0.01828  6.20953  4.12891  0.61958  0.77255  0.45690  1.00306
    339   0.59962  3.65215  5.19854  4.67083  4.84253  4.67362  5.40861  3.64080  4.59110  3.77522  4.82978  4.18502  3.12495  4.84327  4.84683  1.86814  2.90493  3.53050  6.31345  5.11626   1484 A - - -
          2.68618  4.42225  2.77519  2.73123  3.46354  2.40513  3.72494  3.29354  2.67741  2.69355  4.24690  2.90347  2.73739  3.18146  2.89801  2.37887  2.77519  2.98518  4.58477  3.61503
          0.00302  6.19955  6.92190  0.61958  0.77255  0.61938  0.77280
    340   3.08837  6.06206  1.49060  2.82464  5.40825  3.58682  1.86734  4.89500  2.49085  4.18591  3.67028  2.20925  4.71567  3.08860  2.69991  2.98562  3.32476  4.45330  5.83074  4.06026   1485 d - - -
          2.68618  4.42225  2.77519  2.73123  3.46354  2.40513  3.72494  3.29354  2.67741  2.69355  4.24690  2.90347  2.73739  3.18146  2.89801  2.37887  2.77519  2.98518  4.58477  3.61503
          0.00302  6.19955  6.92190  0.61958  0.77255  0.41045  1.08871
    341   2.84100  6.06847  3.35596  2.30512  5.41274  3.82709  3.39937  3.80675  1.53853  2.12681  3.49097  2.82364  4.72726  2.98666  2.04958  3.28814  3.12615  3.81135  6.50164  5.09117   1486 k - - -
          2.68626  4.42130  2.77548  2.73152  3.46365  2.40509  3.72523  3.29324  2.67748  2.69244  4.24680  2.90375  2.73768  3.18139  2.89809  2.37909  2.77515  2.98534  4.58359  3.61476
          0.11933  2.26644  4.73236  0.70660  0.67987  0.48576  0.95510
    342   2.28897  4.60022  5.65712  5.04087  3.41650  4.85161  4.17230  1.66238  4.82289  1.44710  3.45931  5.01810  5.21519  4.19553  4.82661  3.56898  3.60439  1.64581  5.67594  2.64049   1493 l - - -
          2.68618  4.42225  2.77519  2.73123  3.46354  2.40513  3.72494  3.29354  2.67741  2.69355  4.24690  2.90347  2.73739  3.18146  2.89801  2.37887  2.77519  2.98518  4.58477  3.61503
          0.00300  6.20685  6.92920  0.61958  0.77255  0.55756  0.85005
    343   1.07309  3.24574  4.93458  4.09036  3.74410  1.96050  5.01345  3.25957  4.17721  2.66436  4.09683  3.79921  5.09681  3.95403  3.89228  2.28117  3.45726  2.67181  5.79265  4.59151   1494 a - - -
          2.68618  4.42225  2.77519  2.73123  3.46354  2.40513  3.72494  3.29354  2.67741  2.69355  4.24690  2.90347  2.73739  3.18146  2.89801  2.37887  2.77519  2.98518  4.58477  3.61503
          0.00300  6.20685  6.92920  0.61958  0.77255  0.44335  1.02690
    344   3.10343  6.07228  2.16058  1.77957  3.83370  3.34670  4.08581  3.61162  2.03520  3.72559  4.75507  2.81974  4.18555  2.82421  2.29630  2.83376  2.72572  4.46341  4.58007  3.73254   1495 e - - -
          2.68618  4.42225  2.77519  2.73123  3.46354  2.40513  3.72494  3.29354  2.67741  2.69355  4.24690  2.90347  2.73739  3.18146  2.89801  2.37887  2.77519  2.98518  4.58477  3.61503
          0.00298  6.21472  6.93706  0.61958  0.77255  0.48576  0.95510
    345   2.49955  5.66357  3.77065  3.08827  2.51094  3.77944  3.85483  2.00852  2.71215  2.60472  3.72359  3.27569  4.45650  2.99693  1.86138  3.56284  3.13139  2.79183  6.19123  3.44919   1496 r - - -
          2.68618  4.42225  2.77519  2.73123  3.46354  2.40513  3.72494  3.29354  2.67741  2.69355  4.24690  2.90347  2.73739  3.18146  2.89801  2.37887  2.77519  2.98518  4.58477  3.61503
          0.01780  6.21472  4.15792  0.61958  0.77255  0.48576  0.95510
    346   1.98003  5.07794  4.90114  4.40778  3.37365  1.89616  4.94125  2.44919  3.77878  1.62404  2.99236  4.55524  5.18125  4.82585  3.70668  2.90142  3.24433  2.29244  5.69634  3.19382   1497 l - - -
          2.68618  4.42225  2.77519  2.73123  3.46354  2.40513  3.72494  3.29354  2.67741  2.69355  4.24690  2.90347  2.73739  3.18146  2.89801  2.37887  2.77519  2.98518  4.58477  3.61503
          0.05987  6.19994  2.88089  0.61958  0.77255  0.49944  0.93362
    347   2.43290  4.75054  3.62430  2.41753  4.46227  2.58477  4.23144  4.39183  1.86652  3.64932  4.04510  3.31500  3.67897  2.63763  2.01815  2.18859  2.81723  4.20016  5.56783  3.96051   1498 k - - -
          2.68618  4.42225  2.77519  2.73123  3.46354  2.40513  3.72494  3.29354  2.67741  2.69355  4.24690  2.90347  2.73739  3.18146  2.89801  2.37887  2.77519  2.98518  4.58477  3.61503
          0.00317  6.15184  6.87419  0.61958  0.77255  0.45780  1.00151
    348   2.40433  4.51512  2.98979  2.19427  4.94569  3.91643  2.99233  4.28226  2.21005  3.12651  4.07780  2.82264  4.71287  2.39893  1.97164  2.89441  3.33276  3.53263  5.53651  2.94103   1499 r - - -
          2.68632  4.42239  2.77527  2.73102  3.46368  2.40489  3.72509  3.29368  2.67755  2.69284  4.24704  2.90344  2.73750  3.18160  2.89802  2.37895  2.77534  2.98532  4.58491  3.61517
          0.11322  2.23451        *  0.08071  2.55692  0.00000        *
//
