# Supplementary material for: RNA-guided RNA silencing by an Asgard archaeal Argonaute
Source: Nat Commun. 2024 Jun 29;15:5499. doi: 10.1038/s41467-024-49452-1 (PMC11217426; doi:10.1038/s41467-024-49452-1)
Supplement: Supplementary file 4 — supplementary datasets 1-18 [file 41467_2024_49452_MOESM4_ESM.zip › Supplementary Datasets 1 - 18/Supplementary Dataset 3.HMM]

HMMER3/f [3.3.2 | Nov 2020]
NAME  eukAGO
LENG  809
ALPH  amino
RF    no
MM    no
CONS  yes
CS    no
MAP   yes
DATE  Fri Apr  8 08:49:14 2022
NSEQ  63
EFFN  3.864441
CKSUM 920891157
STATS LOCAL MSV      -12.3484  0.69616
STATS LOCAL VITERBI  -13.6203  0.69616
STATS LOCAL FORWARD   -6.4826  0.69616
HMM          A        C        D        E        F        G        H        I        K        L        M        N        P        Q        R        S        T        V        W        Y   
            m->m     m->i     m->d     i->m     i->i     d->m     d->d
  COMPO   2.54085  4.24409  2.96160  2.68885  3.31259  2.92647  3.63147  2.93821  2.60646  2.53435  3.64059  3.02054  3.24056  2.98655  2.85298  2.64314  2.82654  2.64786  4.80613  3.41184
          2.68618  4.42225  2.77519  2.73123  3.46354  2.40513  3.72494  3.29354  2.67741  2.69355  4.24690  2.90347  2.73739  3.18146  2.89801  2.37887  2.77519  2.98518  4.58477  3.61503
          0.01121  4.89249  5.61483  0.61958  0.77255  0.00000        *
      1   2.16512  5.29051  2.43435  2.40036  4.61323  1.93872  3.80658  4.08372  2.48772  3.36702  3.81331  3.09259  3.26946  2.80778  2.90188  2.61500  2.88698  3.66916  5.73704  4.33989      1 g - - -
          2.68618  4.42225  2.77519  2.73123  3.46354  2.40513  3.72494  3.29354  2.67741  2.69355  4.24690  2.90347  2.73739  3.18146  2.89801  2.37887  2.77519  2.98518  4.58477  3.61503
          0.03506  4.89249  3.61382  0.61958  0.77255  0.48576  0.95510
      2   2.57648  4.97397  2.93049  2.70463  2.63101  2.93257  3.35180  3.60552  2.60755  3.06119  4.04909  2.95974  2.96907  2.91380  2.91144  2.75086  2.95124  2.72899  5.48728  2.60490      2 a - - -
          2.68571  4.42261  2.77516  2.73108  3.46349  2.40504  3.72472  3.29355  2.67749  2.69349  4.24726  2.90355  2.73738  3.18151  2.89792  2.37904  2.77556  2.98529  4.58450  3.61516
          0.36080  1.20680  5.59125  1.17485  0.36942  0.45150  1.01244
      3   2.66104  5.05991  3.30288  2.74944  4.62760  0.90875  4.18798  4.05415  3.01894  3.65827  4.47569  3.12660  4.19521  3.35993  3.17888  2.66360  3.25999  3.34805  5.88691  4.56853     22 g - - -
          2.68595  4.42219  2.77523  2.73097  3.46402  2.40554  3.72543  3.29402  2.67766  2.69371  4.24633  2.90312  2.73722  3.18125  2.89775  2.37890  2.77547  2.98432  4.58462  3.61520
          0.21471  1.75683  3.88085  1.90152  0.16174  0.48576  0.95510
      4   2.55592  4.25382  3.03746  2.55547  4.52029  3.67080  3.86505  3.49343  1.94881  2.85620  4.28877  2.69152  4.06267  2.80770  2.72133  2.48124  2.08682  3.23490  5.70117  3.92883     46 k - - -
          2.68618  4.42225  2.77519  2.73123  3.46354  2.40513  3.72494  3.29354  2.67741  2.69355  4.24690  2.90347  2.73739  3.18146  2.89801  2.37887  2.77519  2.98518  4.58477  3.61503
          0.01021  4.98532  5.70767  0.61958  0.77255  0.52789  0.89123
      5   2.45825  5.32822  2.75028  2.27781  4.65182  3.45866  3.56411  3.51958  2.27012  2.77842  3.68756  2.86263  3.72499  2.74089  2.53787  2.41773  2.72320  2.83909  5.77397  4.37634     47 k - - -
          2.68618  4.42225  2.77519  2.73123  3.46354  2.40513  3.72494  3.29354  2.67741  2.69355  4.24690  2.90347  2.73739  3.18146  2.89801  2.37887  2.77519  2.98518  4.58477  3.61503
          0.01021  4.98532  5.70767  0.61958  0.77255  0.52789  0.89123
      6   2.92162  4.86487  4.29077  4.25396  5.54034  0.40735  5.37618  5.06854  4.55543  4.72693  5.49586  4.19727  3.62819  4.71071  4.76542  2.32187  3.48987  4.21485  6.84593  5.72437     48 G - - -
          2.68633  4.42038  2.77581  2.73119  3.46151  2.40557  3.72539  3.29324  2.67764  2.69261  4.24596  2.90362  2.73763  3.18154  2.89834  2.37893  2.77544  2.98517  4.58548  3.61454
          0.30950  1.66858  2.55530  2.11119  0.12908  0.46029  0.99723
      7   2.78432  5.38260  3.20599  2.40246  4.72905  3.69723  3.51753  4.19187  1.65637  3.45730  4.42851  3.17125  4.08522  2.73186  1.72695  2.89849  2.43217  3.49779  5.80082  4.42371     86 k - - -
          2.68626  4.42243  2.77516  2.73128  3.46302  2.40531  3.72513  3.29372  2.67704  2.69330  4.24708  2.90353  2.73734  3.18164  2.89807  2.37898  2.77527  2.98505  4.58495  3.61490
          0.17438  2.16655  3.09109  1.29433  0.32032  0.60122  0.79439
      8   2.51364  5.34512  3.11300  2.39778  4.68167  3.63272  3.35959  4.16127  2.05272  3.64652  3.88934  2.95721  2.20610  2.38854  2.68192  2.46177  2.73420  3.51512  5.78272  4.37754     97 k - - -
          2.68618  4.42225  2.77519  2.73123  3.46354  2.40513  3.72494  3.29354  2.67741  2.69355  4.24690  2.90347  2.73739  3.18146  2.89801  2.37887  2.77519  2.98518  4.58477  3.61503
          0.01060  4.94847  5.67081  0.61958  0.77255  0.72758  0.65986
      9   2.71661  4.33239  4.86332  4.25924  2.90913  3.71629  4.48570  1.58067  4.06556  2.21900  3.05334  4.28265  4.50143  4.21375  4.10323  3.45568  2.41131  1.49773  4.99544  3.81653     98 v - - -
          2.68618  4.42225  2.77519  2.73123  3.46354  2.40513  3.72494  3.29354  2.67741  2.69355  4.24690  2.90347  2.73739  3.18146  2.89801  2.37887  2.77519  2.98518  4.58477  3.61503
          0.01060  4.94847  5.67081  0.61958  0.77255  0.72758  0.65986
     10   2.68984  5.35310  2.61382  2.34441  4.69308  3.22958  3.81784  3.57115  2.18239  3.16005  3.96862  2.75543  3.75124  2.49487  2.06683  2.81932  2.40598  3.74101  5.78880  4.38101     99 r - - -
          2.68618  4.42225  2.77519  2.73123  3.46354  2.40513  3.72494  3.29354  2.67741  2.69355  4.24690  2.90347  2.73739  3.18146  2.89801  2.37887  2.77519  2.98518  4.58477  3.61503
          0.01060  4.94847  5.67081  0.61958  0.77255  0.72758  0.65986
     11   2.64273  4.30785  4.74018  3.65684  3.14771  4.07414  3.86812  2.28081  3.95173  1.44851  3.20730  4.18912  4.43585  4.10877  4.01011  3.38049  3.14673  1.45225  4.93568  3.75759    100 l - - -
          2.68618  4.42225  2.77519  2.73123  3.46354  2.40513  3.72494  3.29354  2.67741  2.69355  4.24690  2.90347  2.73739  3.18146  2.89801  2.37887  2.77519  2.98518  4.58477  3.61503
          0.01060  4.94847  5.67081  0.61958  0.77255  0.72758  0.65986
     12   2.75535  4.65638  3.42940  2.93487  3.09463  3.11387  4.06447  2.75616  2.50534  2.25542  3.48937  3.51421  4.20220  3.16563  2.39478  2.62457  2.70421  2.38428  4.34833  3.46250    101 l - - -
          2.68618  4.42225  2.77519  2.73123  3.46354  2.40513  3.72494  3.29354  2.67741  2.69355  4.24690  2.90347  2.73739  3.18146  2.89801  2.37887  2.77519  2.98518  4.58477  3.61503
          0.01060  4.94847  5.67081  0.61958  0.77255  0.72758  0.65986
     13   1.96228  3.32578  4.36073  3.46832  3.45880  3.98498  4.29240  2.67357  3.65120  2.54938  3.23260  3.97426  4.35564  3.86878  3.82667  2.91258  1.95343  1.63278  4.96828  3.48865    102 v - - -
          2.68618  4.42225  2.77519  2.73123  3.46354  2.40513  3.72494  3.29354  2.67741  2.69355  4.24690  2.90347  2.73739  3.18146  2.89801  2.37887  2.77519  2.98518  4.58477  3.61503
          0.01060  4.94847  5.67081  0.61958  0.77255  0.72758  0.65986
     14   2.82682  5.16758  3.34149  3.28017  5.34713  3.65241  4.74849  4.86046  3.74222  4.45700  5.27667  0.49098  3.79282  3.96915  4.15873  2.87870  3.56907  4.22352  6.60150  5.27589    103 N - - -
          2.68618  4.42225  2.77519  2.73123  3.46354  2.40513  3.72494  3.29354  2.67741  2.69355  4.24690  2.90347  2.73739  3.18146  2.89801  2.37887  2.77519  2.98518  4.58477  3.61503
          0.02697  4.94847  3.93642  0.61958  0.77255  0.72758  0.65986
     15   2.61208  3.83623  4.58529  3.98581  2.24371  4.01231  2.28578  2.72993  3.82266  2.11951  2.81890  4.08778  4.37865  3.32030  3.91897  2.94606  3.10519  2.30410  4.01398  2.48935    104 l - - -
          2.68618  4.42225  2.77519  2.73123  3.46354  2.40513  3.72494  3.29354  2.67741  2.69355  4.24690  2.90347  2.73739  3.18146  2.89801  2.37887  2.77519  2.98518  4.58477  3.61503
          0.01077  4.93226  5.65461  0.61958  0.77255  0.76082  0.62977
     16   2.73406  3.84676  4.80137  4.18892  1.49911  4.04141  4.37145  2.58968  3.98227  2.13820  3.19123  4.19092  4.40531  4.12044  4.00390  3.13979  2.93568  2.11688  3.66818  2.52621    105 f - - -
          2.68618  4.42225  2.77519  2.73123  3.46354  2.40513  3.72494  3.29354  2.67741  2.69355  4.24690  2.90347  2.73739  3.18146  2.89801  2.37887  2.77519  2.98518  4.58477  3.61503
          0.01077  4.93226  5.65461  0.61958  0.77255  0.76082  0.62977
     17   2.40765  5.32638  2.84790  2.12332  3.83381  3.62725  3.81573  4.13448  1.75379  3.10030  3.93268  2.98997  2.89949  2.82247  2.71303  2.53140  3.07953  3.47348  5.76721  4.36458    106 k - - -
          2.68618  4.42225  2.77519  2.73123  3.46354  2.40513  3.72494  3.29354  2.67741  2.69355  4.24690  2.90347  2.73739  3.18146  2.89801  2.37887  2.77519  2.98518  4.58477  3.61503
          0.01077  4.93226  5.65461  0.61958  0.77255  0.76082  0.62977
     18   2.97893  4.35043  4.01991  4.27885  2.68860  4.16223  4.49641  1.70477  4.08453  1.74882  3.42771  4.30158  4.51570  4.22575  4.11862  3.47524  3.21172  1.46157  4.99299  3.23417    107 v - - -
          2.68618  4.42225  2.77519  2.73123  3.46354  2.40513  3.72494  3.29354  2.67741  2.69355  4.24690  2.90347  2.73739  3.18146  2.89801  2.37887  2.77519  2.98518  4.58477  3.61503
          0.01077  4.93226  5.65461  0.61958  0.77255  0.76082  0.62977
     19   2.74785  4.56737  2.35725  2.39669  4.69084  3.62318  3.25935  4.17412  2.15489  3.10412  4.39125  2.52696  3.76893  2.72045  2.69809  2.17546  2.51031  3.49334  5.78455  4.37592    108 k - - -
          2.68621  4.42228  2.77512  2.73126  3.46357  2.40508  3.72497  3.29357  2.67744  2.69358  4.24693  2.90338  2.73743  3.18149  2.89792  2.37884  2.77522  2.98521  4.58480  3.61506
          0.23594  2.42948  2.10300  0.25081  1.50586  0.57796  0.82335
     20   2.59024  3.82716  4.71051  4.10219  2.38971  3.70285  4.33550  1.96026  3.61655  2.06729  3.14443  4.13533  4.37160  4.05983  3.95369  2.75725  2.54001  1.76811  4.86053  3.68207    110 v - - -
          2.68618  4.42225  2.77519  2.73123  3.46354  2.40513  3.72494  3.29354  2.67741  2.69355  4.24690  2.90347  2.73739  3.18146  2.89801  2.37887  2.77519  2.98518  4.58477  3.61503
          0.01140  4.87540  5.59775  0.61958  0.77255  0.60273  0.79256
     21   2.41069  4.43013  2.52445  2.36560  4.16672  3.25491  3.82589  4.13872  2.31784  2.86984  3.76240  2.68714  3.74087  2.50540  2.94940  2.03232  2.86186  3.71542  5.77438  4.37251    111 s - - -
          2.68592  4.42196  2.77543  2.73137  3.46339  2.40536  3.72494  3.29336  2.67724  2.69359  4.24665  2.90334  2.73742  3.18153  2.89812  2.37888  2.77499  2.98528  4.58433  3.61526
          0.58793  1.64929  1.37698  1.09412  0.40772  0.74567  0.64324
     22   2.75302  4.81046  3.05776  2.69372  3.44418  2.98413  3.83409  3.20969  2.11485  2.76455  3.24960  3.19274  2.26564  3.02082  2.83629  2.83150  2.98442  2.95776  5.34007  3.57205    122 k - - -
          2.68618  4.42225  2.77519  2.73123  3.46354  2.40513  3.72494  3.29354  2.67741  2.69355  4.24690  2.90347  2.73739  3.18146  2.89801  2.37887  2.77519  2.98518  4.58477  3.61503
          0.03580  4.66972  3.65767  0.61958  0.77255  0.48380  0.95824
     23   2.45486  4.47575  2.54749  2.39230  4.57653  2.85585  3.80467  3.76256  2.34988  3.02697  3.66682  2.43167  3.25507  2.73363  2.84208  2.70685  2.63796  3.40482  5.63017  3.66719    123 k - - -
          2.68618  4.42225  2.77519  2.73123  3.46354  2.40513  3.72494  3.29354  2.67741  2.69355  4.24690  2.90347  2.73739  3.18146  2.89801  2.37887  2.77519  2.98518  4.58477  3.61503
          0.01078  4.93125  5.65360  0.61958  0.77255  0.83170  0.57148
     24   2.52387  5.17712  3.04400  2.55484  3.93451  2.81189  3.85148  3.89372  2.42509  2.71045  3.55579  3.01463  2.90055  2.62106  2.38696  2.61792  2.86120  2.68860  5.65327  4.28807    124 r - - -
          2.68618  4.42225  2.77519  2.73123  3.46354  2.40513  3.72494  3.29354  2.67741  2.69355  4.24690  2.90347  2.73739  3.18146  2.89801  2.37887  2.77519  2.98518  4.58477  3.61503
          0.01078  4.93125  5.65360  0.61958  0.77255  0.83170  0.57148
     25   2.65018  5.34182  2.74485  2.01526  4.67984  3.39992  3.54619  3.87511  2.10221  3.23123  4.38435  2.44009  2.93224  2.91070  3.04120  2.70695  2.32299  3.28241  5.77873  4.37203    125 e - - -
          2.68618  4.42225  2.77519  2.73123  3.46354  2.40513  3.72494  3.29354  2.67741  2.69355  4.24690  2.90347  2.73739  3.18146  2.89801  2.37887  2.77519  2.98518  4.58477  3.61503
          0.01078  4.93125  5.65360  0.61958  0.77255  0.83170  0.57148
     26   3.03563  4.39612  4.98547  4.37872  2.67333  4.22284  4.54056  1.50307  4.17360  1.86472  3.39911  4.37691  4.56651  4.29204  4.18449  3.53912  3.26687  1.45629  4.30741  3.37775    126 v - - -
          2.68560  4.42258  2.77520  2.73111  3.46341  2.40522  3.72528  3.29387  2.67743  2.69367  4.24629  2.90380  2.73762  3.18147  2.89797  2.37890  2.77542  2.98485  4.58238  3.61536
          0.14599  2.17963  3.78331  1.86095  0.16904  0.53482  0.88134
     27   2.78759  4.47775  4.06405  3.48827  2.39816  3.94741  2.57529  2.78967  3.25385  2.56009  3.58815  3.80587  4.32150  3.24767  3.22866  2.92680  2.85585  2.63241  4.28934  1.72983    159 y - - -
          2.68618  4.42225  2.77519  2.73123  3.46354  2.40513  3.72494  3.29354  2.67741  2.69355  4.24690  2.90347  2.73739  3.18146  2.89801  2.37887  2.77519  2.98518  4.58477  3.61503
          0.01003  5.00274  5.72509  0.61958  0.77255  0.70996  0.67661
     28   2.65267  5.16226  3.23442  2.33670  3.50249  3.45736  2.13520  3.39576  2.40286  2.76676  3.85457  3.06838  4.08574  2.24788  2.99821  2.66048  3.11179  3.13018  5.64824  3.94118    160 h - - -
          2.68618  4.42225  2.77519  2.73123  3.46354  2.40513  3.72494  3.29354  2.67741  2.69355  4.24690  2.90347  2.73739  3.18146  2.89801  2.37887  2.77519  2.98518  4.58477  3.61503
          0.01003  5.00274  5.72509  0.61958  0.77255  0.70996  0.67661
     29   4.65649  5.73157  5.68282  5.48208  2.13743  5.31229  3.39658  4.35905  5.26987  3.03304  4.91776  4.92507  5.58679  5.05343  4.10175  4.68875  4.85947  4.25631  3.08598  0.44762    161 Y - - -
          2.68618  4.42225  2.77519  2.73123  3.46354  2.40513  3.72494  3.29354  2.67741  2.69355  4.24690  2.90347  2.73739  3.18146  2.89801  2.37887  2.77519  2.98518  4.58477  3.61503
          0.01003  5.00274  5.72509  0.61958  0.77255  0.70996  0.67661
     30   2.79395  5.37996  1.66231  2.26478  4.10764  3.45141  3.09249  4.20545  2.20481  3.68384  4.42150  2.86270  3.67515  2.93669  2.74245  2.66478  2.77245  3.52049  5.81458  3.90245    162 d - - -
          2.68593  4.42033  2.77543  2.73136  3.46377  2.40509  3.72518  3.29359  2.67724  2.69338  4.24713  2.90357  2.73763  3.18121  2.89811  2.37888  2.77510  2.98529  4.58500  3.61526
          0.15036  2.27408  3.30468  1.55037  0.23847  0.57860  0.82253
     31   2.68376  4.32326  4.80903  4.20181  2.75329  4.10253  4.43293  2.06717  4.00809  2.23539  3.43198  4.23317  4.46435  3.81250  3.75707  3.41101  3.16991  1.09987  4.95169  3.41925    191 v - - -
          2.68618  4.42225  2.77519  2.73123  3.46354  2.40513  3.72494  3.29354  2.67741  2.69355  4.24690  2.90347  2.73739  3.18146  2.89801  2.37887  2.77519  2.98518  4.58477  3.61503
          0.04734  4.99983  3.23148  0.61958  0.77255  0.71650  0.67033
     32   2.24057  5.35724  2.44658  2.12815  4.69649  3.63633  3.54944  3.53818  2.14324  3.66004  4.39943  2.62549  4.02969  2.72108  2.90954  2.53097  2.57898  3.04570  5.79341  4.00983    192 e - - -
          2.68618  4.42225  2.77519  2.73123  3.46354  2.40513  3.72494  3.29354  2.67741  2.69355  4.24690  2.90347  2.73739  3.18146  2.89801  2.37887  2.77519  2.98518  4.58477  3.61503
          0.01044  4.96293  5.68528  0.61958  0.77255  0.74198  0.64659
     33   2.76644  4.27614  4.84049  4.22679  1.83655  4.06571  4.39774  1.64511  4.01653  2.17830  2.98792  4.22097  3.92507  4.15150  4.03226  3.12577  3.13054  2.09311  3.65089  3.42677    193 i - - -
          2.68618  4.42225  2.77519  2.73123  3.46354  2.40513  3.72494  3.29354  2.67741  2.69355  4.24690  2.90347  2.73739  3.18146  2.89801  2.37887  2.77519  2.98518  4.58477  3.61503
          0.02626  4.97506  3.96302  0.61958  0.77255  0.76982  0.62194
     34   2.58717  4.46592  2.68610  2.09786  4.66861  3.25958  3.62093  4.14514  2.28500  3.40795  3.95372  2.73100  3.74553  2.65165  2.91548  2.22535  2.63102  3.36898  4.58879  3.22292    194 e - - -
          2.68618  4.42225  2.77519  2.73123  3.46354  2.40513  3.72494  3.29354  2.67741  2.69355  4.24690  2.90347  2.73739  3.18146  2.89801  2.37887  2.77519  2.98518  4.58477  3.61503
          0.02665  4.95929  3.94870  0.61958  0.77255  0.80171  0.59523
     35   2.63742  5.31025  2.87079  2.29307  4.08297  2.90181  3.82504  3.71214  2.31350  3.37915  4.35677  3.11187  1.83442  2.79318  2.78911  2.63623  2.77158  3.68907  5.75627  4.35896    195 p - - -
          2.68618  4.42225  2.77519  2.73123  3.46354  2.40513  3.72494  3.29354  2.67741  2.69355  4.24690  2.90347  2.73739  3.18146  2.89801  2.37887  2.77519  2.98518  4.58477  3.61503
          0.01065  4.94329  5.66564  0.61958  0.77255  0.83255  0.57082
     36   2.67776  4.39739  2.60138  1.84823  4.59745  3.44283  3.19847  3.18185  2.57918  3.03606  3.91356  2.95546  3.15521  2.63037  2.72961  2.83159  2.70886  3.09278  5.73663  4.34581    196 e - - -
          2.68618  4.42225  2.77519  2.73123  3.46354  2.40513  3.72494  3.29354  2.67741  2.69355  4.24690  2.90347  2.73739  3.18146  2.89801  2.37887  2.77519  2.98518  4.58477  3.61503
          0.01065  4.94329  5.66564  0.61958  0.77255  0.83255  0.57082
     37   2.33001  4.41179  2.96612  2.49737  4.36147  2.73990  3.87697  3.01376  2.38177  2.85794  3.21448  2.93688  3.15699  3.01602  2.65638  2.58743  2.81648  2.95770  5.60071  4.25340    197 a - - -
          2.68618  4.42225  2.77519  2.73123  3.46354  2.40513  3.72494  3.29354  2.67741  2.69355  4.24690  2.90347  2.73739  3.18146  2.89801  2.37887  2.77519  2.98518  4.58477  3.61503
          0.02561  4.94329  4.00901  0.61958  0.77255  0.83255  0.57082
     38   2.55394  5.33414  2.72090  2.32714  4.66956  3.27327  3.57328  3.51431  1.99523  3.18117  3.95585  2.52249  3.12269  2.91160  2.81240  2.22427  2.93872  3.30668  5.77264  4.36758    198 k - - -
          2.68618  4.42225  2.77519  2.73123  3.46354  2.40513  3.72494  3.29354  2.67741  2.69355  4.24690  2.90347  2.73739  3.18146  2.89801  2.37887  2.77519  2.98518  4.58477  3.61503
          0.03194  4.92849  3.72165  0.61958  0.77255  0.85984  0.55031
     39   2.62779  5.33869  2.95871  2.24975  4.67946  2.92110  3.80112  4.16239  1.91385  3.23613  4.38048  2.60084  3.42513  2.65956  2.61874  2.27468  2.80951  3.47513  4.72518  4.36561    199 k - - -
          2.68618  4.42225  2.77519  2.73123  3.46354  2.40513  3.72494  3.29354  2.67741  2.69355  4.24690  2.90347  2.73739  3.18146  2.89801  2.37887  2.77519  2.98518  4.58477  3.61503
          0.02429  4.90760  4.09814  0.61958  0.77255  0.89651  0.52423
     40   2.43844  5.32746  2.75586  1.98927  4.66564  2.79762  3.79738  3.80388  2.06784  3.03466  4.36995  3.07973  3.28396  2.79519  2.51216  2.67472  2.73315  3.51727  5.76428  4.35755    200 e - - -
          2.68618  4.42225  2.77519  2.73123  3.46354  2.40513  3.72494  3.29354  2.67741  2.69355  4.24690  2.90347  2.73739  3.18146  2.89801  2.37887  2.77519  2.98518  4.58477  3.61503
          0.02908  4.89450  3.85506  0.61958  0.77255  0.91845  0.50939
     41   2.57076  5.21213  2.76218  2.05366  3.74632  3.04435  3.81527  3.55364  2.28134  3.00787  3.63301  3.11185  3.09535  2.82532  2.81335  2.50924  2.81599  2.82191  5.67532  4.29603    201 e - - -
          2.68618  4.42225  2.77519  2.73123  3.46354  2.40513  3.72494  3.29354  2.67741  2.69355  4.24690  2.90347  2.73739  3.18146  2.89801  2.37887  2.77519  2.98518  4.58477  3.61503
          0.11981  4.87680  2.25106  0.61958  0.77255  0.94691  0.49092
     42   2.57212  5.18933  2.60214  2.43571  4.07877  2.59833  3.77068  3.62598  2.17957  2.94747  4.24146  2.91688  3.20474  2.88279  2.59392  2.68311  2.71406  2.84915  5.64840  4.26473    202 k - - -
          2.68618  4.42225  2.77519  2.73123  3.46354  2.40513  3.72494  3.29354  2.67741  2.69355  4.24690  2.90347  2.73739  3.18146  2.89801  2.37887  2.77519  2.98518  4.58477  3.61503
          0.12982  4.76968  2.17806  0.61958  0.77255  1.09506  0.40724
     43   2.63859  5.20538  2.88057  2.15930  4.09800  2.75361  3.71777  4.00063  2.24044  3.14798  4.25167  2.78048  3.34667  2.82132  2.63644  2.36254  2.41448  3.58462  5.65092  3.82367    203 e - - -
          2.68618  4.42225  2.77519  2.73123  3.46354  2.40513  3.72494  3.29354  2.67741  2.69355  4.24690  2.90347  2.73739  3.18146  2.89801  2.37887  2.77519  2.98518  4.58477  3.61503
          0.01425  4.65411  5.37646  0.61958  0.77255  1.21986  0.34994
     44   2.53243  5.19186  2.63056  2.25538  4.02356  3.19171  3.38076  3.64686  2.17677  3.48584  4.23954  3.00885  3.04933  2.82600  2.73908  2.23715  2.73976  3.14152  5.64066  3.82441    204 k - - -
          2.68618  4.42225  2.77519  2.73123  3.46354  2.40513  3.72494  3.29354  2.67741  2.69355  4.24690  2.90347  2.73739  3.18146  2.89801  2.37887  2.77519  2.98518  4.58477  3.61503
          0.08143  4.65411  2.67828  0.61958  0.77255  1.09535  0.40710
     45   2.33595  5.11470  2.80268  2.18826  3.92154  3.14674  3.72837  3.57158  2.12417  3.04172  4.16945  3.02616  2.89931  2.70129  2.83169  2.72894  2.96991  2.78217  5.57984  4.20270    205 k - - -
          2.68675  4.42384  2.77549  2.73107  3.46464  2.40446  3.72633  3.29314  2.67529  2.69424  4.24753  2.90439  2.73629  3.18185  2.89719  2.37917  2.77540  2.98522  4.58488  3.61639
          0.86615  0.58757  3.73997  2.24806  0.11161  0.35722  1.20270
     46   2.26870  3.75956  3.05413  2.40892  4.48120  3.49893  3.87415  3.26826  2.03839  2.79864  3.93363  2.78742  3.72215  2.99836  2.41508  2.49451  2.96183  3.16235  5.67923  3.90741    247 k - - -
          2.68618  4.42225  2.77519  2.73123  3.46354  2.40513  3.72494  3.29354  2.67741  2.69355  4.24690  2.90347  2.73739  3.18146  2.89801  2.37887  2.77519  2.98518  4.58477  3.61503
          0.02896  4.98823  3.82921  0.61958  0.77255  0.74200  0.64657
     47   2.77337  5.23297  3.02666  2.25691  3.68073  3.66360  3.58660  3.69857  2.24643  2.86810  4.28856  3.15659  4.05549  2.55939  1.68700  2.85806  2.95343  3.15118  4.46026  4.32509    248 r - - -
          2.68618  4.42225  2.77519  2.73123  3.46354  2.40513  3.72494  3.29354  2.67741  2.69355  4.24690  2.90347  2.73739  3.18146  2.89801  2.37887  2.77519  2.98518  4.58477  3.61503
          0.01037  4.96964  5.69198  0.61958  0.77255  0.78096  0.61243
     48   2.29986  5.35922  2.64456  2.16668  4.13976  3.40212  3.82682  3.89340  1.96528  3.21039  4.02786  3.00356  3.66781  2.64150  2.38686  2.62538  2.76169  3.49332  5.79557  4.38831    249 k - - -
          2.68618  4.42225  2.77519  2.73123  3.46354  2.40513  3.72494  3.29354  2.67741  2.69355  4.24690  2.90347  2.73739  3.18146  2.89801  2.37887  2.77519  2.98518  4.58477  3.61503
          0.01037  4.96964  5.69198  0.61958  0.77255  0.78096  0.61243
     49   2.26961  4.34139  4.85103  4.24803  2.97561  3.71619  4.48636  1.82764  4.05739  1.91239  3.46296  4.27847  4.50350  4.20878  4.10082  3.23799  3.19793  1.37545  5.00239  3.82280    250 v - - -
          2.68618  4.42225  2.77519  2.73123  3.46354  2.40513  3.72494  3.29354  2.67741  2.69355  4.24690  2.90347  2.73739  3.18146  2.89801  2.37887  2.77519  2.98518  4.58477  3.61503
          0.02392  4.96964  4.09268  0.61958  0.77255  0.78096  0.61243
     50   2.63961  4.27443  4.75781  4.14861  1.97697  4.04447  4.37314  2.33647  3.65381  1.88496  2.58343  4.17646  4.40905  3.40695  3.33582  3.35174  2.95420  2.08231  3.70251  3.24172    251 l - - -
          2.68618  4.42225  2.77519  2.73123  3.46354  2.40513  3.72494  3.29354  2.67741  2.69355  4.24690  2.90347  2.73739  3.18146  2.89801  2.37887  2.77519  2.98518  4.58477  3.61503
          0.01051  4.95623  5.67857  0.61958  0.77255  0.80772  0.59036
     51   2.59683  5.35570  2.79718  2.16126  4.69549  3.06496  3.50511  4.17775  2.12933  3.29272  3.42046  2.68599  4.02670  2.31319  2.72282  2.44857  2.85614  3.32701  4.44259  4.38381    252 k - - -
          2.68618  4.42225  2.77519  2.73123  3.46354  2.40513  3.72494  3.29354  2.67741  2.69355  4.24690  2.90347  2.73739  3.18146  2.89801  2.37887  2.77519  2.98518  4.58477  3.61503
          0.01051  4.95623  5.67857  0.61958  0.77255  0.80772  0.59036
     52   2.27574  4.53272  2.98201  2.11699  4.65920  3.40426  3.28793  4.13396  2.00886  2.56655  3.70284  3.11210  4.03130  2.47779  2.49062  2.67290  3.08953  3.71213  5.77235  4.37140    253 k - - -
          2.68618  4.42225  2.77519  2.73123  3.46354  2.40513  3.72494  3.29354  2.67741  2.69355  4.24690  2.90347  2.73739  3.18146  2.89801  2.37887  2.77519  2.98518  4.58477  3.61503
          0.01051  4.95623  5.67857  0.61958  0.77255  0.80772  0.59036
     53   2.46504  3.81369  4.83703  4.22289  2.69745  4.05742  4.38995  2.39420  4.01145  1.21487  3.00463  4.21452  4.42077  4.14526  4.02522  3.16438  3.12165  2.19965  3.95418  3.19989    254 l - - -
          2.68618  4.42225  2.77519  2.73123  3.46354  2.40513  3.72494  3.29354  2.67741  2.69355  4.24690  2.90347  2.73739  3.18146  2.89801  2.37887  2.77519  2.98518  4.58477  3.61503
          0.01051  4.95623  5.67857  0.61958  0.77255  0.80772  0.59036
     54   2.48547  4.17547  3.41977  2.44580  3.47831  3.75079  3.65164  2.86601  2.57300  2.19008  3.94701  2.97553  4.13701  2.73033  2.43750  2.84465  2.86989  2.59564  5.40126  3.74343    255 l - - -
          2.68618  4.42225  2.77519  2.73123  3.46354  2.40513  3.72494  3.29354  2.67741  2.69355  4.24690  2.90347  2.73739  3.18146  2.89801  2.37887  2.77519  2.98518  4.58477  3.61503
          0.04522  4.95623  3.29216  0.61958  0.77255  0.80772  0.59036
     55   2.23543  5.33567  2.53151  1.97870  4.67282  3.37663  3.46882  4.15324  2.13612  2.92125  3.94222  2.95435  3.44911  2.70766  2.81825  2.72408  2.84578  3.47537  4.50380  4.36699    256 e - - -
          2.68618  4.42225  2.77519  2.73123  3.46354  2.40513  3.72494  3.29354  2.67741  2.69355  4.24690  2.90347  2.73739  3.18146  2.89801  2.37887  2.77519  2.98518  4.58477  3.61503
          0.02474  4.92189  4.06596  0.61958  0.77255  0.87166  0.54173
     56   2.61108  5.34573  2.44372  1.96107  4.68928  3.61286  3.53522  3.81016  2.09829  2.90664  4.38680  2.85454  3.69800  2.31547  2.77813  2.63311  2.77572  3.73556  5.77928  4.36927    257 e - - -
          2.68618  4.42225  2.77519  2.73123  3.46354  2.40513  3.72494  3.29354  2.67741  2.69355  4.24690  2.90347  2.73739  3.18146  2.89801  2.37887  2.77519  2.98518  4.58477  3.61503
          0.05867  4.90819  3.00382  0.61958  0.77255  0.89550  0.52493
     57   2.50515  5.07857  3.06282  2.47356  3.73815  3.02049  3.39457  3.13074  2.42224  2.54012  3.51285  2.62954  3.45899  2.86711  2.85006  2.45850  2.90136  3.24413  5.57007  3.43396    258 k - - -
          2.68618  4.42225  2.77519  2.73123  3.46354  2.40513  3.72494  3.29354  2.67741  2.69355  4.24690  2.90347  2.73739  3.18146  2.89801  2.37887  2.77519  2.98518  4.58477  3.61503
          0.16995  4.86108  1.90680  0.61958  0.77255  0.91359  0.51263
     58   2.50699  5.25097  3.03063  2.11994  4.04649  3.04044  3.17622  4.06101  1.95301  2.86836  4.29492  2.74552  3.23890  2.62865  2.67690  2.64805  3.00148  3.63505  5.69085  4.28776    259 k - - -
          2.68577  4.42217  2.77524  2.73121  3.46348  2.40510  3.72535  3.29381  2.67762  2.69354  4.24730  2.90368  2.73715  3.18113  2.89777  2.37907  2.77535  2.98537  4.58369  3.61484
          0.82931  0.58102  5.44423  0.84650  0.56022  0.49826  0.93544
     59   2.32548  5.33150  2.58805  2.31672  3.57349  2.94029  3.61902  3.65884  2.21914  3.24257  4.37624  2.73390  3.75414  2.62385  2.73081  2.51472  2.77497  3.25768  4.66379  4.37209    268 k - - -
          2.68618  4.42225  2.77519  2.73123  3.46354  2.40513  3.72494  3.29354  2.67741  2.69355  4.24690  2.90347  2.73739  3.18146  2.89801  2.37887  2.77519  2.98518  4.58477  3.61503
          0.02526  4.95692  4.02265  0.61958  0.77255  0.80636  0.59146
     60   2.73268  4.53749  3.83619  3.07907  2.17925  3.59846  4.13285  2.91459  2.77330  1.99567  3.64338  3.38522  3.32611  3.31515  2.86671  2.78124  2.81567  2.39133  3.97523  3.63990    269 l - - -
          2.68618  4.42225  2.77519  2.73123  3.46354  2.40513  3.72494  3.29354  2.67741  2.69355  4.24690  2.90347  2.73739  3.18146  2.89801  2.37887  2.77519  2.98518  4.58477  3.61503
          0.01066  4.94233  5.66467  0.61958  0.77255  0.83437  0.56943
     61   2.50421  5.23966  3.15519  2.50834  3.58539  2.66849  3.05228  3.38867  2.03634  3.14584  3.87177  2.86181  3.72309  2.73619  2.77026  2.38702  2.82121  3.60397  5.70251  3.66122    270 k - - -
          2.68618  4.42225  2.77519  2.73123  3.46354  2.40513  3.72494  3.29354  2.67741  2.69355  4.24690  2.90347  2.73739  3.18146  2.89801  2.37887  2.77519  2.98518  4.58477  3.61503
          0.01066  4.94233  5.66467  0.61958  0.77255  0.75126  0.63823
     62   2.77224  4.47427  2.91058  2.46255  4.12308  1.99014  3.18239  4.12899  2.16328  3.18357  4.37336  2.77624  3.69459  2.55916  2.72430  2.62705  2.95476  3.46022  4.77497  4.37144    271 g - - -
          2.68618  4.42225  2.77519  2.73123  3.46354  2.40513  3.72494  3.29354  2.67741  2.69355  4.24690  2.90347  2.73739  3.18146  2.89801  2.37887  2.77519  2.98518  4.58477  3.61503
          0.01045  4.96216  5.68450  0.61958  0.77255  0.73435  0.65358
     63   2.31474  5.14401  3.07428  2.46637  3.73317  2.76974  3.37103  3.06662  2.41611  2.71017  4.20828  3.04430  3.56027  2.86792  2.79877  2.57604  2.79035  2.55893  5.63154  4.27900    272 a - - -
          2.68618  4.42225  2.77519  2.73123  3.46354  2.40513  3.72494  3.29354  2.67741  2.69355  4.24690  2.90347  2.73739  3.18146  2.89801  2.37887  2.77519  2.98518  4.58477  3.61503
          0.01030  4.97647  5.69881  0.61958  0.77255  0.76690  0.62446
     64   2.22317  4.40522  2.86152  2.56494  4.04018  3.09423  3.57691  3.87424  2.44829  2.85369  3.88946  3.03913  2.75068  3.00626  2.67560  2.46101  2.70578  2.75223  5.65260  3.92778    273 a - - -
          2.68618  4.42225  2.77519  2.73123  3.46354  2.40513  3.72494  3.29354  2.67741  2.69355  4.24690  2.90347  2.73739  3.18146  2.89801  2.37887  2.77519  2.98518  4.58477  3.61503
          0.01030  4.97647  5.69881  0.61958  0.77255  0.76690  0.62446
     65   2.54459  3.58543  4.79509  4.18409  2.85611  3.32254  4.38765  2.13937  3.98295  1.97203  3.06839  3.76171  2.78177  4.12618  3.70647  3.36596  3.12733  1.97649  3.43845  2.69803    274 l - - -
          2.68618  4.42225  2.77519  2.73123  3.46354  2.40513  3.72494  3.29354  2.67741  2.69355  4.24690  2.90347  2.73739  3.18146  2.89801  2.37887  2.77519  2.98518  4.58477  3.61503
          0.01030  4.97647  5.69881  0.61958  0.77255  0.76690  0.62446
     66   1.56824  4.36291  4.37477  3.49328  3.05519  3.38804  4.30153  2.22954  3.40686  2.55785  3.47802  3.98630  3.93421  3.88032  3.83750  2.82029  3.12368  1.86466  3.78545  3.48015    275 a - - -
          2.68618  4.42225  2.77519  2.73123  3.46354  2.40513  3.72494  3.29354  2.67741  2.69355  4.24690  2.90347  2.73739  3.18146  2.89801  2.37887  2.77519  2.98518  4.58477  3.61503
          0.01030  4.97647  5.69881  0.61958  0.77255  0.71453  0.67221
     67   2.95618  4.38315  4.42088  3.85712  1.65293  4.03841  3.13750  2.86588  3.72979  2.52930  3.52439  4.02746  4.39247  3.93140  3.35564  2.96899  3.18523  2.56075  3.37620  1.76677    276 f - - -
          2.68618  4.42225  2.77519  2.73123  3.46354  2.40513  3.72494  3.29354  2.67741  2.69355  4.24690  2.90347  2.73739  3.18146  2.89801  2.37887  2.77519  2.98518  4.58477  3.61503
          0.00997  5.00870  5.73104  0.61958  0.77255  0.74161  0.64692
     68   3.78513  6.39178  0.39903  2.76091  5.33799  3.88353  4.53680  5.28742  3.73365  4.75128  5.68825  3.04506  4.57803  3.75546  4.41215  3.62983  4.11491  4.83629  6.67705  3.96815    277 D - - -
          2.68613  4.42229  2.77524  2.73119  3.46358  2.40517  3.72498  3.29358  2.67745  2.69359  4.24694  2.90351  2.73744  3.18150  2.89770  2.37885  2.77524  2.98512  4.58481  3.61507
          0.09970  2.89426  3.23007  0.67730  0.70925  0.50331  0.92767
     69   2.79554  5.16544  3.13313  2.59119  3.63742  1.17591  3.93371  3.84471  2.55986  3.43141  3.82834  3.08568  4.12307  3.07495  2.86879  2.93859  3.15060  3.50750  5.65836  4.31312    284 g - - -
          2.68618  4.42225  2.77519  2.73123  3.46354  2.40513  3.72494  3.29354  2.67741  2.69355  4.24690  2.90347  2.73739  3.18146  2.89801  2.37887  2.77519  2.98518  4.58477  3.61503
          0.00976  5.03035  5.75270  0.61958  0.77255  0.69220  0.69410
     70   2.23333  5.39553  2.54960  2.39056  4.73907  2.81294  3.85001  3.95686  1.93348  3.70012  4.43663  2.87809  4.05627  2.73201  2.17452  2.49853  3.11977  3.57560  5.82908  3.98438    285 k - - -
          2.68618  4.42225  2.77519  2.73123  3.46354  2.40513  3.72494  3.29354  2.67741  2.69355  4.24690  2.90347  2.73739  3.18146  2.89801  2.37887  2.77519  2.98518  4.58477  3.61503
          0.04490  5.03035  3.28695  0.61958  0.77255  0.69220  0.69410
     71   2.34143  4.58867  2.72799  2.33196  4.72296  3.64813  2.91565  4.20758  1.86427  3.68426  4.42096  2.85832  3.71640  2.56181  2.74879  2.32103  2.85426  3.18894  5.81360  4.40382    286 k - - -
          2.68620  4.42227  2.77522  2.73126  3.46356  2.40508  3.72497  3.29356  2.67743  2.69357  4.24692  2.90337  2.73742  3.18149  2.89780  2.37889  2.77522  2.98521  4.58479  3.61505
          0.09882  3.26566  2.88380  0.64810  0.74032  0.51317  0.91278
     72   2.64677  3.71125  3.66243  3.09753  3.83922  3.56310  3.45979  2.28339  2.91464  2.27662  3.57689  2.25945  4.22574  3.06841  3.06226  2.77195  2.33713  2.64388  5.26177  4.01316    294 n - - -
          2.68618  4.42225  2.77519  2.73123  3.46354  2.40513  3.72494  3.29354  2.67741  2.69355  4.24690  2.90347  2.73739  3.18146  2.89801  2.37887  2.77519  2.98518  4.58477  3.61503
          0.00999  5.00702  5.72936  0.61958  0.77255  0.68483  0.70154
     73   2.14689  3.86051  4.88126  4.27071  3.03138  3.73858  4.46442  2.22205  4.06734  1.20818  2.65443  4.27863  4.49009  4.20474  4.09134  3.44137  3.19136  2.27332  4.96469  3.79035    295 l - - -
          2.68618  4.42225  2.77519  2.73123  3.46354  2.40513  3.72494  3.29354  2.67741  2.69355  4.24690  2.90347  2.73739  3.18146  2.89801  2.37887  2.77519  2.98518  4.58477  3.61503
          0.00986  5.02043  5.74278  0.61958  0.77255  0.71527  0.67151
     74   3.13916  4.50261  4.98902  4.41504  2.03669  4.27338  4.36142  2.45310  4.21080  2.53299  3.60881  4.36679  4.62809  4.31635  3.84594  3.58813  3.36972  2.04278  3.33039  1.28194    296 y - - -
          2.68619  4.42226  2.77521  2.73124  3.46355  2.40506  3.72496  3.29338  2.67742  2.69356  4.24691  2.90348  2.73741  3.18148  2.89802  2.37888  2.77521  2.98520  4.58478  3.61504
          0.09298  3.25822  2.98912  0.37855  1.15472  0.58287  0.81711
     75   2.32934  3.67519  3.81394  3.25129  3.80710  3.85153  4.17326  3.16759  3.20447  2.56895  3.77222  3.64132  3.83843  3.50541  3.25433  1.53697  1.98240  2.48956  5.25027  4.01744    298 s - - -
          2.68618  4.42225  2.77519  2.73123  3.46354  2.40513  3.72494  3.29354  2.67741  2.69355  4.24690  2.90347  2.73739  3.18146  2.89801  2.37887  2.77519  2.98518  4.58477  3.61503
          0.01003  5.00343  5.72577  0.61958  0.77255  0.75312  0.63657
     76   2.32745  3.96705  3.34451  2.59314  4.20982  3.50261  3.94747  3.41507  2.66522  2.59024  3.76231  2.67242  2.59075  3.11930  2.80041  2.52305  2.29408  2.82337  5.51550  4.20081    299 t - - -
          2.68618  4.42225  2.77519  2.73123  3.46354  2.40513  3.72494  3.29354  2.67741  2.69355  4.24690  2.90347  2.73739  3.18146  2.89801  2.37887  2.77519  2.98518  4.58477  3.61503
          0.01003  5.00343  5.72577  0.61958  0.77255  0.75312  0.63657
     77   2.51113  4.30001  3.00792  2.35775  4.64930  2.85460  3.39881  3.54969  2.05220  3.45495  3.61293  3.13854  4.05396  2.42647  2.57094  2.29006  2.86132  3.25977  5.77608  3.93949    300 k - - -
          2.68618  4.42225  2.77519  2.73123  3.46354  2.40513  3.72494  3.29354  2.67741  2.69355  4.24690  2.90347  2.73739  3.18146  2.89801  2.37887  2.77519  2.98518  4.58477  3.61503
          0.01003  5.00343  5.72577  0.61958  0.77255  0.75312  0.63657
     78   2.51526  4.74260  2.87815  2.17272  4.71816  3.46905  3.55750  4.20110  2.02526  3.44452  3.25987  2.99838  2.79982  2.59325  2.58651  2.25845  3.10813  3.76571  5.81264  3.99485    301 k - - -
          2.68618  4.42225  2.77519  2.73123  3.46354  2.40513  3.72494  3.29354  2.67741  2.69355  4.24690  2.90347  2.73739  3.18146  2.89801  2.37887  2.77519  2.98518  4.58477  3.61503
          0.01003  5.00343  5.72577  0.61958  0.77255  0.75312  0.63657
     79   2.84427  4.37475  4.80206  4.19701  2.87127  4.14141  4.01592  2.20419  4.01039  0.98271  3.42180  4.25451  4.49708  4.16399  3.39892  3.44839  3.21381  2.25579  4.98666  3.81238    302 l - - -
          2.68611  4.42234  2.77515  2.73132  3.46363  2.40516  3.72504  3.29334  2.67733  2.69364  4.24699  2.90347  2.73749  3.18128  2.89801  2.37884  2.77520  2.98514  4.58486  3.61512
          0.28868  2.21445  1.95522  0.73320  0.65463  0.68549  0.70086
     80   2.83422  4.49834  2.82990  2.20002  4.64352  3.07824  3.79976  4.12012  2.39274  3.61172  4.35763  2.76742  1.66843  2.79986  2.88488  2.71874  2.81507  3.69567  5.75342  4.35022    309 p - - -
          2.68618  4.42225  2.77519  2.73123  3.46354  2.40513  3.72494  3.29354  2.67741  2.69355  4.24690  2.90347  2.73739  3.18146  2.89801  2.37887  2.77519  2.98518  4.58477  3.61503
          0.06659  4.87211  2.86892  0.61958  0.77255  0.98938  0.46491
     81   2.42053  4.65489  3.28110  2.38470  2.80717  3.46584  3.98010  2.55861  2.92562  2.32359  3.02157  3.40630  3.73706  2.78797  2.95652  2.60737  2.90920  2.94035  4.32384  3.96143    310 l - - -
          2.68618  4.42225  2.77519  2.73123  3.46354  2.40513  3.72494  3.29354  2.67741  2.69355  4.24690  2.90347  2.73739  3.18146  2.89801  2.37887  2.77519  2.98518  4.58477  3.61503
          0.01209  4.81761  5.53996  0.61958  0.77255  1.06591  0.42222
     82   2.80568  5.31284  2.24182  2.03789  4.65628  2.92859  3.76678  4.14122  2.24979  3.42718  4.35406  2.66833  3.23293  2.86377  2.44496  2.49987  2.77772  3.43794  5.74641  4.33623    311 e - - -
          2.68618  4.42225  2.77519  2.73123  3.46354  2.40513  3.72494  3.29354  2.67741  2.69355  4.24690  2.90347  2.73739  3.18146  2.89801  2.37887  2.77519  2.98518  4.58477  3.61503
          0.02791  4.81761  3.94030  0.61958  0.77255  1.06591  0.42222
     83   2.25081  5.27858  2.32412  2.16384  4.61103  3.21900  3.53098  3.73587  2.24795  2.71463  3.79279  2.94082  3.65773  2.74676  2.76115  2.49166  3.02951  3.66242  5.71887  4.31566    312 e - - -
          2.68618  4.42225  2.77519  2.73123  3.46354  2.40513  3.72494  3.29354  2.67741  2.69355  4.24690  2.90347  2.73739  3.18146  2.89801  2.37887  2.77519  2.98518  4.58477  3.61503
          0.01228  4.80197  5.52432  0.61958  0.77255  0.73023  0.65739
     84   2.50384  5.23745  2.69102  2.25117  3.57682  3.26121  3.82519  3.41621  2.32124  2.89414  3.81975  3.12001  3.68340  2.66026  2.53877  2.38212  2.66968  3.05958  5.69774  4.31535    313 e - - -
          2.68499  4.42293  2.77449  2.73071  3.46311  2.40482  3.72494  3.29412  2.67748  2.69398  4.24764  2.90394  2.73786  3.18173  2.89818  2.37918  2.77508  2.98530  4.58400  3.61604
          1.14897  0.59595  2.02496  1.72283  0.19670  0.81443  0.58500
     85   2.79973  5.27088  3.06422  1.73984  4.59973  3.37781  3.22631  3.53929  2.33794  3.34499  4.31584  2.61353  3.51442  2.68725  2.64852  2.43886  2.69257  3.41090  4.55676  4.31249    333 e - - -
          2.68618  4.42225  2.77519  2.73123  3.46354  2.40513  3.72494  3.29354  2.67741  2.69355  4.24690  2.90347  2.73739  3.18146  2.89801  2.37887  2.77519  2.98518  4.58477  3.61503
          0.13082  4.80531  2.16772  0.61958  0.77255  0.91171  0.51389
     86   2.79317  3.21271  4.62852  3.62999  2.83192  3.94803  3.84108  1.90638  3.83419  1.85654  2.90368  4.06725  4.31299  3.41282  3.88768  3.25358  2.50617  2.05607  4.80834  3.19380    334 l - - -
          2.68618  4.42225  2.77519  2.73123  3.46354  2.40513  3.72494  3.29354  2.67741  2.69355  4.24690  2.90347  2.73739  3.18146  2.89801  2.37887  2.77519  2.98518  4.58477  3.61503
          0.01286  4.75623  5.47858  0.61958  0.77255  1.09783  0.40585
     87   2.59722  5.04014  2.90590  2.60290  3.92006  3.36941  3.81069  3.13240  2.51419  2.91912  4.10652  2.97366  3.46334  2.45878  2.48630  2.37462  2.53698  2.68098  5.53265  3.76729    335 s - - -
          2.68618  4.42225  2.77519  2.73123  3.46354  2.40513  3.72494  3.29354  2.67741  2.69355  4.24690  2.90347  2.73739  3.18146  2.89801  2.37887  2.77519  2.98518  4.58477  3.61503
          0.01264  4.77315  5.49550  0.61958  0.77255  1.06710  0.42160
     88   2.36045  3.43853  4.09405  4.06814  3.30210  3.97583  4.30494  1.98363  3.87628  1.95074  3.32506  4.10313  4.34007  4.02761  3.92202  3.28287  2.91571  1.49206  4.08171  3.39403    336 v - - -
          2.68618  4.42225  2.77519  2.73123  3.46354  2.40513  3.72494  3.29354  2.67741  2.69355  4.24690  2.90347  2.73739  3.18146  2.89801  2.37887  2.77519  2.98518  4.58477  3.61503
          0.01239  4.79302  5.51537  0.61958  0.77255  1.11408  0.39782
     89   2.42238  5.26322  2.68347  2.11788  4.59082  3.19601  3.76447  3.71345  2.24083  3.33838  3.87409  3.04997  3.42959  2.73832  2.87438  2.22253  2.35659  3.33979  5.70651  4.30634    337 e - - -
          2.68618  4.42225  2.77519  2.73123  3.46354  2.40513  3.72494  3.29354  2.67741  2.69355  4.24690  2.90347  2.73739  3.18146  2.89801  2.37887  2.77519  2.98518  4.58477  3.61503
          0.01239  4.79302  5.51537  0.61958  0.77255  1.11408  0.39782
     90   2.60258  3.96694  3.38487  2.95035  2.94888  3.85684  3.72007  2.55202  3.12704  1.70100  2.75141  3.44411  4.23059  3.37578  3.38553  3.12453  3.03759  2.28774  4.97445  3.21728    338 l - - -
          2.68618  4.42225  2.77519  2.73123  3.46354  2.40513  3.72494  3.29354  2.67741  2.69355  4.24690  2.90347  2.73739  3.18146  2.89801  2.37887  2.77519  2.98518  4.58477  3.61503
          0.02704  4.79302  3.99580  0.61958  0.77255  1.11408  0.39782
     91   2.67410  5.24687  2.91094  2.20552  4.56736  3.34992  3.76782  4.03641  2.32526  3.32882  4.29464  2.78546  1.76057  2.87314  2.85774  2.67939  2.80749  3.62435  5.69432  3.85758    339 p - - -
          2.68618  4.42225  2.77519  2.73123  3.46354  2.40513  3.72494  3.29354  2.67741  2.69355  4.24690  2.90347  2.73739  3.18146  2.89801  2.37887  2.77519  2.98518  4.58477  3.61503
          0.04860  4.77855  3.24331  0.61958  0.77255  1.13151  0.38942
     92   2.07571  5.21677  2.82284  2.21253  4.53316  3.36560  3.75269  3.32485  2.26445  2.95832  4.26509  2.89970  3.43286  2.60750  2.73838  2.41101  3.00842  3.13549  5.66700  4.27406    340 a - - -
          2.68618  4.42225  2.77519  2.73123  3.46354  2.40513  3.72494  3.29354  2.67741  2.69355  4.24690  2.90347  2.73739  3.18146  2.89801  2.37887  2.77519  2.98518  4.58477  3.61503
          0.01303  4.74297  5.46532  0.61958  0.77255  1.17208  0.37066
     93   2.57709  5.28544  2.11594  1.94373  4.11635  3.32966  3.74353  4.11037  2.17485  3.58905  4.32744  2.61035  3.18974  2.65528  2.97445  2.63522  3.01377  3.35072  5.72020  4.31062    341 e - - -
          2.68618  4.42225  2.77519  2.73123  3.46354  2.40513  3.72494  3.29354  2.67741  2.69355  4.24690  2.90347  2.73739  3.18146  2.89801  2.37887  2.77519  2.98518  4.58477  3.61503
          0.01303  4.74297  5.46532  0.61958  0.77255  1.17208  0.37066
     94   2.59662  4.48061  2.49673  2.32571  4.59612  2.57335  3.51080  4.07453  2.29944  3.02934  4.30541  2.65241  2.86547  2.84305  2.56727  2.65908  2.76140  3.64669  5.70105  4.29671    342 k - - -
          2.68618  4.42225  2.77519  2.73123  3.46354  2.40513  3.72494  3.29354  2.67741  2.69355  4.24690  2.90347  2.73739  3.18146  2.89801  2.37887  2.77519  2.98518  4.58477  3.61503
          0.01303  4.74297  5.46532  0.61958  0.77255  0.53615  0.87946
     95   2.56562  5.36401  2.52902  1.95255  4.09226  2.77569  3.48988  4.18898  2.26933  3.39661  4.40561  2.98275  3.58627  2.80278  2.70699  2.41565  2.64654  3.34513  5.79883  3.97273    343 e - - -
          2.68668  4.42235  2.77522  2.73078  3.46273  2.40517  3.72546  3.29367  2.67725  2.69379  4.24624  2.90385  2.73741  3.18195  2.89720  2.37912  2.77524  2.98478  4.58551  3.61460
          1.06639  0.81514  1.54564  1.40298  0.28218  0.64001  0.74927
     96   2.62394  5.30447  2.14438  2.02687  4.14350  2.89839  3.47589  4.13242  2.27627  3.60893  4.34574  2.69610  3.45575  2.78144  2.87837  2.47829  2.65099  3.69409  5.73821  4.32807    358 e - - -
          2.68618  4.42225  2.77519  2.73123  3.46354  2.40513  3.72494  3.29354  2.67741  2.69355  4.24690  2.90347  2.73739  3.18146  2.89801  2.37887  2.77519  2.98518  4.58477  3.61503
          0.03176  4.79586  3.77259  0.61958  0.77255  0.46288  0.99282
     97   2.49936  5.36925  2.40418  2.15101  3.89385  2.89201  3.83919  4.18856  2.27675  3.43097  3.91251  2.90572  3.73613  2.65765  2.34305  2.63316  2.96480  2.98144  5.80608  4.06453    359 e - - -
          2.68618  4.42225  2.77519  2.73123  3.46354  2.40513  3.72494  3.29354  2.67741  2.69355  4.24690  2.90347  2.73739  3.18146  2.89801  2.37887  2.77519  2.98518  4.58477  3.61503
          0.01007  4.99868  5.72103  0.61958  0.77255  0.78660  0.60768
     98   2.67768  5.37993  3.12659  2.03044  4.72255  2.89550  3.52168  4.20662  1.92835  3.68406  3.77225  2.67456  3.21461  2.83147  2.21774  2.63301  2.89654  3.49873  5.81398  4.40475    360 k - - -
          2.68618  4.42225  2.77519  2.73123  3.46354  2.40513  3.72494  3.29354  2.67741  2.69355  4.24690  2.90347  2.73739  3.18146  2.89801  2.37887  2.77519  2.98518  4.58477  3.61503
          0.01007  4.99868  5.72103  0.61958  0.77255  0.78660  0.60768
     99   2.79781  5.36713  2.49786  2.45022  4.70407  2.36023  3.61267  3.38663  2.12582  3.66887  4.41000  3.12307  2.29615  2.75220  2.65946  2.66368  3.10724  3.31215  5.80463  4.39872    361 k - - -
          2.68618  4.42225  2.77519  2.73123  3.46354  2.40513  3.72494  3.29354  2.67741  2.69355  4.24690  2.90347  2.73739  3.18146  2.89801  2.37887  2.77519  2.98518  4.58477  3.61503
          0.01007  4.99868  5.72103  0.61958  0.77255  0.78660  0.60768
    100   2.77563  5.36820  2.89575  2.42751  4.70583  3.40812  3.84004  4.18628  1.84201  3.04411  4.41090  2.98166  3.76763  2.61362  1.81745  2.56541  2.88547  3.55771  4.67132  4.39921    362 r - - -
          2.68618  4.42225  2.77519  2.73123  3.46354  2.40513  3.72494  3.29354  2.67741  2.69355  4.24690  2.90347  2.73739  3.18146  2.89801  2.37887  2.77519  2.98518  4.58477  3.61503
          0.01007  4.99868  5.72103  0.61958  0.77255  0.78660  0.60768
    101   2.68829  5.34836  2.73168  2.23295  4.67786  3.32137  3.84387  2.90758  2.27171  3.28291  3.96884  2.87682  3.76875  2.61632  2.59550  2.45132  2.27345  3.16354  5.79047  4.38910    363 e - - -
          2.68618  4.42225  2.77519  2.73123  3.46354  2.40513  3.72494  3.29354  2.67741  2.69355  4.24690  2.90347  2.73739  3.18146  2.89801  2.37887  2.77519  2.98518  4.58477  3.61503
          0.01007  4.99868  5.72103  0.61958  0.77255  0.78660  0.60768
    102   2.91320  4.30165  4.78491  4.17667  1.56095  4.07167  3.88499  2.44018  3.53607  2.04181  3.22624  4.20248  4.43593  3.71051  4.02065  3.37915  3.14530  2.10264  4.16898  2.39469    364 f - - -
          2.68618  4.42225  2.77519  2.73123  3.46354  2.40513  3.72494  3.29354  2.67741  2.69355  4.24690  2.90347  2.73739  3.18146  2.89801  2.37887  2.77519  2.98518  4.58477  3.61503
          0.01007  4.99868  5.72103  0.61958  0.77255  0.71667  0.67016
    103   2.75584  5.38445  2.70110  2.06717  4.72628  3.65650  3.42393  3.83545  1.93144  3.49976  4.07793  2.58104  3.75466  2.83831  2.34776  2.84531  2.48163  3.18751  5.81906  4.01413    365 k - - -
          2.68612  4.42182  2.77518  2.73120  3.46375  2.40512  3.72458  3.29333  2.67752  2.69355  4.24656  2.90356  2.73751  3.18167  2.89793  2.37876  2.77530  2.98539  4.58434  3.61500
          0.13497  2.09532  5.73673  1.31897  0.31117  0.62380  0.76767
    104   2.65894  4.62738  5.28012  4.70367  3.45159  4.59626  4.99614  1.47716  4.53392  2.06923  3.70775  4.74464  4.91985  4.68864  4.58288  3.93093  3.54820  1.02742  5.45988  3.83285    377 v - - -
          2.68618  4.42225  2.77519  2.73123  3.46354  2.40513  3.72494  3.29354  2.67741  2.69355  4.24690  2.90347  2.73739  3.18146  2.89801  2.37887  2.77519  2.98518  4.58477  3.61503
          0.00963  5.04363  5.76597  0.61958  0.77255  0.68587  0.70048
    105   2.76595  5.37481  2.77325  2.33623  4.70740  3.67278  3.62182  3.51531  2.02270  3.38430  4.08525  3.02716  4.06595  2.63758  2.49917  2.61952  1.89276  3.35159  5.81502  3.98532    378 t - - -
          2.68627  4.42138  2.77531  2.73098  3.46355  2.40505  3.72515  3.29311  2.67728  2.69367  4.24596  2.90344  2.73751  3.18167  2.89821  2.37898  2.77526  2.98527  4.58498  3.61492
          0.15476  2.06955  4.06632  1.25862  0.33414  0.68587  0.70048
    106   3.38117  4.70143  5.34821  4.75889  2.58705  4.08814  5.00243  1.34027  4.57815  1.19235  3.53366  4.79681  4.93892  4.68024  4.59710  3.97432  3.61328  1.95981  5.40185  4.25687    388 l - - -
          2.68618  4.42225  2.77519  2.73123  3.46354  2.40513  3.72494  3.29354  2.67741  2.69355  4.24690  2.90347  2.73739  3.18146  2.89801  2.37887  2.77519  2.98518  4.58477  3.61503
          0.00977  5.02952  5.75187  0.61958  0.77255  0.71909  0.66786
    107   2.62316  4.74411  3.14845  2.35597  4.70705  3.66685  3.85474  4.18515  1.96775  3.32842  4.41645  2.88691  3.66045  2.42059  2.24805  2.55638  2.12680  3.36963  5.81195  4.40805    389 k - - -
          2.68618  4.42225  2.77519  2.73123  3.46354  2.40513  3.72494  3.29354  2.67741  2.69355  4.24690  2.90347  2.73739  3.18146  2.89801  2.37887  2.77519  2.98518  4.58477  3.61503
          0.00977  5.02952  5.75187  0.61958  0.77255  0.71909  0.66786
    108   2.72033  5.12393  3.06838  2.26078  2.98678  3.71805  2.83587  3.79240  2.19971  2.21943  3.86323  3.24127  3.49813  2.92277  2.88986  2.83116  3.12439  3.46046  4.76109  2.82404    390 k - - -
          2.68594  4.42198  2.77524  2.73123  3.46361  2.40516  3.72460  3.29369  2.67739  2.69363  4.24665  2.90375  2.73746  3.18175  2.89829  2.37885  2.77469  2.98508  4.58506  3.61500
          0.25546  1.50390  5.75187  1.08594  0.41186  0.71909  0.66786
    109   2.37084  5.20114  2.82877  2.50971  3.99574  3.25759  3.89731  3.10470  2.58975  3.47409  4.26221  2.72865  3.82385  2.78064  2.85453  2.67562  2.44102  1.97182  5.68113  4.32013    398 v - - -
          2.68618  4.42225  2.77519  2.73123  3.46354  2.40513  3.72494  3.29354  2.67741  2.69355  4.24690  2.90347  2.73739  3.18146  2.89801  2.37887  2.77519  2.98518  4.58477  3.61503
          0.02777  5.02952  3.87050  0.61958  0.77255  0.71909  0.66786
    110   1.91766  4.59849  2.76326  2.52853  4.68731  2.88857  3.84865  4.16326  2.21067  3.65577  3.95500  2.72836  3.77389  2.62311  2.61190  2.57474  2.56023  3.37988  4.63971  4.39593    399 a - - -
          2.68618  4.42225  2.77519  2.73123  3.46354  2.40513  3.72494  3.29354  2.67741  2.69355  4.24690  2.90347  2.73739  3.18146  2.89801  2.37887  2.77519  2.98518  4.58477  3.61503
          0.00994  5.01169  5.73404  0.61958  0.77255  0.75893  0.63143
    111   2.58695  5.33748  3.04281  1.94439  4.14478  3.28561  3.85307  3.38684  2.35047  3.63327  4.38403  3.00349  3.47110  2.56181  2.97845  2.13749  2.48602  2.79364  5.78367  4.38649    400 e - - -
          2.68618  4.42225  2.77519  2.73123  3.46354  2.40513  3.72494  3.29354  2.67741  2.69355  4.24690  2.90347  2.73739  3.18146  2.89801  2.37887  2.77519  2.98518  4.58477  3.61503
          0.00994  5.01169  5.73404  0.61958  0.77255  0.75893  0.63143
    112   2.91874  4.30467  4.80711  3.77771  2.84822  4.08032  3.83746  1.68923  3.99820  1.74163  3.42011  4.21741  4.44418  4.14355  3.74190  3.38852  3.15088  1.62671  4.92354  3.04462    401 v - - -
          2.68618  4.42225  2.77519  2.73123  3.46354  2.40513  3.72494  3.29354  2.67741  2.69355  4.24690  2.90347  2.73739  3.18146  2.89801  2.37887  2.77519  2.98518  4.58477  3.61503
          0.00994  5.01169  5.73404  0.61958  0.77255  0.75893  0.63143
    113   2.79493  5.38657  2.18116  2.28429  4.72918  3.49414  3.50393  4.21351  2.57911  3.39693  4.42793  1.94103  3.24189  2.82669  2.65883  2.40504  2.76703  3.37827  5.82068  4.41105    402 n - - -
          2.68620  4.42227  2.77511  2.73115  3.46356  2.40515  3.72497  3.29356  2.67743  2.69348  4.24692  2.90349  2.73742  3.18149  2.89803  2.37889  2.77522  2.98510  4.58479  3.61505
          0.19256  2.70053  2.22574  0.28252  1.40194  0.67981  0.70667
    114   2.32062  4.27899  4.61342  4.01195  2.71994  3.69315  4.33248  2.53675  3.84234  1.68357  2.16211  4.09882  3.79679  4.01381  3.64346  2.84221  2.68622  2.25326  4.89709  3.42871    404 l - - -
          2.68618  4.42225  2.77519  2.73123  3.46354  2.40513  3.72494  3.29354  2.67741  2.69355  4.24690  2.90347  2.73739  3.18146  2.89801  2.37887  2.77519  2.98518  4.58477  3.61503
          0.01090  4.92067  5.64302  0.61958  0.77255  0.93193  0.50053
    115   2.05281  5.35195  2.68875  2.26667  4.69538  2.84373  3.45013  4.18020  2.31222  3.65646  4.39315  3.08638  4.01229  2.37706  2.51574  2.33335  2.66020  3.74173  5.78550  4.37548    405 a - - -
          2.68618  4.42225  2.77519  2.73123  3.46354  2.40513  3.72494  3.29354  2.67741  2.69355  4.24690  2.90347  2.73739  3.18146  2.89801  2.37887  2.77519  2.98518  4.58477  3.61503
          0.01090  4.92067  5.64302  0.61958  0.77255  0.93193  0.50053
    116   2.44265  5.32446  2.76391  1.89275  4.65713  3.62211  3.53471  3.82791  2.45295  2.81699  4.36840  2.95483  3.51714  2.53846  2.86863  2.23432  2.73453  3.13651  5.76463  4.36128    406 e - - -
          2.68618  4.42225  2.77519  2.73123  3.46354  2.40513  3.72494  3.29354  2.67741  2.69355  4.24690  2.90347  2.73739  3.18146  2.89801  2.37887  2.77519  2.98518  4.58477  3.61503
          0.01090  4.92067  5.64302  0.61958  0.77255  0.84165  0.56387
    117   2.99247  3.48596  4.94875  4.33521  2.80636  4.17067  4.50169  1.98345  4.12531  1.10410  2.71696  4.33091  4.51810  4.24268  4.13205  3.48462  3.02384  2.44740  4.00356  3.80787    407 l - - -
          2.68614  4.42234  2.77504  2.73121  3.46363  2.40521  3.72476  3.29363  2.67749  2.69344  4.24698  2.90355  2.73739  3.18141  2.89796  2.37895  2.77518  2.98515  4.58486  3.61489
          0.22670  2.53139  2.09319  0.98367  0.46830  0.80242  0.59465
    118   2.53695  5.29122  2.63134  2.37363  4.62300  3.23092  3.27947  4.09969  2.37901  2.49418  4.33540  2.82730  3.98455  2.31954  2.68252  2.55812  2.51094  3.23616  5.73191  4.32913    413 q - - -
          2.68618  4.42225  2.77519  2.73123  3.46354  2.40513  3.72494  3.29354  2.67741  2.69355  4.24690  2.90347  2.73739  3.18146  2.89801  2.37887  2.77519  2.98518  4.58477  3.61503
          0.03410  4.83997  3.66446  0.61958  0.77255  1.05349  0.42881
    119   2.10796  5.30008  2.37550  2.23294  4.63893  3.58014  3.35001  3.82560  2.22540  3.21264  4.34238  2.51046  3.40618  2.77734  2.87646  2.68575  2.67557  3.68738  5.73648  3.94268    414 a - - -
          2.68618  4.42225  2.77519  2.73123  3.46354  2.40513  3.72494  3.29354  2.67741  2.69355  4.24690  2.90347  2.73739  3.18146  2.89801  2.37887  2.77519  2.98518  4.58477  3.61503
          0.01208  4.81795  5.54030  0.61958  0.77255  1.08272  0.41351
    120   2.82790  4.34206  3.71734  3.57840  2.14329  3.90626  3.82300  2.79798  3.23148  2.16773  3.26816  3.83357  4.27729  3.39714  3.39921  3.18426  3.05977  2.50744  4.22447  1.73361    415 y - - -
          2.68618  4.42225  2.77519  2.73123  3.46354  2.40513  3.72494  3.29354  2.67741  2.69355  4.24690  2.90347  2.73739  3.18146  2.89801  2.37887  2.77519  2.98518  4.58477  3.61503
          0.01208  4.81795  5.54030  0.61958  0.77255  1.01300  0.45119
    121   2.55304  3.50840  4.67622  4.06865  2.97140  3.63564  4.31248  2.28842  3.87866  1.49272  2.66343  4.10852  4.35001  4.03170  3.59874  2.76144  2.89291  2.38733  4.84224  2.72719    416 l - - -
          2.68613  4.42239  2.77533  2.73128  3.46367  2.40511  3.72508  3.29368  2.67745  2.69359  4.24703  2.90349  2.73721  3.18160  2.89814  2.37885  2.77491  2.98496  4.58426  3.61517
          0.11532  2.25317  5.55903  1.20928  0.35441  0.68705  0.69929
    122   2.57002  5.36601  2.68016  2.26411  4.71131  3.62882  3.36408  4.19694  2.17672  3.67102  3.96189  2.56370  4.02252  2.32976  1.90089  2.56248  3.08703  3.75681  5.79817  4.38777    425 r - - -
          2.68626  4.42242  2.77497  2.73099  3.46371  2.40530  3.72512  3.29371  2.67742  2.69372  4.24707  2.90325  2.73713  3.18132  2.89778  2.37897  2.77526  2.98519  4.58494  3.61520
          0.30955  1.54937  2.92175  0.75982  0.63064  0.70352  0.68288
    123   2.85913  5.32902  2.74106  2.31671  4.02951  1.54603  3.82666  4.13124  2.28828  3.20728  4.37462  2.98350  3.76142  2.83923  2.82405  2.60216  3.09055  3.71052  5.77171  4.37089    436 g - - -
          2.68634  4.42305  2.77545  2.73080  3.46328  2.40592  3.72563  3.29298  2.67740  2.69359  4.24785  2.90349  2.73742  3.18155  2.89778  2.37868  2.77479  2.98491  4.58606  3.61368
          1.15587  0.38309  5.66461  1.57951  0.23077  0.47869  0.96652
    124   2.70235  4.92610  3.12914  2.88733  4.11853  3.78931  3.69717  3.50894  2.76811  2.68133  3.68480  3.37842  1.29294  3.20883  3.30461  2.66185  2.89726  3.23221  4.53983  4.17069    463 p - - -
          2.68643  4.42235  2.77379  2.73062  3.46364  2.40496  3.72440  3.29428  2.67739  2.69388  4.24715  2.90323  2.73802  3.18171  2.89793  2.37916  2.77553  2.98541  4.58239  3.61552
          1.43390  0.75190  1.23735  1.25714  0.33473  0.58441  0.81517
    125   2.05241  4.63304  3.05149  2.91245  3.48616  3.40469  3.94390  2.38022  2.73168  2.60599  3.72865  3.16497  4.09165  3.20545  2.89796  2.45597  2.83420  2.51686  5.19614  3.32100    473 a - - -
          2.68618  4.42225  2.77519  2.73123  3.46354  2.40513  3.72494  3.29354  2.67741  2.69355  4.24690  2.90347  2.73739  3.18146  2.89801  2.37887  2.77519  2.98518  4.58477  3.61503
          0.01309  4.73849  5.46084  0.61958  0.77255  0.34073  1.24219
    126   2.46608  5.37710  2.79111  2.38274  4.15914  3.44582  3.30759  4.18551  2.53199  2.49660  3.69862  2.73971  3.69308  2.15051  2.11091  2.86721  3.12980  3.56914  5.81783  4.41508    474 r - - -
          2.68618  4.42225  2.77519  2.73123  3.46354  2.40513  3.72494  3.29354  2.67741  2.69355  4.24690  2.90347  2.73739  3.18146  2.89801  2.37887  2.77519  2.98518  4.58477  3.61503
          0.00953  5.05373  5.77608  0.61958  0.77255  0.66107  0.72629
    127   2.54272  5.39766  2.37368  1.97967  4.19159  3.44586  3.58873  3.67031  2.29655  3.70094  3.70148  2.99533  2.93646  2.85959  2.51612  2.51296  2.76515  3.33995  5.83317  4.42506    475 e - - -
          2.68618  4.42225  2.77519  2.73123  3.46354  2.40513  3.72494  3.29354  2.67741  2.69355  4.24690  2.90347  2.73739  3.18146  2.89801  2.37887  2.77519  2.98518  4.58477  3.61503
          0.00953  5.05373  5.77608  0.61958  0.77255  0.66107  0.72629
    128   1.77308  3.03133  3.96339  2.89076  3.67665  3.34812  3.81359  2.74724  3.11923  2.17666  3.66111  3.49980  4.31831  3.61015  3.63826  2.58866  2.88890  2.20176  5.14675  3.39908    476 a - - -
          2.68618  4.42225  2.77519  2.73123  3.46354  2.40513  3.72494  3.29354  2.67741  2.69355  4.24690  2.90347  2.73739  3.18146  2.89801  2.37887  2.77519  2.98518  4.58477  3.61503
          0.00953  5.05373  5.77608  0.61958  0.77255  0.66107  0.72629
    129   2.78066  4.32669  4.78189  3.78030  2.65983  4.08986  4.41722  2.06225  3.66457  1.49991  2.59555  3.77393  4.45471  4.13685  3.58724  3.20849  2.86551  2.05283  4.94665  3.40507    477 l - - -
          2.68618  4.42225  2.77519  2.73123  3.46354  2.40513  3.72494  3.29354  2.67741  2.69355  4.24690  2.90347  2.73739  3.18146  2.89801  2.37887  2.77519  2.98518  4.58477  3.61503
          0.00953  5.05373  5.77608  0.61958  0.77255  0.66107  0.72629
    130   2.51422  5.39650  2.85248  2.51276  4.23851  3.67414  3.04841  4.21853  2.41822  3.69950  3.63016  2.71773  4.06750  1.66369  2.59884  2.57939  2.61573  3.78431  5.83230  4.42461    478 q - - -
          2.68618  4.42225  2.77519  2.73123  3.46354  2.40513  3.72494  3.29354  2.67741  2.69355  4.24690  2.90347  2.73739  3.18146  2.89801  2.37887  2.77519  2.98518  4.58477  3.61503
          0.00953  5.05373  5.77608  0.61958  0.77255  0.66107  0.72629
    131   1.42021  3.59382  4.66250  4.06196  2.83639  4.07408  3.96132  2.70265  3.59853  2.44494  2.77548  4.15612  4.44025  4.06982  3.98568  2.88126  3.02932  1.82568  4.96508  3.49197    479 a - - -
          2.68618  4.42225  2.77519  2.73123  3.46354  2.40513  3.72494  3.29354  2.67741  2.69355  4.24690  2.90347  2.73739  3.18146  2.89801  2.37887  2.77519  2.98518  4.58477  3.61503
          0.00953  5.05373  5.77608  0.61958  0.77255  0.66107  0.72629
    132   3.01037  4.55780  5.14398  4.53407  2.73948  4.39529  4.72444  2.18215  4.33349  0.90221  2.68933  4.55061  4.71921  4.43353  4.34091  3.71334  3.18894  2.33447  5.15907  3.65994    480 l - - -
          2.68618  4.42225  2.77519  2.73123  3.46354  2.40513  3.72494  3.29354  2.67741  2.69355  4.24690  2.90347  2.73739  3.18146  2.89801  2.37887  2.77519  2.98518  4.58477  3.61503
          0.00953  5.05373  5.77608  0.61958  0.77255  0.66107  0.72629
    133   2.86063  5.58451  1.41666  2.10245  4.91811  3.71978  3.98330  4.41157  2.61723  3.88464  4.03043  1.83592  4.16577  2.66792  3.27644  2.99822  3.29210  3.97037  6.01608  4.58623    481 d - - -
          2.68618  4.42225  2.77519  2.73123  3.46354  2.40513  3.72494  3.29354  2.67741  2.69355  4.24690  2.90347  2.73739  3.18146  2.89801  2.37887  2.77519  2.98518  4.58477  3.61503
          0.00953  5.05373  5.77608  0.61958  0.77255  0.66107  0.72629
    134   2.39313  3.95870  4.72279  4.11885  3.43245  4.08292  3.91549  1.77139  3.94077  2.21430  3.08571  3.41896  4.44839  4.10454  4.01050  3.19360  2.37386  1.60452  4.95644  3.51907    482 v - - -
          2.68618  4.42225  2.77519  2.73123  3.46354  2.40513  3.72494  3.29354  2.67741  2.69355  4.24690  2.90347  2.73739  3.18146  2.89801  2.37887  2.77519  2.98518  4.58477  3.61503
          0.00953  5.05373  5.77608  0.61958  0.77255  0.66107  0.72629
    135   1.90786  4.38582  4.82906  4.22913  3.29674  3.68793  4.50752  1.68419  4.04906  2.11615  3.51078  4.28384  4.52889  4.21046  4.11138  3.05238  3.23130  1.51366  5.04331  3.86226    483 v - - -
          2.68618  4.42225  2.77519  2.73123  3.46354  2.40513  3.72494  3.29354  2.67741  2.69355  4.24690  2.90347  2.73739  3.18146  2.89801  2.37887  2.77519  2.98518  4.58477  3.61503
          0.00953  5.05373  5.77608  0.61958  0.77255  0.66107  0.72629
    136   2.64296  4.36522  4.91321  4.30187  2.68826  4.16008  4.49225  2.09956  4.09770  1.38255  2.28990  4.30920  4.51732  3.73772  4.11931  3.47120  2.77391  2.10097  4.98712  3.81565    484 l - - -
          2.68618  4.42225  2.77519  2.73123  3.46354  2.40513  3.72494  3.29354  2.67741  2.69355  4.24690  2.90347  2.73739  3.18146  2.89801  2.37887  2.77519  2.98518  4.58477  3.61503
          0.00953  5.05373  5.77608  0.61958  0.77255  0.66107  0.72629
    137   2.53416  5.38932  3.18215  2.62301  4.72455  3.51446  3.39068  4.19786  2.19596  3.44922  3.97548  2.72079  4.08521  2.45761  1.48058  2.79867  2.84085  3.77497  5.82467  4.42816    485 r - - -
          2.68618  4.42225  2.77519  2.73123  3.46354  2.40513  3.72494  3.29354  2.67741  2.69355  4.24690  2.90347  2.73739  3.18146  2.89801  2.37887  2.77519  2.98518  4.58477  3.61503
          0.00953  5.05373  5.77608  0.61958  0.77255  0.66107  0.72629
    138   2.49448  4.44743  2.95433  2.42463  3.33422  3.40136  2.44566  4.04155  2.56071  3.57468  3.93838  2.65873  3.74397  2.32026  2.98422  2.67592  2.64918  3.42859  4.06627  3.33780    486 q - - -
          2.68604  4.42192  2.77529  2.73122  3.46350  2.40517  3.72487  3.29354  2.67748  2.69346  4.24622  2.90353  2.73760  3.18150  2.89821  2.37870  2.77530  2.98512  4.58497  3.61495
          0.35158  1.47272  2.70122  0.71827  0.66864  0.66107  0.72629
    139   2.41709  4.96405  3.17310  2.71065  3.79006  2.67523  3.13439  3.08924  2.46835  3.08395  3.47095  3.13202  4.12504  2.83111  3.01729  2.62336  2.63894  2.51790  4.62554  2.97138    494 a - - -
          2.68618  4.42225  2.77519  2.73123  3.46354  2.40513  3.72494  3.29354  2.67741  2.69355  4.24690  2.90347  2.73739  3.18146  2.89801  2.37887  2.77519  2.98518  4.58477  3.61503
          0.02799  4.98757  3.87361  0.61958  0.77255  0.59173  0.80602
    140   2.22940  5.19280  3.23214  2.57833  4.06158  3.47347  3.89687  3.89714  2.67082  3.29336  4.25471  3.20599  2.11999  2.74954  2.04765  2.32431  3.12097  3.19074  5.67416  3.81527    495 r - - -
          2.68619  4.42032  2.77537  2.73087  3.46305  2.40544  3.72494  3.29344  2.67759  2.69363  4.24721  2.90352  2.73747  3.18122  2.89808  2.37918  2.77539  2.98473  4.58442  3.61451
          0.25576  1.66231  3.32510  1.29439  0.32029  0.59763  0.79876
    141   1.96925  4.28705  3.33637  2.77773  4.24594  2.76107  3.40113  3.65232  2.69061  2.96760  3.33858  2.69210  4.12774  3.11386  2.98756  1.85723  2.89724  3.01975  5.54160  4.22184    509 s - - -
          2.68618  4.42225  2.77519  2.73123  3.46354  2.40513  3.72494  3.29354  2.67741  2.69355  4.24690  2.90347  2.73739  3.18146  2.89801  2.37887  2.77519  2.98518  4.58477  3.61503
          0.02651  5.02143  3.93406  0.61958  0.77255  0.59445  0.80266
    142   2.72438  4.06665  2.88921  2.34171  3.52735  3.31653  3.42281  4.05523  2.18603  2.78352  3.21129  2.69107  3.77249  2.60036  2.53499  2.50448  3.12431  3.28565  4.57690  4.03451    510 k - - -
          2.68638  4.42245  2.77480  2.73123  3.46374  2.40527  3.72514  3.29374  2.67742  2.69349  4.24710  2.90312  2.73703  3.18136  2.89821  2.37901  2.77508  2.98524  4.58497  3.61499
          0.30628  1.34452  5.76011  0.61369  0.77947  0.63224  0.75801
    143   2.77820  5.40203  2.76879  2.50882  4.74445  2.83342  3.85975  4.22851  1.97730  3.13381  3.68808  2.23542  3.75375  2.66940  2.38860  2.68746  2.49923  3.79125  5.83626  4.42697    514 k - - -
          2.68618  4.42225  2.77519  2.73123  3.46354  2.40513  3.72494  3.29354  2.67741  2.69355  4.24690  2.90347  2.73739  3.18146  2.89801  2.37887  2.77519  2.98518  4.58477  3.61503
          0.00954  5.05236  5.77470  0.61958  0.77255  0.66450  0.72264
    144   2.79899  3.61839  4.80681  4.19752  2.12107  3.50551  4.42103  2.63831  3.59032  1.76643  2.64605  4.22471  4.45685  3.74642  3.73296  3.03410  3.02703  2.38459  4.32567  2.20260    515 l - - -
          2.68618  4.42225  2.77519  2.73123  3.46354  2.40513  3.72494  3.29354  2.67741  2.69355  4.24690  2.90347  2.73739  3.18146  2.89801  2.37887  2.77519  2.98518  4.58477  3.61503
          0.00954  5.05236  5.77470  0.61958  0.77255  0.66450  0.72264
    145   2.36961  4.39865  4.41782  3.60205  2.70629  4.03550  3.58976  2.00121  3.24389  2.20489  3.14046  3.71990  4.40467  3.38117  3.56473  3.32277  2.34283  1.89849  5.01065  3.58457    516 v - - -
          2.68618  4.42225  2.77519  2.73123  3.46354  2.40513  3.72494  3.29354  2.67741  2.69355  4.24690  2.90347  2.73739  3.18146  2.89801  2.37887  2.77519  2.98518  4.58477  3.61503
          0.00954  5.05236  5.77470  0.61958  0.77255  0.66450  0.72264
    146   2.24651  3.61945  3.33602  2.64659  4.28317  3.31821  3.95461  3.48659  2.57971  2.77296  4.13268  3.29113  3.02149  2.65908  2.62911  2.28241  2.53308  2.65432  5.57011  3.76535    517 a - - -
          2.68624  4.42232  2.77487  2.73130  3.46360  2.40519  3.72501  3.29361  2.67747  2.69361  4.24696  2.90322  2.73746  3.18132  2.89807  2.37884  2.77512  2.98525  4.58483  3.61510
          0.09923  2.78262  3.42377  0.88324  0.53348  0.59068  0.80733
    147   2.53185  4.36644  4.52044  3.92696  3.25134  4.04656  4.35857  1.97896  3.30067  2.11605  2.85216  3.37456  4.41431  3.71654  2.96510  3.01934  2.81888  1.67046  4.30209  3.79475    526 v - - -
          2.68618  4.42225  2.77519  2.73123  3.46354  2.40513  3.72494  3.29354  2.67741  2.69355  4.24690  2.90347  2.73739  3.18146  2.89801  2.37887  2.77519  2.98518  4.58477  3.61503
          0.00968  5.03864  5.76099  0.61958  0.77255  0.69779  0.68853
    148   2.42911  5.35040  3.20524  2.65575  4.67435  1.42058  3.89596  4.13334  2.27431  3.34789  4.40762  2.80388  4.10424  2.79121  2.65588  2.67478  3.16335  3.73200  5.80076  4.41973    527 g - - -
          2.68618  4.42225  2.77519  2.73123  3.46354  2.40513  3.72494  3.29354  2.67741  2.69355  4.24690  2.90347  2.73739  3.18146  2.89801  2.37887  2.77519  2.98518  4.58477  3.61503
          0.00968  5.03864  5.76099  0.61958  0.77255  0.62786  0.76300
    149   2.61867  5.40367  2.88649  2.59734  4.74534  2.96356  3.21175  4.22835  2.46135  3.70715  4.44564  3.01263  3.49892  2.64583  1.55036  2.24009  3.01097  3.79257  5.83810  4.42994    528 r - - -
          2.68631  4.42167  2.77523  2.73125  3.46339  2.40510  3.72507  3.29367  2.67736  2.69355  4.24702  2.90325  2.73739  3.18139  2.89801  2.37885  2.77532  2.98514  4.58490  3.61516
          0.21739  1.64877  5.77608  0.48842  0.95087  0.51931  0.90370
    150   2.39947  3.97526  3.03122  2.51702  4.69154  3.08674  3.60671  3.82600  2.09170  3.66444  4.41525  2.61399  4.08787  2.98837  2.84296  1.65991  2.77091  3.74733  4.65490  4.41776    535 s - - -
          2.68618  4.42225  2.77519  2.73123  3.46354  2.40513  3.72494  3.29354  2.67741  2.69355  4.24690  2.90347  2.73739  3.18146  2.89801  2.37887  2.77519  2.98518  4.58477  3.61503
          0.00924  5.08474  5.80709  0.61958  0.77255  0.57917  0.82180
    151   2.95042  3.80824  4.88540  4.27208  1.53728  3.64475  3.94026  2.40477  4.06327  1.90601  3.28460  4.26953  4.48056  3.79824  4.08154  3.15886  3.18259  2.00511  4.18990  2.96634    536 f - - -
          2.68618  4.42225  2.77519  2.73123  3.46354  2.40513  3.72494  3.29354  2.67741  2.69355  4.24690  2.90347  2.73739  3.18146  2.89801  2.37887  2.77519  2.98518  4.58477  3.61503
          0.00924  5.08474  5.80709  0.61958  0.77255  0.57917  0.82180
    152   3.07025  4.45811  4.86458  4.27586  1.27170  4.20987  4.41195  2.60339  4.09000  2.34151  3.33144  3.84187  4.57002  4.23137  4.14153  3.25956  3.30171  2.57829  4.86793  1.77602    537 f - - -
          2.68623  4.42249  2.77532  2.73127  3.46360  2.40530  3.72448  3.29360  2.67737  2.69350  4.24582  2.90355  2.73723  3.18133  2.89813  2.37877  2.77522  2.98530  4.58501  3.61501
          0.31272  1.51671  3.01369  0.89815  0.52310  0.49038  0.94776
    153   2.69861  5.34782  1.59620  2.61895  4.25746  3.68449  3.43832  4.13538  2.62006  3.46146  4.06467  2.70020  3.22071  2.97975  2.88203  2.28368  2.54670  3.52708  5.79625  4.07218    571 d - - -
          2.68604  4.42234  2.77516  2.73132  3.46363  2.40515  3.72504  3.29346  2.67750  2.69336  4.24699  2.90332  2.73749  3.18140  2.89798  2.37889  2.77519  2.98528  4.58486  3.61512
          0.21644  2.50387  2.18166  0.92490  0.50513  0.44620  1.02180
    154   2.77162  5.35367  3.14312  2.23115  4.68538  3.48276  3.55727  4.15980  2.28625  3.65188  4.00945  3.13209  1.69939  2.82751  2.42562  2.58586  2.75220  3.73727  5.79323  4.39370    578 p - - -
          2.68618  4.42225  2.77519  2.73123  3.46354  2.40513  3.72494  3.29354  2.67741  2.69355  4.24690  2.90347  2.73739  3.18146  2.89801  2.37887  2.77519  2.98518  4.58477  3.61503
          0.01014  4.99248  5.71482  0.61958  0.77255  0.67084  0.71596
    155   2.79023  5.39495  2.82994  2.06562  4.73981  3.13774  3.84568  4.22563  2.21683  3.70013  3.97392  2.43132  3.77335  2.57141  2.30050  2.23073  2.77562  3.34087  5.82774  4.41692    579 e - - -
          2.68538  4.42281  2.77496  2.73126  3.46274  2.40521  3.72528  3.29368  2.67731  2.69403  4.24616  2.90361  2.73785  3.18156  2.89747  2.37914  2.77505  2.98557  4.58337  3.61559
          0.70827  0.82331  2.68049  1.09107  0.40926  0.52157  0.90038
    156   2.65568  5.38511  2.61924  2.42466  4.72838  2.62448  3.61483  4.21306  2.35869  3.48011  3.64339  2.25071  4.04659  2.30682  2.40966  2.65909  2.80678  3.77478  5.81886  3.87804    588 n - - -
          2.68618  4.42225  2.77519  2.73123  3.46354  2.40513  3.72494  3.29354  2.67741  2.69355  4.24690  2.90347  2.73739  3.18146  2.89801  2.37887  2.77519  2.98518  4.58477  3.61503
          0.14071  5.00772  2.08287  0.61958  0.77255  0.76748  0.62396
    157   2.49035  5.18792  2.88676  2.48250  4.47518  3.62780  3.36739  3.20775  2.19665  3.26063  3.90872  3.12236  2.52603  2.94128  2.80613  2.19705  2.70618  2.85984  5.65684  4.28377    589 k - - -
          2.68618  4.42225  2.77519  2.73123  3.46354  2.40513  3.72494  3.29354  2.67741  2.69355  4.24690  2.90347  2.73739  3.18146  2.89801  2.37887  2.77519  2.98518  4.58477  3.61503
          0.01137  4.87838  5.60073  0.61958  0.77255  0.99869  0.45944
    158   2.30329  5.14144  3.01048  2.60967  4.05403  3.21435  3.24716  3.02044  2.08765  2.89612  4.20226  3.14162  3.72960  2.73754  2.59547  2.57436  2.49561  3.16897  5.62082  3.85627    590 k - - -
          2.68621  4.42228  2.77513  2.73127  3.46314  2.40516  3.72498  3.29357  2.67744  2.69349  4.24693  2.90350  2.73743  3.18150  2.89804  2.37890  2.77523  2.98522  4.58397  3.61506
          0.11275  2.27369  5.60073  0.23462  1.56481  0.38719  1.13619
    159   2.63429  5.41315  2.16342  2.14798  4.26343  3.67803  3.62202  4.24284  2.20498  3.71808  4.45404  2.43989  2.74262  2.86282  2.95306  2.31407  3.00074  3.80335  5.84629  3.47826    592 e - - -
          2.68618  4.42225  2.77519  2.73123  3.46354  2.40513  3.72494  3.29354  2.67741  2.69355  4.24690  2.90347  2.73739  3.18146  2.89801  2.37887  2.77519  2.98518  4.58477  3.61503
          0.00940  5.06715  5.78950  0.61958  0.77255  0.62676  0.76426
    160   3.24012  3.86689  5.21191  4.60685  3.04562  4.45415  4.79639  1.73833  4.40701  1.04976  3.24520  4.61648  4.77637  4.51023  4.41245  3.77649  3.47049  1.87203  5.22628  3.67239    593 l - - -
          2.68619  4.42192  2.77519  2.73120  3.46373  2.40510  3.72486  3.29355  2.67750  2.69366  4.24667  2.90341  2.73725  3.18137  2.89764  2.37893  2.77539  2.98525  4.58496  3.61522
          0.25167  1.81883  2.80873  0.97973  0.47066  0.62676  0.76426
    161   2.47120  5.40642  2.32293  2.60038  4.73661  1.60047  3.89420  4.21346  2.54145  3.70872  4.46051  2.86849  3.77888  2.88604  3.14819  2.15667  3.16721  3.79104  5.85466  4.09676    601 g - - -
          2.68625  4.42183  2.77505  2.73131  3.46361  2.40520  3.72447  3.29361  2.67738  2.69352  4.24697  2.90354  2.73747  3.18138  2.89793  2.37894  2.77527  2.98509  4.58484  3.61490
          0.16980  1.99406  3.91067  0.41154  1.08657  0.51556  0.90924
    162   2.89776  5.38497  2.41948  2.32798  4.22826  2.10240  3.86329  4.19939  2.37309  3.30959  3.99180  2.93159  3.13643  2.86600  2.56140  2.36854  3.12893  3.28888  5.82354  3.71460    604 g - - -
          2.68618  4.42225  2.77519  2.73123  3.46354  2.40513  3.72494  3.29354  2.67741  2.69355  4.24690  2.90347  2.73739  3.18146  2.89801  2.37887  2.77519  2.98518  4.58477  3.61503
          0.00955  5.05216  5.77451  0.61958  0.77255  0.66498  0.72213
    163   2.75690  4.10174  2.71230  2.70296  4.43516  1.58009  3.63350  3.86486  2.69893  2.81883  3.86513  2.87212  3.49541  2.92178  2.98261  2.82679  2.77005  3.31394  5.66349  3.89484    605 g - - -
          2.68618  4.42225  2.77519  2.73123  3.46354  2.40513  3.72494  3.29354  2.67741  2.69355  4.24690  2.90347  2.73739  3.18146  2.89801  2.37887  2.77519  2.98518  4.58477  3.61503
          0.00955  5.05216  5.77451  0.61958  0.77255  0.66498  0.72213
    164   2.29554  3.66259  4.06438  4.03572  2.66348  3.78446  3.83964  2.15993  3.55362  1.73949  3.23278  4.14177  4.43584  4.05333  3.34378  2.86024  2.65008  2.18457  4.96855  3.26873    606 l - - -
          2.68618  4.42225  2.77519  2.73123  3.46354  2.40513  3.72494  3.29354  2.67741  2.69355  4.24690  2.90347  2.73739  3.18146  2.89801  2.37887  2.77519  2.98518  4.58477  3.61503
          0.00955  5.05216  5.77451  0.61958  0.77255  0.66498  0.72213
    165   2.64852  4.05704  2.68178  1.40568  4.07613  3.70753  3.90400  3.93554  2.57620  3.49675  3.38863  3.10374  4.09894  2.90143  3.03986  2.81867  2.87192  2.61194  5.69963  3.92664    607 e - - -
          2.68618  4.42225  2.77519  2.73123  3.46354  2.40513  3.72494  3.29354  2.67741  2.69355  4.24690  2.90347  2.73739  3.18146  2.89801  2.37887  2.77519  2.98518  4.58477  3.61503
          0.00955  5.05216  5.77451  0.61958  0.77255  0.59029  0.80781
    166   1.90278  3.96629  4.83649  4.22799  3.23058  3.48741  4.45084  2.43909  4.03241  1.37909  2.99243  4.25381  4.48296  4.17997  4.07134  3.42772  2.77768  1.97586  4.96936  3.79144    608 l - - -
          2.68622  4.42176  2.77513  2.73127  3.46357  2.40516  3.72472  3.29341  2.67744  2.69358  4.24693  2.90350  2.73743  3.18150  2.89793  2.37890  2.77513  2.98522  4.58481  3.61507
          0.02389  3.88465  5.79044  1.11656  0.39661  0.62428  0.76711
    167   2.93955  3.24456  4.28374  3.70087  3.29000  4.02061  3.40778  2.90582  3.24232  2.03280  3.56425  3.60743  4.39162  3.83528  2.59660  3.29934  3.17137  2.60083  1.59272  3.31879    615 w - - -
          2.68618  4.42225  2.77519  2.73123  3.46354  2.40513  3.72494  3.29354  2.67741  2.69355  4.24690  2.90347  2.73739  3.18146  2.89801  2.37887  2.77519  2.98518  4.58477  3.61503
          0.00940  5.06810  5.79044  0.61958  0.77255  0.62428  0.76711
    168   2.80930  4.93201  3.40687  2.85086  3.19403  3.76908  3.98093  3.55856  2.42414  2.47703  3.35678  3.18412  3.34370  2.34984  2.08615  2.56807  2.78390  2.87147  4.48242  3.89671    616 r - - -
          2.68618  4.42225  2.77519  2.73123  3.46354  2.40513  3.72494  3.29354  2.67741  2.69355  4.24690  2.90347  2.73739  3.18146  2.89801  2.37887  2.77519  2.98518  4.58477  3.61503
          0.00940  5.06810  5.79044  0.61958  0.77255  0.62428  0.76711
    169   2.71102  5.11755  4.67374  4.69589  5.78644  0.24827  5.72941  5.32718  4.97988  5.01664  5.83517  4.55178  4.70253  5.13333  5.10341  3.42042  3.79659  4.49089  7.00600  6.00571    617 G - - -
          2.68618  4.42225  2.77519  2.73123  3.46354  2.40513  3.72494  3.29354  2.67741  2.69355  4.24690  2.90347  2.73739  3.18146  2.89801  2.37887  2.77519  2.98518  4.58477  3.61503
          0.00940  5.06810  5.79044  0.61958  0.77255  0.62428  0.76711
    170   2.93891  4.37513  4.56624  3.97124  1.75234  3.71378  2.97697  2.40125  3.52916  2.34204  3.49167  4.11063  4.43381  3.67823  3.56089  2.99546  3.00463  2.43156  3.55521  2.18895    618 f - - -
          2.68618  4.42225  2.77519  2.73123  3.46354  2.40513  3.72494  3.29354  2.67741  2.69355  4.24690  2.90347  2.73739  3.18146  2.89801  2.37887  2.77519  2.98518  4.58477  3.61503
          0.00940  5.06810  5.79044  0.61958  0.77255  0.62428  0.76711
    171   2.92261  3.61101  3.41425  3.07860  2.12499  3.85831  2.64853  3.28265  2.78720  2.82757  3.85277  3.52630  4.24085  3.36656  2.50975  2.55425  2.86871  3.04044  5.32073  2.27659    619 f - - -
          2.68618  4.42225  2.77519  2.73123  3.46354  2.40513  3.72494  3.29354  2.67741  2.69355  4.24690  2.90347  2.73739  3.18146  2.89801  2.37887  2.77519  2.98518  4.58477  3.61503
          0.00940  5.06810  5.79044  0.61958  0.77255  0.62428  0.76711
    172   2.35048  4.94590  3.43836  2.87831  4.14095  3.78974  2.94463  3.26651  2.86226  2.64833  3.73456  3.37251  4.17669  1.51203  3.30051  2.41520  2.91618  3.10875  5.48032  3.54525    620 q - - -
          2.68618  4.42225  2.77519  2.73123  3.46354  2.40513  3.72494  3.29354  2.67741  2.69355  4.24690  2.90347  2.73739  3.18146  2.89801  2.37887  2.77519  2.98518  4.58477  3.61503
          0.00940  5.06810  5.79044  0.61958  0.77255  0.62428  0.76711
    173   2.53717  5.37852  2.89322  2.63425  4.70677  3.39267  3.64857  4.17666  2.65573  3.68199  4.43665  2.79772  4.10069  2.86371  2.97258  1.19036  2.65883  3.76288  5.83521  4.43799    621 s - - -
          2.68618  4.42225  2.77519  2.73123  3.46354  2.40513  3.72494  3.29354  2.67741  2.69355  4.24690  2.90347  2.73739  3.18146  2.89801  2.37887  2.77519  2.98518  4.58477  3.61503
          0.00940  5.06810  5.79044  0.61958  0.77255  0.62428  0.76711
    174   2.63064  3.76595  4.91724  4.30331  2.64453  4.13161  4.46614  2.14397  4.09079  1.76131  2.90592  4.29166  4.49359  4.22290  3.73114  3.44328  3.19198  1.38151  4.95967  3.49960    622 v - - -
          2.68618  4.42225  2.77519  2.73123  3.46354  2.40513  3.72494  3.29354  2.67741  2.69355  4.24690  2.90347  2.73739  3.18146  2.89801  2.37887  2.77519  2.98518  4.58477  3.61503
          0.00940  5.06810  5.79044  0.61958  0.77255  0.62428  0.76711
    175   2.81120  5.28514  3.26474  2.70159  4.57687  3.48960  3.91723  4.01802  2.10117  3.37386  3.58188  3.08784  4.12572  2.77297  1.32964  2.78398  3.02629  2.96300  5.74628  4.38448    624 r - - -
          2.68618  4.42225  2.77519  2.73123  3.46354  2.40513  3.72494  3.29354  2.67741  2.69355  4.24690  2.90347  2.73739  3.18146  2.89801  2.37887  2.77519  2.98518  4.58477  3.61503
          0.00940  5.06810  5.79044  0.61958  0.77255  0.62428  0.76711
    176   2.15694  3.78299  3.45771  2.96254  3.50940  3.88324  3.55043  2.80851  3.12267  2.52776  3.30053  3.38537  1.92621  2.91390  3.49585  2.84235  3.01987  2.67970  5.26937  3.40660    625 p - - -
          2.68618  4.42225  2.77519  2.73123  3.46354  2.40513  3.72494  3.29354  2.67741  2.69355  4.24690  2.90347  2.73739  3.18146  2.89801  2.37887  2.77519  2.98518  4.58477  3.61503
          0.00940  5.06810  5.79044  0.61958  0.77255  0.62428  0.76711
    177   2.24283  3.22869  3.55381  2.86778  4.00107  2.74358  4.05937  3.37976  2.85730  2.39921  3.92325  3.09678  4.21377  3.12948  3.38220  2.46386  1.84509  2.73163  5.38550  4.11411    626 t - - -
          2.68618  4.42225  2.77519  2.73123  3.46354  2.40513  3.72494  3.29354  2.67741  2.69355  4.24690  2.90347  2.73739  3.18146  2.89801  2.37887  2.77519  2.98518  4.58477  3.61503
          0.00940  5.06810  5.79044  0.61958  0.77255  0.62428  0.76711
    178   2.49899  5.36689  2.77681  2.01028  3.51275  3.48433  3.87585  3.64064  2.48655  3.66360  3.67114  3.04561  3.34373  1.93278  2.83600  2.69772  2.74463  3.74673  3.83463  4.41317    627 q - - -
          2.68607  4.42233  2.77527  2.73123  3.46362  2.40501  3.72502  3.29362  2.67732  2.69349  4.24698  2.90342  2.73747  3.18138  2.89809  2.37895  2.77527  2.98504  4.58485  3.61511
          0.13263  2.55495  3.06798  0.84448  0.56173  0.62428  0.76711
    179   2.31206  5.38475  2.52255  2.40321  4.72506  2.55318  3.47129  3.58011  2.35450  3.32761  4.03524  2.52982  3.68993  2.73642  2.59184  2.30309  3.11659  3.77283  4.85133  4.41223    633 s - - -
          2.68618  4.42225  2.77519  2.73123  3.46354  2.40513  3.72494  3.29354  2.67741  2.69355  4.24690  2.90347  2.73739  3.18146  2.89801  2.37887  2.77519  2.98518  4.58477  3.61503
          0.00982  5.02367  5.74601  0.61958  0.77255  0.66480  0.72232
    180   2.91182  5.36677  3.01899  2.61954  4.69263  1.40051  3.87645  4.16213  2.38582  3.66227  4.41481  2.79699  4.08198  2.78392  2.39015  2.69121  3.00069  3.54031  5.81022  4.09122    634 g - - -
          2.68618  4.42225  2.77519  2.73123  3.46354  2.40513  3.72494  3.29354  2.67741  2.69355  4.24690  2.90347  2.73739  3.18146  2.89801  2.37887  2.77519  2.98518  4.58477  3.61503
          0.00968  5.03846  5.76081  0.61958  0.77255  0.56433  0.84104
    181   2.83154  4.37959  4.54328  3.53399  3.26816  4.06268  4.37522  2.54478  3.52079  1.27203  2.70326  4.09851  3.01816  4.00214  3.61379  3.00542  2.83082  2.27444  4.99462  3.30453    635 l - - -
          2.68620  4.42174  2.77522  2.73126  3.46356  2.40515  3.72497  3.29356  2.67743  2.69357  4.24692  2.90349  2.73719  3.18149  2.89803  2.37889  2.77514  2.98521  4.58479  3.61506
          0.07242  2.70603  5.79044  0.27395  1.42866  0.62428  0.76711
    182   2.33320  3.95054  4.65087  4.05137  2.95523  3.70562  4.00088  2.62213  3.88842  1.71602  2.35703  3.76218  4.44497  3.71244  3.39361  3.05441  2.39056  2.13970  4.97530  3.27121    658 l - - -
          2.68618  4.42225  2.77519  2.73123  3.46354  2.40513  3.72494  3.29354  2.67741  2.69355  4.24690  2.90347  2.73739  3.18146  2.89801  2.37887  2.77519  2.98518  4.58477  3.61503
          0.00940  5.06810  5.79044  0.61958  0.77255  0.62428  0.76711
    183   3.18920  4.01961  5.14915  4.54410  3.13094  4.39641  4.73999  2.05967  4.34477  0.94549  2.90984  4.55482  4.72800  4.45900  4.35689  3.42246  3.42051  1.93895  5.18890  4.03374    659 l - - -
          2.68618  4.42225  2.77519  2.73123  3.46354  2.40513  3.72494  3.29354  2.67741  2.69355  4.24690  2.90347  2.73739  3.18146  2.89801  2.37887  2.77519  2.98518  4.58477  3.61503
          0.00940  5.06810  5.79044  0.61958  0.77255  0.62428  0.76711
    184   2.80303  3.84854  3.53411  2.84214  3.69017  3.82315  4.05628  3.41225  2.95137  2.86361  3.95277  1.12327  4.21173  2.99137  3.36858  3.04851  2.99386  2.77591  5.41297  4.13697    660 n - - -
          2.68618  4.42225  2.77519  2.73123  3.46354  2.40513  3.72494  3.29354  2.67741  2.69355  4.24690  2.90347  2.73739  3.18146  2.89801  2.37887  2.77519  2.98518  4.58477  3.61503
          0.00940  5.06810  5.79044  0.61958  0.77255  0.62428  0.76711
    185   2.64951  3.98753  4.87960  4.26615  2.59908  4.10908  4.44134  1.94029  4.05695  1.90198  3.11474  4.26275  4.47296  3.78109  3.77208  3.20559  3.00392  1.48625  4.94290  3.29190    661 v - - -
          2.68618  4.42225  2.77519  2.73123  3.46354  2.40513  3.72494  3.29354  2.67741  2.69355  4.24690  2.90347  2.73739  3.18146  2.89801  2.37887  2.77519  2.98518  4.58477  3.61503
          0.00940  5.06810  5.79044  0.61958  0.77255  0.62428  0.76711
    186   3.22469  6.38059  0.68292  2.57043  5.68842  3.37649  4.47185  5.25371  3.56778  4.70100  5.56186  1.87545  4.52624  3.64142  4.23184  3.13288  3.99093  4.77588  6.84954  5.27289    662 D - - -
          2.68618  4.42225  2.77519  2.73123  3.46354  2.40513  3.72494  3.29354  2.67741  2.69355  4.24690  2.90347  2.73739  3.18146  2.89801  2.37887  2.77519  2.98518  4.58477  3.61503
          0.00940  5.06810  5.79044  0.61958  0.77255  0.62428  0.76711
    187   2.47469  4.37536  4.56406  3.96917  3.24369  4.06603  4.37995  2.22046  3.82206  1.85641  2.86407  4.10954  3.38753  3.38993  3.37077  3.01600  2.21762  1.85583  4.99094  3.80543    663 v - - -
          2.68618  4.42225  2.77519  2.73123  3.46354  2.40513  3.72494  3.29354  2.67741  2.69355  4.24690  2.90347  2.73739  3.18146  2.89801  2.37887  2.77519  2.98518  4.58477  3.61503
          0.02389  5.06810  4.05605  0.61958  0.77255  0.62428  0.76711
    188   1.40487  3.00670  3.99443  3.44933  3.98851  3.47971  3.81246  3.35466  3.39945  3.06800  3.95337  3.77708  4.31711  3.69144  3.73523  1.82079  2.29663  2.49289  5.42920  4.20482    664 a - - -
          2.68618  4.42225  2.77519  2.73123  3.46354  2.40513  3.72494  3.29354  2.67741  2.69355  4.24690  2.90347  2.73739  3.18146  2.89801  2.37887  2.77519  2.98518  4.58477  3.61503
          0.00953  5.05373  5.77608  0.61958  0.77255  0.66107  0.72629
    189   1.85696  3.22928  3.06732  2.94153  3.31579  3.80770  2.72996  3.42433  2.92124  2.97473  3.67605  2.65580  3.81464  3.25348  3.34467  2.77004  2.33359  3.03632  5.41068  3.21636    665 a - - -
          2.68618  4.42225  2.77519  2.73123  3.46354  2.40513  3.72494  3.29354  2.67741  2.69355  4.24690  2.90347  2.73739  3.18146  2.89801  2.37887  2.77519  2.98518  4.58477  3.61503
          0.00953  5.05373  5.77608  0.61958  0.77255  0.66107  0.72629
    190   2.32755  4.42797  3.30782  2.74983  3.87746  2.65328  3.66856  3.36619  2.52836  3.35877  4.17204  3.02893  3.76201  2.95379  2.92129  2.07583  2.02127  2.88886  5.60455  4.27038    666 t - - -
          2.68618  4.42225  2.77519  2.73123  3.46354  2.40513  3.72494  3.29354  2.67741  2.69355  4.24690  2.90347  2.73739  3.18146  2.89801  2.37887  2.77519  2.98518  4.58477  3.61503
          0.00953  5.05373  5.77608  0.61958  0.77255  0.66107  0.72629
    191   1.54215  3.91640  4.40147  3.81442  3.51044  3.73871  4.33901  2.45587  3.69361  2.38952  3.25221  3.64881  3.60052  3.91229  3.87169  2.89134  2.46371  1.82663  5.01885  3.82730    667 a - - -
          2.68618  4.42225  2.77519  2.73123  3.46354  2.40513  3.72494  3.29354  2.67741  2.69355  4.24690  2.90347  2.73739  3.18146  2.89801  2.37887  2.77519  2.98518  4.58477  3.61503
          0.00953  5.05373  5.77608  0.61958  0.77255  0.66107  0.72629
    192   2.79123  3.85589  4.85712  4.24628  1.23009  3.67208  4.44254  2.63113  4.04363  2.40655  2.45627  4.25686  4.47566  4.18439  4.07112  3.42207  3.17992  2.09947  4.94968  3.24772    668 f - - -
          2.68618  4.42225  2.77519  2.73123  3.46354  2.40513  3.72494  3.29354  2.67741  2.69355  4.24690  2.90347  2.73739  3.18146  2.89801  2.37887  2.77519  2.98518  4.58477  3.61503
          0.00953  5.05373  5.77608  0.61958  0.77255  0.59344  0.80390
    193   2.70204  4.34881  4.70108  4.09874  2.94845  4.08560  3.45034  2.60193  3.58275  1.84781  3.07918  4.17876  3.95298  4.09495  3.07332  3.38759  2.87545  2.06698  3.71000  1.90253    669 l - - -
          2.68624  4.42231  2.77515  2.73129  3.46360  2.40511  3.72500  3.29360  2.67727  2.69361  4.24696  2.90325  2.73735  3.18152  2.89807  2.37878  2.77525  2.98524  4.58483  3.61509
          0.07604  2.89946  4.00799  0.88725  0.53066  0.62428  0.76711
    194   2.04469  5.39677  3.04527  2.09646  4.73686  3.30142  3.86123  3.39177  1.98454  3.47061  4.43877  3.14310  3.60718  2.36714  2.63128  2.46695  2.87433  3.78474  5.83241  4.42457    677 k - - -
          2.68618  4.42225  2.77519  2.73123  3.46354  2.40513  3.72494  3.29354  2.67741  2.69355  4.24690  2.90347  2.73739  3.18146  2.89801  2.37887  2.77519  2.98518  4.58477  3.61503
          0.00954  5.05287  5.77521  0.61958  0.77255  0.59170  0.80606
    195   2.25122  5.44583  2.66121  2.26081  4.78325  3.69319  3.90069  4.26699  2.46090  3.74825  4.49116  2.79528  1.62375  2.85465  3.14529  2.52204  2.92642  3.83289  5.88244  4.47051    678 p - - -
          2.68618  4.42225  2.77519  2.73123  3.46354  2.40513  3.72494  3.29354  2.67741  2.69355  4.24690  2.90347  2.73739  3.18146  2.89801  2.37887  2.77519  2.98518  4.58477  3.61503
          0.00940  5.06810  5.79044  0.61958  0.77255  0.62428  0.76711
    196   2.58454  5.14529  2.98388  2.55148  4.39315  1.93680  3.93556  2.97956  2.53582  3.00564  2.57273  2.92319  4.12421  2.76762  3.08232  2.83468  2.88873  3.03367  5.64099  4.29773    679 g - - -
          2.68625  4.42232  2.77507  2.73120  3.46361  2.40513  3.72502  3.29327  2.67748  2.69362  4.24597  2.90354  2.73747  3.18154  2.89808  2.37894  2.77527  2.98481  4.58484  3.61510
          0.18139  1.81502  5.79044  0.20947  1.66609  0.62428  0.76711
    197   2.90822  5.38857  2.79777  2.52597  4.72093  3.32964  3.87456  4.19815  2.46267  3.68845  4.09255  2.39028  1.75552  2.97532  2.96867  2.11684  2.80044  3.77243  5.82895  3.98663    683 p - - -
          2.68618  4.42225  2.77519  2.73123  3.46354  2.40513  3.72494  3.29354  2.67741  2.69355  4.24690  2.90347  2.73739  3.18146  2.89801  2.37887  2.77519  2.98518  4.58477  3.61503
          0.00940  5.06810  5.79044  0.61958  0.77255  0.62428  0.76711
    198   2.51534  3.66973  5.24063  4.65409  3.71352  4.52053  4.90445  1.90362  4.47143  1.30110  3.12761  4.67705  4.85132  4.61432  4.50480  3.85015  3.49791  1.38518  5.36750  4.19383    684 l - - -
          2.68618  4.42225  2.77519  2.73123  3.46354  2.40513  3.72494  3.29354  2.67741  2.69355  4.24690  2.90347  2.73739  3.18146  2.89801  2.37887  2.77519  2.98518  4.58477  3.61503
          0.00940  5.06810  5.79044  0.61958  0.77255  0.62428  0.76711
    199   2.33810  4.57969  2.91578  2.89845  3.70594  3.61762  4.20400  2.00059  3.11697  1.72397  3.68652  3.72857  4.31601  3.58722  3.62143  3.03737  2.81043  2.34594  5.17072  3.40334    685 l - - -
          2.68618  4.42225  2.77519  2.73123  3.46354  2.40513  3.72494  3.29354  2.67741  2.69355  4.24690  2.90347  2.73739  3.18146  2.89801  2.37887  2.77519  2.98518  4.58477  3.61503
          0.00940  5.06810  5.79044  0.61958  0.77255  0.62428  0.76711
    200   2.73838  5.44129  1.72649  1.92949  4.78576  3.43426  3.88239  4.27324  2.14218  3.74624  4.48306  2.78973  4.08575  2.44113  2.98942  2.68069  2.80963  3.83179  5.87327  4.45946    686 d - - -
          2.68618  4.42225  2.77519  2.73123  3.46354  2.40513  3.72494  3.29354  2.67741  2.69355  4.24690  2.90347  2.73739  3.18146  2.89801  2.37887  2.77519  2.98518  4.58477  3.61503
          0.00940  5.06810  5.79044  0.61958  0.77255  0.62428  0.76711
    201   2.81044  3.96319  4.88044  4.26682  1.90748  4.10826  4.04947  2.33474  4.05718  1.92346  2.71720  4.26250  4.47219  3.75517  3.51226  3.41847  3.00695  2.11601  4.26675  2.35278    687 f - - -
          2.68618  4.42225  2.77519  2.73123  3.46354  2.40513  3.72494  3.29354  2.67741  2.69355  4.24690  2.90347  2.73739  3.18146  2.89801  2.37887  2.77519  2.98518  4.58477  3.61503
          0.00940  5.06810  5.79044  0.61958  0.77255  0.62428  0.76711
    202   2.50688  3.14947  4.94503  4.33426  3.23197  4.16963  4.50906  1.80088  4.12563  1.53512  2.92176  4.32784  4.52959  4.26075  4.14089  3.08526  3.22253  1.76741  5.00286  3.82655    688 l - - -
          2.68618  4.42225  2.77519  2.73123  3.46354  2.40513  3.72494  3.29354  2.67741  2.69355  4.24690  2.90347  2.73739  3.18146  2.89801  2.37887  2.77519  2.98518  4.58477  3.61503
          0.00940  5.06810  5.79044  0.61958  0.77255  0.62428  0.76711
    203   2.11172  3.13227  2.97789  2.30221  3.78705  3.71402  3.41674  3.94570  2.08687  2.88524  3.74981  3.21605  3.81357  2.60689  2.65856  2.83113  3.01185  3.42365  4.15410  3.94549    689 k - - -
          2.68618  4.42225  2.77519  2.73123  3.46354  2.40513  3.72494  3.29354  2.67741  2.69355  4.24690  2.90347  2.73739  3.18146  2.89801  2.37887  2.77519  2.98518  4.58477  3.61503
          0.00940  5.06810  5.79044  0.61958  0.77255  0.62428  0.76711
    204   2.34819  5.40108  2.61727  1.97719  4.74028  3.41611  3.86805  3.56217  1.87870  3.40910  3.53111  3.00448  4.07373  2.60134  2.59386  2.76013  3.01397  3.58614  5.83729  3.72902    690 k - - -
          2.68618  4.42225  2.77519  2.73123  3.46354  2.40513  3.72494  3.29354  2.67741  2.69355  4.24690  2.90347  2.73739  3.18146  2.89801  2.37887  2.77519  2.98518  4.58477  3.61503
          0.00940  5.06810  5.79044  0.61958  0.77255  0.62428  0.76711
    205   2.26137  3.44490  4.32272  3.51902  2.85249  4.02496  3.58440  2.09124  2.89637  1.85079  3.31323  3.97592  4.39557  3.38004  2.82655  3.16563  2.88048  2.35432  5.04263  3.84722    691 l - - -
          2.68618  4.42225  2.77519  2.73123  3.46354  2.40513  3.72494  3.29354  2.67741  2.69355  4.24690  2.90347  2.73739  3.18146  2.89801  2.37887  2.77519  2.98518  4.58477  3.61503
          0.00940  5.06810  5.79044  0.61958  0.77255  0.62428  0.76711
    206   2.66664  3.12749  4.56021  3.70756  2.68029  3.42521  4.37888  2.45283  3.51059  1.48033  3.29579  3.67217  3.95674  3.66651  3.41467  3.03253  2.74036  2.24988  4.99133  3.52046    692 l - - -
          2.68618  4.42225  2.77519  2.73123  3.46354  2.40513  3.72494  3.29354  2.67741  2.69355  4.24690  2.90347  2.73739  3.18146  2.89801  2.37887  2.77519  2.98518  4.58477  3.61503
          0.00940  5.06810  5.79044  0.61958  0.77255  0.62428  0.76711
    207   2.78499  5.37174  2.70648  2.53428  3.21472  2.07753  3.37861  3.86056  2.40829  3.25908  3.89182  2.52798  3.74861  2.77454  2.28666  2.76494  3.13617  3.52931  5.81537  4.41558    693 g - - -
          2.68608  4.42234  2.77510  2.73132  3.46327  2.40515  3.72456  3.29363  2.67734  2.69364  4.24699  2.90356  2.73749  3.18142  2.89779  2.37896  2.77520  2.98527  4.58486  3.61512
          0.14267  2.44476  3.07456  0.86424  0.54710  0.62428  0.76711
    208   2.65088  3.87024  2.80506  2.48009  3.80045  2.72290  3.61470  3.53112  2.00696  2.98970  3.67631  2.78296  3.26160  2.78308  2.76344  2.67627  2.88165  3.11858  5.75100  4.36655    701 k - - -
          2.68618  4.42225  2.77519  2.73123  3.46354  2.40513  3.72494  3.29354  2.67741  2.69355  4.24690  2.90347  2.73739  3.18146  2.89801  2.37887  2.77519  2.98518  4.58477  3.61503
          0.07493  5.02398  2.72403  0.61958  0.77255  0.73171  0.65602
    209   2.50015  5.36012  2.87947  2.45793  4.70118  3.11706  3.82175  4.18429  2.20981  3.66367  4.02691  2.67159  3.51856  2.60847  1.82961  2.49281  2.82111  3.49403  5.79518  3.95175    702 r - - -
          2.68618  4.42225  2.77519  2.73123  3.46354  2.40513  3.72494  3.29354  2.67741  2.69355  4.24690  2.90347  2.73739  3.18146  2.89801  2.37887  2.77519  2.98518  4.58477  3.61503
          0.16181  4.95954  1.94926  0.61958  0.77255  0.86358  0.54758
    210   2.68788  5.26827  2.40339  2.30051  4.07774  2.99712  3.56584  4.06890  2.33885  2.92685  3.37124  2.63312  3.97497  2.78423  2.36937  2.46918  2.91318  3.46452  5.71184  3.90677    703 e - - -
          2.68618  4.42225  2.77519  2.73123  3.46354  2.40513  3.72494  3.29354  2.67741  2.69355  4.24690  2.90347  2.73739  3.18146  2.89801  2.37887  2.77519  2.98518  4.58477  3.61503
          0.02674  4.80991  4.00454  0.61958  0.77255  1.09304  0.40826
    211   2.63829  4.58813  3.32985  2.64600  3.26158  2.98070  4.00108  2.72314  2.98422  2.39954  3.44230  3.45227  2.60824  3.11308  2.86530  2.84001  2.89331  2.27507  4.13299  3.65651    704 v - - -
          2.68618  4.42225  2.77519  2.73123  3.46354  2.40513  3.72494  3.29354  2.67741  2.69355  4.24690  2.90347  2.73739  3.18146  2.89801  2.37887  2.77519  2.98518  4.58477  3.61503
          0.01236  4.79553  5.51787  0.61958  0.77255  1.05832  0.42624
    212   2.44847  5.30611  2.62306  2.01228  4.64885  3.22256  3.10424  3.80489  2.31611  3.37491  3.74206  2.79082  3.21960  2.53514  2.57557  2.57658  2.89542  3.69550  5.74018  4.33064    705 e - - -
          2.68618  4.42225  2.77519  2.73123  3.46354  2.40513  3.72494  3.29354  2.67741  2.69355  4.24690  2.90347  2.73739  3.18146  2.89801  2.37887  2.77519  2.98518  4.58477  3.61503
          0.13468  4.80991  2.13827  0.61958  0.77255  0.83204  0.57121
    213   2.57739  4.27906  2.33095  2.32582  4.32268  3.01354  3.80466  3.29089  2.50785  2.75484  3.75396  3.11840  3.99622  2.52774  2.91794  2.40183  2.76983  3.04392  4.38025  4.19860    706 e - - -
          2.68648  4.42123  2.77458  2.73169  3.46379  2.40533  3.72575  3.29379  2.67752  2.69242  4.24596  2.90345  2.73776  3.18099  2.89743  2.37897  2.77556  2.98532  4.58416  3.61584
          0.77878  0.62188  5.49641  1.48790  0.25598  0.52300  0.89830
    214   2.40783  4.20426  2.71002  2.51011  3.80417  3.65689  3.38069  3.30757  2.28328  3.18150  4.34544  2.89094  2.94770  2.60534  2.33299  2.57686  2.86258  3.12051  5.74918  4.35953    730 k - - -
          2.68618  4.42225  2.77519  2.73123  3.46354  2.40513  3.72494  3.29354  2.67741  2.69355  4.24690  2.90347  2.73739  3.18146  2.89801  2.37887  2.77519  2.98518  4.58477  3.61503
          0.29690  4.98251  1.38621  0.61958  0.77255  0.81949  0.58099
    215   2.41497  5.22920  2.76874  2.31335  4.55651  2.50292  3.06138  3.73333  2.39134  3.34456  3.54658  2.75704  3.93540  2.73268  2.42201  2.54957  2.72467  3.61026  5.67262  4.27269    731 e - - -
          2.68618  4.42225  2.77519  2.73123  3.46354  2.40513  3.72494  3.29354  2.67741  2.69355  4.24690  2.90347  2.73739  3.18146  2.89801  2.37887  2.77519  2.98518  4.58477  3.61503
          0.01361  4.69923  5.42158  0.61958  0.77255  0.76262  0.62819
    216   2.47616  5.31607  2.93342  2.22364  4.65569  2.92058  3.78184  4.13781  2.26864  3.38921  3.93198  2.83823  3.13245  2.40819  2.39729  2.39952  2.78460  3.24679  5.75202  4.34440    732 e - - -
          2.68618  4.42225  2.77519  2.73123  3.46354  2.40513  3.72494  3.29354  2.67741  2.69355  4.24690  2.90347  2.73739  3.18146  2.89801  2.37887  2.77519  2.98518  4.58477  3.61503
          0.01163  4.85623  5.57858  0.61958  0.77255  1.03092  0.44111
    217   2.84146  4.23921  4.66122  4.05568  2.87262  3.34504  4.31718  2.38899  3.87108  1.16985  2.94575  3.69507  3.88344  4.02867  3.92963  3.29921  3.07356  2.48703  3.84842  3.01051    733 l - - -
          2.68618  4.42225  2.77519  2.73123  3.46354  2.40513  3.72494  3.29354  2.67741  2.69355  4.24690  2.90347  2.73739  3.18146  2.89801  2.37887  2.77519  2.98518  4.58477  3.61503
          0.01163  4.85623  5.57858  0.61958  0.77255  1.03092  0.44111
    218   2.81965  5.29566  2.39778  2.44049  4.62630  2.80680  3.57933  4.10229  2.44640  3.36878  4.34021  2.50146  3.74401  2.88848  2.92426  2.16802  2.09892  3.46653  5.73705  3.80754    734 t - - -
          2.68618  4.42225  2.77519  2.73123  3.46354  2.40513  3.72494  3.29354  2.67741  2.69355  4.24690  2.90347  2.73739  3.18146  2.89801  2.37887  2.77519  2.98518  4.58477  3.61503
          0.03070  4.85623  3.79612  0.61958  0.77255  1.03092  0.44111
    219   2.38718  5.30319  2.43156  2.08351  4.64027  3.32771  3.44055  3.66866  2.51408  3.18018  4.34598  2.90777  2.67224  2.65905  2.68733  2.34812  3.04277  3.47900  5.74068  4.33456    735 e - - -
          2.68621  4.42228  2.77522  2.73116  3.46356  2.40515  3.72497  3.29357  2.67743  2.69357  4.24657  2.90349  2.73742  3.18149  2.89788  2.37882  2.77522  2.98521  4.58479  3.61506
          0.09403  2.45464  5.55972  0.27050  1.43969  0.38836  1.13373
    220   2.70916  5.40938  2.36986  2.32281  4.22267  3.13090  3.31806  4.24018  2.11154  3.71459  4.01878  2.88879  4.06636  2.48417  1.98902  2.46739  3.13025  3.79995  5.84212  4.00136    737 r - - -
          2.68618  4.42225  2.77519  2.73123  3.46354  2.40513  3.72494  3.29354  2.67741  2.69355  4.24690  2.90347  2.73739  3.18146  2.89801  2.37887  2.77519  2.98518  4.58477  3.61503
          0.00951  5.05595  5.77829  0.61958  0.77255  0.65553  0.73224
    221   2.49081  5.40887  2.11137  1.92008  4.75344  3.16533  3.65681  3.86769  2.43766  3.44070  4.44968  2.68794  4.06663  2.29445  2.95221  2.50439  2.90954  3.60631  5.84184  4.43114    738 e - - -
          2.68618  4.42225  2.77519  2.73123  3.46354  2.40513  3.72494  3.29354  2.67741  2.69355  4.24690  2.90347  2.73739  3.18146  2.89801  2.37887  2.77519  2.98518  4.58477  3.61503
          0.00951  5.05595  5.77829  0.61958  0.77255  0.65553  0.73224
    222   2.17815  3.89246  4.62945  4.03078  3.25340  3.70820  3.83317  2.15890  3.35624  1.74109  3.08877  4.14003  4.43680  3.76407  2.53709  3.36898  2.99477  2.12994  3.89346  3.53739    739 l - - -
          2.68618  4.42225  2.77519  2.73123  3.46354  2.40513  3.72494  3.29354  2.67741  2.69355  4.24690  2.90347  2.73739  3.18146  2.89801  2.37887  2.77519  2.98518  4.58477  3.61503
          0.00951  5.05595  5.77829  0.61958  0.77255  0.65553  0.73224
    223   2.48936  5.39391  2.93827  2.51782  4.73224  3.14965  3.36939  4.21338  1.91503  3.35505  3.48814  2.79956  3.40978  2.84207  1.87368  2.78134  3.13073  3.78093  5.83058  3.57238    740 r - - -
          2.68622  4.42229  2.77513  2.73127  3.46334  2.40516  3.72498  3.29358  2.67733  2.69358  4.24693  2.90350  2.73730  3.18150  2.89804  2.37890  2.77523  2.98507  4.58481  3.61507
          0.06358  2.83859  5.77829  0.55414  0.85464  0.52310  0.89815
    224   2.26748  5.39752  2.78097  2.30663  3.87666  3.68953  3.41982  3.61255  2.02472  3.42706  3.52788  2.94378  3.82287  2.54466  2.25314  2.76632  2.81651  3.57108  5.83647  3.95344    744 k - - -
          2.68618  4.42225  2.77519  2.73123  3.46354  2.40513  3.72494  3.29354  2.67741  2.69355  4.24690  2.90347  2.73739  3.18146  2.89801  2.37887  2.77519  2.98518  4.58477  3.61503
          0.00924  5.08474  5.80709  0.61958  0.77255  0.57917  0.82180
    225   1.92949  3.39937  5.14917  4.55533  3.65093  4.42033  4.78898  1.72422  4.36635  1.41721  3.22072  4.57383  4.76179  4.50923  4.39793  3.74383  3.42481  1.80082  5.26711  4.09195    745 l - - -
          2.68618  4.42225  2.77519  2.73123  3.46354  2.40513  3.72494  3.29354  2.67741  2.69355  4.24690  2.90347  2.73739  3.18146  2.89801  2.37887  2.77519  2.98518  4.58477  3.61503
          0.00924  5.08474  5.80709  0.61958  0.77255  0.57917  0.82180
    226   2.60866  5.42019  3.01727  1.89304  4.76447  3.31894  3.43238  3.88399  2.20153  3.21687  4.03027  2.45742  3.79168  2.68257  2.44747  2.30385  2.87254  3.81040  5.85334  4.44288    746 e - - -
          2.68618  4.42225  2.77519  2.73123  3.46354  2.40513  3.72494  3.29354  2.67741  2.69355  4.24690  2.90347  2.73739  3.18146  2.89801  2.37887  2.77519  2.98518  4.58477  3.61503
          0.00924  5.08474  5.80709  0.61958  0.77255  0.57917  0.82180
    227   2.64210  5.42204  2.86117  2.29691  4.76655  3.26225  3.87419  4.25155  1.57553  3.72670  3.82556  3.15528  3.56106  2.64026  2.03875  2.52991  3.14512  3.81242  5.85469  4.44487    747 k - - -
          2.68618  4.42225  2.77519  2.73123  3.46354  2.40513  3.72494  3.29354  2.67741  2.69355  4.24690  2.90347  2.73739  3.18146  2.89801  2.37887  2.77519  2.98518  4.58477  3.61503
          0.00924  5.08474  5.80709  0.61958  0.77255  0.57917  0.82180
    228   1.96594  4.86890  3.47479  2.32543  2.90402  3.79702  3.74461  2.85938  2.73258  2.59665  3.62194  2.93911  4.17661  2.71524  3.02327  2.90398  2.74123  2.57358  5.38248  4.14510    748 a - - -
          2.68621  4.42228  2.77522  2.73126  3.46356  2.40507  3.72497  3.29357  2.67743  2.69348  4.24652  2.90349  2.73742  3.18149  2.89803  2.37889  2.77510  2.98521  4.58479  3.61506
          0.05540  2.97822  5.80709  0.46328  0.99214  0.49038  0.94776
    229   2.74982  3.99598  4.91567  4.30270  2.80012  4.14847  4.48071  2.02890  3.77927  1.03063  3.25068  4.30156  4.50998  4.22922  4.11240  3.45909  2.90823  2.49243  4.37808  3.80421    753 l - - -
          2.68618  4.42225  2.77519  2.73123  3.46354  2.40513  3.72494  3.29354  2.67741  2.69355  4.24690  2.90347  2.73739  3.18146  2.89801  2.37887  2.77519  2.98518  4.58477  3.61503
          0.00907  5.10318  5.82553  0.61958  0.77255  0.52574  0.89433
    230   2.63827  5.33522  3.21887  2.46935  4.64142  3.71652  3.90607  3.79746  1.39157  3.19168  3.95410  3.03779  4.10858  2.89881  2.08480  2.81850  3.00904  3.23628  5.79098  3.99599    754 k - - -
          2.68626  4.42179  2.77516  2.73131  3.46362  2.40520  3.72502  3.29362  2.67739  2.69363  4.24697  2.90342  2.73747  3.18154  2.89781  2.37887  2.77505  2.98509  4.58485  3.61479
          0.10985  2.49126  3.85260  0.75564  0.63433  0.52574  0.89433
    231   2.67620  5.39073  3.01226  2.62155  4.72139  1.69142  3.28060  4.19688  2.32120  3.23212  4.43602  2.23677  4.08789  2.98519  2.87349  2.45801  2.89223  3.77378  5.83252  4.43089    785 g - - -
          2.68618  4.42225  2.77519  2.73123  3.46354  2.40513  3.72494  3.29354  2.67741  2.69355  4.24690  2.90347  2.73739  3.18146  2.89801  2.37887  2.77519  2.98518  4.58477  3.61503
          0.00924  5.08474  5.80709  0.61958  0.77255  0.57917  0.82180
    232   2.81312  3.57266  4.74307  4.13893  3.24351  4.10024  4.42460  1.94037  3.14868  1.49059  3.27811  3.49152  4.46559  4.12330  3.38138  3.40384  2.87794  1.83839  4.97275  3.79247    786 l - - -
          2.68625  4.42171  2.77516  2.73130  3.46350  2.40523  3.72512  3.29353  2.67728  2.69320  4.24707  2.90352  2.73736  3.18164  2.89806  2.37895  2.77523  2.98522  4.58366  3.61520
          0.10810  2.30801  5.80709  1.26412  0.33197  0.57917  0.82180
    233   2.67786  5.40472  3.23496  2.57099  4.73834  3.73260  3.90380  3.68822  1.24005  3.30385  4.05291  2.90639  4.12246  2.61609  2.21869  2.92950  3.07222  3.78988  5.83639  4.45267    798 k - - -
          2.68618  4.42225  2.77519  2.73123  3.46354  2.40513  3.72494  3.29354  2.67741  2.69355  4.24690  2.90347  2.73739  3.18146  2.89801  2.37887  2.77519  2.98518  4.58477  3.61503
          0.00924  5.08474  5.80709  0.61958  0.77255  0.57917  0.82180
    234   3.56762  4.83307  5.60008  5.06066  3.30519  4.97596  5.46253  1.34183  4.92638  2.24880  3.91481  5.13086  5.26131  5.10189  5.00127  3.81880  3.81346  0.83965  5.87628  4.68400    799 v - - -
          2.68618  4.42225  2.77519  2.73123  3.46354  2.40513  3.72494  3.29354  2.67741  2.69355  4.24690  2.90347  2.73739  3.18146  2.89801  2.37887  2.77519  2.98518  4.58477  3.61503
          0.00924  5.08474  5.80709  0.61958  0.77255  0.57917  0.82180
    235   2.80272  3.94447  3.21508  2.03491  3.86653  3.49600  3.50290  3.36643  1.99024  3.40695  4.35450  3.19736  3.69234  2.46635  2.29874  2.90169  2.69406  3.03276  5.76348  3.66118    800 k - - -
          2.68618  4.42225  2.77519  2.73123  3.46354  2.40513  3.72494  3.29354  2.67741  2.69355  4.24690  2.90347  2.73739  3.18146  2.89801  2.37887  2.77519  2.98518  4.58477  3.61503
          0.00924  5.08474  5.80709  0.61958  0.77255  0.57917  0.82180
    236   2.32466  3.56078  4.26629  3.68486  3.14732  4.02087  3.57983  2.51452  3.35927  2.33075  3.57410  3.66643  3.17184  3.55699  3.52276  2.72985  2.05025  1.94141  5.06774  3.33386    801 v - - -
          2.68618  4.42225  2.77519  2.73123  3.46354  2.40513  3.72494  3.29354  2.67741  2.69355  4.24690  2.90347  2.73739  3.18146  2.89801  2.37887  2.77519  2.98518  4.58477  3.61503
          0.00924  5.08474  5.80709  0.61958  0.77255  0.57917  0.82180
    237   2.67117  4.05995  3.13473  2.63717  4.03469  3.73246  3.93172  3.30049  2.26677  2.99598  4.25409  2.72243  3.46393  3.06660  2.67197  2.35564  1.78539  3.20323  5.67750  4.32524    802 t - - -
          2.68618  4.42225  2.77519  2.73123  3.46354  2.40513  3.72494  3.29354  2.67741  2.69355  4.24690  2.90347  2.73739  3.18146  2.89801  2.37887  2.77519  2.98518  4.58477  3.61503
          0.00924  5.08474  5.80709  0.61958  0.77255  0.57917  0.82180
    238   3.07406  5.18637  3.50466  2.77088  4.38500  3.88725  1.08796  3.54974  2.62807  3.42791  4.26478  3.43359  3.84655  3.21316  2.78876  3.12410  3.29551  3.52267  5.64265  2.67740    803 h - - -
          2.68613  4.42184  2.77534  2.73138  3.46348  2.40513  3.72509  3.29351  2.67755  2.69350  4.24704  2.90337  2.73733  3.18127  2.89803  2.37888  2.77523  2.98516  4.58492  3.61469
          0.26280  2.47463  1.91792  1.24149  0.34102  0.57917  0.82180
    239   2.65990  4.64426  3.40321  3.09397  3.55763  3.82331  4.06824  2.77260  2.93477  2.10496  3.31457  3.52295  4.20434  2.88167  1.68865  2.83068  2.94207  2.92302  4.18314  3.36609    814 r - - -
          2.68618  4.42225  2.77519  2.73123  3.46354  2.40513  3.72494  3.29354  2.67741  2.69355  4.24690  2.90347  2.73739  3.18146  2.89801  2.37887  2.77519  2.98518  4.58477  3.61503
          0.03328  4.94382  3.66515  0.61958  0.77255  0.92154  0.50734
    240   2.59667  5.34748  3.09643  2.33061  4.68793  2.18049  3.81160  4.16980  1.92763  3.65051  4.39036  2.75231  2.84660  2.79363  2.78465  2.32652  2.94260  3.73585  5.78298  4.37583    815 k - - -
          2.68618  4.42225  2.77519  2.73123  3.46354  2.40513  3.72494  3.29354  2.67741  2.69355  4.24690  2.90347  2.73739  3.18146  2.89801  2.37887  2.77519  2.98518  4.58477  3.61503
          0.19313  4.92143  1.78180  0.61958  0.77255  0.74919  0.64008
    241   2.62887  5.30569  2.19029  2.09051  4.64859  3.05039  3.30160  3.45793  2.14747  3.61003  4.34696  2.51670  3.66486  2.74223  2.77193  2.66631  3.03120  3.69517  5.73962  3.64084    816 e - - -
          2.68625  4.42242  2.77526  2.73091  3.46371  2.40503  3.72511  3.29371  2.67712  2.69372  4.24647  2.90364  2.73734  3.18147  2.89805  2.37896  2.77506  2.98535  4.58421  3.61520
          0.42547  1.59199  1.94480  0.88778  0.53030  0.46652  0.98666
    242   2.55705  5.08323  2.95184  2.65992  3.50108  2.62022  3.56299  3.18416  2.50841  3.34685  3.85372  2.77149  3.69449  2.91274  2.94894  2.08499  2.38003  3.09874  4.34789  4.23278    825 s - - -
          2.68618  4.42225  2.77519  2.73123  3.46354  2.40513  3.72494  3.29354  2.67741  2.69355  4.24690  2.90347  2.73739  3.18146  2.89801  2.37887  2.77519  2.98518  4.58477  3.61503
          0.31062  4.90684  1.34856  0.61958  0.77255  0.91467  0.51191
    243   2.44632  4.34605  2.75886  2.33764  4.54848  3.32708  3.70771  4.02436  1.68367  3.51624  3.61252  2.83265  3.40501  2.56789  2.55418  2.70992  2.97206  3.60043  5.65785  4.25609    826 k - - -
          2.68623  4.42230  2.77525  2.73118  3.46359  2.40518  3.72500  3.29359  2.67728  2.69360  4.24635  2.90352  2.73745  3.18152  2.89806  2.37876  2.77525  2.98511  4.58482  3.61485
          0.12047  2.45815  3.57913  0.82597  0.57592  0.39529  1.11928
    244   3.23095  4.47813  3.63687  2.99162  4.85141  3.96815  4.00568  3.70792  2.05794  3.47004  4.54874  3.19773  4.33212  2.61228  0.91477  3.22454  3.42687  3.89363  5.84788  4.58388    831 r - - -
          2.68648  4.42147  2.77535  2.73070  3.46355  2.40517  3.72448  3.29366  2.67722  2.69340  4.24647  2.90368  2.73739  3.18179  2.89797  2.37911  2.77472  2.98567  4.58453  3.61527
          0.33768  1.26127  5.72038  1.38267  0.28889  0.47391  0.97435
    245   2.66525  5.33418  3.19917  2.55569  4.64353  3.14221  3.89279  3.79893  1.94636  3.22017  4.38441  2.96465  3.03251  2.90713  2.44144  2.39235  2.29057  2.83635  5.78883  3.88299    853 k - - -
          2.68618  4.42225  2.77519  2.73123  3.46354  2.40513  3.72494  3.29354  2.67741  2.69355  4.24690  2.90347  2.73739  3.18146  2.89801  2.37887  2.77519  2.98518  4.58477  3.61503
          0.00924  5.08474  5.80709  0.61958  0.77255  0.61921  0.77299
    246   2.93480  4.73214  3.70035  2.98286  2.40564  3.33283  3.05403  3.09715  2.64888  2.85104  3.83109  3.57065  4.26459  3.41299  2.61636  2.86212  3.16629  3.01326  3.89597  1.73006    854 y - - -
          2.68618  4.42225  2.77519  2.73123  3.46354  2.40513  3.72494  3.29354  2.67741  2.69355  4.24690  2.90347  2.73739  3.18146  2.89801  2.37887  2.77519  2.98518  4.58477  3.61503
          0.00924  5.08474  5.80709  0.61958  0.77255  0.61921  0.77299
    247   2.73203  5.38380  2.91612  2.62070  4.19244  3.46056  3.65218  3.58537  1.54844  3.68217  4.42873  2.92551  3.29628  2.84306  2.41386  2.79072  2.33661  3.16435  5.82621  4.42525    855 k - - -
          2.68618  4.42225  2.77519  2.73123  3.46354  2.40513  3.72494  3.29354  2.67741  2.69355  4.24690  2.90347  2.73739  3.18146  2.89801  2.37887  2.77519  2.98518  4.58477  3.61503
          0.00924  5.08474  5.80709  0.61958  0.77255  0.61921  0.77299
    248   2.77061  3.38907  5.26193  4.67662  3.20188  4.52988  4.91923  1.22752  4.49204  1.99360  3.37430  4.69127  4.86300  4.63838  4.52271  3.86069  3.50075  1.39619  5.38421  4.20520    856 i - - -
          2.68618  4.42225  2.77519  2.73123  3.46354  2.40513  3.72494  3.29354  2.67741  2.69355  4.24690  2.90347  2.73739  3.18146  2.89801  2.37887  2.77519  2.98518  4.58477  3.61503
          0.00924  5.08474  5.80709  0.61958  0.77255  0.61921  0.77299
    249   2.73910  5.41214  2.80165  2.39990  3.66881  3.43159  3.06067  3.88412  2.03991  3.18642  4.45391  2.64917  3.75591  2.75156  2.21732  2.37850  2.75733  3.59880  5.84736  4.01723    857 k - - -
          2.68618  4.42225  2.77519  2.73123  3.46354  2.40513  3.72494  3.29354  2.67741  2.69355  4.24690  2.90347  2.73739  3.18146  2.89801  2.37887  2.77519  2.98518  4.58477  3.61503
          0.00924  5.08474  5.80709  0.61958  0.77255  0.61921  0.77299
    250   2.74598  5.45535  2.66512  2.36640  4.79149  1.34928  3.91211  4.27388  2.43730  3.75638  4.50082  2.72874  4.11215  3.01391  2.63875  2.81466  3.19026  3.84167  5.89143  4.06951    858 g - - -
          2.68618  4.42225  2.77519  2.73123  3.46354  2.40513  3.72494  3.29354  2.67741  2.69355  4.24690  2.90347  2.73739  3.18146  2.89801  2.37887  2.77519  2.98518  4.58477  3.61503
          0.00924  5.08474  5.80709  0.61958  0.77255  0.61921  0.77299
    251   2.98163  3.89156  4.89487  4.28482  2.18876  4.15123  4.48439  2.13229  3.34118  1.29027  3.46798  3.87662  4.51254  4.22358  4.11010  3.46157  3.21403  1.93106  4.99001  3.81323    859 l - - -
          2.68616  4.42232  2.77506  2.73131  3.46319  2.40513  3.72474  3.29361  2.67738  2.69362  4.24697  2.90354  2.73747  3.18154  2.89808  2.37885  2.77516  2.98512  4.58484  3.61510
          0.10486  2.89853  3.11346  1.02245  0.44584  0.55502  0.85345
    252   2.39505  4.50692  2.38172  2.64934  4.59141  3.03432  3.89244  4.04526  2.49853  3.35183  4.34764  3.18752  4.08947  2.88039  3.13258  1.65520  2.19630  3.42168  5.75633  4.37633    866 s - - -
          2.68618  4.42225  2.77519  2.73123  3.46354  2.40513  3.72494  3.29354  2.67741  2.69355  4.24690  2.90347  2.73739  3.18146  2.89801  2.37887  2.77519  2.98518  4.58477  3.61503
          0.00951  5.05618  5.77853  0.61958  0.77255  0.56136  0.84497
    253   2.54782  5.35642  2.43492  2.18064  4.73064  3.25714  3.59281  4.22931  2.20942  3.49402  4.43599  2.73626  3.05041  2.96357  2.39565  2.31053  2.73787  3.36287  5.75682  3.99244    867 e - - -
          2.68618  4.42225  2.77519  2.73123  3.46354  2.40513  3.72494  3.29354  2.67741  2.69355  4.24690  2.90347  2.73739  3.18146  2.89801  2.37887  2.77519  2.98518  4.58477  3.61503
          0.00924  5.08458  5.80693  0.61958  0.77255  0.61963  0.77250
    254   2.54293  4.41708  2.89512  2.03263  4.17661  3.07357  3.88200  3.52733  2.20765  3.06686  3.79062  2.77741  3.75854  2.48530  2.71827  2.55167  2.85397  3.05831  5.82215  4.42248    868 e - - -
          2.68618  4.42225  2.77519  2.73123  3.46354  2.40513  3.72494  3.29354  2.67741  2.69355  4.24690  2.90347  2.73739  3.18146  2.89801  2.37887  2.77519  2.98518  4.58477  3.61503
          0.00924  5.08458  5.80693  0.61958  0.77255  0.61963  0.77250
    255   2.49552  5.13128  3.34162  2.78759  4.43197  2.77324  3.98597  3.85496  2.78091  3.06036  4.25473  3.12858  1.77477  3.13148  2.93468  2.02153  2.51471  3.27782  5.68268  4.34412    869 p - - -
          2.68618  4.42225  2.77519  2.73123  3.46354  2.40513  3.72494  3.29354  2.67741  2.69355  4.24690  2.90347  2.73739  3.18146  2.89801  2.37887  2.77519  2.98518  4.58477  3.61503
          0.00924  5.08458  5.80693  0.61958  0.77255  0.55472  0.85387
    256   1.32146  4.17883  3.27373  2.74107  4.21212  3.78873  4.00216  3.41546  2.84073  2.83297  4.08637  2.66714  3.51935  3.03138  3.14303  2.90496  2.61692  2.87996  5.53198  4.22472    870 a - - -
          2.68618  4.42225  2.77519  2.73123  3.46354  2.40513  3.72494  3.29354  2.67741  2.69355  4.24690  2.90347  2.73739  3.18146  2.89801  2.37887  2.77519  2.98518  4.58477  3.61503
          0.00912  5.09794  5.82029  0.61958  0.77255  0.58287  0.81711
    257   2.47326  5.43090  2.33073  2.29724  4.77578  3.07703  3.66416  4.26185  2.45552  3.73611  4.47176  2.57913  3.48844  2.97691  2.45201  1.81572  2.88882  3.82147  5.86360  4.45237    871 s - - -
          2.68618  4.42225  2.77519  2.73123  3.46354  2.40513  3.72494  3.29354  2.67741  2.69355  4.24690  2.90347  2.73739  3.18146  2.89801  2.37887  2.77519  2.98518  4.58477  3.61503
          0.02845  5.09794  3.81927  0.61958  0.77255  0.58287  0.81711
    258   2.46615  5.41919  2.51863  2.14244  4.34656  3.50662  3.66637  4.25003  2.19299  3.72442  4.01069  2.69211  4.07610  2.15169  2.50179  2.42528  2.88802  3.37048  5.85193  4.44105    872 e - - -
          2.68618  4.42225  2.77519  2.73123  3.46354  2.40513  3.72494  3.29354  2.67741  2.69355  4.24690  2.90347  2.73739  3.18146  2.89801  2.37887  2.77519  2.98518  4.58477  3.61503
          0.02030  5.07878  4.27824  0.61958  0.77255  0.54344  0.86928
    259   2.54652  3.49387  2.80760  2.19102  3.83262  3.75570  3.46239  2.53286  2.55071  2.70573  3.59736  2.99520  4.14518  2.80794  3.07366  2.85445  2.29780  3.25848  5.60782  3.99473    873 e - - -
          2.68522  4.42264  2.77523  2.73118  3.46393  2.40518  3.72534  3.29375  2.67756  2.69373  4.24729  2.90358  2.73732  3.18167  2.89754  2.37896  2.77546  2.98497  4.58516  3.61486
          0.14642  2.01587  5.80959  1.75899  0.18901  0.47563  0.97153
    260   2.70230  3.45190  3.89429  3.32508  3.07364  3.94710  4.20668  2.86826  1.95244  2.76900  2.50268  3.71201  4.32517  3.34149  2.84579  2.75701  2.14206  2.80690  5.21960  3.13882    901 k - - -
          2.68618  4.42225  2.77519  2.73123  3.46354  2.40513  3.72494  3.29354  2.67741  2.69355  4.24690  2.90347  2.73739  3.18146  2.89801  2.37887  2.77519  2.98518  4.58477  3.61503
          0.00895  5.11614  5.83849  0.61958  0.77255  0.52964  0.88872
    261   4.19722  5.41820  5.74965  5.34808  0.45877  5.23344  4.60888  2.72560  5.15628  2.53796  4.02233  5.10771  5.47282  5.06143  5.09942  4.59603  4.41379  3.14733  4.73508  2.80702    902 F - - -
          2.68635  4.41937  2.77522  2.73130  3.46317  2.40501  3.72499  3.29406  2.67723  2.69346  4.24713  2.90341  2.73738  3.18146  2.89760  2.37933  2.77522  2.98552  4.58547  3.61467
          0.20920  1.87962  3.32086  2.16803  0.12149  0.52964  0.88872
    262   2.79992  5.42470  2.31308  1.59934  4.77011  3.68501  3.87296  3.93973  2.21843  3.73005  4.46539  2.90398  3.01663  2.60372  2.60926  2.78060  2.72233  3.81555  5.85701  4.44568    961 e - - -
          2.68627  4.42234  2.77528  2.73132  3.46363  2.40513  3.72503  3.29363  2.67749  2.69355  4.24698  2.90355  2.73737  3.18139  2.89767  2.37895  2.77504  2.98483  4.58486  3.61512
          0.20402  2.27216  2.50763  0.68822  0.69809  0.62555  0.76565
    263   2.88389  3.91602  2.32362  2.49217  3.50439  3.54840  3.04842  2.97011  2.41611  2.63377  3.34490  3.05027  4.13261  2.83545  2.94081  2.95522  3.11530  2.69743  4.49702  3.22505    969 d - - -
          2.68618  4.42225  2.77519  2.73123  3.46354  2.40513  3.72494  3.29354  2.67741  2.69355  4.24690  2.90347  2.73739  3.18146  2.89801  2.37887  2.77519  2.98518  4.58477  3.61503
          0.01005  5.00067  5.72302  0.61958  0.77255  0.74289  0.64577
    264   2.65791  5.38702  2.61951  1.43691  4.72794  3.65956  3.84804  4.21092  1.82775  3.46185  4.42899  2.99366  3.56032  2.94595  2.96386  2.76610  3.00331  3.77547  4.63146  4.41352    970 e - - -
          2.68597  4.42261  2.77493  2.73143  3.46347  2.40535  3.72503  3.29340  2.67748  2.69370  4.24635  2.90349  2.73738  3.18131  2.89802  2.37857  2.77535  2.98529  4.58447  3.61539
          0.90220  1.20906  1.21791  1.05121  0.43004  0.50086  0.93142
    265   2.78504  5.28952  2.70856  1.93284  4.63214  3.19903  3.44935  4.11623  2.03182  3.59364  3.90066  3.02795  3.09586  2.45486  2.43477  2.66842  3.01616  3.48605  5.72355  3.68707    998 e - - -
          2.68618  4.42225  2.77519  2.73123  3.46354  2.40513  3.72494  3.29354  2.67741  2.69355  4.24690  2.90347  2.73739  3.18146  2.89801  2.37887  2.77519  2.98518  4.58477  3.61503
          0.09516  4.76440  2.49810  0.61958  0.77255  0.52036  0.90215
    266   2.62739  5.35080  2.05092  2.17882  3.85666  2.91556  3.53572  4.17786  2.11189  3.65508  4.39210  2.71804  3.65920  2.53916  3.03563  2.54289  2.85680  3.74018  4.50878  4.37529    999 d - - -
          2.68618  4.42225  2.77519  2.73123  3.46354  2.40513  3.72494  3.29354  2.67741  2.69355  4.24690  2.90347  2.73739  3.18146  2.89801  2.37887  2.77519  2.98518  4.58477  3.61503
          0.01084  4.92567  5.64802  0.61958  0.77255  0.64837  0.74002
    267   2.74350  5.49459  2.68993  2.59982  4.81345  0.99209  4.09513  4.27352  2.94959  3.81975  4.61970  2.66549  4.23268  3.23611  3.46038  2.87063  3.38034  3.88784  6.01365  3.60194   1000 g - - -
          2.68609  4.42285  2.77431  2.73122  3.46396  2.40558  3.72526  3.29346  2.67745  2.69395  4.24749  2.90384  2.73647  3.18162  2.89757  2.37879  2.77521  2.98513  4.58536  3.61563
          0.45188  1.15557  3.02218  1.47351  0.26022  0.48921  0.94962
    268   2.59949  5.38045  3.15350  2.26773  4.14250  3.17765  3.85939  3.83333  1.80466  3.68117  4.42384  3.14355  3.51231  2.49876  1.88410  2.86185  2.72068  3.58767  5.81862  4.41458   1021 k - - -
          2.68606  4.42178  2.77529  2.73096  3.46363  2.40522  3.72481  3.29345  2.67750  2.69352  4.24699  2.90356  2.73738  3.18155  2.89796  2.37896  2.77516  2.98515  4.58486  3.61512
          0.08690  2.68822  4.18430  1.06749  0.42140  0.41037  1.08887
    269   2.92034  5.42691  2.79616  1.79949  4.77027  3.37189  3.88195  4.25502  2.12042  3.14002  3.46465  2.71790  3.34485  2.49672  2.77099  2.78918  2.45373  3.81663  5.86061  3.70587   1033 e - - -
          2.68618  4.42225  2.77519  2.73123  3.46354  2.40513  3.72494  3.29354  2.67741  2.69355  4.24690  2.90347  2.73739  3.18146  2.89801  2.37887  2.77519  2.98518  4.58477  3.61503
          0.00905  5.10487  5.82722  0.61958  0.77255  0.56304  0.84275
    270   2.96137  4.35105  4.82976  3.94561  3.24571  4.12036  4.44897  1.63318  3.68393  2.18081  2.57093  4.25089  4.07670  4.17576  3.68987  3.42750  2.56580  1.56921  4.97188  3.34399   1034 v - - -
          2.68618  4.42225  2.77519  2.73123  3.46354  2.40513  3.72494  3.29354  2.67741  2.69355  4.24690  2.90347  2.73739  3.18146  2.89801  2.37887  2.77519  2.98518  4.58477  3.61503
          0.00905  5.10487  5.82722  0.61958  0.77255  0.56304  0.84275
    271   2.92593  4.45347  3.11393  2.69076  4.57132  3.51355  3.92533  3.74381  2.48571  3.56523  4.34253  2.97149  3.80218  3.04559  2.89094  1.34552  1.99863  3.64243  5.75520  4.38402   1035 s - - -
          2.68618  4.42225  2.77519  2.73123  3.46354  2.40513  3.72494  3.29354  2.67741  2.69355  4.24690  2.90347  2.73739  3.18146  2.89801  2.37887  2.77519  2.98518  4.58477  3.61503
          0.00905  5.10487  5.82722  0.61958  0.77255  0.56304  0.84275
    272   2.83796  4.37676  4.83543  4.22901  3.46707  4.14755  3.89192  2.23580  4.03832  2.27750  2.89052  4.27059  4.51000  3.87547  4.08844  3.45479  3.21880  0.95747  5.00303  3.45206   1036 v - - -
          2.68618  4.42225  2.77519  2.73123  3.46354  2.40513  3.72494  3.29354  2.67741  2.69355  4.24690  2.90347  2.73739  3.18146  2.89801  2.37887  2.77519  2.98518  4.58477  3.61503
          0.00905  5.10487  5.82722  0.61958  0.77255  0.56304  0.84275
    273   1.46946  4.87662  3.53709  2.64211  3.63959  3.83511  4.06064  3.24073  2.62179  2.55692  3.96665  3.45204  3.77792  2.73139  3.37556  2.75057  2.93670  2.64110  5.42600  3.16684   1037 a - - -
          2.68618  4.42225  2.77519  2.73123  3.46354  2.40513  3.72494  3.29354  2.67741  2.69355  4.24690  2.90347  2.73739  3.18146  2.89801  2.37887  2.77519  2.98518  4.58477  3.61503
          0.00905  5.10487  5.82722  0.61958  0.77255  0.56304  0.84275
    274   2.45860  5.43875  1.92229  1.82204  4.78341  3.69651  3.88681  4.26965  2.38673  3.54312  4.47983  2.85775  4.09227  2.32795  2.99024  2.58227  2.67820  3.82923  5.87135  4.45969   1038 e - - -
          2.68618  4.42225  2.77519  2.73123  3.46354  2.40513  3.72494  3.29354  2.67741  2.69355  4.24690  2.90347  2.73739  3.18146  2.89801  2.37887  2.77519  2.98518  4.58477  3.61503
          0.00905  5.10487  5.82722  0.61958  0.77255  0.56304  0.84275
    275   5.10965  6.02321  5.96240  5.91012  1.88588  5.59152  3.63672  3.66255  5.67812  3.87332  5.22844  5.12012  5.84037  5.30083  5.45492  4.99476  5.29805  4.64488  3.60981  0.38175   1039 Y - - -
          2.68618  4.42225  2.77519  2.73123  3.46354  2.40513  3.72494  3.29354  2.67741  2.69355  4.24690  2.90347  2.73739  3.18146  2.89801  2.37887  2.77519  2.98518  4.58477  3.61503
          0.00905  5.10487  5.82722  0.61958  0.77255  0.56304  0.84275
    276   4.16733  5.38328  5.64721  5.29357  0.53596  5.09630  4.32683  3.39788  5.08351  2.84825  3.28240  4.92051  5.38813  4.96810  4.99869  4.44914  4.38398  3.70420  3.74462  2.01141   1040 F - - -
          2.68618  4.42225  2.77519  2.73123  3.46354  2.40513  3.72494  3.29354  2.67741  2.69355  4.24690  2.90347  2.73739  3.18146  2.89801  2.37887  2.77519  2.98518  4.58477  3.61503
          0.00905  5.10487  5.82722  0.61958  0.77255  0.56304  0.84275
    277   2.28241  5.43149  2.89000  2.09444  4.77667  3.69484  3.61636  4.26243  1.79352  3.49581  3.96721  2.92409  3.75147  2.22929  2.30456  2.88359  3.03439  3.82220  5.86393  4.45331   1041 k - - -
          2.68622  4.42230  2.77524  2.73128  3.46358  2.40510  3.72499  3.29358  2.67736  2.69350  4.24601  2.90327  2.73744  3.18151  2.89805  2.37891  2.77524  2.98523  4.58481  3.61508
          0.03819  3.87939  4.08620  1.22594  0.34741  0.50696  0.92212
    278   2.70652  5.42441  2.72900  1.66842  4.76719  3.23005  3.88111  3.94371  2.24989  3.46872  3.93521  2.83726  4.08725  2.40996  2.68707  2.77648  2.39343  3.81382  4.58296  4.44891   1049 e - - -
          2.68618  4.42225  2.77519  2.73123  3.46354  2.40513  3.72494  3.29354  2.67741  2.69355  4.24690  2.90347  2.73739  3.18146  2.89801  2.37887  2.77519  2.98518  4.58477  3.61503
          0.00908  5.10235  5.82469  0.61958  0.77255  0.50217  0.92941
    279   2.70634  5.40859  3.18757  2.40239  4.74196  3.47331  3.34386  3.56991  1.95836  3.70860  4.45243  2.82735  4.09837  2.45466  1.90385  2.89507  2.56405  2.98005  5.84808  3.91687   1050 r - - -
          2.68618  4.42225  2.77519  2.73123  3.46354  2.40513  3.72494  3.29354  2.67741  2.69355  4.24690  2.90347  2.73739  3.18146  2.89801  2.37887  2.77519  2.98518  4.58477  3.61503
          0.02323  5.11614  4.07671  0.61958  0.77255  0.52964  0.88872
    280   3.37454  4.88541  4.52464  3.98204  2.64331  4.37016  2.45185  3.37719  3.18637  2.86378  4.00759  4.18739  4.72838  4.09102  3.59220  3.65344  3.60256  2.98311  3.99820  0.87301   1051 y - - -
          2.68617  4.42231  2.77518  2.73116  3.46360  2.40509  3.72501  3.29360  2.67740  2.69354  4.24696  2.90353  2.73725  3.18152  2.89798  2.37893  2.77512  2.98524  4.58483  3.61509
          0.17523  2.73646  2.34408  0.77545  0.61710  0.50151  0.93042
    281   2.78244  5.41154  3.15286  2.61161  4.75484  1.95582  3.41185  4.23214  1.86570  3.71176  4.45671  2.01096  4.08326  2.65681  2.92151  2.59424  3.15403  3.80212  5.84182  4.44190   1057 k - - -
          2.68608  4.42228  2.77522  2.73126  3.46330  2.40516  3.72497  3.29357  2.67736  2.69358  4.24693  2.90350  2.73742  3.18149  2.89804  2.37880  2.77522  2.98521  4.58480  3.61506
          0.04275  3.25333  5.74234  0.71572  0.67107  0.38827  1.13392
    282   2.51332  4.06571  4.33802  3.75442  3.35870  3.45986  3.72760  1.58167  2.94907  2.32184  3.36980  3.99499  3.93954  3.26565  2.67019  3.32814  3.05747  2.30458  4.26765  3.15493   1070 i - - -
          2.68618  4.42225  2.77519  2.73123  3.46354  2.40513  3.72494  3.29354  2.67741  2.69355  4.24690  2.90347  2.73739  3.18146  2.89801  2.37887  2.77519  2.98518  4.58477  3.61503
          0.00895  5.11614  5.83849  0.61958  0.77255  0.52964  0.88872
    283   2.55164  5.41461  2.83303  2.55646  4.07933  3.52583  3.89077  3.99244  2.05477  3.33009  4.01409  2.82203  2.58897  2.76754  2.22984  2.51981  2.45022  3.58618  5.85274  4.44730   1071 k - - -
          2.68618  4.42225  2.77519  2.73123  3.46354  2.40513  3.72494  3.29354  2.67741  2.69355  4.24690  2.90347  2.73739  3.18146  2.89801  2.37887  2.77519  2.98518  4.58477  3.61503
          0.00895  5.11614  5.83849  0.61958  0.77255  0.52964  0.88872
    284   3.26637  5.26308  5.97184  5.42051  3.81659  5.40650  5.83189  2.25550  5.28542  0.46011  3.57200  5.57596  5.55101  5.27720  5.29542  4.79667  4.24986  2.29138  5.96750  4.95098   1072 L - - -
          2.68619  4.42226  2.77520  2.73124  3.46355  2.40513  3.72495  3.29355  2.67741  2.69356  4.24690  2.90347  2.73740  3.18147  2.89801  2.37887  2.77507  2.98519  4.58478  3.61504
          0.07227  3.71510  3.09298  0.44098  1.03115  0.52964  0.88872
    285   2.93002  5.43239  3.03883  2.32844  4.78103  3.69961  3.59234  4.26259  1.76325  3.73480  4.47382  3.05422  4.09229  1.99129  1.86058  2.78725  2.89892  3.82533  5.85884  4.01283   1074 k - - -
          2.68607  4.42226  2.77521  2.73124  3.46355  2.40514  3.72472  3.29355  2.67742  2.69356  4.24691  2.90348  2.73741  3.18148  2.89802  2.37888  2.77521  2.98520  4.58478  3.61504
          0.04246  3.25644  5.79511  0.36899  1.17581  0.45303  1.00977
    286   2.74167  4.31612  2.90828  2.73157  2.50132  3.79500  2.94028  3.63189  2.84273  3.13481  4.10348  2.94030  4.18310  2.90539  3.12022  2.88758  3.16800  3.33869  5.54723  1.62823   1091 y - - -
          2.68618  4.42225  2.77519  2.73123  3.46354  2.40513  3.72494  3.29354  2.67741  2.69355  4.24690  2.90347  2.73739  3.18146  2.89801  2.37887  2.77519  2.98518  4.58477  3.61503
          0.00895  5.11614  5.83849  0.61958  0.77255  0.52964  0.88872
    287   2.67429  5.43121  3.04084  2.65674  4.75608  3.52494  4.02470  4.21243  2.72018  3.74389  4.52267  2.74640  1.06916  3.14770  2.98479  3.02724  2.94047  3.82046  5.92010  4.53467   1092 p - - -
          2.68618  4.42225  2.77519  2.73123  3.46354  2.40513  3.72494  3.29354  2.67741  2.69355  4.24690  2.90347  2.73739  3.18146  2.89801  2.37887  2.77519  2.98518  4.58477  3.61503
          0.00895  5.11614  5.83849  0.61958  0.77255  0.52964  0.88872
    288   2.92531  5.43340  2.47499  2.33146  3.75294  3.04548  2.40130  4.26260  2.40290  3.31421  4.47435  2.33058  4.09290  2.50039  2.64376  2.52696  2.89423  3.82346  5.86672  3.92520   1093 n - - -
          2.68618  4.42225  2.77519  2.73123  3.46354  2.40513  3.72494  3.29354  2.67741  2.69355  4.24690  2.90347  2.73739  3.18146  2.89801  2.37887  2.77519  2.98518  4.58477  3.61503
          0.00895  5.11614  5.83849  0.61958  0.77255  0.52964  0.88872
    289   2.61579  3.99962  4.20411  4.20218  2.77922  3.76996  4.44894  2.67654  4.01301  1.00340  3.09106  4.24393  4.48680  3.49609  4.06366  3.42788  3.19831  2.50998  3.76262  3.44243   1094 l - - -
          2.68618  4.42225  2.77519  2.73123  3.46354  2.40513  3.72494  3.29354  2.67741  2.69355  4.24690  2.90347  2.73739  3.18146  2.89801  2.37887  2.77519  2.98518  4.58477  3.61503
          0.02377  5.11614  4.04630  0.61958  0.77255  0.45927  0.99898
    290   2.94381  4.87573  3.90268  3.37697  4.13807  3.93233  3.83320  3.50879  3.17539  3.19997  3.71761  3.75715  0.80534  3.60785  3.27727  3.24416  3.34060  2.74367  5.54217  4.29657   1095 p - - -
          2.68618  4.42234  2.77529  2.73123  3.46343  2.40501  3.72478  3.29346  2.67750  2.69355  4.24699  2.90356  2.73739  3.18140  2.89776  2.37889  2.77529  2.98528  4.58486  3.61512
          0.02276  3.93263  5.83808  1.73206  0.19470  0.45854  1.00022
    291   2.39884  1.52016  4.61485  3.69516  3.50701  3.46391  4.41952  2.72502  3.86989  1.84665  3.36682  4.15222  3.96306  4.06005  3.99074  3.09292  3.03575  2.19103  5.02471  3.83979   1111 c - - -
          2.68618  4.42225  2.77519  2.73123  3.46354  2.40513  3.72494  3.29354  2.67741  2.69355  4.24690  2.90347  2.73739  3.18146  2.89801  2.37887  2.77519  2.98518  4.58477  3.61503
          0.02301  5.13021  4.08420  0.61958  0.77255  0.48576  0.95510
    292   3.11171  4.94305  5.73281  5.19289  3.61043  5.11571  5.59959  1.60179  5.06304  1.28722  3.84887  5.27590  5.36698  5.19937  5.12233  4.48690  3.93281  1.09477  5.94660  4.79591   1112 v - - -
          2.68618  4.42225  2.77519  2.73123  3.46354  2.40513  3.72494  3.29354  2.67741  2.69355  4.24690  2.90347  2.73739  3.18146  2.89801  2.37887  2.77519  2.98518  4.58477  3.61503
          0.00895  5.11614  5.83849  0.61958  0.77255  0.52964  0.88872
    293   2.84256  4.47313  2.86546  2.17627  4.65670  3.45805  2.96853  3.57495  2.06576  2.81705  4.00396  2.53720  4.10807  2.80716  2.80318  2.74846  3.15825  2.47625  4.16377  4.41416   1113 k - - -
          2.68619  4.42176  2.77521  2.73124  3.46355  2.40514  3.72496  3.29355  2.67742  2.69356  4.24691  2.90348  2.73741  3.18133  2.89802  2.37888  2.77521  2.98519  4.58478  3.61504
          0.05087  3.46337  4.00218  0.39778  1.11416  0.52964  0.88872
    294   2.59786  3.23085  4.86935  4.25797  3.02484  4.12449  4.00597  2.41960  4.05513  2.18613  2.93776  4.26865  4.48856  4.19687  3.72649  3.43350  2.30069  1.26153  4.96568  3.78842   1115 v - - -
          2.68591  4.42129  2.77572  2.73133  3.46358  2.40341  3.72530  3.29415  2.67677  2.69409  4.24714  2.90376  2.73744  3.18165  2.89820  2.37913  2.77550  2.98542  4.58538  3.61564
          0.29598  2.18742  1.93801  2.31068  0.10446  0.50479  0.92542
    295   2.93041  5.28216  3.03657  2.66400  4.58441  1.23117  3.11827  3.72371  2.27176  3.56906  4.35128  3.19719  4.10373  3.02546  2.95097  2.80369  3.02049  3.65339  5.75015  4.38415   1162 g - - -
          2.68618  4.42225  2.77519  2.73123  3.46354  2.40513  3.72494  3.29354  2.67741  2.69355  4.24690  2.90347  2.73739  3.18146  2.89801  2.37887  2.77519  2.98518  4.58477  3.61503
          0.13249  4.96524  2.14461  0.61958  0.77255  0.88350  0.53330
    296   2.64541  5.31693  2.87839  2.43863  4.65801  3.14891  3.77844  4.14090  1.95921  3.62036  4.35895  2.96120  2.85978  2.68411  2.48467  2.09628  2.46999  3.70549  5.75191  4.34370   1163 k - - -
          2.68618  4.42225  2.77519  2.73123  3.46354  2.40513  3.72494  3.29354  2.67741  2.69355  4.24690  2.90347  2.73739  3.18146  2.89801  2.37887  2.77519  2.98518  4.58477  3.61503
          0.06398  4.84451  2.91689  0.61958  0.77255  0.82389  0.57754
    297   2.63403  5.33833  2.71180  2.23311  4.68219  2.65859  3.54771  4.16758  1.72014  3.64286  4.37972  2.92545  2.66601  2.79321  2.75805  2.60522  3.06087  3.72840  5.77120  4.36044   1164 k - - -
          2.68615  4.42198  2.77506  2.73106  3.46380  2.40518  3.72494  3.29380  2.67670  2.69371  4.24671  2.90360  2.73734  3.18172  2.89814  2.37878  2.77535  2.98533  4.58503  3.61529
          0.32551  1.29428  5.58830  0.94601  0.49149  0.24896  1.51235
    298   2.51844  5.44187  2.46879  2.25184  4.78683  2.87505  3.89235  3.90553  1.86193  3.74710  4.48256  2.84831  3.02010  2.72606  2.74018  2.46846  2.74526  3.83245  4.53264  4.46372   1178 k - - -
          2.68618  4.42225  2.77519  2.73123  3.46354  2.40513  3.72494  3.29354  2.67741  2.69355  4.24690  2.90347  2.73739  3.18146  2.89801  2.37887  2.77519  2.98518  4.58477  3.61503
          0.02693  5.13021  3.87963  0.61958  0.77255  0.48576  0.95510
    299   2.71657  4.55362  2.92712  2.44205  4.27803  3.00278  3.89074  3.81192  1.57841  3.70590  4.06254  3.17464  3.60016  2.89536  2.11016  2.70434  2.53964  3.78993  5.84569  4.44214   1179 k - - -
          2.68618  4.42225  2.77519  2.73123  3.46354  2.40513  3.72494  3.29354  2.67741  2.69355  4.24690  2.90347  2.73739  3.18146  2.89801  2.37887  2.77519  2.98518  4.58477  3.61503
          0.00899  5.11226  5.83461  0.61958  0.77255  0.54132  0.87223
    300   2.54144  5.42628  2.84028  2.30245  3.84037  2.68250  3.52775  4.25159  2.19061  3.27337  4.46782  2.97352  2.45852  2.64066  2.62073  2.48956  3.02139  3.30214  5.86098  4.45206   1180 k - - -
          2.68618  4.42225  2.77519  2.73123  3.46354  2.40513  3.72494  3.29354  2.67741  2.69355  4.24690  2.90347  2.73739  3.18146  2.89801  2.37887  2.77519  2.98518  4.58477  3.61503
          0.00899  5.11226  5.83461  0.61958  0.77255  0.54132  0.87223
    301   2.57623  3.38696  3.34683  2.63826  4.03610  3.33735  4.07185  2.23302  2.84400  2.48586  3.47633  2.75845  4.22927  2.80792  3.17404  2.63882  2.48962  2.66069  5.41562  3.69765   1181 i - - -
          2.68618  4.42225  2.77519  2.73123  3.46354  2.40513  3.72494  3.29354  2.67741  2.69355  4.24690  2.90347  2.73739  3.18146  2.89801  2.37887  2.77519  2.98518  4.58477  3.61503
          0.00899  5.11226  5.83461  0.61958  0.77255  0.54132  0.87223
    302   2.57771  4.15282  3.69057  3.07809  2.34291  3.96691  3.53725  2.92619  3.03452  2.20126  3.07632  3.33785  4.34345  3.43412  3.02594  2.65926  3.18265  2.85531  3.31163  2.30236   1182 l - - -
          2.68619  4.42226  2.77521  2.73125  3.46355  2.40514  3.72496  3.29355  2.67742  2.69345  4.24691  2.90348  2.73741  3.18148  2.89802  2.37888  2.77521  2.98520  4.58478  3.61473
          0.04462  3.20114  5.83461  0.35221  1.21446  0.45253  1.01066
    303   3.00330  4.37571  4.96884  4.35399  2.29655  4.17422  3.97569  1.93590  4.13883  1.48435  2.70034  4.33691  4.53434  4.26559  4.14481  3.48627  3.23509  1.87437  4.27666  3.26618   1184 l - - -
          2.68618  4.42225  2.77519  2.73123  3.46354  2.40513  3.72494  3.29354  2.67741  2.69355  4.24690  2.90347  2.73739  3.18146  2.89801  2.37887  2.77519  2.98518  4.58477  3.61503
          0.00883  5.13021  5.85255  0.61958  0.77255  0.48576  0.95510
    304   3.69419  5.46057  4.45216  4.24678  3.98201  4.32706  4.90195  4.27790  4.08548  3.33097  4.93044  4.46108  0.34686  4.53518  4.29721  3.86735  4.10547  4.05744  5.58162  3.48272   1187 P - - -
          2.68618  4.42225  2.77519  2.73123  3.46354  2.40513  3.72494  3.29354  2.67741  2.69355  4.24690  2.90347  2.73739  3.18146  2.89801  2.37887  2.77519  2.98518  4.58477  3.61503
          0.02508  5.13021  3.97119  0.61958  0.77255  0.48576  0.95510
    305   2.56414  4.45611  5.01298  4.40647  3.23901  4.27438  4.61411  1.86113  4.20815  1.96393  1.57298  4.42177  3.56689  4.34306  4.23429  3.58850  3.32058  1.86924  5.10305  3.93293   1188 m - - -
          2.68618  4.42225  2.77519  2.73123  3.46354  2.40513  3.72494  3.29354  2.67741  2.69355  4.24690  2.90347  2.73739  3.18146  2.89801  2.37887  2.77519  2.98518  4.58477  3.61503
          0.00897  5.11410  5.83644  0.61958  0.77255  0.45569  1.00515
    306   3.27317  5.77833  2.83464  0.65895  5.08474  3.83378  4.16222  4.57549  2.82026  4.06345  4.84741  3.08552  4.32826  3.04619  3.47403  3.20841  3.52027  4.15569  4.34153  4.77558   1189 E - - -
          2.68618  4.42225  2.77519  2.73123  3.46354  2.40513  3.72494  3.29354  2.67741  2.69355  4.24690  2.90347  2.73739  3.18146  2.89801  2.37887  2.77519  2.98518  4.58477  3.61503
          0.00883  5.13021  5.85255  0.61958  0.77255  0.48576  0.95510
    307   2.86744  3.43742  4.90141  4.29108  2.80369  4.15806  3.34854  2.78941  4.08821  1.26853  3.48331  4.30137  4.52063  4.22849  4.11563  3.46762  3.22579  1.49027  4.98838  3.50727   1190 l - - -
          2.68618  4.42225  2.77519  2.73123  3.46354  2.40513  3.72494  3.29354  2.67741  2.69355  4.24690  2.90347  2.73739  3.18146  2.89801  2.37887  2.77519  2.98518  4.58477  3.61503
          0.00883  5.13021  5.85255  0.61958  0.77255  0.48576  0.95510
    308   2.82244  1.02877  4.99554  4.42505  3.71602  3.78592  4.74860  2.59371  4.24936  1.84457  3.69710  4.45637  4.67617  4.41974  4.32243  3.59802  3.39308  2.22311  5.29654  4.11794   1191 c - - -
          2.68618  4.42225  2.77519  2.73123  3.46354  2.40513  3.72494  3.29354  2.67741  2.69355  4.24690  2.90347  2.73739  3.18146  2.89801  2.37887  2.77519  2.98518  4.58477  3.61503
          0.00883  5.13021  5.85255  0.61958  0.77255  0.48576  0.95510
    309   2.93249  5.39177  2.88519  1.96847  3.75106  3.71446  3.34053  3.51962  2.38130  3.33045  3.53623  2.82063  4.10741  2.68816  2.65986  2.35832  2.34723  3.38922  5.83724  3.33539   1192 e - - -
          2.68618  4.42225  2.77519  2.73123  3.46354  2.40513  3.72494  3.29354  2.67741  2.69355  4.24690  2.90347  2.73739  3.18146  2.89801  2.37887  2.77519  2.98518  4.58477  3.61503
          0.00883  5.13021  5.85255  0.61958  0.77255  0.48576  0.95510
    310   3.38299  4.70756  5.35269  4.76345  2.54198  4.64146  5.00960  1.14768  4.58130  2.15437  3.36292  4.79600  4.95237  3.89467  4.60621  3.97228  3.61667  1.34347  5.43556  4.28046   1193 i - - -
          2.68618  4.42225  2.77519  2.73123  3.46354  2.40513  3.72494  3.29354  2.67741  2.69355  4.24690  2.90347  2.73739  3.18146  2.89801  2.37887  2.77519  2.98518  4.58477  3.61503
          0.02004  5.13021  4.27428  0.61958  0.77255  0.48576  0.95510
    311   1.97661  3.47024  4.28570  3.04717  3.58629  3.61834  3.78698  2.51635  3.18834  2.02099  3.34501  3.96463  3.98147  3.84649  3.57467  3.15507  3.02598  1.62327  5.08470  3.88610   1194 v - - -
          2.68618  4.42225  2.77519  2.73123  3.46354  2.40513  3.72494  3.29354  2.67741  2.69355  4.24690  2.90347  2.73739  3.18146  2.89801  2.37887  2.77519  2.98518  4.58477  3.61503
          0.00893  5.11909  5.84144  0.61958  0.77255  0.46456  0.98998
    312   2.48620  5.42615  2.84669  2.06520  4.10433  2.66640  3.63626  3.83970  2.15352  3.72823  4.46884  3.17917  1.85043  2.90678  3.01217  2.80142  3.16432  3.81279  5.86325  4.45673   1195 p - - -
          2.68618  4.42225  2.77519  2.73123  3.46354  2.40513  3.72494  3.29354  2.67741  2.69355  4.24690  2.90347  2.73739  3.18146  2.89801  2.37887  2.77519  2.98518  4.58477  3.61503
          0.00883  5.13021  5.85255  0.61958  0.77255  0.48576  0.95510
    313   2.48210  4.38637  3.21900  2.80219  3.65471  1.29767  3.68462  3.75252  2.66333  3.21766  4.18419  2.91538  4.16825  3.14206  2.86899  2.86398  3.17198  3.43794  5.61951  3.63506   1196 g - - -
          2.68618  4.42225  2.77519  2.73123  3.46354  2.40513  3.72494  3.29354  2.67741  2.69355  4.24690  2.90347  2.73739  3.18146  2.89801  2.37887  2.77519  2.98518  4.58477  3.61503
          0.00883  5.13021  5.85255  0.61958  0.77255  0.48576  0.95510
    314   2.93692  4.59848  3.01570  2.30967  4.30899  3.48678  3.90504  4.20601  2.53898  3.51975  4.45025  3.04630  3.70090  1.11581  2.99740  2.90735  3.04545  3.78604  5.84755  4.44773   1197 q - - -
          2.68618  4.42225  2.77519  2.73123  3.46354  2.40513  3.72494  3.29354  2.67741  2.69355  4.24690  2.90347  2.73739  3.18146  2.89801  2.37887  2.77519  2.98518  4.58477  3.61503
          0.00883  5.13021  5.85255  0.61958  0.77255  0.48576  0.95510
    315   2.70962  5.31440  3.23888  2.68233  4.13052  3.72999  3.60648  3.75971  1.98535  3.05929  3.87702  2.94659  3.19427  2.39341  1.85479  2.60832  3.05083  3.28670  4.75291  4.06652   1198 r - - -
          2.68618  4.42225  2.77519  2.73123  3.46354  2.40513  3.72494  3.29354  2.67741  2.69355  4.24690  2.90347  2.73739  3.18146  2.89801  2.37887  2.77519  2.98518  4.58477  3.61503
          0.03801  5.13021  3.46159  0.61958  0.77255  0.48576  0.95510
    316   2.41399  3.72252  4.18684  3.60859  2.99946  4.01126  3.91371  2.83347  2.94020  2.20925  3.60950  3.17891  3.99742  3.77613  2.52109  2.95592  3.18161  2.32591  4.28297  1.97071   1199 y - - -
          2.68618  4.42225  2.77519  2.73123  3.46354  2.40513  3.72494  3.29354  2.67741  2.69355  4.24690  2.90347  2.73739  3.18146  2.89801  2.37887  2.77519  2.98518  4.58477  3.61503
          0.18065  5.10128  1.83769  0.61958  0.77255  0.57337  0.82924
    317   2.75042  5.33341  2.83676  2.34559  4.66805  3.39952  3.81369  3.86984  2.16457  2.97884  3.69155  2.44070  3.10847  2.71005  2.19333  2.71381  2.66330  3.50697  5.77239  3.83393   1200 k - - -
          2.68608  4.42232  2.77526  2.73130  3.46360  2.40514  3.72501  3.29361  2.67735  2.69350  4.24637  2.90333  2.73746  3.18134  2.89807  2.37893  2.77526  2.98510  4.58484  3.61510
          0.15188  1.98485  5.65376  0.38597  1.13879  0.27928  1.41192
    318   2.72053  5.43624  2.69684  2.52921  4.19687  2.51711  3.41049  4.26300  1.90321  3.39874  4.05147  2.76866  3.82884  2.78761  2.14747  2.60311  2.88311  3.63369  5.87042  4.02567   1204 k - - -
          2.68618  4.42225  2.77519  2.73123  3.46354  2.40513  3.72494  3.29354  2.67741  2.69355  4.24690  2.90347  2.73739  3.18146  2.89801  2.37887  2.77519  2.98518  4.58477  3.61503
          0.02310  5.13021  4.07935  0.61958  0.77255  0.48576  0.95510
    319   2.55160  5.43345  2.89294  2.26483  4.77738  3.17534  3.60496  4.26239  1.55091  3.18588  4.47445  3.16788  3.77645  2.27791  2.52943  2.78407  3.05959  3.44764  5.86671  4.45667   1205 k - - -
          2.68618  4.42225  2.77519  2.73123  3.46354  2.40513  3.72494  3.29354  2.67741  2.69355  4.24690  2.90347  2.73739  3.18146  2.89801  2.37887  2.77519  2.98518  4.58477  3.61503
          0.00895  5.11606  5.83841  0.61958  0.77255  0.52989  0.88836
    320   2.69618  4.45713  3.60502  3.48653  3.29268  3.61767  4.34750  2.24568  3.65799  1.15156  3.03433  3.59238  3.92401  3.64148  3.86176  3.14512  3.19189  2.47123  5.06618  3.87094   1206 l - - -
          2.68618  4.42225  2.77519  2.73123  3.46354  2.40513  3.72494  3.29354  2.67741  2.69355  4.24690  2.90347  2.73739  3.18146  2.89801  2.37887  2.77519  2.98518  4.58477  3.61503
          0.00895  5.11606  5.83841  0.61958  0.77255  0.45913  0.99923
    321   2.79084  5.42599  2.10485  2.54321  4.12910  3.06631  3.58980  4.24484  2.55409  3.33910  4.46858  2.41877  3.78888  2.99525  2.88350  1.97741  2.19061  3.81277  5.86300  4.45634   1207 s - - -
          2.68622  4.42229  2.77513  2.73128  3.46358  2.40517  3.72466  3.29358  2.67745  2.69347  4.24694  2.90351  2.73744  3.18151  2.89805  2.37866  2.77524  2.98523  4.58481  3.61508
          0.05977  2.89777  5.85255  0.66427  0.72288  0.48576  0.95510
    322   2.32578  5.40058  2.29273  2.23319  4.18918  2.84034  3.90349  3.88566  2.53753  3.27157  4.44626  3.06994  1.92368  3.00604  3.13580  2.57435  3.04646  3.78151  5.84440  4.44448   1210 p - - -
          2.68618  4.42225  2.77519  2.73123  3.46354  2.40513  3.72494  3.29354  2.67741  2.69355  4.24690  2.90347  2.73739  3.18146  2.89801  2.37887  2.77519  2.98518  4.58477  3.61503
          0.00883  5.13021  5.85255  0.61958  0.77255  0.48576  0.95510
    323   2.47337  5.43549  2.26246  2.11064  4.25773  3.32373  3.47573  3.94310  2.39909  3.50248  3.73082  2.66050  3.83646  2.46095  2.58887  2.78537  2.72121  3.17494  5.86987  4.09677   1211 e - - -
          2.68618  4.42225  2.77519  2.73123  3.46354  2.40513  3.72494  3.29354  2.67741  2.69355  4.24690  2.90347  2.73739  3.18146  2.89801  2.37887  2.77519  2.98518  4.58477  3.61503
          0.00883  5.13021  5.85255  0.61958  0.77255  0.48576  0.95510
    324   2.57463  5.24841  2.86290  2.14912  4.51961  3.74494  3.94219  3.44132  2.71504  2.86524  2.85996  3.24948  4.13644  1.46867  3.19105  2.82147  3.16829  3.59860  5.72796  3.90571   1212 q - - -
          2.68618  4.42225  2.77519  2.73123  3.46354  2.40513  3.72494  3.29354  2.67741  2.69355  4.24690  2.90347  2.73739  3.18146  2.89801  2.37887  2.77519  2.98518  4.58477  3.61503
          0.00883  5.13021  5.85255  0.61958  0.77255  0.48576  0.95510
    325   2.37368  5.22604  3.28649  2.63804  3.93813  3.74946  3.94769  3.67413  2.37912  3.11370  3.88710  3.12180  3.80173  2.47514  2.43894  2.74859  1.71911  2.99329  5.71037  4.35431   1213 t - - -
          2.68618  4.42225  2.77519  2.73123  3.46354  2.40513  3.72494  3.29354  2.67741  2.69355  4.24690  2.90347  2.73739  3.18146  2.89801  2.37887  2.77519  2.98518  4.58477  3.61503
          0.00883  5.13021  5.85255  0.61958  0.77255  0.48576  0.95510
    326   1.63488  5.42324  2.88568  2.56017  4.75992  3.11826  3.89778  4.23981  2.32237  3.31145  4.46631  3.18051  4.10317  2.47795  2.57536  2.21212  2.66225  3.80941  5.86098  4.45540   1214 a - - -
          2.68618  4.42225  2.77519  2.73123  3.46354  2.40513  3.72494  3.29354  2.67741  2.69355  4.24690  2.90347  2.73739  3.18146  2.89801  2.37887  2.77519  2.98518  4.58477  3.61503
          0.00883  5.13021  5.85255  0.61958  0.77255  0.48576  0.95510
    327   2.35622  5.44173  2.46590  1.75081  4.78652  3.31005  3.66721  3.49194  2.10999  3.46923  4.48248  2.72596  4.09897  2.59973  2.98974  2.61849  2.77703  3.83222  5.87457  4.46377   1215 e - - -
          2.68618  4.42225  2.77519  2.73123  3.46354  2.40513  3.72494  3.29354  2.67741  2.69355  4.24690  2.90347  2.73739  3.18146  2.89801  2.37887  2.77519  2.98518  4.58477  3.61503
          0.00883  5.13021  5.85255  0.61958  0.77255  0.48576  0.95510
    328   2.74825  3.94432  4.94921  4.33681  3.18919  4.18031  4.51414  2.38322  4.12869  1.89345  1.28983  4.33474  4.54048  4.26250  4.14558  3.49170  2.92660  2.17866  5.00956  3.29251   1216 m - - -
          2.68618  4.42225  2.77519  2.73123  3.46354  2.40513  3.72494  3.29354  2.67741  2.69355  4.24690  2.90347  2.73739  3.18146  2.89801  2.37887  2.77519  2.98518  4.58477  3.61503
          0.00883  5.13021  5.85255  0.61958  0.77255  0.48576  0.95510
    329   3.01353  4.40413  4.85288  4.24695  3.21255  4.17504  3.90103  1.03476  3.69185  1.98524  3.50749  4.29394  4.53637  4.21325  3.73647  3.48252  3.24579  2.01967  5.03150  3.85182   1217 i - - -
          2.68618  4.42225  2.77519  2.73123  3.46354  2.40513  3.72494  3.29354  2.67741  2.69355  4.24690  2.90347  2.73739  3.18146  2.89801  2.37887  2.77519  2.98518  4.58477  3.61503
          0.00883  5.13021  5.85255  0.61958  0.77255  0.48576  0.95510
    330   2.68224  5.45052  2.95900  2.21499  4.79547  3.72688  3.90731  4.27467  1.46794  3.34328  4.49297  3.19619  4.11978  2.90097  1.95739  2.92047  2.52411  3.84147  5.87931  4.47788   1218 k - - -
          2.68618  4.42225  2.77519  2.73123  3.46354  2.40513  3.72494  3.29354  2.67741  2.69355  4.24690  2.90347  2.73739  3.18146  2.89801  2.37887  2.77519  2.98518  4.58477  3.61503
          0.00883  5.13021  5.85255  0.61958  0.77255  0.48576  0.95510
    331   2.52874  4.20962  3.28559  2.66135  2.61195  3.66416  3.39105  2.69451  2.46030  2.49582  3.07082  3.27901  4.26536  3.20355  3.05268  2.94346  2.77089  2.60612  5.36030  2.99058   1219 k - - -
          2.68618  4.42225  2.77519  2.73123  3.46354  2.40513  3.72494  3.29354  2.67741  2.69355  4.24690  2.90347  2.73739  3.18146  2.89801  2.37887  2.77519  2.98518  4.58477  3.61503
          0.00883  5.13021  5.85255  0.61958  0.77255  0.48576  0.95510
    332   1.70365  3.42125  3.69006  3.12648  3.93650  3.64406  4.13644  3.30686  3.09359  3.00216  3.29886  3.56935  4.27542  3.07292  3.22962  2.40653  1.65325  3.06504  5.34985  3.67469   1220 t - - -
          2.68618  4.42225  2.77519  2.73123  3.46354  2.40513  3.72494  3.29354  2.67741  2.69355  4.24690  2.90347  2.73739  3.18146  2.89801  2.37887  2.77519  2.98518  4.58477  3.61503
          0.00883  5.13021  5.85255  0.61958  0.77255  0.48576  0.95510
    333   1.66777  2.67459  3.51093  2.95025  4.11396  3.59276  4.05624  3.30560  2.49219  3.16323  3.62596  2.96440  4.21990  3.26685  3.03773  2.32251  2.50501  2.82640  5.47204  4.18563   1221 a - - -
          2.68623  4.42230  2.77511  2.73128  3.46341  2.40512  3.72500  3.29359  2.67738  2.69343  4.24695  2.90352  2.73745  3.18152  2.89791  2.37892  2.77525  2.98507  4.58482  3.61508
          0.07460  2.91580  4.03265  0.77752  0.61534  0.48576  0.95510
    334   2.65544  4.61459  3.08303  2.63085  3.59200  3.34072  3.34623  3.47837  2.36447  2.63626  3.43140  3.25529  3.86110  2.15573  2.60934  2.45906  2.63739  2.94568  5.69782  4.34349   1227 q - - -
          2.68618  4.42225  2.77519  2.73123  3.46354  2.40513  3.72494  3.29354  2.67741  2.69355  4.24690  2.90347  2.73739  3.18146  2.89801  2.37887  2.77519  2.98518  4.58477  3.61503
          0.00896  5.11524  5.83759  0.61958  0.77255  0.45768  1.00171
    335   2.60653  4.56926  2.93818  2.32772  4.27324  3.15477  3.69035  4.25410  1.73903  3.50691  4.13533  2.84285  3.02291  2.99256  2.24348  2.51962  2.78777  3.56466  5.86660  4.45850   1228 k - - -
          2.68618  4.42225  2.77519  2.73123  3.46354  2.40513  3.72494  3.29354  2.67741  2.69355  4.24690  2.90347  2.73739  3.18146  2.89801  2.37887  2.77519  2.98518  4.58477  3.61503
          0.00883  5.13021  5.85255  0.61958  0.77255  0.48576  0.95510
    336   2.43348  4.95742  4.34209  4.19567  5.47612  3.21414  5.30541  4.95104  4.39829  4.60929  5.38864  3.59075  0.45604  4.60141  4.66761  2.94324  3.19909  4.20393  6.79318  5.63411   1229 P - - -
          2.68618  4.42225  2.77519  2.73123  3.46354  2.40513  3.72494  3.29354  2.67741  2.69355  4.24690  2.90347  2.73739  3.18146  2.89801  2.37887  2.77519  2.98518  4.58477  3.61503
          0.00883  5.13021  5.85255  0.61958  0.77255  0.48576  0.95510
    337   2.11982  5.44119  2.43064  2.29776  4.78588  3.37551  3.27181  3.91482  2.38403  3.74631  4.13899  2.82336  3.36553  2.49330  2.58241  2.37773  2.67777  3.83162  4.81054  4.46337   1230 a - - -
          2.68618  4.42225  2.77519  2.73123  3.46354  2.40513  3.72494  3.29354  2.67741  2.69355  4.24690  2.90347  2.73739  3.18146  2.89801  2.37887  2.77519  2.98518  4.58477  3.61503
          0.00883  5.13021  5.85255  0.61958  0.77255  0.48576  0.95510
    338   2.49351  5.43301  2.09135  1.66641  4.77411  3.70694  3.89445  3.91114  2.32404  3.50045  4.08263  3.06413  3.79170  2.36265  3.01533  2.80662  3.02171  3.07267  5.86806  4.45952   1231 e - - -
          2.68618  4.42225  2.77519  2.73123  3.46354  2.40513  3.72494  3.29354  2.67741  2.69355  4.24690  2.90347  2.73739  3.18146  2.89801  2.37887  2.77519  2.98518  4.58477  3.61503
          0.00883  5.13021  5.85255  0.61958  0.77255  0.48576  0.95510
    339   3.15793  5.49590  3.49528  2.89628  4.84197  3.91376  4.01657  4.26518  2.19136  3.41109  4.55239  2.88629  4.29125  2.99051  0.96987  2.94175  3.02480  3.89118  5.89112  3.53390   1232 r - - -
          2.68618  4.42225  2.77519  2.73123  3.46354  2.40513  3.72494  3.29354  2.67741  2.69355  4.24690  2.90347  2.73739  3.18146  2.89801  2.37887  2.77519  2.98518  4.58477  3.61503
          0.02138  5.13021  4.18422  0.61958  0.77255  0.48576  0.95510
    340   2.53072  4.81611  3.61915  2.66815  1.96744  3.86668  4.09956  3.19692  2.37393  2.48039  2.93340  3.51511  4.25017  2.63308  2.76300  2.90484  3.17582  2.63956  5.37629  4.11270   1233 f - - -
          2.68618  4.42225  2.77519  2.73123  3.46354  2.40513  3.72494  3.29354  2.67741  2.69355  4.24690  2.90347  2.73739  3.18146  2.89801  2.37887  2.77519  2.98518  4.58477  3.61503
          0.00894  5.11777  5.84011  0.61958  0.77255  0.52470  0.89583
    341   2.44622  5.43780  2.72005  2.12996  4.78333  2.90498  3.64937  4.26958  2.13109  3.50220  4.03628  2.86661  4.09320  2.35967  2.03595  2.64027  3.02329  3.82869  5.87017  4.45900   1234 r - - -
          2.68618  4.42225  2.77519  2.73123  3.46354  2.40513  3.72494  3.29354  2.67741  2.69355  4.24690  2.90347  2.73739  3.18146  2.89801  2.37887  2.77519  2.98518  4.58477  3.61503
          0.00894  5.11777  5.84011  0.61958  0.77255  0.52470  0.89583
    342   2.64406  5.41938  2.30848  2.21709  4.32587  3.25926  3.18175  3.92958  2.28351  2.91535  3.79609  2.67198  4.09603  2.59998  2.75855  2.61568  2.64287  3.41685  4.89238  4.08750   1235 e - - -
          2.68618  4.42225  2.77519  2.73123  3.46354  2.40513  3.72494  3.29354  2.67741  2.69355  4.24690  2.90347  2.73739  3.18146  2.89801  2.37887  2.77519  2.98518  4.58477  3.61503
          0.00894  5.11777  5.84011  0.61958  0.77255  0.52470  0.89583
    343   2.88592  4.54759  5.10494  4.51639  3.70681  4.42555  4.79889  0.99184  4.33964  2.20415  3.19132  4.56065  4.77256  4.50152  4.39530  3.39613  2.56063  1.81914  5.30512  4.12168   1236 i - - -
          2.68618  4.42225  2.77519  2.73123  3.46354  2.40513  3.72494  3.29354  2.67741  2.69355  4.24690  2.90347  2.73739  3.18146  2.89801  2.37887  2.77519  2.98518  4.58477  3.61503
          0.00894  5.11777  5.84011  0.61958  0.77255  0.52470  0.89583
    344   2.53533  5.40918  2.84013  2.20135  4.74264  3.25350  3.46763  3.28799  2.43609  3.11510  3.31817  2.91510  4.09780  2.18454  2.61231  2.40422  2.78796  3.21780  5.84887  4.44502   1237 q - - -
          2.68618  4.42225  2.77519  2.73123  3.46354  2.40513  3.72494  3.29354  2.67741  2.69355  4.24690  2.90347  2.73739  3.18146  2.89801  2.37887  2.77519  2.98518  4.58477  3.61503
          0.00894  5.11777  5.84011  0.61958  0.77255  0.52470  0.89583
    345   2.35636  5.43768  2.64561  2.08917  4.78318  3.04843  3.49936  4.26946  2.01974  3.52739  4.13653  2.53117  4.09306  2.71967  2.87215  2.28749  2.63543  3.82855  5.87009  4.45887   1238 k - - -
          2.68618  4.42225  2.77519  2.73123  3.46354  2.40513  3.72494  3.29354  2.67741  2.69355  4.24690  2.90347  2.73739  3.18146  2.89801  2.37887  2.77519  2.98518  4.58477  3.61503
          0.00894  5.11777  5.84011  0.61958  0.77255  0.52470  0.89583
    346   2.42550  4.36042  3.38584  2.93002  3.07503  2.62951  4.09754  2.82133  2.78107  2.11566  3.03913  3.03085  4.24846  2.71259  3.06687  2.62133  2.89506  2.88102  5.37895  3.79341   1239 l - - -
          2.68618  4.42225  2.77519  2.73123  3.46354  2.40513  3.72494  3.29354  2.67741  2.69355  4.24690  2.90347  2.73739  3.18146  2.89801  2.37887  2.77519  2.98518  4.58477  3.61503
          0.00894  5.11777  5.84011  0.61958  0.77255  0.52470  0.89583
    347   2.42246  4.00736  4.78014  3.86971  2.54115  3.45937  3.95812  2.15261  3.99152  1.78208  2.80381  3.81621  4.48363  3.72424  3.48238  3.04406  3.19832  1.89987  4.98471  3.27165   1240 l - - -
          2.68618  4.42225  2.77519  2.73123  3.46354  2.40513  3.72494  3.29354  2.67741  2.69355  4.24690  2.90347  2.73739  3.18146  2.89801  2.37887  2.77519  2.98518  4.58477  3.61503
          0.00894  5.11777  5.84011  0.61958  0.77255  0.52470  0.89583
    348   2.84237  5.43170  3.07137  2.27817  4.28928  3.20450  3.88784  3.90432  2.06727  3.33856  4.03268  2.65398  3.29789  2.32321  1.94739  2.52332  3.00883  3.82122  5.86562  4.45596   1241 r - - -
          2.68618  4.42225  2.77519  2.73123  3.46354  2.40513  3.72494  3.29354  2.67741  2.69355  4.24690  2.90347  2.73739  3.18146  2.89801  2.37887  2.77519  2.98518  4.58477  3.61503
          0.00894  5.11777  5.84011  0.61958  0.77255  0.52470  0.89583
    349   2.70792  5.43521  2.39727  1.96294  4.77969  3.35161  3.62341  4.26525  2.32823  3.08469  4.47602  2.45068  3.84620  2.44371  2.76424  2.70801  2.67569  3.09731  5.86824  4.02794   1242 e - - -
          2.68618  4.42225  2.77519  2.73123  3.46354  2.40513  3.72494  3.29354  2.67741  2.69355  4.24690  2.90347  2.73739  3.18146  2.89801  2.37887  2.77519  2.98518  4.58477  3.61503
          0.01947  5.11777  4.32054  0.61958  0.77255  0.52470  0.89583
    350   1.99956  4.05684  3.68431  3.20137  3.46022  3.59575  4.22986  2.55520  3.14657  1.80070  2.78003  3.30486  3.91317  3.36816  2.90171  2.90952  3.02000  2.51913  5.18136  3.70301   1243 l - - -
          2.68618  4.42225  2.77519  2.73123  3.46354  2.40513  3.72494  3.29354  2.67741  2.69355  4.24690  2.90347  2.73739  3.18146  2.89801  2.37887  2.77519  2.98518  4.58477  3.61503
          0.00903  5.10733  5.82967  0.61958  0.77255  0.55589  0.85229
    351   2.35448  3.67687  2.43898  2.55165  3.39480  3.13246  3.70409  3.63646  2.49438  2.59450  3.43557  3.13707  4.13489  2.68764  2.63815  2.82218  2.59423  3.24215  5.68227  3.84551   1244 a - - -
          2.68618  4.42225  2.77519  2.73123  3.46354  2.40513  3.72494  3.29354  2.67741  2.69355  4.24690  2.90347  2.73739  3.18146  2.89801  2.37887  2.77519  2.98518  4.58477  3.61503
          0.00903  5.10733  5.82967  0.61958  0.77255  0.55589  0.85229
    352   2.55864  4.50874  3.19765  2.59985  2.56526  2.77532  3.49567  3.55219  2.20542  2.66609  4.20852  3.10117  4.14745  2.67492  2.63068  2.74018  2.93522  3.32235  4.59284  3.26997   1245 k - - -
          2.68619  4.42235  2.77501  2.73134  3.46320  2.40523  3.72463  3.29364  2.67742  2.69346  4.24700  2.90357  2.73731  3.18137  2.89802  2.37897  2.77521  2.98515  4.58487  3.61513
          0.56123  1.78551  1.34024  0.39755  1.11464  0.44428  1.02523
    353   2.39532  4.44204  2.51719  2.25288  4.06049  3.02238  3.06885  4.10975  2.43252  3.31407  3.64424  2.62419  3.69398  2.67494  2.77325  2.21672  2.93927  3.68172  5.73594  4.33150   1260 s - - -
          2.68634  4.42171  2.77525  2.73113  3.46370  2.40505  3.72483  3.29370  2.67725  2.69358  4.24706  2.90362  2.73735  3.18131  2.89793  2.37893  2.77522  2.98507  4.58493  3.61519
          0.19156  1.76912  5.56088  0.95263  0.48731  0.65877  0.72875
    354   2.57407  5.36561  2.57671  2.04769  4.70809  3.45710  3.82314  4.19222  2.17422  3.15033  4.06356  2.25063  4.02924  2.72486  2.46189  2.64848  2.76574  3.22526  5.79983  4.39047   1268 e - - -
          2.68619  4.42226  2.77520  2.73124  3.46354  2.40513  3.72495  3.29355  2.67741  2.69355  4.24690  2.90347  2.73728  3.18147  2.89801  2.37887  2.77520  2.98519  4.58477  3.61504
          0.06559  3.64187  3.28933  0.45396  1.00816  0.38350  1.14405
    355   2.82166  4.50006  1.42216  2.53034  4.14734  3.27767  3.87804  4.17756  2.51362  3.38592  4.42210  2.37922  4.08175  2.98049  2.84759  2.45981  2.99305  3.75761  5.82003  4.41985   1271 d - - -
          2.68618  4.42225  2.77519  2.73123  3.46354  2.40513  3.72494  3.29354  2.67741  2.69355  4.24690  2.90347  2.73739  3.18146  2.89801  2.37887  2.77519  2.98518  4.58477  3.61503
          0.00936  5.07187  5.79421  0.61958  0.77255  0.51679  0.90742
    356   2.58710  5.42763  3.03329  1.84366  4.22394  3.24628  3.55082  4.25736  2.38680  3.49468  4.46850  2.68528  2.25092  2.48003  2.67752  2.62536  3.01765  3.81786  5.86075  4.45026   1272 e - - -
          2.68618  4.42225  2.77519  2.73123  3.46354  2.40513  3.72494  3.29354  2.67741  2.69355  4.24690  2.90347  2.73739  3.18146  2.89801  2.37887  2.77519  2.98518  4.58477  3.61503
          0.00909  5.10106  5.82341  0.61958  0.77255  0.57400  0.82843
    357   2.95248  3.89595  3.94816  3.78210  2.61595  3.70029  3.30312  2.61309  3.66991  2.45852  3.35970  3.15135  3.65779  3.65173  3.86598  3.13993  2.31469  1.87569  5.05250  2.16695   1273 v - - -
          2.68618  4.42225  2.77519  2.73123  3.46354  2.40513  3.72494  3.29354  2.67741  2.69355  4.24690  2.90347  2.73739  3.18146  2.89801  2.37887  2.77519  2.98518  4.58477  3.61503
          0.02280  5.10106  4.10755  0.61958  0.77255  0.57400  0.82843
    358   2.29964  3.57173  4.80474  4.19673  3.24527  3.76681  3.95142  2.46438  3.65023  1.22157  3.10747  4.23344  3.69422  4.15716  4.05230  3.07855  3.04501  2.24218  4.15869  3.55280   1274 l - - -
          2.68618  4.42225  2.77519  2.73123  3.46354  2.40513  3.72494  3.29354  2.67741  2.69355  4.24690  2.90347  2.73739  3.18146  2.89801  2.37887  2.77519  2.98518  4.58477  3.61503
          0.00921  5.08748  5.80983  0.61958  0.77255  0.61181  0.78169
    359   2.47930  5.42443  2.80642  2.42243  4.14077  3.45737  3.66524  4.25535  1.70790  3.72957  4.46517  2.82262  4.08100  2.16846  2.21941  2.52999  3.14525  3.81512  5.85689  4.44620   1275 k - - -
          2.68618  4.42225  2.77519  2.73123  3.46354  2.40513  3.72494  3.29354  2.67741  2.69355  4.24690  2.90347  2.73739  3.18146  2.89801  2.37887  2.77519  2.98518  4.58477  3.61503
          0.00921  5.08748  5.80983  0.61958  0.77255  0.47639  0.97028
    360   1.93663  5.43816  2.56044  2.04967  4.78355  2.87864  3.64908  4.26981  2.27051  3.74355  4.47880  2.90220  4.09320  2.53621  2.62339  2.36444  3.15772  3.56359  5.87057  4.45930   1276 a - - -
          2.68619  4.42226  2.77521  2.73124  3.46355  2.40507  3.72496  3.29355  2.67742  2.69356  4.24691  2.90348  2.73730  3.18147  2.89802  2.37888  2.77521  2.98519  4.58478  3.61504
          0.03701  3.39856  5.83841  0.38643  1.13781  0.45913  0.99923
    361   3.03914  3.98683  4.81278  4.21546  0.96647  4.18288  4.45384  2.74972  3.62323  2.16957  3.53746  4.27443  4.54459  3.76412  4.10182  3.48785  3.27079  2.58034  4.96474  2.92136   1281 f - - -
          2.68618  4.42225  2.77519  2.73123  3.46354  2.40513  3.72494  3.29354  2.67741  2.69355  4.24690  2.90347  2.73739  3.18146  2.89801  2.37887  2.77519  2.98518  4.58477  3.61503
          0.00883  5.13021  5.85255  0.61958  0.77255  0.48576  0.95510
    362   2.74216  5.49686  2.75145  2.49349  4.83292  1.21523  3.45882  4.31711  2.44592  3.79794  4.54278  2.82759  3.77525  2.92034  3.05331  2.83233  3.22701  3.88321  5.93218  4.51882   1282 g - - -
          2.68618  4.42225  2.77519  2.73123  3.46354  2.40513  3.72494  3.29354  2.67741  2.69355  4.24690  2.90347  2.73739  3.18146  2.89801  2.37887  2.77519  2.98518  4.58477  3.61503
          0.02310  5.13021  4.07935  0.61958  0.77255  0.48576  0.95510
    363   4.07502  5.30624  6.06969  5.48169  3.07432  5.43877  5.75766  1.41639  5.33158  0.92377  2.08988  5.61431  5.53110  5.22927  5.27174  4.81365  4.28461  2.31292  5.83567  4.85186   1283 l - - -
          2.68609  4.42226  2.77521  2.73124  3.46355  2.40514  3.72496  3.29355  2.67742  2.69356  4.24691  2.90348  2.73741  3.18148  2.89802  2.37881  2.77521  2.98520  4.58478  3.61504
          0.03948  3.32988  5.83841  0.37432  1.16398  0.45913  0.99923
    364   2.73483  4.37942  2.43260  2.28653  4.78784  3.31321  3.23341  4.27395  2.33661  3.74793  4.48317  2.87387  3.49023  2.49232  2.52931  2.08148  2.43870  3.58314  5.87512  4.46405   1285 s - - -
          2.68618  4.42225  2.77519  2.73123  3.46354  2.40513  3.72494  3.29354  2.67741  2.69355  4.24690  2.90347  2.73739  3.18146  2.89801  2.37887  2.77519  2.98518  4.58477  3.61503
          0.00883  5.13021  5.85255  0.61958  0.77255  0.48576  0.95510
    365   3.27277  4.60469  5.25380  4.66497  3.18306  4.52614  4.90548  1.42470  4.47916  1.95157  3.19351  4.68332  4.86019  4.62206  4.51011  3.42971  3.29818  1.15234  5.37225  4.19681   1286 v - - -
          2.68618  4.42225  2.77519  2.73123  3.46354  2.40513  3.72494  3.29354  2.67741  2.69355  4.24690  2.90347  2.73739  3.18146  2.89801  2.37887  2.77519  2.98518  4.58477  3.61503
          0.00883  5.13021  5.85255  0.61958  0.77255  0.48576  0.95510
    366   2.72012  5.44222  1.77350  2.09380  4.78653  2.84970  3.68451  4.27210  2.46155  3.48240  4.05800  2.35084  3.81452  2.99050  2.90252  2.39166  3.02977  3.83246  5.87529  4.46458   1287 d - - -
          2.68620  4.42227  2.77511  2.73125  3.46356  2.40514  3.72496  3.29356  2.67742  2.69357  4.24691  2.90337  2.73741  3.18134  2.89802  2.37888  2.77521  2.98520  4.58479  3.61505
          0.08243  3.07432  3.41417  0.32666  1.27772  0.48576  0.95510
    367   2.72622  5.42722  2.64497  2.33927  4.77167  3.69201  3.04948  4.25719  2.21927  3.25192  4.46805  2.65551  2.49573  2.68913  2.73970  2.33111  2.53509  3.41924  5.86026  4.44969   1289 k - - -
          2.68618  4.42225  2.77519  2.73123  3.46354  2.40513  3.72494  3.29354  2.67741  2.69355  4.24690  2.90347  2.73739  3.18146  2.89801  2.37887  2.77519  2.98518  4.58477  3.61503
          0.00910  5.09971  5.82206  0.61958  0.77255  0.43221  1.04719
    368   2.82149  5.44392  2.74364  1.75130  4.78953  3.70554  3.89255  4.27577  2.16723  3.48737  4.01449  2.51847  4.09912  2.27507  2.31670  2.61370  2.80983  3.83486  5.87617  4.46505   1290 e - - -
          2.68621  4.42228  2.77511  2.73126  3.46357  2.40510  3.72497  3.29357  2.67744  2.69358  4.24693  2.90339  2.73732  3.18149  2.89793  2.37890  2.77522  2.98521  4.58480  3.61506
          0.06196  2.86107  5.85255  0.41587  1.07813  0.48576  0.95510
    369   2.66398  4.40184  4.64960  3.78184  2.36065  4.11025  4.42693  2.71426  3.54947  1.79864  1.83870  4.17166  2.16946  4.08005  4.00505  3.40796  3.20797  2.65007  5.01770  3.58039   1300 l - - -
          2.68618  4.42225  2.77519  2.73123  3.46354  2.40513  3.72494  3.29354  2.67741  2.69355  4.24690  2.90347  2.73739  3.18146  2.89801  2.37887  2.77519  2.98518  4.58477  3.61503
          0.00883  5.13021  5.85255  0.61958  0.77255  0.48576  0.95510
    370   2.42884  4.43307  3.93502  3.34133  3.28406  4.07906  4.38522  1.99991  3.31625  1.85903  2.42046  4.07879  4.09234  3.64003  3.92761  3.19649  2.59116  1.97439  5.04571  3.85584   1301 l - - -
          2.68618  4.42225  2.77519  2.73123  3.46354  2.40513  3.72494  3.29354  2.67741  2.69355  4.24690  2.90347  2.73739  3.18146  2.89801  2.37887  2.77519  2.98518  4.58477  3.61503
          0.00883  5.13021  5.85255  0.61958  0.77255  0.48576  0.95510
    371   2.58167  5.43513  3.03677  2.09069  4.77722  3.48469  3.62659  4.26108  2.17334  3.73914  3.75384  2.91722  3.72442  2.32970  2.50620  2.53613  2.33619  2.91943  5.86960  4.02655   1302 e - - -
          2.68618  4.42225  2.77519  2.73123  3.46354  2.40513  3.72494  3.29354  2.67741  2.69355  4.24690  2.90347  2.73739  3.18146  2.89801  2.37887  2.77519  2.98518  4.58477  3.61503
          0.00883  5.13021  5.85255  0.61958  0.77255  0.48576  0.95510
    372   2.74625  3.58675  5.16221  4.57151  3.37128  4.44278  4.81789  2.13647  4.38597  2.34453  3.45912  4.59322  4.78813  4.53916  4.42473  3.76670  2.76066  0.84069  5.30828  4.12536   1303 v - - -
          2.68618  4.42225  2.77519  2.73123  3.46354  2.40513  3.72494  3.29354  2.67741  2.69355  4.24690  2.90347  2.73739  3.18146  2.89801  2.37887  2.77519  2.98518  4.58477  3.61503
          0.00883  5.13021  5.85255  0.61958  0.77255  0.48576  0.95510
    373   2.93175  5.44110  2.59574  2.14635  4.78564  3.70558  3.89274  3.95236  2.19037  3.54775  4.48192  2.41446  2.26223  2.71642  2.66199  2.41590  2.85931  3.32512  5.87408  4.46346   1304 e - - -
          2.68618  4.42225  2.77519  2.73123  3.46354  2.40513  3.72494  3.29354  2.67741  2.69355  4.24690  2.90347  2.73739  3.18146  2.89801  2.37887  2.77519  2.98518  4.58477  3.61503
          0.00883  5.13021  5.85255  0.61958  0.77255  0.48576  0.95510
    374   0.78213  4.87716  4.95493  4.83317  5.61621  1.09627  5.63783  5.09845  4.87699  4.78925  5.54248  4.45454  4.52729  5.01440  4.99303  2.86645  3.17602  4.23874  6.95443  5.88790   1305 a - - -
          2.68609  4.42226  2.77520  2.73124  3.46354  2.40513  3.72495  3.29354  2.67741  2.69355  4.24690  2.90347  2.73740  3.18147  2.89801  2.37887  2.77520  2.98519  4.58477  3.61504
          0.02332  3.90320  5.85255  0.46951  0.98165  0.48576  0.95510
    375   3.06385  5.37303  3.41343  2.72158  4.67819  3.84709  3.71066  3.74177  2.28496  3.63969  3.95471  3.34606  4.22962  2.95371  1.00208  2.92230  3.06859  3.74394  5.80958  3.57763   1310 r - - -
          2.68618  4.42225  2.77519  2.73123  3.46354  2.40513  3.72494  3.29354  2.67741  2.69355  4.24690  2.90347  2.73739  3.18146  2.89801  2.37887  2.77519  2.98518  4.58477  3.61503
          0.00883  5.13021  5.85255  0.61958  0.77255  0.48576  0.95510
    376   2.83879  4.45261  4.41603  3.33740  3.37185  4.07064  4.37150  1.91101  3.26536  2.19686  3.56733  3.76727  4.44025  3.30857  3.57525  3.35567  3.20320  1.23590  5.06413  3.87151   1311 v - - -
          2.68618  4.42225  2.77519  2.73123  3.46354  2.40513  3.72494  3.29354  2.67741  2.69355  4.24690  2.90347  2.73739  3.18146  2.89801  2.37887  2.77519  2.98518  4.58477  3.61503
          0.00883  5.13021  5.85255  0.61958  0.77255  0.48576  0.95510
    377   4.62339  5.74731  6.58129  5.99736  3.31865  6.12170  6.31279  2.38042  5.88905  0.30806  3.14735  6.30368  5.91977  5.54250  5.73271  5.57417  4.79927  3.26965  6.04083  5.16975   1312 L - - -
          2.68618  4.42225  2.77519  2.73123  3.46354  2.40513  3.72494  3.29354  2.67741  2.69355  4.24690  2.90347  2.73739  3.18146  2.89801  2.37887  2.77519  2.98518  4.58477  3.61503
          0.00883  5.13021  5.85255  0.61958  0.77255  0.48576  0.95510
    378   2.58083  5.44130  2.41209  2.28020  4.78564  3.43777  3.89324  4.27114  2.08480  3.54774  4.48219  2.66724  2.07415  2.69322  2.98748  2.60139  2.95422  3.35236  5.87438  4.46379   1313 p - - -
          2.68618  4.42225  2.77519  2.73123  3.46354  2.40513  3.72494  3.29354  2.67741  2.69355  4.24690  2.90347  2.73739  3.18146  2.89801  2.37887  2.77519  2.98518  4.58477  3.61503
          0.00883  5.13021  5.85255  0.61958  0.77255  0.48576  0.95510
    379   2.09881  5.33318  3.23024  2.46287  4.63506  3.47655  3.38540  4.09062  2.67770  3.62067  4.38769  3.07145  1.60450  2.82664  3.02532  2.54339  2.86314  3.15230  5.79502  4.41292   1314 p - - -
          2.68618  4.42225  2.77519  2.73123  3.46354  2.40513  3.72494  3.29354  2.67741  2.69355  4.24690  2.90347  2.73739  3.18146  2.89801  2.37887  2.77519  2.98518  4.58477  3.61503
          0.00883  5.13021  5.85255  0.61958  0.77255  0.48576  0.95510
    380   2.93166  4.68204  4.39744  3.84174  3.48647  4.13006  4.56004  2.97552  3.74503  2.62805  3.18622  4.11107  0.83614  4.00939  3.99778  3.43914  3.16820  2.55320  5.37273  4.17367   1315 p - - -
          2.68618  4.42225  2.77519  2.73123  3.46354  2.40513  3.72494  3.29354  2.67741  2.69355  4.24690  2.90347  2.73739  3.18146  2.89801  2.37887  2.77519  2.98518  4.58477  3.61503
          0.00883  5.13021  5.85255  0.61958  0.77255  0.48576  0.95510
    381   2.48399  5.40094  2.66010  2.17879  4.72871  3.31129  3.90166  3.66890  2.19919  3.30209  3.30592  3.18712  4.10578  2.63062  2.64338  2.32604  2.51098  2.93908  5.84411  4.01903   1316 e - - -
          2.68618  4.42225  2.77519  2.73123  3.46354  2.40513  3.72494  3.29354  2.67741  2.69355  4.24690  2.90347  2.73739  3.18146  2.89801  2.37887  2.77519  2.98518  4.58477  3.61503
          0.00883  5.13021  5.85255  0.61958  0.77255  0.48576  0.95510
    382   3.67886  4.95786  5.65845  5.09752  3.88215  5.02896  5.45258  1.52552  4.94685  0.92178  3.70761  5.18281  3.78890  5.04981  4.98816  4.38646  3.91549  1.64259  5.79229  4.67151   1317 l - - -
          2.68618  4.42225  2.77519  2.73123  3.46354  2.40513  3.72494  3.29354  2.67741  2.69355  4.24690  2.90347  2.73739  3.18146  2.89801  2.37887  2.77519  2.98518  4.58477  3.61503
          0.00883  5.13021  5.85255  0.61958  0.77255  0.48576  0.95510
    383   2.76500  5.38413  3.05530  2.35686  3.89501  3.46048  3.34175  3.83256  1.96025  3.32797  3.58745  2.82655  4.10879  2.23033  2.80109  2.74464  2.58446  2.83100  5.83150  3.44243   1318 k - - -
          2.68618  4.42225  2.77519  2.73123  3.46354  2.40513  3.72494  3.29354  2.67741  2.69355  4.24690  2.90347  2.73739  3.18146  2.89801  2.37887  2.77519  2.98518  4.58477  3.61503
          0.00883  5.13021  5.85255  0.61958  0.77255  0.48576  0.95510
    384   2.97243  3.59498  4.02547  4.07984  2.42314  4.11094  4.42944  2.70749  3.91780  2.42323  3.24905  3.46826  4.47736  4.09627  4.01610  3.22563  2.86816  2.35661  5.00811  1.27135   1319 y - - -
          2.68628  4.42235  2.77520  2.73102  3.46364  2.40511  3.72504  3.29341  2.67750  2.69349  4.24699  2.90356  2.73741  3.18156  2.89785  2.37887  2.77516  2.98515  4.58487  3.61513
          0.06576  2.80057  5.85255  1.12390  0.39306  0.48576  0.95510
    385   2.16644  5.44154  2.81876  2.54450  4.78408  1.78950  3.35065  4.26834  2.13158  3.74561  4.48316  2.85818  4.10315  2.91212  2.72340  2.45038  3.02226  3.83088  5.87548  4.46586   1334 g - - -
          2.68618  4.42225  2.77519  2.73123  3.46354  2.40513  3.72494  3.29354  2.67741  2.69355  4.24690  2.90347  2.73739  3.18146  2.89801  2.37887  2.77519  2.98518  4.58477  3.61503
          0.00883  5.13021  5.85255  0.61958  0.77255  0.48576  0.95510
    386   2.70446  4.55277  2.72175  2.46443  4.23267  2.59855  3.38519  4.25317  2.30377  3.24732  4.02619  1.91691  3.42694  2.78097  2.73087  2.53540  3.04399  3.50079  5.86619  4.45824   1335 n - - -
          2.68618  4.42225  2.77519  2.73123  3.46354  2.40513  3.72494  3.29354  2.67741  2.69355  4.24690  2.90347  2.73739  3.18146  2.89801  2.37887  2.77519  2.98518  4.58477  3.61503
          0.00883  5.13021  5.85255  0.61958  0.77255  0.48576  0.95510
    387   2.66630  5.43973  2.42301  2.29889  4.78370  2.36023  3.89298  3.62494  2.23636  3.74453  4.05632  2.06107  4.09925  2.69003  2.69777  2.63487  3.07517  3.57100  5.87306  4.46277   1336 n - - -
          2.68618  4.42225  2.77519  2.73123  3.46354  2.40513  3.72494  3.29354  2.67741  2.69355  4.24690  2.90347  2.73739  3.18146  2.89801  2.37887  2.77519  2.98518  4.58477  3.61503
          0.03301  5.13021  3.62859  0.61958  0.77255  0.48576  0.95510
    388   2.65539  4.69619  2.95616  2.44783  4.74871  2.76635  3.65425  3.88767  2.40893  3.48347  3.75941  2.53535  3.81302  2.41300  2.45586  2.15230  2.70751  3.07783  5.84964  4.44374   1337 s - - -
          2.68618  4.42225  2.77519  2.73123  3.46354  2.40513  3.72494  3.29354  2.67741  2.69355  4.24690  2.90347  2.73739  3.18146  2.89801  2.37887  2.77519  2.98518  4.58477  3.61503
          0.11493  5.10624  2.27778  0.61958  0.77255  0.55907  0.84802
    389   2.50181  5.33759  2.90273  2.43245  3.85104  2.93017  3.84769  3.53797  2.24178  3.63415  3.65124  2.67129  3.73628  2.60564  2.41890  2.71916  2.23676  3.15323  5.78267  4.38435   1338 t - - -
          2.68638  4.42224  2.77547  2.73096  3.46317  2.40560  3.72522  3.29353  2.67732  2.69355  4.24695  2.90347  2.73713  3.18084  2.89753  2.37927  2.77501  2.98473  4.58531  3.61557
          0.62818  0.96466  2.46127  1.20897  0.35454  0.32456  1.28318
    390   2.50618  4.38936  4.46431  3.03542  3.28721  4.04461  4.35234  2.21710  3.74276  2.16158  2.76485  3.75016  3.90891  3.95106  3.37379  2.89850  2.89303  1.49622  5.00260  3.51754   1373 v - - -
          2.68618  4.42225  2.77519  2.73123  3.46354  2.40513  3.72494  3.29354  2.67741  2.69355  4.24690  2.90347  2.73739  3.18146  2.89801  2.37887  2.77519  2.98518  4.58477  3.61503
          0.04041  5.05533  3.40445  0.61958  0.77255  0.48686  0.95335
    391   2.62525  5.40054  2.44085  2.30499  4.32832  3.68276  3.24268  3.88521  2.36224  3.70287  4.01103  2.79008  4.07607  2.18406  2.55050  2.59482  2.46637  3.09611  4.81311  3.94353   1374 q - - -
          2.68618  4.42225  2.77519  2.73123  3.46354  2.40513  3.72494  3.29354  2.67741  2.69355  4.24690  2.90347  2.73739  3.18146  2.89801  2.37887  2.77519  2.98518  4.58477  3.61503
          0.00935  5.07261  5.79495  0.61958  0.77255  0.45562  1.00527
    392   2.64748  4.81023  3.62826  2.94547  3.97414  3.86834  3.77093  3.34789  3.03670  2.68942  3.64054  3.52271  1.32689  3.21307  3.43796  2.70614  2.68005  2.54717  5.37376  4.11175   1375 p - - -
          2.68602  4.42261  2.77518  2.73128  3.46322  2.40478  3.72530  3.29368  2.67734  2.69381  4.24725  2.90356  2.73755  3.18116  2.89777  2.37914  2.77544  2.98474  4.58512  3.61510
          0.32795  1.28487  5.83782  1.00562  0.45542  0.45810  1.00099
    393   2.61908  5.43347  2.82513  2.34113  3.66649  3.01012  3.69115  3.80056  2.54786  3.50056  4.47510  2.34468  3.60309  2.06797  2.38023  2.44730  3.01915  3.57726  5.86837  4.07258   1400 q - - -
          2.68618  4.42225  2.77519  2.73123  3.46354  2.40513  3.72494  3.29354  2.67741  2.69355  4.24690  2.90347  2.73739  3.18146  2.89801  2.37887  2.77519  2.98518  4.58477  3.61503
          0.00883  5.13021  5.85255  0.61958  0.77255  0.48576  0.95510
    394   2.62521  4.53220  2.33192  2.50116  4.78575  2.65778  3.89317  4.27128  2.05872  3.74633  4.48222  1.96502  3.54264  2.90255  2.72772  2.62326  2.74136  3.83163  5.87440  4.46379   1401 n - - -
          2.68618  4.42225  2.77519  2.73123  3.46354  2.40513  3.72494  3.29354  2.67741  2.69355  4.24690  2.90347  2.73739  3.18146  2.89801  2.37887  2.77519  2.98518  4.58477  3.61503
          0.00883  5.13021  5.85255  0.61958  0.77255  0.48576  0.95510
    395   2.80434  3.96480  4.40097  3.94860  4.69954  0.52958  4.85246  3.52680  3.81920  3.78350  4.63860  4.08818  3.82308  4.15882  3.35072  3.17596  3.41787  3.65876  6.08700  4.88897   1402 G - - -
          2.68618  4.42225  2.77519  2.73123  3.46354  2.40513  3.72494  3.29354  2.67741  2.69355  4.24690  2.90347  2.73739  3.18146  2.89801  2.37887  2.77519  2.98518  4.58477  3.61503
          0.00883  5.13021  5.85255  0.61958  0.77255  0.48576  0.95510
    396   2.39578  5.42294  2.96519  2.32471  3.77696  3.06477  3.56112  4.24009  2.49446  3.72474  3.81714  2.77674  4.10194  2.53558  2.48616  1.90214  2.72467  3.13311  5.86054  4.45456   1403 s - - -
          2.68618  4.42225  2.77519  2.73123  3.46354  2.40513  3.72494  3.29354  2.67741  2.69355  4.24690  2.90347  2.73739  3.18146  2.89801  2.37887  2.77519  2.98518  4.58477  3.61503
          0.00883  5.13021  5.85255  0.61958  0.77255  0.48576  0.95510
    397   4.82106  6.16919  5.33120  5.15218  3.74191  5.07144  5.03562  5.09835  4.62166  4.32119  5.61094  5.21594  5.61385  3.71650  4.71538  4.92909  5.14439  4.97738  0.19533  3.68973   1404 W - - -
          2.68618  4.42225  2.77519  2.73123  3.46354  2.40513  3.72494  3.29354  2.67741  2.69355  4.24690  2.90347  2.73739  3.18146  2.89801  2.37887  2.77519  2.98518  4.58477  3.61503
          0.00883  5.13021  5.85255  0.61958  0.77255  0.48576  0.95510
    398   2.69921  5.43556  2.66473  2.52161  4.77688  3.70843  3.57923  4.25995  2.50056  3.50174  4.10746  1.45656  4.10223  2.85537  2.29304  2.50439  3.01896  3.82422  5.87022  4.46187   1405 n - - -
          2.68619  4.42226  2.77520  2.73124  3.46355  2.40514  3.72495  3.29355  2.67742  2.69356  4.24691  2.90348  2.73741  3.18134  2.89792  2.37888  2.77520  2.98519  4.58478  3.61504
          0.08893  4.02965  2.69848  0.63957  0.74976  0.48576  0.95510
    399   2.52114  4.33879  4.74373  4.13873  2.59106  3.72116  3.91737  2.67167  3.95728  1.40951  2.03293  4.19820  3.74681  3.74239  4.02119  3.19489  2.98367  2.39939  4.27135  3.77806   1408 l - - -
          2.68623  4.42230  2.77506  2.73105  3.46359  2.40518  3.72499  3.29359  2.67746  2.69360  4.24695  2.90352  2.73727  3.18151  2.89806  2.37892  2.77524  2.98497  4.58482  3.61508
          0.14933  2.09655  4.14561  0.18180  1.79436  0.51259  0.91365
    400   2.91302  5.41882  2.48476  2.37876  4.76204  3.44377  3.87439  3.88060  1.98968  3.49610  3.60033  2.75245  3.72623  2.78130  1.68553  2.69787  3.00266  3.80848  5.85247  4.44292   1410 r - - -
          2.68612  4.42239  2.77522  2.73127  3.46368  2.40462  3.72508  3.29368  2.67755  2.69361  4.24704  2.90361  2.73732  3.18147  2.89768  2.37901  2.77534  2.98521  4.58491  3.61517
          0.18554  2.11937  3.01107  0.93555  0.49819  0.54116  0.87244
    401   2.79809  5.41318  1.97776  2.53347  3.86442  2.06571  3.86858  4.23915  2.42672  3.71695  4.45519  2.31371  3.82503  2.48352  2.77948  2.76412  3.13985  3.80207  5.84746  4.43729   1417 d - - -
          2.68618  4.42225  2.77520  2.73124  3.46354  2.40513  3.72495  3.29354  2.67741  2.69355  4.24690  2.90347  2.73740  3.18134  2.89801  2.37887  2.77520  2.98519  4.58477  3.61503
          0.03756  4.00136  3.98594  0.49647  0.93822  0.43781  1.03690
    402   2.45131  5.18763  2.97556  2.72894  4.01419  3.13519  3.41971  3.39703  2.18724  2.16906  3.65224  2.88587  3.82960  2.69770  2.95696  2.69563  2.74752  2.81112  5.67725  3.92556   1427 l - - -
          2.68618  4.42225  2.77519  2.73123  3.46354  2.40513  3.72494  3.29354  2.67741  2.69355  4.24690  2.90347  2.73739  3.18146  2.89801  2.37887  2.77519  2.98518  4.58477  3.61503
          0.00911  5.09908  5.82142  0.61958  0.77255  0.57965  0.82119
    403   2.50354  4.63442  3.18229  2.54336  4.72054  2.88914  3.29159  3.87415  1.79272  3.45750  4.00695  2.86617  3.83470  2.24954  2.60458  2.64222  2.79710  3.24393  5.83329  4.03642   1428 k - - -
          2.68618  4.42225  2.77519  2.73123  3.46354  2.40513  3.72494  3.29354  2.67741  2.69355  4.24690  2.90347  2.73739  3.18146  2.89801  2.37887  2.77519  2.98518  4.58477  3.61503
          0.00911  5.09908  5.82142  0.61958  0.77255  0.57965  0.82119
    404   2.90537  4.42670  4.99117  4.38269  1.32249  4.22440  4.52093  2.80326  4.17378  1.82637  2.82442  4.37349  4.57765  4.29517  4.18484  3.53713  3.28705  1.93028  4.22338  3.04207   1429 f - - -
          2.68618  4.42225  2.77519  2.73123  3.46354  2.40513  3.72494  3.29354  2.67741  2.69355  4.24690  2.90347  2.73739  3.18146  2.89801  2.37887  2.77519  2.98518  4.58477  3.61503
          0.00911  5.09908  5.82142  0.61958  0.77255  0.57965  0.82119
    405   2.12829  4.44182  4.36582  3.78073  2.42992  4.04569  4.34490  2.25517  3.07178  2.21481  3.35359  3.51039  3.95135  3.35367  3.19811  2.92780  3.18349  2.01349  5.05159  2.81261   1430 v - - -
          2.68614  4.42230  2.77507  2.73101  3.46342  2.40518  3.72500  3.29343  2.67734  2.69360  4.24695  2.90352  2.73745  3.18152  2.89806  2.37892  2.77525  2.98524  4.58482  3.61508
          0.15750  2.06255  3.98511  0.17261  1.84177  0.57965  0.82119
    406   2.46477  5.41481  2.80270  2.03836  4.08367  3.47985  3.87305  3.61911  2.11598  3.28637  4.45622  2.84904  3.67681  2.45141  2.30732  2.64815  2.63081  3.55857  5.84920  4.43996   1432 e - - -
          2.68618  4.42225  2.77519  2.73123  3.46354  2.40513  3.72494  3.29354  2.67741  2.69355  4.24690  2.90347  2.73739  3.18146  2.89801  2.37887  2.77519  2.98518  4.58477  3.61503
          0.00925  5.08333  5.80567  0.61958  0.77255  0.62299  0.76860
    407   2.38835  4.54423  3.22472  2.38994  4.62022  2.37444  3.91657  4.07492  2.45937  3.60738  4.37552  3.20918  1.67502  3.03127  3.00423  2.48838  2.95360  3.68329  5.78302  4.40357   1433 p - - -
          2.68614  4.42082  2.77526  2.73129  3.46360  2.40506  3.72501  3.29329  2.67747  2.69361  4.24696  2.90353  2.73746  3.18152  2.89791  2.37887  2.77526  2.98524  4.58483  3.61509
          0.15951  1.93494  5.80567  0.15849  1.92025  0.47973  0.96482
    408   1.97487  4.68572  2.97030  2.33895  4.26331  2.39867  3.89522  4.18897  2.07007  3.68706  3.70188  2.92536  3.07728  2.90152  2.99053  2.63806  2.90981  3.16388  5.83396  4.43465   1435 a - - -
          2.68618  4.42225  2.77519  2.73123  3.46354  2.40513  3.72494  3.29354  2.67741  2.69355  4.24690  2.90347  2.73739  3.18146  2.89801  2.37887  2.77519  2.98518  4.58477  3.61503
          0.00897  5.11378  5.83613  0.61958  0.77255  0.53677  0.87860
    409   2.49913  5.43590  2.81024  2.04759  4.78132  3.01614  3.61144  4.26753  2.09541  3.74132  4.47649  3.00985  2.56732  2.62270  2.38482  2.53921  3.04406  3.32468  5.86835  4.45719   1436 e - - -
          2.68616  4.42231  2.77525  2.73111  3.46359  2.40513  3.72500  3.29342  2.67737  2.69360  4.24695  2.90333  2.73735  3.18152  2.89806  2.37887  2.77525  2.98524  4.58483  3.61509
          0.11323  2.81573  3.05340  0.75897  0.63139  0.45514  1.00611
    410   2.78639  3.89470  4.96162  4.36187  3.55652  4.25204  4.60528  1.71240  4.17255  1.15020  3.55584  3.88185  4.61072  4.32493  4.21631  3.56717  2.79623  2.03110  5.11711  3.93750   1448 l - - -
          2.68619  4.42226  2.77521  2.73124  3.46355  2.40506  3.72496  3.29355  2.67742  2.69356  4.24691  2.90348  2.73730  3.18148  2.89802  2.37888  2.77521  2.98520  4.58478  3.61504
          0.06205  3.85331  3.24524  0.64248  0.74652  0.61670  0.77592
    411   2.62568  4.34314  2.78912  1.99878  4.74938  3.67007  3.00249  3.89343  2.20020  3.70999  4.44586  2.71329  3.59667  2.55944  2.59793  2.41893  2.41597  3.58210  5.83811  4.42759   1451 e - - -
          2.68618  4.42225  2.77519  2.73123  3.46354  2.40513  3.72494  3.29354  2.67741  2.69355  4.24690  2.90347  2.73739  3.18146  2.89801  2.37887  2.77519  2.98518  4.58477  3.61503
          0.02990  5.04905  3.77039  0.61958  0.77255  0.70919  0.67736
    412   2.62936  3.67615  2.81941  2.59582  4.17893  3.26133  3.17184  4.16606  2.23029  3.43808  4.40601  2.27602  4.06088  2.60217  2.74253  2.11029  2.69098  3.51710  5.80332  3.67916   1452 s - - -
          2.68618  4.42235  2.77529  2.73133  3.46343  2.40501  3.72504  3.29364  2.67741  2.69365  4.24607  2.90356  2.73708  3.18156  2.89798  2.37897  2.77519  2.98528  4.58487  3.61488
          0.12762  2.67299  2.98048  1.11483  0.39745  0.39910  1.11147
    413   2.97296  3.29155  3.98387  4.16448  2.63982  3.72611  4.40895  2.68393  3.98412  2.41431  3.26405  4.21945  4.48375  4.14174  4.04857  3.42399  3.20493  2.62235  1.28669  2.60361   1460 w - - -
          2.68620  4.42227  2.77522  2.73125  3.46356  2.40507  3.72496  3.29356  2.67743  2.69357  4.24692  2.90349  2.73742  3.18148  2.89790  2.37881  2.77522  2.98520  4.58479  3.61505
          0.04361  3.80115  3.89562  0.79632  0.59963  0.45232  1.01102
    414   1.80570  3.65165  4.11291  3.53747  3.64199  1.75393  3.58862  2.87770  3.45997  2.44714  3.63648  3.85412  4.01823  3.72479  3.73375  2.65155  3.01701  2.32466  4.39468  3.91760   1464 g - - -
          2.68618  4.42225  2.77519  2.73123  3.46354  2.40513  3.72494  3.29354  2.67741  2.69355  4.24690  2.90347  2.73739  3.18146  2.89801  2.37887  2.77519  2.98518  4.58477  3.61503
          0.00911  5.09908  5.82142  0.61958  0.77255  0.57965  0.82119
    415   3.03135  3.60131  5.17493  4.58117  3.37975  4.43052  4.80188  1.66038  4.38883  2.23649  3.31433  4.58982  4.77278  4.53181  4.41506  3.75506  3.42907  0.96463  5.27770  3.68090   1465 v - - -
          2.68618  4.42225  2.77519  2.73123  3.46354  2.40513  3.72494  3.29354  2.67741  2.69355  4.24690  2.90347  2.73739  3.18146  2.89801  2.37887  2.77519  2.98518  4.58477  3.61503
          0.00911  5.09908  5.82142  0.61958  0.77255  0.57965  0.82119
    416   2.59024  4.51973  5.13268  4.53143  2.83633  4.38305  4.73474  1.70340  4.33394  1.55567  3.55565  4.54001  4.72392  4.46367  4.35352  3.70341  3.40302  1.39629  5.20252  3.58008   1466 v - - -
          2.68619  4.42167  2.77521  2.73125  3.46355  2.40506  3.72496  3.29355  2.67742  2.69356  4.24691  2.90348  2.73741  3.18148  2.89802  2.37888  2.77521  2.98520  4.58478  3.61504
          0.05292  3.27020  4.30185  0.36677  1.18081  0.49802  0.93581
    417   2.95692  3.05073  4.14681  3.61459  3.22810  3.26385  4.38793  2.16912  3.51935  2.28174  3.34170  2.93159  4.44522  4.00403  3.94555  2.24572  3.01970  1.81068  4.35244  2.94581   1468 v - - -
          2.68623  4.42230  2.77525  2.73115  3.46359  2.40518  3.72500  3.29359  2.67746  2.69360  4.24650  2.90324  2.73745  3.18151  2.89806  2.37885  2.77525  2.98493  4.58482  3.61508
          0.07768  2.93298  3.83973  0.77896  0.61412  0.50969  0.91800
    418   2.86286  3.62806  4.88484  4.27210  1.61199  3.78255  4.45516  2.65971  4.06517  1.56429  3.07059  4.27375  3.91834  4.20327  4.08639  3.43321  2.73486  2.24802  4.95965  3.15071   1472 l - - -
          2.68618  4.42225  2.77519  2.73123  3.46354  2.40513  3.72494  3.29354  2.67741  2.69355  4.24690  2.90347  2.73739  3.18146  2.89801  2.37887  2.77519  2.98518  4.58477  3.61503
          0.00912  5.09721  5.81956  0.61958  0.77255  0.58492  0.81453
    419   2.48025  3.19561  2.17416  2.24420  4.73902  2.70330  3.88295  4.21800  2.32129  3.51741  4.44725  3.02479  3.50591  2.86463  2.87771  2.52272  2.63341  3.21132  5.84267  4.02270   1473 d - - -
          2.68618  4.42225  2.77519  2.73123  3.46354  2.40513  3.72494  3.29354  2.67741  2.69355  4.24690  2.90347  2.73739  3.18146  2.89801  2.37887  2.77519  2.98518  4.58477  3.61503
          0.00912  5.09721  5.81956  0.61958  0.77255  0.58492  0.81453
    420   2.81177  5.42601  2.12403  2.53795  4.76959  2.40862  3.46203  4.25461  2.61536  3.73065  4.02376  2.58198  2.71412  2.75208  2.45289  2.30001  3.00805  3.81587  5.85953  4.44929   1474 d - - -
          2.68618  4.42225  2.77519  2.73123  3.46354  2.40513  3.72494  3.29354  2.67741  2.69355  4.24690  2.90347  2.73739  3.18146  2.89801  2.37887  2.77519  2.98518  4.58477  3.61503
          0.00912  5.09721  5.81956  0.61958  0.77255  0.49464  0.94107
    421   2.73053  3.96660  2.72974  2.19169  3.94196  3.11884  3.62511  4.23428  2.62788  3.50495  4.45963  2.52776  3.28293  2.67816  2.25050  2.24538  2.72787  3.26661  5.85437  4.09397   1475 e - - -
          2.68674  4.42186  2.77565  2.73191  3.46275  2.40338  3.72439  3.29398  2.67762  2.69440  4.24632  2.90421  2.73732  3.18157  2.89566  2.37913  2.77574  2.98579  4.58502  3.61525
          0.87835  0.75473  2.16808  1.33977  0.30368  0.53084  0.88700
    422   2.44333  4.00713  4.44271  3.58631  2.93490  2.86251  4.32528  2.51374  3.71967  1.93360  2.85326  2.90225  4.38556  3.57022  3.13408  3.16013  2.87447  2.02138  4.26689  3.21665   1509 l - - -
          2.68618  4.42225  2.77519  2.73123  3.46354  2.40513  3.72494  3.29354  2.67741  2.69355  4.24690  2.90347  2.73739  3.18146  2.89801  2.37887  2.77519  2.98518  4.58477  3.61503
          0.16169  4.99754  1.94815  0.61958  0.77255  0.70289  0.68349
    423   2.75825  5.33447  2.18863  2.41463  4.67739  3.40080  3.56281  4.16189  2.38440  3.20460  4.37578  2.65275  2.47004  2.58698  2.46531  2.52434  2.76493  3.72397  5.76832  4.35857   1510 d - - -
          2.68618  4.42225  2.77519  2.73123  3.46354  2.40513  3.72494  3.29354  2.67741  2.69355  4.24690  2.90347  2.73739  3.18146  2.89801  2.37887  2.77519  2.98518  4.58477  3.61503
          0.01136  4.87910  5.60144  0.61958  0.77255  0.62217  0.76955
    424   2.69032  5.32048  2.38869  2.04786  4.08995  3.65795  3.60040  4.10762  2.43219  2.73220  4.05774  3.13615  3.37041  2.52348  2.67838  2.68257  2.84592  2.70434  5.76903  3.61891   1511 e - - -
          2.68623  4.42230  2.77516  2.73118  3.46338  2.40517  3.72499  3.29359  2.67736  2.69360  4.24694  2.90351  2.73734  3.18120  2.89805  2.37891  2.77516  2.98523  4.58482  3.61508
          0.10195  2.36838  5.71640  0.40981  1.08997  0.31899  1.29787
    425   2.64114  5.44343  2.52292  2.29494  4.78875  2.81396  3.65509  4.27493  2.62737  3.54611  4.48406  2.15706  3.44601  2.37438  2.16309  2.53726  3.02664  3.83421  5.87594  4.17438   1515 n - - -
          2.68618  4.42225  2.77519  2.73123  3.46354  2.40513  3.72494  3.29354  2.67741  2.69355  4.24690  2.90347  2.73739  3.18146  2.89801  2.37887  2.77519  2.98518  4.58477  3.61503
          0.00883  5.13021  5.85255  0.61958  0.77255  0.48576  0.95510
    426   2.58244  5.43889  2.11867  2.09888  4.30109  3.27098  3.35127  3.89754  2.42203  3.05268  3.77062  2.77394  3.75709  2.41541  2.76021  2.51465  2.88133  3.82879  5.87239  4.46226   1516 e - - -
          2.68618  4.42225  2.77519  2.73123  3.46354  2.40513  3.72494  3.29354  2.67741  2.69355  4.24690  2.90347  2.73739  3.18146  2.89801  2.37887  2.77519  2.98518  4.58477  3.61503
          0.00883  5.13021  5.85255  0.61958  0.77255  0.48576  0.95510
    427   2.39536  3.26314  4.92199  4.30929  2.92573  4.15276  4.48646  2.14126  4.10078  1.79207  3.22779  3.77383  3.98491  4.23750  4.11893  3.46340  3.06996  1.38641  4.98756  3.81082   1517 v - - -
          2.68618  4.42225  2.77519  2.73123  3.46354  2.40513  3.72494  3.29354  2.67741  2.69355  4.24690  2.90347  2.73739  3.18146  2.89801  2.37887  2.77519  2.98518  4.58477  3.61503
          0.00883  5.13021  5.85255  0.61958  0.77255  0.48576  0.95510
    428   2.58996  4.70004  2.84631  2.35671  4.20193  3.71142  3.43968  3.41133  2.30687  3.51887  3.44618  2.45577  3.37123  2.43423  2.37768  2.68917  2.73237  3.22506  5.84932  3.84776   1518 k - - -
          2.68618  4.42225  2.77519  2.73123  3.46354  2.40513  3.72494  3.29354  2.67741  2.69355  4.24690  2.90347  2.73739  3.18146  2.89801  2.37887  2.77519  2.98518  4.58477  3.61503
          0.00883  5.13021  5.85255  0.61958  0.77255  0.48576  0.95510
    429   2.70386  5.44336  2.13496  2.35818  4.32645  3.20517  3.67029  4.27529  2.04660  3.74886  4.48389  2.64587  3.66862  2.52769  2.39331  2.61162  2.77019  3.83428  5.87573  3.48606   1519 k - - -
          2.68618  4.42225  2.77519  2.73123  3.46354  2.40513  3.72494  3.29354  2.67741  2.69355  4.24690  2.90347  2.73739  3.18146  2.89801  2.37887  2.77519  2.98518  4.58477  3.61503
          0.00883  5.13021  5.85255  0.61958  0.77255  0.48576  0.95510
    430   2.47570  4.02872  4.81553  4.20830  1.14426  3.71175  4.45567  2.52986  4.01933  2.32459  3.27624  3.87647  4.49384  3.80810  4.07037  3.23617  3.20547  2.52755  3.66737  3.47460   1520 f - - -
          2.68618  4.42225  2.77519  2.73123  3.46354  2.40513  3.72494  3.29354  2.67741  2.69355  4.24690  2.90347  2.73739  3.18146  2.89801  2.37887  2.77519  2.98518  4.58477  3.61503
          0.00883  5.13021  5.85255  0.61958  0.77255  0.48576  0.95510
    431   2.22656  4.37250  4.78363  4.17831  2.44590  3.33653  4.44986  2.12620  3.66664  1.64907  2.65397  4.23534  4.48988  3.47638  3.45786  3.42902  3.04006  2.23033  4.99179  3.44829   1521 l - - -
          2.68618  4.42225  2.77519  2.73123  3.46354  2.40513  3.72494  3.29354  2.67741  2.69355  4.24690  2.90347  2.73739  3.18146  2.89801  2.37887  2.77519  2.98518  4.58477  3.61503
          0.00883  5.13021  5.85255  0.61958  0.77255  0.48576  0.95510
    432   2.53804  5.44267  2.37657  2.19854  4.78795  2.94930  3.89224  4.00374  2.33689  3.74804  4.48329  2.81516  3.74101  2.41120  2.58041  2.36478  2.38319  3.43104  5.87523  4.46414   1522 e - - -
          2.68618  4.42225  2.77519  2.73123  3.46354  2.40513  3.72494  3.29354  2.67741  2.69355  4.24690  2.90347  2.73739  3.18146  2.89801  2.37887  2.77519  2.98518  4.58477  3.61503
          0.00883  5.13021  5.85255  0.61958  0.77255  0.48576  0.95510
    433   2.71167  5.43847  2.65078  2.19415  4.78196  3.04815  3.89310  4.26683  2.47199  3.17176  3.41799  2.42587  4.09932  2.29115  2.47896  2.29914  2.71900  3.60405  5.87209  4.46208   1523 e - - -
          2.68618  4.42225  2.77519  2.73123  3.46354  2.40513  3.72494  3.29354  2.67741  2.69355  4.24690  2.90347  2.73739  3.18146  2.89801  2.37887  2.77519  2.98518  4.58477  3.61503
          0.00883  5.13021  5.85255  0.61958  0.77255  0.48576  0.95510
    434   4.29796  5.50185  6.26522  5.66516  1.60650  5.66578  5.91443  2.46878  5.51939  0.74646  2.23089  5.84406  5.66236  5.31500  5.41356  5.05393  4.49103  2.86999  5.87170  4.93613   1524 l - - -
          2.68618  4.42225  2.77519  2.73123  3.46354  2.40513  3.72494  3.29354  2.67741  2.69355  4.24690  2.90347  2.73739  3.18146  2.89801  2.37887  2.77519  2.98518  4.58477  3.61503
          0.00883  5.13021  5.85255  0.61958  0.77255  0.48576  0.95510
    435   2.41242  4.22096  3.55565  2.65661  3.78414  3.08326  4.07555  2.48134  2.49815  2.55512  3.97280  3.46901  3.84049  3.00228  2.79777  2.42952  2.68916  2.20936  5.43278  4.15620   1525 v - - -
          2.68618  4.42225  2.77519  2.73123  3.46354  2.40513  3.72494  3.29354  2.67741  2.69355  4.24690  2.90347  2.73739  3.18146  2.89801  2.37887  2.77519  2.98518  4.58477  3.61503
          0.00883  5.13021  5.85255  0.61958  0.77255  0.48576  0.95510
    436   2.70677  5.44373  2.63356  2.24766  4.78931  3.13189  3.89239  3.91337  2.11910  3.74919  4.48429  2.82322  4.09888  2.09510  2.18059  2.26381  3.04807  3.63376  5.87606  4.46484   1526 q - - -
          2.68618  4.42225  2.77519  2.73123  3.46354  2.40513  3.72494  3.29354  2.67741  2.69355  4.24690  2.90347  2.73739  3.18146  2.89801  2.37887  2.77519  2.98518  4.58477  3.61503
          0.02310  5.13021  4.07935  0.61958  0.77255  0.48576  0.95510
    437   2.61726  4.17533  3.29426  3.24239  2.85501  3.15985  4.17544  2.67271  2.67384  2.75790  2.68651  3.46759  4.30336  2.70778  3.37267  2.81821  2.29951  2.14890  5.26031  3.77283   1528 v - - -
          2.68618  4.42225  2.77519  2.73123  3.46354  2.40513  3.72494  3.29354  2.67741  2.69355  4.24690  2.90347  2.73739  3.18146  2.89801  2.37887  2.77519  2.98518  4.58477  3.61503
          0.02403  5.11606  4.03180  0.61958  0.77255  0.52989  0.88836
    438   1.58197  2.80098  4.63570  4.03827  2.81155  2.81371  4.40938  2.82208  3.88145  1.93089  2.92869  4.15485  4.45794  4.06488  3.98936  2.56901  3.18882  2.63244  4.99928  3.32204   1530 a - - -
          2.68618  4.42225  2.77519  2.73123  3.46354  2.40513  3.72494  3.29354  2.67741  2.69355  4.24690  2.90347  2.73739  3.18146  2.89801  2.37887  2.77519  2.98518  4.58477  3.61503
          0.00909  5.10112  5.82347  0.61958  0.77255  0.57384  0.82864
    439   2.49422  5.42517  3.04588  2.19102  4.76850  2.93408  3.63409  3.98467  2.03885  3.72969  3.96325  2.89099  4.08656  2.32534  2.14869  2.68398  2.67875  3.33456  5.85888  4.44902   1531 k - - -
          2.68618  4.42225  2.77519  2.73123  3.46354  2.40513  3.72494  3.29354  2.67741  2.69355  4.24690  2.90347  2.73739  3.18146  2.89801  2.37887  2.77519  2.98518  4.58477  3.61503
          0.00909  5.10112  5.82347  0.61958  0.77255  0.50029  0.93231
    440   2.55930  5.43317  2.33853  2.23491  3.76144  3.15501  3.88657  4.26228  1.94610  3.35218  4.47413  2.87583  3.76844  2.63090  2.63596  2.26288  3.02061  3.36135  5.86653  4.45627   1532 k - - -
          2.68625  4.42232  2.77526  2.73117  3.46344  2.40510  3.72467  3.29338  2.67748  2.69362  4.24638  2.90338  2.73734  3.18153  2.89808  2.37886  2.77526  2.98525  4.58484  3.61510
          0.07402  2.68194  5.83841  0.80648  0.59136  0.45913  0.99923
    441   2.73396  4.21038  3.66876  3.10498  3.12861  3.54982  3.01301  2.91659  2.45403  2.32975  3.00570  3.36480  4.26902  2.76921  2.54238  2.65318  2.63969  2.84169  5.35225  3.06842   1544 l - - -
          2.68618  4.42225  2.77519  2.73123  3.46354  2.40513  3.72494  3.29354  2.67741  2.69355  4.24690  2.90347  2.73739  3.18146  2.89801  2.37887  2.77519  2.98518  4.58477  3.61503
          0.00883  5.13021  5.85255  0.61958  0.77255  0.48576  0.95510
    442   3.41565  5.70659  2.86536  2.98215  5.39866  0.58886  4.53691  4.89653  3.47752  4.42486  5.25260  2.65184  4.50845  3.70996  3.28316  3.11004  3.77174  4.40468  6.58760  5.17020   1545 G - - -
          2.68618  4.42225  2.77519  2.73123  3.46354  2.40513  3.72494  3.29354  2.67741  2.69355  4.24690  2.90347  2.73739  3.18146  2.89801  2.37887  2.77519  2.98518  4.58477  3.61503
          0.00883  5.13021  5.85255  0.61958  0.77255  0.48576  0.95510
    443   2.83136  4.35680  4.91455  4.30129  3.07283  3.47041  4.47763  1.76450  4.09244  1.72045  2.11144  4.29861  4.50880  4.22873  3.68003  3.45550  3.03858  1.94821  4.97898  3.28861   1546 l - - -
          2.68618  4.42225  2.77519  2.73123  3.46354  2.40513  3.72494  3.29354  2.67741  2.69355  4.24690  2.90347  2.73739  3.18146  2.89801  2.37887  2.77519  2.98518  4.58477  3.61503
          0.00883  5.13021  5.85255  0.61958  0.77255  0.48576  0.95510
    444   2.73561  5.43328  2.60636  2.35653  4.77458  3.21611  3.63635  3.61011  2.31056  3.37651  3.49047  2.25079  3.09919  2.90352  2.28560  2.48323  2.86006  3.37148  5.86823  4.45956   1547 n - - -
          2.68618  4.42225  2.77519  2.73123  3.46354  2.40513  3.72494  3.29354  2.67741  2.69355  4.24690  2.90347  2.73739  3.18146  2.89801  2.37887  2.77519  2.98518  4.58477  3.61503
          0.00883  5.13021  5.85255  0.61958  0.77255  0.48576  0.95510
    445   2.82800  3.67167  4.12023  4.28760  2.44290  4.13919  4.47080  1.76733  4.08069  1.73768  2.97736  3.87217  4.50325  3.79589  4.10203  2.98721  2.88394  1.94849  4.23223  3.79882   1548 l - - -
          2.68618  4.42225  2.77519  2.73123  3.46354  2.40513  3.72494  3.29354  2.67741  2.69355  4.24690  2.90347  2.73739  3.18146  2.89801  2.37887  2.77519  2.98518  4.58477  3.61503
          0.12172  5.13021  2.21923  0.61958  0.77255  0.48576  0.95510
    446   2.34457  5.38101  2.67293  2.34220  4.16133  2.77431  3.84661  3.57730  2.37769  3.68399  4.07178  2.60584  3.39517  2.65249  2.39040  2.33218  2.89483  3.52185  5.81694  4.03039   1549 s - - -
          2.68618  4.42225  2.77519  2.73123  3.46354  2.40513  3.72494  3.29354  2.67741  2.69355  4.24690  2.90347  2.73739  3.18146  2.89801  2.37887  2.77519  2.98518  4.58477  3.61503
          0.19845  5.01836  1.75223  0.61958  0.77255  0.77835  0.61464
    447   2.58313  5.29524  2.80388  2.23730  3.77559  3.39847  3.50502  4.10880  2.24091  3.18553  3.50156  2.42131  2.99167  2.79983  2.51197  2.44940  2.77209  3.68034  5.73412  4.32945   1550 e - - -
          2.68618  4.42225  2.77519  2.73123  3.46354  2.40513  3.72494  3.29354  2.67741  2.69355  4.24690  2.90347  2.73739  3.18146  2.89801  2.37887  2.77519  2.98518  4.58477  3.61503
          0.08183  4.83182  2.65072  0.61958  0.77255  1.00622  0.45507
    448   2.79277  3.87060  2.47208  2.37024  4.09313  3.32167  3.76805  4.01683  2.32501  3.23865  3.86129  2.57402  3.25257  2.75497  2.57149  2.37905  2.60146  3.01052  5.68346  4.29021   1551 k - - -
          2.68655  4.42251  2.77528  2.73099  3.46297  2.40518  3.72519  3.29310  2.67753  2.69363  4.24772  2.90382  2.73806  3.18180  2.89714  2.37865  2.77474  2.98503  4.58477  3.61523
          0.72792  0.93450  2.08503  1.77707  0.18529  0.32619  1.27895
    449   2.69033  3.99718  3.04447  2.55730  3.72876  3.24161  3.87611  3.42184  2.26645  3.13075  3.69211  2.71394  3.24884  2.52402  2.27866  2.54314  3.10447  2.73153  5.67221  3.90369   1599 k - - -
          2.68618  4.42225  2.77519  2.73123  3.46354  2.40513  3.72494  3.29354  2.67741  2.69355  4.24690  2.90347  2.73739  3.18146  2.89801  2.37887  2.77519  2.98518  4.58477  3.61503
          0.19379  4.98738  1.77582  0.61958  0.77255  0.84168  0.56385
    450   2.49367  5.30328  2.51657  2.18757  4.64546  3.34988  3.45608  3.75410  2.09811  3.60732  3.94871  2.90245  3.05379  2.74632  2.32076  2.49752  2.86641  3.69237  5.73768  3.96459   1600 k - - -
          2.68618  4.42225  2.77519  2.73123  3.46354  2.40513  3.72494  3.29354  2.67741  2.69355  4.24690  2.90347  2.73739  3.18146  2.89801  2.37887  2.77519  2.98518  4.58477  3.61503
          0.01223  4.80582  5.52816  0.61958  0.77255  0.25217  1.50108
    451   3.08298  5.33602  3.57213  3.36933  4.69644  3.95032  4.57705  4.34794  3.37144  3.94118  4.85260  3.78951  0.53651  3.13555  3.68808  3.43377  3.70045  3.98678  6.05729  3.91609   1601 P - - -
          2.68618  4.42225  2.77519  2.73123  3.46354  2.40513  3.72494  3.29354  2.67741  2.69355  4.24690  2.90347  2.73739  3.18146  2.89801  2.37887  2.77519  2.98518  4.58477  3.61503
          0.00893  5.11880  5.84114  0.61958  0.77255  0.52156  0.90041
    452   2.64217  3.58836  3.50061  2.37650  3.45338  3.55576  3.20063  2.71664  2.62558  3.03748  3.30711  3.22505  2.85815  3.12001  2.82605  2.48017  2.93736  2.45382  5.46807  3.62539   1602 e - - -
          2.68618  4.42225  2.77519  2.73123  3.46354  2.40513  3.72494  3.29354  2.67741  2.69355  4.24690  2.90347  2.73739  3.18146  2.89801  2.37887  2.77519  2.98518  4.58477  3.61503
          0.00893  5.11880  5.84114  0.61958  0.77255  0.46401  0.99089
    453   2.75747  4.08044  3.51737  3.49759  2.81876  3.44009  4.33108  1.86564  3.38014  2.18513  3.17774  3.95779  3.65334  2.88349  3.14639  3.31603  2.68938  2.20881  5.09599  3.04293   1603 i - - -
          2.68626  4.42148  2.77550  2.73129  3.46320  2.40567  3.72466  3.29266  2.67774  2.69320  4.24587  2.90347  2.73774  3.18172  2.89776  2.37927  2.77521  2.98453  4.58461  3.61399
          1.21998  0.77223  1.41560  0.90825  0.51622  0.48576  0.95510
    454   2.32546  4.45472  2.72932  2.19058  3.86868  3.61961  3.55725  3.90856  2.57732  2.97136  3.40111  2.56604  3.65684  2.72175  2.64363  2.61348  2.84114  2.68697  5.64563  4.27332   1614 e - - -
          2.68618  4.42225  2.77519  2.73123  3.46354  2.40513  3.72494  3.29354  2.67741  2.69355  4.24690  2.90347  2.73739  3.18146  2.89801  2.37887  2.77519  2.98518  4.58477  3.61503
          0.14414  4.85589  2.06787  0.61958  0.77255  0.85591  0.55321
    455   2.50055  4.34038  3.68528  3.49336  2.90427  3.87151  3.87074  2.46626  3.15998  2.00203  3.26889  3.49579  3.41144  3.65194  3.19131  2.93271  3.03564  2.00792  4.94498  2.53220   1615 l - - -
          2.68618  4.42225  2.77519  2.73123  3.46354  2.40513  3.72494  3.29354  2.67741  2.69355  4.24690  2.90347  2.73739  3.18146  2.89801  2.37887  2.77519  2.98518  4.58477  3.61503
          0.01246  4.78705  5.50939  0.61958  0.77255  1.14482  0.38314
    456   2.31826  5.21349  2.92933  2.22755  4.11329  2.76922  3.77287  3.98395  2.41114  3.32125  4.26378  2.81120  2.74563  2.88217  2.50160  2.52184  2.78282  3.21412  4.70710  3.88098   1616 e - - -
          2.68618  4.42225  2.77519  2.73123  3.46354  2.40513  3.72494  3.29354  2.67741  2.69355  4.24690  2.90347  2.73739  3.18146  2.89801  2.37887  2.77519  2.98518  4.58477  3.61503
          0.01246  4.78705  5.50939  0.61958  0.77255  1.14482  0.38314
    457   2.59754  5.30054  2.59873  2.49120  4.64016  2.52425  3.26155  4.12291  2.36731  3.60355  4.34335  1.96710  3.66390  2.72025  2.86267  2.32058  2.86471  3.68839  5.73635  4.32754   1617 n - - -
          2.68618  4.42225  2.77519  2.73123  3.46354  2.40513  3.72494  3.29354  2.67741  2.69355  4.24690  2.90347  2.73739  3.18146  2.89801  2.37887  2.77519  2.98518  4.58477  3.61503
          0.03232  4.78705  3.75234  0.61958  0.77255  0.38350  1.14405
    458   2.60866  4.33218  2.31039  2.42919  4.72024  3.44132  3.59903  3.84233  2.36333  3.41265  3.66195  2.59846  2.65629  2.72102  2.51453  2.42797  2.99652  3.37882  5.82118  4.08088   1618 d - - -
          2.68655  4.42128  2.77516  2.73085  3.46325  2.40518  3.72514  3.29317  2.67821  2.69359  4.24430  2.90395  2.73759  3.18161  2.89689  2.37902  2.77504  2.98576  4.58429  3.61476
          1.15981  0.40249  4.02859  1.74387  0.19218  0.39950  1.11065
    459   2.44961  5.43132  2.53343  2.27608  4.77641  2.42299  3.62423  4.26240  2.40199  3.55364  3.55689  2.43126  3.71851  2.58007  2.41851  2.52281  3.03495  3.82197  5.86398  4.45301   1706 e - - -
          2.68618  4.42225  2.77519  2.73123  3.46354  2.40513  3.72494  3.29354  2.67741  2.69355  4.24690  2.90347  2.73739  3.18146  2.89801  2.37887  2.77519  2.98518  4.58477  3.61503
          0.05299  5.10554  3.08896  0.61958  0.77255  0.56110  0.84533
    460   2.63800  5.39698  2.03474  2.39666  4.22443  2.89294  3.86624  3.90733  2.60367  3.46235  4.43948  2.66080  3.56894  2.96477  2.38116  1.97835  2.88255  3.78405  5.83373  4.42681   1707 s - - -
          2.68618  4.42225  2.77519  2.73123  3.46354  2.40513  3.72494  3.29354  2.67741  2.69355  4.24690  2.90347  2.73739  3.18146  2.89801  2.37887  2.77519  2.98518  4.58477  3.61503
          0.00945  5.06200  5.78435  0.61958  0.77255  0.62220  0.76952
    461   2.60290  4.32675  4.90354  4.28916  2.94019  4.11965  4.45249  2.06402  3.71725  1.69734  3.10966  4.27841  4.48274  4.20947  4.08868  3.43064  3.18296  1.54836  4.13322  2.62320   1708 v - - -
          2.68623  4.42247  2.77542  2.73136  3.46339  2.40493  3.72517  3.29327  2.67763  2.69347  4.24671  2.90343  2.73752  3.18137  2.89823  2.37875  2.77510  2.98513  4.58499  3.61475
          0.16751  1.88918  5.79601  1.15794  0.37707  0.39606  1.11769
    462   2.35108  5.43732  2.85388  1.62252  4.78029  3.48119  3.68939  4.26477  2.24677  3.51691  4.47854  3.17442  2.85228  2.85049  2.53729  2.53062  3.02166  3.34962  5.87125  4.03427   1716 e - - -
          2.68618  4.42225  2.77519  2.73123  3.46354  2.40513  3.72494  3.29354  2.67741  2.69355  4.24690  2.90347  2.73739  3.18146  2.89801  2.37887  2.77519  2.98518  4.58477  3.61503
          0.00883  5.13021  5.85255  0.61958  0.77255  0.48576  0.95510
    463   2.41607  5.44056  2.12166  2.09201  3.83828  3.16251  3.89262  3.80852  2.35479  3.74556  4.48140  2.85013  3.48254  2.44167  2.64341  2.57336  2.76559  3.62739  5.87364  4.46308   1717 e - - -
          2.68618  4.42225  2.77519  2.73123  3.46354  2.40513  3.72494  3.29354  2.67741  2.69355  4.24690  2.90347  2.73739  3.18146  2.89801  2.37887  2.77519  2.98518  4.58477  3.61503
          0.00883  5.13021  5.85255  0.61958  0.77255  0.48576  0.95510
    464   1.92799  3.66531  3.19970  2.57890  3.47381  3.21948  4.08694  2.89374  2.68391  2.63334  3.60946  3.16508  4.24253  2.81601  3.41000  2.71245  2.68207  2.40680  4.44546  4.14138   1718 a - - -
          2.68618  4.42225  2.77519  2.73123  3.46354  2.40513  3.72494  3.29354  2.67741  2.69355  4.24690  2.90347  2.73739  3.18146  2.89801  2.37887  2.77519  2.98518  4.58477  3.61503
          0.00883  5.13021  5.85255  0.61958  0.77255  0.48576  0.95510
    465   2.71391  4.35829  4.87761  4.26639  2.27077  3.76672  4.46730  2.33919  3.76437  1.28482  2.55701  3.87975  4.50118  4.20703  3.76673  3.44561  3.20636  2.28732  4.97912  3.29590   1719 l - - -
          2.68618  4.42225  2.77519  2.73123  3.46354  2.40513  3.72494  3.29354  2.67741  2.69355  4.24690  2.90347  2.73739  3.18146  2.89801  2.37887  2.77519  2.98518  4.58477  3.61503
          0.00883  5.13021  5.85255  0.61958  0.77255  0.48576  0.95510
    466   2.20422  5.42773  2.96829  2.35018  3.93918  3.70778  3.43162  3.88400  2.06989  3.52940  4.11924  2.82347  4.10110  2.41314  2.38707  2.39136  2.67204  3.50694  5.86410  3.96226   1720 k - - -
          2.68618  4.42225  2.77519  2.73123  3.46354  2.40513  3.72494  3.29354  2.67741  2.69355  4.24690  2.90347  2.73739  3.18146  2.89801  2.37887  2.77519  2.98518  4.58477  3.61503
          0.00883  5.13021  5.85255  0.61958  0.77255  0.48576  0.95510
    467   2.25927  5.42942  2.65919  1.76423  4.20972  3.32942  3.89511  3.68032  2.29897  3.35974  4.47151  3.17705  4.10084  2.37395  2.49981  2.49997  3.03694  3.81714  4.60724  4.45771   1721 e - - -
          2.68618  4.42225  2.77519  2.73123  3.46354  2.40513  3.72494  3.29354  2.67741  2.69355  4.24690  2.90347  2.73739  3.18146  2.89801  2.37887  2.77519  2.98518  4.58477  3.61503
          0.00883  5.13021  5.85255  0.61958  0.77255  0.48576  0.95510
    468   1.94563  4.47285  4.32780  2.92365  2.67608  3.75277  3.90085  2.31763  3.39439  1.83592  3.21066  3.99197  3.85471  3.87656  3.54852  2.80622  2.91478  2.33461  5.08087  3.59230   1722 l - - -
          2.68618  4.42225  2.77519  2.73123  3.46354  2.40513  3.72494  3.29354  2.67741  2.69355  4.24690  2.90347  2.73739  3.18146  2.89801  2.37887  2.77519  2.98518  4.58477  3.61503
          0.00883  5.13021  5.85255  0.61958  0.77255  0.48576  0.95510
    469   2.29525  4.61726  3.94534  3.37498  3.18930  3.06754  4.22926  2.45410  2.23467  2.56239  3.24928  3.54300  4.34292  3.22501  2.92698  3.07673  2.89366  2.03152  5.20724  2.97011   1723 v - - -
          2.68618  4.42225  2.77519  2.73123  3.46354  2.40513  3.72494  3.29354  2.67741  2.69355  4.24690  2.90347  2.73739  3.18146  2.89801  2.37887  2.77519  2.98518  4.58477  3.61503
          0.04745  5.13021  3.20824  0.61958  0.77255  0.48576  0.95510
    470   2.33592  5.42739  2.71742  2.06393  4.77320  2.93938  3.87533  4.25971  2.20982  3.73297  4.17250  2.67877  3.75997  2.20561  2.49236  2.40207  3.02149  3.81843  5.85960  4.44818   1724 e - - -
          2.68618  4.42225  2.77519  2.73123  3.46354  2.40513  3.72494  3.29354  2.67741  2.69355  4.24690  2.90347  2.73739  3.18146  2.89801  2.37887  2.77519  2.98518  4.58477  3.61503
          0.00917  5.09193  5.81427  0.61958  0.77255  0.59965  0.79630
    471   2.22458  5.42160  2.66002  2.36575  4.76510  3.49863  3.87628  3.92197  1.77522  3.54824  3.41456  2.84681  3.83629  2.38339  2.37212  2.78018  3.00838  3.81139  5.85519  4.44526   1725 k - - -
          2.68618  4.42225  2.77519  2.73123  3.46354  2.40513  3.72494  3.29354  2.67741  2.69355  4.24690  2.90347  2.73739  3.18146  2.89801  2.37887  2.77519  2.98518  4.58477  3.61503
          0.00917  5.09193  5.81427  0.61958  0.77255  0.59965  0.79630
    472   1.67967  4.55717  4.01552  3.23478  2.75567  3.41812  3.76788  2.41803  3.04774  2.39818  3.17837  3.47417  3.95959  3.41046  3.22550  3.06681  2.91776  2.43115  5.15250  3.21978   1726 a - - -
          2.68601  4.42274  2.77474  2.73037  3.46381  2.40499  3.72443  3.29355  2.67757  2.69375  4.24739  2.90370  2.73763  3.18151  2.89720  2.37920  2.77560  2.98544  4.58526  3.61552
          1.30761  0.66328  1.54002  0.74888  0.64036  0.54727  0.86399
    473   2.45768  3.71184  2.92790  2.30984  4.62426  3.23672  3.32932  3.49098  2.06622  3.59360  4.00396  2.47179  3.70893  2.76529  2.73716  2.52263  2.46591  3.46695  5.73747  4.33633   1737 k - - -
          2.68618  4.42225  2.77519  2.73123  3.46354  2.40513  3.72494  3.29354  2.67741  2.69355  4.24690  2.90347  2.73739  3.18146  2.89801  2.37887  2.77519  2.98518  4.58477  3.61503
          0.13065  4.86792  2.16468  0.61958  0.77255  0.97260  0.47497
    474   2.68783  4.32461  2.86672  2.31650  3.53773  3.21886  3.30237  3.60324  2.32345  3.08154  3.84146  3.08880  3.11173  2.81344  2.61310  2.45193  2.56360  3.48285  5.60064  3.12638   1738 e - - -
          2.68618  4.42225  2.77519  2.73123  3.46354  2.40513  3.72494  3.29354  2.67741  2.69355  4.24690  2.90347  2.73739  3.18146  2.89801  2.37887  2.77519  2.98518  4.58477  3.61503
          0.01268  4.76961  5.49196  0.61958  0.77255  0.71432  0.67242
    475   2.49509  5.33426  2.84828  2.45733  4.10199  2.44878  3.33837  4.15279  2.06376  3.37190  3.93634  2.77142  3.12727  2.60042  2.48581  2.64775  3.07235  3.49174  5.77137  3.93685   1739 k - - -
          2.68618  4.42225  2.77519  2.73123  3.46354  2.40513  3.72494  3.29354  2.67741  2.69355  4.24690  2.90347  2.73739  3.18146  2.89801  2.37887  2.77519  2.98518  4.58477  3.61503
          0.01096  4.91494  5.63728  0.61958  0.77255  0.75965  0.63079
    476   2.57981  5.35701  2.79393  2.26252  4.28477  2.43265  3.43101  3.79547  2.24839  3.23552  4.39948  3.10932  2.97129  2.71690  2.40323  2.41692  2.97118  3.43170  5.79384  4.38709   1740 k - - -
          2.68618  4.42225  2.77519  2.73123  3.46354  2.40513  3.72494  3.29354  2.67741  2.69355  4.24690  2.90347  2.73739  3.18146  2.89801  2.37887  2.77519  2.98518  4.58477  3.61503
          0.01038  4.96891  5.69126  0.61958  0.77255  0.80792  0.59020
    477   2.71044  4.48112  2.81565  2.35465  4.72333  2.96410  3.83058  4.20886  2.03663  3.68384  4.41968  2.59139  2.46309  2.40228  2.48726  2.62133  2.84855  3.76917  5.81182  4.40126   1741 k - - -
          2.68620  4.42173  2.77511  2.73126  3.46356  2.40515  3.72497  3.29356  2.67743  2.69357  4.24692  2.90349  2.73742  3.18149  2.89803  2.37882  2.77511  2.98521  4.58479  3.61505
          0.05934  2.91345  5.70717  0.45106  1.01322  0.31226  1.31599
    478   2.63287  2.97406  4.63013  4.03346  3.49819  4.10303  3.62100  2.54352  3.49725  1.98524  2.97208  3.73429  1.64765  4.06711  3.99485  3.39982  3.03296  2.25149  4.35555  3.60961   1744 p - - -
          2.68618  4.42225  2.77519  2.73123  3.46354  2.40513  3.72494  3.29354  2.67741  2.69355  4.24690  2.90347  2.73739  3.18146  2.89801  2.37887  2.77519  2.98518  4.58477  3.61503
          0.00883  5.13021  5.85255  0.61958  0.77255  0.48576  0.95510
    479   2.69351  5.43792  2.61731  2.30139  4.15553  3.48185  3.63196  4.26509  2.43518  3.74221  4.47923  2.74192  3.36685  1.48396  3.12257  2.57848  3.03009  3.29574  5.87195  4.46226   1745 q - - -
          2.68618  4.42225  2.77519  2.73123  3.46354  2.40513  3.72494  3.29354  2.67741  2.69355  4.24690  2.90347  2.73739  3.18146  2.89801  2.37887  2.77519  2.98518  4.58477  3.61503
          0.00883  5.13021  5.85255  0.61958  0.77255  0.48576  0.95510
    480   3.01158  3.89396  5.15108  4.53851  2.25682  4.37767  4.70708  2.08908  4.33093  0.97647  2.75415  4.53967  4.71048  4.43399  4.33247  3.69458  3.41915  2.58299  5.14995  3.61979   1746 l - - -
          2.68618  4.42225  2.77519  2.73123  3.46354  2.40513  3.72494  3.29354  2.67741  2.69355  4.24690  2.90347  2.73739  3.18146  2.89801  2.37887  2.77519  2.98518  4.58477  3.61503
          0.00883  5.13021  5.85255  0.61958  0.77255  0.48576  0.95510
    481   2.87955  4.57062  5.19932  4.59773  3.13943  4.44406  4.79678  1.53793  4.39949  1.59699  3.06425  4.60487  4.77828  4.52115  4.41366  3.76606  3.45811  1.38354  5.25110  3.63757   1747 v - - -
          2.68618  4.42225  2.77519  2.73123  3.46354  2.40513  3.72494  3.29354  2.67741  2.69355  4.24690  2.90347  2.73739  3.18146  2.89801  2.37887  2.77519  2.98518  4.58477  3.61503
          0.00883  5.13021  5.85255  0.61958  0.77255  0.48576  0.95510
    482   3.44800  4.77928  5.42060  4.81143  1.83075  4.66552  4.98667  1.78586  4.61200  1.26603  2.97828  4.83179  4.95094  4.66911  4.59734  3.99216  3.67262  1.85988  4.44913  4.23213   1748 l - - -
          2.68618  4.42225  2.77519  2.73123  3.46354  2.40513  3.72494  3.29354  2.67741  2.69355  4.24690  2.90347  2.73739  3.18146  2.89801  2.37887  2.77519  2.98518  4.58477  3.61503
          0.00883  5.13021  5.85255  0.61958  0.77255  0.48576  0.95510
    483   2.63595  1.97953  4.94534  4.33493  2.84190  4.18228  4.51983  1.94762  4.12893  2.44425  3.50316  3.96225  4.54419  4.26765  4.14970  3.49411  3.10164  1.42305  5.02069  3.59146   1749 v - - -
          2.68618  4.42225  2.77519  2.73123  3.46354  2.40513  3.72494  3.29354  2.67741  2.69355  4.24690  2.90347  2.73739  3.18146  2.89801  2.37887  2.77519  2.98518  4.58477  3.61503
          0.00883  5.13021  5.85255  0.61958  0.77255  0.48576  0.95510
    484   3.11226  4.01595  5.33592  4.74912  2.63927  4.60026  4.98481  1.19700  4.56355  1.86947  3.18587  4.76430  4.92388  4.69646  4.58714  3.93227  3.56852  1.48621  5.42954  4.26135   1750 i - - -
          2.68618  4.42225  2.77519  2.73123  3.46354  2.40513  3.72494  3.29354  2.67741  2.69355  4.24690  2.90347  2.73739  3.18146  2.89801  2.37887  2.77519  2.98518  4.58477  3.61503
          0.00883  5.13021  5.85255  0.61958  0.77255  0.48576  0.95510
    485   3.03401  4.43494  4.80506  4.20371  3.51698  4.19009  4.51579  1.96980  2.91665  1.10697  2.66624  3.92988  4.54974  4.19642  4.10335  3.49490  3.07639  2.27884  5.06576  3.88817   1751 l - - -
          2.68623  4.42230  2.77514  2.73128  3.46359  2.40492  3.72500  3.29345  2.67737  2.69360  4.24695  2.90340  2.73745  3.18152  2.89806  2.37886  2.77525  2.98524  4.58482  3.61508
          0.11976  2.65658  3.15414  0.59047  0.80759  0.48576  0.95510
    486   2.88305  5.46308  3.02252  2.28986  4.79540  3.13448  3.93480  4.27217  2.48775  3.76183  4.51336  3.19375  1.28433  2.92368  2.72422  2.59315  3.21668  3.84815  5.90230  4.49764   1757 p - - -
          2.68618  4.42225  2.77519  2.73123  3.46354  2.40513  3.72494  3.29354  2.67741  2.69355  4.24690  2.90347  2.73739  3.18146  2.89801  2.37887  2.77519  2.98518  4.58477  3.61503
          0.03544  5.08959  3.55219  0.61958  0.77255  0.47779  0.96798
    487   2.55323  5.42476  2.03022  2.40698  4.31452  3.15793  3.87524  4.25559  2.19604  3.72999  4.46546  2.55628  3.55514  2.67482  2.39123  2.54598  2.69843  3.44437  5.85751  4.44662   1758 d - - -
          2.68618  4.42225  2.77519  2.73123  3.46354  2.40513  3.72494  3.29354  2.67741  2.69355  4.24690  2.90347  2.73739  3.18146  2.89801  2.37887  2.77519  2.98518  4.58477  3.61503
          0.02098  5.09122  4.22624  0.61958  0.77255  0.53307  0.88383
    488   2.72799  5.41681  2.62043  2.53413  3.46395  3.45478  3.59592  3.88895  1.74562  3.31667  4.45850  2.62699  3.77062  2.37852  2.44868  2.77195  2.73637  3.55758  5.85184  4.44328   1759 k - - -
          2.68612  4.42237  2.77515  2.73135  3.46366  2.40497  3.72506  3.29349  2.67727  2.69358  4.24701  2.90347  2.73742  3.18126  2.89812  2.37886  2.77531  2.98519  4.58489  3.61515
          0.23730  1.81620  3.02402  0.53836  0.87636  0.42322  1.06401
    489   2.47119  5.42973  2.21519  2.20157  4.77508  3.05606  3.87652  4.26173  2.38977  3.73513  4.47056  2.10716  3.32497  2.71388  2.87435  2.22023  3.02076  3.82057  5.86202  4.45008   1764 n - - -
          2.68618  4.42225  2.77519  2.73123  3.46354  2.40513  3.72494  3.29354  2.67741  2.69355  4.24690  2.90347  2.73739  3.18146  2.89801  2.37887  2.77519  2.98518  4.58477  3.61503
          0.00923  5.08522  5.80756  0.61958  0.77255  0.49113  0.94657
    490   2.36856  4.52957  2.72503  2.56188  3.90014  3.33202  3.67046  3.80493  2.19392  3.20355  3.79486  2.64176  3.82226  2.79035  2.85185  2.19730  2.47931  2.94844  5.80984  4.41848   1765 k - - -
          2.68618  4.42225  2.77519  2.73123  3.46354  2.40513  3.72494  3.29354  2.67741  2.69355  4.24690  2.90347  2.73739  3.18146  2.89801  2.37887  2.77519  2.98518  4.58477  3.61503
          0.00899  5.11194  5.83429  0.61958  0.77255  0.45198  1.01160
    491   2.34106  5.44014  2.59523  2.14739  4.78438  2.93452  2.98167  4.26977  2.54596  3.54278  4.48102  2.70196  2.78213  2.47274  2.79744  2.50425  3.00677  3.57300  4.90714  3.80747   1766 e - - -
          2.68612  4.42230  2.77525  2.73128  3.46359  2.40518  3.72469  3.29359  2.67746  2.69360  4.24695  2.90352  2.73733  3.18134  2.89806  2.37892  2.77525  2.98523  4.58409  3.61452
          0.07318  2.92181  4.09077  0.75589  0.63411  0.48576  0.95510
    492   2.38524  4.69181  3.19168  2.60022  3.41563  3.66373  4.16810  2.19064  3.02798  1.89228  3.20543  3.34933  4.29825  3.24860  3.14207  3.02250  2.83944  2.41834  5.27059  3.65614   1772 l - - -
          2.68618  4.42225  2.77519  2.73123  3.46354  2.40513  3.72494  3.29354  2.67741  2.69355  4.24690  2.90347  2.73739  3.18146  2.89801  2.37887  2.77519  2.98518  4.58477  3.61503
          0.02063  5.11625  4.23894  0.61958  0.77255  0.45947  0.99864
    493   5.05009  6.01213  5.89183  5.77942  2.32285  5.55891  3.27525  4.69810  5.54089  3.88166  5.22050  5.09436  5.81486  5.25272  3.98152  4.95390  5.24129  4.62421  2.95230  0.35783   1774 Y - - -
          2.68618  4.42225  2.77519  2.73123  3.46354  2.40513  3.72494  3.29354  2.67741  2.69355  4.24690  2.90347  2.73739  3.18146  2.89801  2.37887  2.77519  2.98518  4.58477  3.61503
          0.00893  5.11879  5.84114  0.61958  0.77255  0.52157  0.90039
    494   2.36682  5.43884  2.61201  2.29041  4.78431  2.48872  3.88758  4.27061  2.27898  3.74429  4.47944  2.55756  2.78066  2.67703  2.62143  2.37410  3.02481  3.61064  5.87125  4.45997   1775 k - - -
          2.68618  4.42225  2.77519  2.73123  3.46354  2.40513  3.72494  3.29354  2.67741  2.69355  4.24690  2.90347  2.73739  3.18146  2.89801  2.37887  2.77519  2.98518  4.58477  3.61503
          0.00893  5.11879  5.84114  0.61958  0.77255  0.52157  0.90039
    495   2.28161  4.57276  2.87684  1.89178  4.05671  3.19400  3.48286  3.87801  2.64275  3.29290  3.63722  2.95844  3.82262  2.45742  2.63678  2.65510  2.51313  3.42772  5.83097  3.99784   1776 e - - -
          2.68618  4.42225  2.77519  2.73123  3.46354  2.40513  3.72494  3.29354  2.67741  2.69355  4.24690  2.90347  2.73739  3.18146  2.89801  2.37887  2.77519  2.98518  4.58477  3.61503
          0.00893  5.11879  5.84114  0.61958  0.77255  0.52157  0.90039
    496   3.06557  4.66023  5.31206  4.73669  3.20861  4.62789  5.03179  1.00747  4.56683  2.07807  3.77168  3.99658  4.95580  4.72737  4.61832  3.96259  3.58080  1.42137  5.50379  4.31881   1777 i - - -
          2.68618  4.42225  2.77519  2.73123  3.46354  2.40513  3.72494  3.29354  2.67741  2.69355  4.24690  2.90347  2.73739  3.18146  2.89801  2.37887  2.77519  2.98518  4.58477  3.61503
          0.00893  5.11879  5.84114  0.61958  0.77255  0.52157  0.90039
    497   4.26389  6.17880  4.75264  3.97725  5.86769  4.65256  4.50767  5.18916  0.28725  4.48545  5.41992  4.26406  5.02769  3.64908  2.60531  4.24568  4.37702  4.88465  6.35370  5.33903   1778 K - - -
          2.68618  4.42225  2.77519  2.73123  3.46354  2.40513  3.72494  3.29354  2.67741  2.69355  4.24690  2.90347  2.73739  3.18146  2.89801  2.37887  2.77519  2.98518  4.58477  3.61503
          0.00893  5.11879  5.84114  0.61958  0.77255  0.52157  0.90039
    498   2.58281  4.72967  3.73513  3.04785  3.16248  3.90306  3.69440  3.11077  2.53302  2.48349  3.34502  3.60023  4.28420  3.12770  1.78486  3.14010  2.76122  2.87993  3.52092  2.66969   1779 r - - -
          2.68618  4.42225  2.77519  2.73123  3.46354  2.40513  3.72494  3.29354  2.67741  2.69355  4.24690  2.90347  2.73739  3.18146  2.89801  2.37887  2.77519  2.98518  4.58477  3.61503
          0.02337  5.11879  4.06754  0.61958  0.77255  0.46400  0.99091
    499   2.12067  3.67739  4.85403  4.24383  3.10519  4.12698  4.45653  1.98139  3.69319  2.18744  3.47117  4.26423  4.49143  3.51240  3.72761  3.26285  2.76948  1.68468  3.56577  2.81156   1781 v - - -
          2.68618  4.42225  2.77519  2.73123  3.46354  2.40513  3.72494  3.29354  2.67741  2.69355  4.24690  2.90347  2.73739  3.18146  2.89801  2.37887  2.77519  2.98518  4.58477  3.61503
          0.00895  5.11605  5.83840  0.61958  0.77255  0.45911  0.99925
    500   1.95428  2.23609  4.24339  3.66419  3.22238  2.41954  4.32560  2.96166  3.57205  2.57150  3.11568  3.66070  4.40693  3.82071  3.81186  2.11598  2.66350  2.76017  4.32144  3.90621   1782 a - - -
          2.68618  4.42225  2.77519  2.73123  3.46354  2.40513  3.72494  3.29354  2.67741  2.69355  4.24690  2.90347  2.73739  3.18146  2.89801  2.37887  2.77519  2.98518  4.58477  3.61503
          0.00883  5.13021  5.85255  0.61958  0.77255  0.48576  0.95510
    501   3.36619  5.96143  1.03833  1.49057  5.27280  3.53038  3.12499  4.78932  3.12756  3.79380  5.03651  2.89767  4.37208  3.36732  3.68370  3.03690  3.62545  4.33885  6.38943  4.91114   1783 d - - -
          2.68618  4.42225  2.77519  2.73123  3.46354  2.40513  3.72494  3.29354  2.67741  2.69355  4.24690  2.90347  2.73739  3.18146  2.89801  2.37887  2.77519  2.98518  4.58477  3.61503
          0.00883  5.13021  5.85255  0.61958  0.77255  0.48576  0.95510
    502   2.72342  3.45873  4.61536  4.01946  3.50151  3.26554  3.82994  2.35434  3.86890  2.25373  3.51993  4.15149  4.46796  4.05830  3.41922  2.72221  1.61184  1.93082  4.12940  3.47586   1784 t - - -
          2.68618  4.42225  2.77519  2.73123  3.46354  2.40513  3.72494  3.29354  2.67741  2.69355  4.24690  2.90347  2.73739  3.18146  2.89801  2.37887  2.77519  2.98518  4.58477  3.61503
          0.00883  5.13021  5.85255  0.61958  0.77255  0.48576  0.95510
    503   2.84123  5.38988  2.84912  1.87754  4.71316  3.71484  3.38622  3.55708  2.31095  2.94489  4.12591  3.19117  4.10778  2.44548  2.76944  2.56366  2.52643  2.55289  5.83582  4.02229   1785 e - - -
          2.68618  4.42225  2.77520  2.73124  3.46354  2.40506  3.72495  3.29354  2.67741  2.69355  4.24690  2.90347  2.73740  3.18147  2.89801  2.37887  2.77520  2.98519  4.58477  3.61504
          0.06565  3.94676  3.11847  0.47643  0.97021  0.48576  0.95510
    504   2.52262  4.34911  4.76953  4.16374  2.94758  3.45667  3.30950  1.99758  3.97963  1.39679  3.25719  3.81337  4.46876  4.13793  4.03894  3.19381  3.01146  2.31279  4.96852  2.83459   1787 l - - -
          2.68606  4.42232  2.77516  2.73130  3.46361  2.40520  3.72501  3.29361  2.67729  2.69362  4.24609  2.90330  2.73735  3.18138  2.89808  2.37894  2.77527  2.98525  4.58484  3.61510
          0.05603  2.96638  5.81032  1.02647  0.44358  0.46496  0.98929
    505   2.98094  4.53136  3.11494  2.54650  4.07504  1.05774  3.98116  4.00765  2.56611  3.57232  4.36412  2.94318  4.16698  2.98199  3.23767  2.98333  3.05649  3.64862  5.77865  4.41532   1793 g - - -
          2.68618  4.42225  2.77519  2.73123  3.46354  2.40513  3.72494  3.29354  2.67741  2.69355  4.24690  2.90347  2.73739  3.18146  2.89801  2.37887  2.77519  2.98518  4.58477  3.61503
          0.00893  5.11879  5.84114  0.61958  0.77255  0.52157  0.90039
    506   3.26809  3.62208  5.25850  4.67238  2.92649  4.53009  4.91664  1.15708  4.03699  2.44794  3.41445  4.68883  4.86565  4.63634  4.52060  3.85959  3.50585  1.23967  5.38722  4.20645   1794 i - - -
          2.68618  4.42225  2.77519  2.73123  3.46354  2.40513  3.72494  3.29354  2.67741  2.69355  4.24690  2.90347  2.73739  3.18146  2.89801  2.37887  2.77519  2.98518  4.58477  3.61503
          0.00893  5.11879  5.84114  0.61958  0.77255  0.52157  0.90039
    507   2.24278  4.68555  3.80538  3.23834  3.55501  3.92378  3.35510  2.91636  3.19393  2.36142  3.78794  3.65043  1.73262  2.91606  3.04336  3.16651  3.02469  2.21189  5.26546  4.02847   1795 p - - -
          2.68618  4.42225  2.77519  2.73123  3.46354  2.40513  3.72494  3.29354  2.67741  2.69355  4.24690  2.90347  2.73739  3.18146  2.89801  2.37887  2.77519  2.98518  4.58477  3.61503
          0.00893  5.11879  5.84114  0.61958  0.77255  0.52157  0.90039
    508   2.96248  5.06350  3.47017  2.94033  4.38799  3.78357  3.54084  3.79971  2.92808  3.21229  4.25439  2.85945  4.22507  3.27880  3.36818  1.67783  1.28236  3.23597  5.68642  4.37392   1796 t - - -
          2.68618  4.42225  2.77519  2.73123  3.46354  2.40513  3.72494  3.29354  2.67741  2.69355  4.24690  2.90347  2.73739  3.18146  2.89801  2.37887  2.77519  2.98518  4.58477  3.61503
          0.00893  5.11879  5.84114  0.61958  0.77255  0.52157  0.90039
    509   3.05490  5.10698  3.59713  3.05247  4.40019  3.87472  4.15899  3.74729  2.90666  3.20413  3.86903  3.52229  4.30710  0.82636  3.28827  2.97081  2.81819  3.23223  5.70764  4.41643   1797 q - - -
          2.68618  4.42225  2.77519  2.73123  3.46354  2.40513  3.72494  3.29354  2.67741  2.69355  4.24690  2.90347  2.73739  3.18146  2.89801  2.37887  2.77519  2.98518  4.58477  3.61503
          0.00893  5.11879  5.84114  0.61958  0.77255  0.52157  0.90039
    510   3.03763  0.81614  4.65388  4.12865  3.80672  4.01427  3.21618  3.14397  3.91616  2.82743  3.89174  4.22164  4.53386  4.19835  4.07479  3.15989  3.35561  2.25448  5.32990  4.08774   1798 c - - -
          2.68618  4.42225  2.77519  2.73123  3.46354  2.40513  3.72494  3.29354  2.67741  2.69355  4.24690  2.90347  2.73739  3.18146  2.89801  2.37887  2.77519  2.98518  4.58477  3.61503
          0.00893  5.11879  5.84114  0.61958  0.77255  0.52157  0.90039
    511   3.05777  3.16544  5.03014  4.42179  3.15906  4.25011  4.59590  1.69793  4.21361  1.97975  2.26340  4.41244  4.60635  4.34762  4.22653  3.32016  3.09151  1.47872  5.08241  3.90629   1799 v - - -
          2.68618  4.42225  2.77519  2.73123  3.46354  2.40513  3.72494  3.29354  2.67741  2.69355  4.24690  2.90347  2.73739  3.18146  2.89801  2.37887  2.77519  2.98518  4.58477  3.61503
          0.00893  5.11879  5.84114  0.61958  0.77255  0.52157  0.90039
    512   2.72576  5.22654  2.74039  2.72070  4.49263  3.74283  3.94076  3.64359  2.26413  2.37804  3.97445  2.59726  4.13390  2.42673  2.93600  2.61324  2.65848  2.23927  4.80639  4.35210   1800 v - - -
          2.68618  4.42225  2.77519  2.73123  3.46354  2.40513  3.72494  3.29354  2.67741  2.69355  4.24690  2.90347  2.73739  3.18146  2.89801  2.37887  2.77519  2.98518  4.58477  3.61503
          0.00893  5.11879  5.84114  0.61958  0.77255  0.52157  0.90039
    513   1.68075  4.02007  4.06391  3.11534  3.47595  3.49788  4.26512  2.85339  3.24520  2.18208  3.23325  3.59632  3.42865  3.44266  3.46088  2.45900  2.86618  2.30102  3.96305  3.67519   1801 a - - -
          2.68618  4.42225  2.77519  2.73123  3.46354  2.40513  3.72494  3.29354  2.67741  2.69355  4.24690  2.90347  2.73739  3.18146  2.89801  2.37887  2.77519  2.98518  4.58477  3.61503
          0.00893  5.11879  5.84114  0.61958  0.77255  0.52157  0.90039
    514   2.39985  5.43768  2.40289  2.20423  3.87195  3.70061  3.88815  4.26834  1.71955  3.74284  4.47846  2.70425  3.07889  2.71073  2.99357  2.35045  3.01725  3.82818  5.87047  4.45955   1802 k - - -
          2.68618  4.42225  2.77519  2.73123  3.46354  2.40513  3.72494  3.29354  2.67741  2.69355  4.24690  2.90347  2.73739  3.18146  2.89801  2.37887  2.77519  2.98518  4.58477  3.61503
          0.00893  5.11879  5.84114  0.61958  0.77255  0.52157  0.90039
    515   2.93093  5.36482  3.21118  2.65458  4.67988  3.45574  2.57169  4.14444  1.52564  3.65671  4.41370  2.38135  4.10905  2.89657  3.01464  2.67788  2.41731  3.23763  4.26319  3.99021   1803 k - - -
          2.68618  4.42225  2.77519  2.73123  3.46354  2.40513  3.72494  3.29354  2.67741  2.69355  4.24690  2.90347  2.73739  3.18146  2.89801  2.37887  2.77519  2.98518  4.58477  3.61503
          0.00893  5.11879  5.84114  0.61958  0.77255  0.52157  0.90039
    516   2.47547  3.90666  4.88347  4.27142  2.16209  3.29857  4.46292  2.19497  4.06687  1.80036  2.57911  4.27844  4.49605  3.78621  3.43562  3.22813  3.19998  1.93632  4.97105  3.51845   1804 l - - -
          2.68618  4.42225  2.77519  2.73123  3.46354  2.40513  3.72494  3.29354  2.67741  2.69355  4.24690  2.90347  2.73739  3.18146  2.89801  2.37887  2.77519  2.98518  4.58477  3.61503
          0.00893  5.11879  5.84114  0.61958  0.77255  0.52157  0.90039
    517   2.66977  3.78211  2.87771  2.49494  3.95851  2.75578  3.90933  3.47208  2.07443  2.91075  4.39391  3.07407  3.73879  2.91528  2.37214  2.39325  2.44199  3.44017  5.79922  4.41248   1805 k - - -
          2.68618  4.42225  2.77519  2.73123  3.46354  2.40513  3.72494  3.29354  2.67741  2.69355  4.24690  2.90347  2.73739  3.18146  2.89801  2.37887  2.77519  2.98518  4.58477  3.61503
          0.00893  5.11879  5.84114  0.61958  0.77255  0.52157  0.90039
    518   2.67638  5.42861  2.79025  2.45282  3.88123  2.63324  3.88911  4.25346  1.77267  3.26144  3.61846  2.43834  3.36298  2.83963  2.42149  2.67351  3.15775  3.81730  5.86345  4.45471   1806 k - - -
          2.68618  4.42225  2.77519  2.73123  3.46354  2.40513  3.72494  3.29354  2.67741  2.69355  4.24690  2.90347  2.73739  3.18146  2.89801  2.37887  2.77519  2.98518  4.58477  3.61503
          0.05984  5.11879  2.95459  0.61958  0.77255  0.52157  0.90039
    519   2.40418  4.58454  2.68859  2.38810  4.20289  2.31377  3.63232  4.19653  2.30669  3.16539  4.43002  3.15544  2.86606  2.56515  2.72404  2.51783  2.99588  3.14682  5.82619  4.42269   1807 k - - -
          2.68618  4.42225  2.77519  2.73123  3.46354  2.40513  3.72494  3.29354  2.67741  2.69355  4.24690  2.90347  2.73739  3.18146  2.89801  2.37887  2.77519  2.98518  4.58477  3.61503
          0.09971  5.06834  2.42354  0.61958  0.77255  0.66196  0.72534
    520   2.64646  4.44211  3.03606  2.60268  3.73954  2.87735  3.85026  3.67292  1.81628  3.01321  4.32950  2.55303  3.09286  2.67936  2.43045  2.66905  3.09945  3.64719  4.56782  4.34989   1808 k - - -
          2.68618  4.42225  2.77519  2.73123  3.46354  2.40513  3.72494  3.29354  2.67741  2.69355  4.24690  2.90347  2.73739  3.18146  2.89801  2.37887  2.77519  2.98518  4.58477  3.61503
          0.35549  4.97891  1.23001  0.61958  0.77255  0.85800  0.55167
    521   2.41230  5.23349  2.85135  2.33761  4.56946  2.43064  3.70972  4.04814  1.94242  3.32556  4.27717  2.85583  3.35904  2.70981  2.41515  2.60486  2.97799  3.61937  5.67101  4.26683   1809 k - - -
          2.68645  4.42004  2.77576  2.73276  3.46336  2.40409  3.72482  3.29331  2.67689  2.69365  4.24546  2.90375  2.73833  3.18169  2.89828  2.37928  2.77471  2.98282  4.58579  3.61624
          0.78181  0.62041  5.36025  2.77763  0.06420  0.46192  0.99446
    522   2.86778  5.36150  2.47166  2.56720  4.69951  2.70420  3.83191  4.18050  2.15361  3.05711  4.40405  2.08769  3.27984  2.63392  2.94230  2.31638  2.92376  3.52780  4.74108  4.39180   2032 n - - -
          2.68618  4.42225  2.77519  2.73123  3.46354  2.40513  3.72494  3.29354  2.67741  2.69355  4.24690  2.90347  2.73739  3.18146  2.89801  2.37887  2.77519  2.98518  4.58477  3.61503
          0.01026  4.98032  5.70266  0.61958  0.77255  0.30910  1.32465
    523   2.47061  5.35705  2.36174  2.66166  3.84256  2.91924  3.48204  3.79976  2.22971  3.11489  4.00489  2.85678  2.12395  3.02102  2.79928  2.91310  2.94954  3.37183  5.81107  4.05406   2033 p - - -
          2.68618  4.42225  2.77519  2.73123  3.46354  2.40513  3.72494  3.29354  2.67741  2.69355  4.24690  2.90347  2.73739  3.18146  2.89801  2.37887  2.77519  2.98518  4.58477  3.61503
          0.00883  5.13021  5.85255  0.61958  0.77255  0.48576  0.95510
    524   2.50241  5.37539  3.04281  2.65343  4.69296  2.86536  3.90791  3.90113  2.58132  3.66891  3.32881  2.95784  3.82128  1.54035  2.82925  2.47935  2.62872  3.38364  5.82500  4.43135   2034 q - - -
          2.68618  4.42225  2.77519  2.73123  3.46354  2.40513  3.72494  3.29354  2.67741  2.69355  4.24690  2.90347  2.73739  3.18146  2.89801  2.37887  2.77519  2.98518  4.58477  3.61503
          0.00883  5.13021  5.85255  0.61958  0.77255  0.48576  0.95510
    525   2.84200  4.39662  4.70600  4.10629  2.97071  4.12398  4.44337  2.48506  3.10157  2.26492  3.51159  4.20345  4.48950  4.11645  4.03294  3.42455  2.59257  2.09560  5.01439  1.32634   2035 y - - -
          2.68618  4.42225  2.77519  2.73123  3.46354  2.40513  3.72494  3.29354  2.67741  2.69355  4.24690  2.90347  2.73739  3.18146  2.89801  2.37887  2.77519  2.98518  4.58477  3.61503
          0.00883  5.13021  5.85255  0.61958  0.77255  0.48576  0.95510
    526   2.70935  2.45155  4.88909  4.27707  2.73163  4.13778  3.95100  2.36206  4.07258  1.69795  2.78613  3.84796  4.50196  3.10078  4.09786  3.07420  3.05380  2.32125  3.06117  3.29304   2036 l - - -
          2.68618  4.42225  2.77519  2.73123  3.46354  2.40513  3.72494  3.29354  2.67741  2.69355  4.24690  2.90347  2.73739  3.18146  2.89801  2.37887  2.77519  2.98518  4.58477  3.61503
          0.00883  5.13021  5.85255  0.61958  0.77255  0.48576  0.95510
    527   1.56325  4.61222  3.09811  2.56750  4.68676  2.81586  3.90904  4.15253  2.49206  3.31753  4.41952  2.91545  4.11140  2.71561  2.83468  2.07885  2.89010  3.74580  5.82166  3.90264   2037 a - - -
          2.68618  4.42225  2.77519  2.73123  3.46354  2.40513  3.72494  3.29354  2.67741  2.69355  4.24690  2.90347  2.73739  3.18146  2.89801  2.37887  2.77519  2.98518  4.58477  3.61503
          0.00883  5.13021  5.85255  0.61958  0.77255  0.48576  0.95510
    528   3.48102  5.81095  3.04325  2.97066  5.49297  2.46388  4.54831  5.01773  3.47478  4.52079  5.35406  0.60823  4.53571  2.80800  3.96736  3.20136  3.83446  4.51184  6.65520  5.21966   2038 N - - -
          2.68618  4.42225  2.77519  2.73123  3.46354  2.40513  3.72494  3.29354  2.67741  2.69355  4.24690  2.90347  2.73739  3.18146  2.89801  2.37887  2.77519  2.98518  4.58477  3.61503
          0.00883  5.13021  5.85255  0.61958  0.77255  0.48576  0.95510
    529   3.98128  5.17254  6.07818  5.57501  4.12800  5.55696  6.13505  1.28294  5.49471  1.27323  3.46856  5.72567  5.70218  5.58182  5.55987  4.97711  4.22354  1.16507  6.29115  5.19977   2039 v - - -
          2.68618  4.42225  2.77519  2.73123  3.46354  2.40513  3.72494  3.29354  2.67741  2.69355  4.24690  2.90347  2.73739  3.18146  2.89801  2.37887  2.77519  2.98518  4.58477  3.61503
          0.00883  5.13021  5.85255  0.61958  0.77255  0.48576  0.95510
    530   1.71498  3.13176  4.81286  4.20605  3.21264  2.87189  4.45703  2.46670  4.01802  1.67295  2.52568  4.25006  4.49456  4.17274  4.07053  2.94243  3.04405  2.44017  4.98978  3.81077   2040 l - - -
          2.68618  4.42225  2.77519  2.73123  3.46354  2.40513  3.72494  3.29354  2.67741  2.69355  4.24690  2.90347  2.73739  3.18146  2.89801  2.37887  2.77519  2.98518  4.58477  3.61503
          0.00883  5.13021  5.85255  0.61958  0.77255  0.48576  0.95510
    531   2.61173  4.48432  3.84283  3.74128  3.58696  4.05759  4.35100  2.70467  3.35153  0.95685  2.91315  3.99286  4.42809  3.20015  3.84934  3.33703  3.20685  2.73704  5.09094  3.42402   2041 l - - -
          2.68618  4.42225  2.77519  2.73123  3.46354  2.40513  3.72494  3.29354  2.67741  2.69355  4.24690  2.90347  2.73739  3.18146  2.89801  2.37887  2.77519  2.98518  4.58477  3.61503
          0.00883  5.13021  5.85255  0.61958  0.77255  0.48576  0.95510
    532   3.54611  5.65462  3.85272  3.47220  5.51462  3.55074  4.48339  4.91505  0.44732  4.35638  5.20561  3.86536  4.65952  3.63234  3.08446  2.75335  3.85721  4.45514  6.37787  5.18668   2042 K - - -
          2.68618  4.42225  2.77519  2.73123  3.46354  2.40513  3.72494  3.29354  2.67741  2.69355  4.24690  2.90347  2.73739  3.18146  2.89801  2.37887  2.77519  2.98518  4.58477  3.61503
          0.00883  5.13021  5.85255  0.61958  0.77255  0.48576  0.95510
    533   3.91052  5.10973  6.01106  5.51100  3.71503  5.47951  6.07347  0.88531  5.42964  1.92589  3.61716  5.64544  5.65870  5.56092  5.51275  4.89351  4.15662  1.19926  6.29624  5.16452   2043 i - - -
          2.68611  4.42229  2.77524  2.73128  3.46358  2.40517  3.72499  3.29358  2.67734  2.69348  4.24694  2.90351  2.73732  3.18151  2.89791  2.37891  2.77524  2.98508  4.58481  3.61507
          0.02540  3.80733  5.85255  1.17157  0.37089  0.48576  0.95510
    534   3.61872  5.85666  3.13563  3.11397  5.12133  3.96908  3.56400  5.12373  3.58573  4.61113  5.50873  0.42169  4.65161  3.88620  4.00821  3.20691  3.99573  4.63017  6.45333  4.93329   2051 N - - -
          2.68618  4.42225  2.77519  2.73123  3.46354  2.40513  3.72494  3.29354  2.67741  2.69355  4.24690  2.90347  2.73739  3.18146  2.89801  2.37887  2.77519  2.98518  4.58477  3.61503
          0.00883  5.13021  5.85255  0.61958  0.77255  0.48576  0.95510
    535   1.70204  4.59435  3.99656  3.42498  3.71923  3.28855  4.24787  2.82792  3.36275  1.89294  3.44155  3.78370  3.59842  3.64496  3.15331  2.28998  2.60465  2.45586  5.18856  3.97009   2052 a - - -
          2.68618  4.42225  2.77519  2.73123  3.46354  2.40513  3.72494  3.29354  2.67741  2.69355  4.24690  2.90347  2.73739  3.18146  2.89801  2.37887  2.77519  2.98518  4.58477  3.61503
          0.00883  5.13021  5.85255  0.61958  0.77255  0.48576  0.95510
    536   4.76135  6.40282  5.01952  4.55412  6.12735  4.89894  5.20958  5.73820  0.13898  5.06285  6.07563  4.87013  5.40881  4.42118  3.58785  4.80328  4.97462  5.41593  6.73140  5.84706   2053 K - - -
          2.68618  4.42225  2.77519  2.73123  3.46354  2.40513  3.72494  3.29354  2.67741  2.69355  4.24690  2.90347  2.73739  3.18146  2.89801  2.37887  2.77519  2.98518  4.58477  3.61503
          0.00883  5.13021  5.85255  0.61958  0.77255  0.48576  0.95510
    537   3.09971  4.70757  5.19322  4.59008  3.28027  4.53499  4.01920  2.71945  4.40829  0.64574  3.07221  4.65809  4.84333  4.51366  4.44433  3.85209  3.57255  2.25395  5.28464  4.14938   2054 L - - -
          2.68618  4.42225  2.77519  2.73123  3.46354  2.40513  3.72494  3.29354  2.67741  2.69355  4.24690  2.90347  2.73739  3.18146  2.89801  2.37887  2.77519  2.98518  4.58477  3.61503
          0.00883  5.13021  5.85255  0.61958  0.77255  0.48576  0.95510
    538   3.06293  4.36111  2.81413  2.64690  4.78556  0.99353  4.04644  4.24504  2.72583  3.77551  4.55377  2.71369  4.21509  3.17010  3.14341  2.76174  3.30926  3.84883  5.95150  4.56130   2055 g - - -
          2.68618  4.42225  2.77519  2.73123  3.46354  2.40513  3.72494  3.29354  2.67741  2.69355  4.24690  2.90347  2.73739  3.18146  2.89801  2.37887  2.77519  2.98518  4.58477  3.61503
          0.00883  5.13021  5.85255  0.61958  0.77255  0.48576  0.95510
    539   3.24843  5.26042  3.41944  3.04695  3.42642  0.53486  4.64736  4.35305  3.66193  4.00065  4.86850  3.28269  4.51264  3.90430  4.08335  3.16211  3.63862  3.95447  6.18251  4.82859   2056 G - - -
          2.68618  4.42225  2.77519  2.73123  3.46354  2.40513  3.72494  3.29354  2.67741  2.69355  4.24690  2.90347  2.73739  3.18146  2.89801  2.37887  2.77519  2.98518  4.58477  3.61503
          0.00883  5.13021  5.85255  0.61958  0.77255  0.48576  0.95510
    540   2.60915  4.29932  3.50719  2.52495  4.11524  3.56544  3.36719  2.13375  2.35058  2.86699  3.81121  3.43211  4.21862  2.94630  2.90780  2.64518  2.53166  2.35922  5.47250  3.58959   2057 i - - -
          2.68618  4.42225  2.77519  2.73123  3.46354  2.40513  3.72494  3.29354  2.67741  2.69355  4.24690  2.90347  2.73739  3.18146  2.89801  2.37887  2.77519  2.98518  4.58477  3.61503
          0.00883  5.13021  5.85255  0.61958  0.77255  0.48576  0.95510
    541   3.05643  5.14129  3.46390  3.03611  4.51746  3.81854  4.23785  3.50955  3.07421  3.58066  4.41728  0.76364  3.76862  3.42417  3.50147  2.95381  2.94538  3.60789  5.82388  4.02745   2058 n - - -
          2.68618  4.42225  2.77519  2.73123  3.46354  2.40513  3.72494  3.29354  2.67741  2.69355  4.24690  2.90347  2.73739  3.18146  2.89801  2.37887  2.77519  2.98518  4.58477  3.61503
          0.00883  5.13021  5.85255  0.61958  0.77255  0.48576  0.95510
    542   2.63124  3.31455  4.57870  3.98466  2.65775  4.09515  2.30766  2.61628  3.84060  2.51359  3.02590  3.09569  4.46276  3.42052  3.97251  2.63972  2.89623  2.18102  2.68459  3.31291   2059 v - - -
          2.68618  4.42225  2.77519  2.73123  3.46354  2.40513  3.72494  3.29354  2.67741  2.69355  4.24690  2.90347  2.73739  3.18146  2.89801  2.37887  2.77519  2.98518  4.58477  3.61503
          0.00883  5.13021  5.85255  0.61958  0.77255  0.48576  0.95510
    543   2.48445  4.42477  3.20305  2.48815  4.11061  3.08641  3.53046  2.75397  2.16912  3.00461  3.89185  2.81946  4.15786  3.11904  2.83762  2.56066  2.51240  2.76307  5.65009  3.25212   2060 k - - -
          2.68618  4.42225  2.77519  2.73123  3.46354  2.40513  3.72494  3.29354  2.67741  2.69355  4.24690  2.90347  2.73739  3.18146  2.89801  2.37887  2.77519  2.98518  4.58477  3.61503
          0.00883  5.13021  5.85255  0.61958  0.77255  0.48576  0.95510
    544   2.84525  4.39044  4.72902  3.74411  3.30859  3.74659  4.44896  2.20454  3.95859  1.22657  3.50790  4.21448  2.80121  4.13020  4.04286  3.17270  3.21242  1.87828  5.01252  3.83095   2061 l - - -
          2.68618  4.42225  2.77519  2.73123  3.46354  2.40513  3.72494  3.29354  2.67741  2.69355  4.24690  2.90347  2.73739  3.18146  2.89801  2.37887  2.77519  2.98518  4.58477  3.61503
          0.00883  5.13021  5.85255  0.61958  0.77255  0.48576  0.95510
    545   2.30262  5.43444  2.72302  2.35366  4.77624  3.21978  3.89395  3.69606  2.28923  3.31636  4.12363  2.93455  3.27602  2.43908  2.61462  2.14215  2.75078  3.82332  5.86909  3.49920   2062 s - - -
          2.68584  4.42193  2.77556  2.73136  3.46381  2.40526  3.72570  3.29389  2.67765  2.69371  4.24680  2.90340  2.73659  3.18080  2.89826  2.37866  2.77530  2.98510  4.58386  3.61547
          1.12271  0.99764  1.18465  1.44000  0.27040  0.48576  0.95510
    546   2.36459  5.26903  2.81056  2.26472  4.06146  3.36835  3.75330  4.07994  2.10470  3.03159  4.31288  2.78499  2.74631  2.53685  2.98365  2.25531  2.84527  3.65329  5.70888  4.30513   2080 k - - -
          2.68618  4.42225  2.77519  2.73123  3.46354  2.40513  3.72494  3.29354  2.67741  2.69355  4.24690  2.90347  2.73739  3.18146  2.89801  2.37887  2.77519  2.98518  4.58477  3.61503
          0.01269  4.76926  5.49161  0.61958  0.77255  0.43553  1.04107
    547   2.32934  5.37502  2.69395  2.20172  4.08001  3.12054  3.85293  3.88364  2.46130  3.13709  4.41821  2.67007  3.34975  2.61765  2.68903  2.15233  2.79262  3.45482  4.63990  4.40843   2081 s - - -
          2.68618  4.42225  2.77519  2.73123  3.46354  2.40513  3.72494  3.29354  2.67741  2.69355  4.24690  2.90347  2.73739  3.18146  2.89801  2.37887  2.77519  2.98518  4.58477  3.61503
          0.00978  5.02805  5.75040  0.61958  0.77255  0.62467  0.76666
    548   2.49338  4.41892  2.55092  2.48203  4.69840  2.48182  3.86954  3.73330  2.20867  3.26311  4.41529  3.03022  2.73904  2.64068  2.73817  2.47993  2.91817  3.27555  4.66616  4.41251   2082 k - - -
          2.68618  4.42225  2.77519  2.73123  3.46354  2.40513  3.72494  3.29354  2.67741  2.69355  4.24690  2.90347  2.73739  3.18146  2.89801  2.37887  2.77519  2.98518  4.58477  3.61503
          0.00949  5.05768  5.78003  0.61958  0.77255  0.54671  0.86477
    549   2.94560  3.68366  3.58520  3.74120  3.07823  4.03373  3.82772  2.30824  3.40818  1.44275  3.35366  3.98145  3.04986  3.32929  3.34798  2.80244  3.17760  2.16496  5.05498  3.85917   2083 l - - -
          2.68618  4.42225  2.77519  2.73123  3.46354  2.40513  3.72494  3.29354  2.67741  2.69355  4.24690  2.90347  2.73739  3.18146  2.89801  2.37887  2.77519  2.98518  4.58477  3.61503
          0.00920  5.08856  5.81091  0.61958  0.77255  0.54124  0.87234
    550   2.48333  5.37459  3.05890  2.42156  3.66574  3.26791  3.61928  3.56938  2.31409  3.47261  4.04237  2.90588  2.04276  2.86270  2.69049  2.34121  2.79889  3.55010  5.82126  4.42458   2084 p - - -
          2.68618  4.42225  2.77519  2.73123  3.46354  2.40513  3.72494  3.29354  2.67741  2.69355  4.24690  2.90347  2.73739  3.18146  2.89801  2.37887  2.77519  2.98518  4.58477  3.61503
          0.02146  5.10244  4.18958  0.61958  0.77255  0.50814  0.92033
    551   2.79441  4.78208  3.23845  2.79728  2.82073  3.36075  3.74918  2.61972  2.74210  1.77223  3.87821  3.16540  3.44468  3.09995  3.12193  2.96334  2.88797  2.72490  3.62768  3.82304   2085 l - - -
          2.68618  4.42225  2.77519  2.73123  3.46354  2.40513  3.72494  3.29354  2.67741  2.69355  4.24690  2.90347  2.73739  3.18146  2.89801  2.37887  2.77519  2.98518  4.58477  3.61503
          0.00907  5.10282  5.82517  0.61958  0.77255  0.50887  0.91924
    552   2.63790  4.57635  2.97095  3.18210  2.74063  3.44954  3.95287  2.34987  2.80980  1.89487  3.42452  3.78946  3.38669  3.65179  3.39916  2.84495  3.06070  2.18503  3.96158  3.95399   2086 l - - -
          2.68618  4.42225  2.77519  2.73123  3.46354  2.40513  3.72494  3.29354  2.67741  2.69355  4.24690  2.90347  2.73739  3.18146  2.89801  2.37887  2.77519  2.98518  4.58477  3.61503
          0.03895  5.11494  3.43602  0.61958  0.77255  0.53327  0.88354
    553   2.35936  5.27659  2.74554  2.59262  3.11225  3.19252  3.37406  3.51629  2.16915  3.11671  3.69394  2.79525  3.57639  3.02636  2.67884  2.42165  2.67983  3.42540  4.62610  3.79410   2087 k - - -
          2.68618  4.42225  2.77519  2.73123  3.46354  2.40513  3.72494  3.29354  2.67741  2.69355  4.24690  2.90347  2.73739  3.18146  2.89801  2.37887  2.77519  2.98518  4.58477  3.61503
          0.00923  5.08523  5.80758  0.61958  0.77255  0.55599  0.85216
    554   2.07169  5.42173  2.55082  2.10248  4.76418  2.97687  3.87936  3.60480  2.18854  2.99486  4.02824  2.63987  3.83086  2.60466  2.86926  2.60819  3.03525  3.81096  5.85598  4.44661   2088 a - - -
          2.68618  4.42225  2.77519  2.73123  3.46354  2.40513  3.72494  3.29354  2.67741  2.69355  4.24690  2.90347  2.73739  3.18146  2.89801  2.37887  2.77519  2.98518  4.58477  3.61503
          0.02345  5.09794  4.07079  0.61958  0.77255  0.50675  0.92243
    555   2.49557  4.45227  2.79703  2.32102  4.73928  3.26649  3.88411  3.91832  1.89604  3.70535  4.44780  3.04411  3.38800  2.89168  2.10870  2.70266  2.90025  2.55222  5.84329  4.43860   2089 k - - -
          2.68629  4.42236  2.77530  2.73134  3.46365  2.40513  3.72505  3.29365  2.67732  2.69359  4.24640  2.90358  2.73730  3.18157  2.89783  2.37874  2.77509  2.98510  4.58488  3.61514
          0.07365  2.68760  5.82184  1.16186  0.37528  0.43186  1.04782
    556   2.84772  5.40958  2.94901  2.56305  4.73886  3.22200  3.69823  4.21368  2.29146  3.24566  4.45490  2.93740  1.44653  3.00696  2.90130  2.62677  2.71768  3.79181  5.85172  4.45060   2168 p - - -
          2.68618  4.42225  2.77519  2.73123  3.46354  2.40513  3.72494  3.29354  2.67741  2.69355  4.24690  2.90347  2.73739  3.18146  2.89801  2.37887  2.77519  2.98518  4.58477  3.61503
          0.00883  5.13021  5.85255  0.61958  0.77255  0.48576  0.95510
    557   2.77990  3.93759  4.54838  3.95604  3.02601  4.09031  4.40210  2.74030  3.81731  2.33638  3.53469  3.72058  3.97862  4.01822  3.95964  3.06850  1.12870  2.27164  5.03311  3.23735   2169 t - - -
          2.68618  4.42225  2.77519  2.73123  3.46354  2.40513  3.72494  3.29354  2.67741  2.69355  4.24690  2.90347  2.73739  3.18146  2.89801  2.37887  2.77519  2.98518  4.58477  3.61503
          0.00883  5.13021  5.85255  0.61958  0.77255  0.48576  0.95510
    558   3.23187  4.02878  5.15423  4.55054  3.30436  3.86354  4.76951  1.75839  4.35674  1.91721  1.09280  4.57785  4.76170  4.47505  4.37983  3.74895  3.46308  2.62190  5.22462  4.06987   2170 m - - -
          2.68618  4.42225  2.77519  2.73123  3.46354  2.40513  3.72494  3.29354  2.67741  2.69355  4.24690  2.90347  2.73739  3.18146  2.89801  2.37887  2.77519  2.98518  4.58477  3.61503
          0.00883  5.13021  5.85255  0.61958  0.77255  0.48576  0.95510
    559   3.07747  4.44270  5.03324  3.88851  2.83325  4.26396  4.60324  1.60691  4.21753  1.95448  2.98160  4.42176  4.61682  4.34746  4.23208  3.57867  3.30991  1.32178  5.08561  3.26939   2171 v - - -
          2.68618  4.42225  2.77519  2.73123  3.46354  2.40513  3.72494  3.29354  2.67741  2.69355  4.24690  2.90347  2.73739  3.18146  2.89801  2.37887  2.77519  2.98518  4.58477  3.61503
          0.00883  5.13021  5.85255  0.61958  0.77255  0.48576  0.95510
    560   3.26253  3.34274  5.24669  4.64159  2.00843  4.47859  4.82441  1.88614  4.43947  1.73073  2.08132  4.64465  4.80400  4.54498  4.44276  3.80125  3.49353  1.72652  5.25756  4.10671   2172 v - - -
          2.68618  4.42225  2.77519  2.73123  3.46354  2.40513  3.72494  3.29354  2.67741  2.69355  4.24690  2.90347  2.73739  3.18146  2.89801  2.37887  2.77519  2.98518  4.58477  3.61503
          0.00883  5.13021  5.85255  0.61958  0.77255  0.48576  0.95510
    561   2.71519  5.16775  4.76959  4.79747  5.86282  0.23484  5.81213  5.40839  5.07878  5.09585  5.90805  4.62413  4.75904  5.22209  5.18963  3.47247  3.84974  4.55493  7.08067  6.09075   2173 G - - -
          2.68618  4.42225  2.77519  2.73123  3.46354  2.40513  3.72494  3.29354  2.67741  2.69355  4.24690  2.90347  2.73739  3.18146  2.89801  2.37887  2.77519  2.98518  4.58477  3.61503
          0.00883  5.13021  5.85255  0.61958  0.77255  0.48576  0.95510
    562   1.22297  3.61288  4.87201  4.26347  3.25759  3.83485  4.48550  1.98673  4.06768  2.01275  3.29749  4.28883  4.51744  4.21498  4.10619  3.46253  3.22277  2.32753  5.00337  3.52682   2174 a - - -
          2.68618  4.42225  2.77519  2.73123  3.46354  2.40513  3.72494  3.29354  2.67741  2.69355  4.24690  2.90347  2.73739  3.18146  2.89801  2.37887  2.77519  2.98518  4.58477  3.61503
          0.00883  5.13021  5.85255  0.61958  0.77255  0.48576  0.95510
    563   2.72222  4.30324  0.60078  2.69837  5.20685  3.52201  4.40236  4.68470  3.34053  4.22699  5.03692  3.43173  4.42382  3.56074  3.87579  3.00968  3.63957  4.23114  6.41026  4.98945   2175 D - - -
          2.68618  4.42225  2.77519  2.73123  3.46354  2.40513  3.72494  3.29354  2.67741  2.69355  4.24690  2.90347  2.73739  3.18146  2.89801  2.37887  2.77519  2.98518  4.58477  3.61503
          0.00883  5.13021  5.85255  0.61958  0.77255  0.48576  0.95510
    564   3.28755  4.84062  5.55934  5.02012  4.12142  4.96005  5.45702  1.88150  4.88846  2.34760  3.57855  5.10443  5.25921  5.08466  4.98227  3.70565  3.81266  0.59656  5.90948  4.71268   2176 V - - -
          2.68618  4.42225  2.77519  2.73123  3.46354  2.40513  3.72494  3.29354  2.67741  2.69355  4.24690  2.90347  2.73739  3.18146  2.89801  2.37887  2.77519  2.98518  4.58477  3.61503
          0.00883  5.13021  5.85255  0.61958  0.77255  0.48576  0.95510
    565   2.79621  4.98775  3.45483  2.77975  3.56268  3.81396  3.10017  3.37441  2.88077  3.22791  4.07073  2.71746  3.81160  3.22069  3.32181  1.91234  1.58870  3.29689  4.43748  3.47145   2177 t - - -
          2.68618  4.42225  2.77519  2.73123  3.46354  2.40513  3.72494  3.29354  2.67741  2.69355  4.24690  2.90347  2.73739  3.18146  2.89801  2.37887  2.77519  2.98518  4.58477  3.61503
          0.00883  5.13021  5.85255  0.61958  0.77255  0.48576  0.95510
    566   3.17300  5.31402  3.56707  3.00440  4.58110  3.95236  0.89463  3.98233  2.61133  3.32076  4.39698  3.20901  4.34027  3.03033  2.87551  3.20879  3.01909  3.35670  5.76745  4.48146   2178 h - - -
          2.68618  4.42225  2.77519  2.73123  3.46354  2.40513  3.72494  3.29354  2.67741  2.69355  4.24690  2.90347  2.73739  3.18146  2.89801  2.37887  2.77519  2.98518  4.58477  3.61503
          0.00883  5.13021  5.85255  0.61958  0.77255  0.48576  0.95510
    567   2.14005  5.11203  3.40333  2.75697  4.41551  3.08020  3.47511  3.82872  2.87866  3.44322  3.80123  3.37737  1.22340  3.22506  3.33226  2.80375  3.04180  3.50024  5.69576  4.37250   2179 p - - -
          2.68618  4.42225  2.77519  2.73123  3.46354  2.40513  3.72494  3.29354  2.67741  2.69355  4.24690  2.90347  2.73739  3.18146  2.89801  2.37887  2.77519  2.98518  4.58477  3.61503
          0.00883  5.13021  5.85255  0.61958  0.77255  0.48576  0.95510
    568   2.10934  5.41710  3.03051  2.54989  4.75152  2.71121  3.67011  4.23005  2.45866  3.71783  3.48347  3.03290  2.49013  2.67572  2.75533  2.25092  2.50986  3.59062  5.85620  4.45177   2180 a - - -
          2.68618  4.42225  2.77519  2.73123  3.46354  2.40513  3.72494  3.29354  2.67741  2.69355  4.24690  2.90347  2.73739  3.18146  2.89801  2.37887  2.77519  2.98518  4.58477  3.61503
          0.00883  5.13021  5.85255  0.61958  0.77255  0.48576  0.95510
    569   2.53443  5.30730  3.10166  2.68776  4.60003  2.56001  3.92690  3.79442  2.50117  3.59052  4.36360  3.07479  1.62319  2.91320  2.77970  2.78249  2.86898  2.86475  5.77433  4.39836   2181 p - - -
          2.68610  4.42201  2.77508  2.73074  3.46384  2.40543  3.72525  3.29384  2.67724  2.69338  4.24675  2.90365  2.73760  3.18145  2.89806  2.37890  2.77518  2.98522  4.58507  3.61442
          0.18118  2.45670  2.52573  1.84176  0.17261  0.48576  0.95510
    570   2.70013  4.99272  3.20230  2.63133  3.85915  1.32781  3.97680  3.39489  2.69063  2.84526  3.77311  3.32807  4.15247  2.84381  3.26024  2.86751  2.98801  3.15184  5.51712  3.73781   2219 g - - -
          2.68628  4.42235  2.77530  2.73133  3.46343  2.40523  3.72505  3.29329  2.67741  2.69365  4.24660  2.90333  2.73740  3.18140  2.89799  2.37890  2.77498  2.98516  4.58487  3.61489
          0.56962  2.52024  1.03897  1.02451  0.44468  0.57001  0.83360
    571   2.52299  5.24352  2.01966  2.38028  4.57590  3.17093  3.40411  4.05400  2.46901  3.54368  4.28875  2.51986  3.65598  2.62891  2.96121  2.19829  2.84180  3.16216  5.68401  4.27893   2232 d - - -
          2.68626  4.42233  2.77528  2.73131  3.46362  2.40514  3.72472  3.29362  2.67722  2.69363  4.24656  2.90355  2.73727  3.18138  2.89785  2.37888  2.77528  2.98515  4.58485  3.61511
          0.20855  1.69466  5.38631  0.51860  0.90474  0.22185  1.61464
    572   2.53443  4.61465  2.76474  2.42404  4.07632  3.24382  3.71877  4.19092  2.24500  2.97853  3.99967  3.18074  4.09892  2.70589  2.54136  1.71710  2.76520  3.58656  5.83482  4.43522   2236 s - - -
          2.68618  4.42225  2.77519  2.73123  3.46354  2.40513  3.72494  3.29354  2.67741  2.69355  4.24690  2.90347  2.73739  3.18146  2.89801  2.37887  2.77519  2.98518  4.58477  3.61503
          0.00897  5.11378  5.83613  0.61958  0.77255  0.53677  0.87860
    573   2.54942  5.40073  2.36464  2.28302  3.62171  3.06353  3.66857  3.55095  2.40805  2.80205  4.44519  2.68392  3.59287  2.78537  2.98696  2.34715  2.57772  3.29493  5.84212  4.43999   2237 e - - -
          2.68618  4.42225  2.77519  2.73123  3.46354  2.40513  3.72494  3.29354  2.67741  2.69355  4.24690  2.90347  2.73739  3.18146  2.89801  2.37887  2.77519  2.98518  4.58477  3.61503
          0.00897  5.11378  5.83613  0.61958  0.77255  0.53677  0.87860
    574   2.31865  5.41442  2.99964  2.55836  4.25906  3.06444  3.63092  3.87350  2.23251  3.71600  3.78978  3.03372  3.77613  2.49881  2.27905  2.10649  2.43908  3.80039  5.85232  4.02469   2238 s - - -
          2.68618  4.42225  2.77519  2.73123  3.46354  2.40513  3.72494  3.29354  2.67741  2.69355  4.24690  2.90347  2.73739  3.18146  2.89801  2.37887  2.77519  2.98518  4.58477  3.61503
          0.00897  5.11378  5.83613  0.61958  0.77255  0.45514  1.00611
    575   2.75707  4.58573  3.13422  2.73569  4.47686  3.75226  3.42253  3.37444  2.55926  3.48446  4.27984  2.86431  1.41766  2.84456  2.84354  2.85867  3.16866  2.90746  5.70244  3.84779   2239 p - - -
          2.68618  4.42225  2.77519  2.73123  3.46354  2.40513  3.72494  3.29354  2.67741  2.69355  4.24690  2.90347  2.73739  3.18146  2.89801  2.37887  2.77519  2.98518  4.58477  3.61503
          0.00883  5.13021  5.85255  0.61958  0.77255  0.48576  0.95510
    576   2.45072  3.86271  4.45571  3.52826  5.06149  3.70466  5.04403  4.47118  4.04819  4.16038  4.97378  4.14539  4.45801  4.32426  4.34938  0.46279  2.94020  3.91258  6.41069  5.22180   2240 S - - -
          2.68618  4.42225  2.77519  2.73123  3.46354  2.40513  3.72494  3.29354  2.67741  2.69355  4.24690  2.90347  2.73739  3.18146  2.89801  2.37887  2.77519  2.98518  4.58477  3.61503
          0.00883  5.13021  5.85255  0.61958  0.77255  0.48576  0.95510
    577   3.03711  4.40714  4.98781  4.37723  3.29608  4.21576  4.54942  1.21302  4.16902  2.36814  3.27096  4.37218  4.57356  4.30144  4.18397  3.52882  3.05109  1.59724  4.23020  2.68354   2241 i - - -
          2.68618  4.42225  2.77519  2.73123  3.46354  2.40513  3.72494  3.29354  2.67741  2.69355  4.24690  2.90347  2.73739  3.18146  2.89801  2.37887  2.77519  2.98518  4.58477  3.61503
          0.00883  5.13021  5.85255  0.61958  0.77255  0.48576  0.95510
    578   0.98448  3.34842  4.54341  3.97097  3.37415  3.62798  4.47483  2.78566  3.84475  2.73025  3.65127  4.12392  4.46388  4.05534  4.00826  2.99601  2.77566  2.16282  5.15115  3.96312   2242 a - - -
          2.68618  4.42225  2.77519  2.73123  3.46354  2.40513  3.72494  3.29354  2.67741  2.69355  4.24690  2.90347  2.73739  3.18146  2.89801  2.37887  2.77519  2.98518  4.58477  3.61503
          0.00883  5.13021  5.85255  0.61958  0.77255  0.48576  0.95510
    579   0.53050  4.02720  5.02080  4.71579  5.28063  2.30980  5.44565  4.71450  4.62973  4.42021  5.21701  4.40941  4.50241  4.81857  4.79345  2.07513  3.48250  3.43040  6.65551  5.54407   2243 A - - -
          2.68618  4.42225  2.77519  2.73123  3.46354  2.40513  3.72494  3.29354  2.67741  2.69355  4.24690  2.90347  2.73739  3.18146  2.89801  2.37887  2.77519  2.98518  4.58477  3.61503
          0.00883  5.13021  5.85255  0.61958  0.77255  0.48576  0.95510
    580   2.82855  4.84345  5.56284  4.99837  3.90447  4.89928  5.32474  1.91483  4.84215  1.59182  2.25768  5.05628  5.18247  4.97182  4.88508  4.24921  3.79516  1.05082  5.71834  4.56634   2244 v - - -
          2.68618  4.42225  2.77519  2.73123  3.46354  2.40513  3.72494  3.29354  2.67741  2.69355  4.24690  2.90347  2.73739  3.18146  2.89801  2.37887  2.77519  2.98518  4.58477  3.61503
          0.00883  5.13021  5.85255  0.61958  0.77255  0.48576  0.95510
    581   2.86324  2.57030  5.12649  4.67330  4.16870  3.99711  5.06468  3.08222  4.51121  3.17735  4.14304  4.50837  4.63520  4.67689  4.58266  2.90872  2.51576  0.67896  5.72207  4.55320   2245 V - - -
          2.68618  4.42225  2.77519  2.73123  3.46354  2.40513  3.72494  3.29354  2.67741  2.69355  4.24690  2.90347  2.73739  3.18146  2.89801  2.37887  2.77519  2.98518  4.58477  3.61503
          0.00883  5.13021  5.85255  0.61958  0.77255  0.48576  0.95510
    582   1.06854  3.51886  4.77548  4.38167  3.93248  1.10385  5.16530  4.29144  4.31082  4.00413  4.84368  4.28606  4.47926  4.53630  4.53419  2.44414  3.43928  3.78804  6.29730  5.13672   2246 a - - -
          2.68618  4.42225  2.77519  2.73123  3.46354  2.40513  3.72494  3.29354  2.67741  2.69355  4.24690  2.90347  2.73739  3.18146  2.89801  2.37887  2.77519  2.98518  4.58477  3.61503
          0.00883  5.13021  5.85255  0.61958  0.77255  0.48576  0.95510
    583   2.63068  3.91500  4.07321  3.56325  4.49341  3.76437  4.57022  3.87798  3.52650  3.01005  4.41842  3.25900  4.37163  3.83399  3.89113  0.82785  2.00914  3.51275  5.87472  4.63806   2247 s - - -
          2.68618  4.42225  2.77519  2.73123  3.46354  2.40513  3.72494  3.29354  2.67741  2.69355  4.24690  2.90347  2.73739  3.18146  2.89801  2.37887  2.77519  2.98518  4.58477  3.61503
          0.00883  5.13021  5.85255  0.61958  0.77255  0.48576  0.95510
    584   2.82782  3.57145  4.85961  3.83025  3.27432  4.13422  3.73249  1.98754  4.05134  1.74486  2.27846  3.83622  4.49868  3.87613  3.73512  3.44210  2.80469  1.89572  4.98097  3.05649   2248 l - - -
          2.68618  4.42225  2.77519  2.73123  3.46354  2.40513  3.72494  3.29354  2.67741  2.69355  4.24690  2.90347  2.73739  3.18146  2.89801  2.37887  2.77519  2.98518  4.58477  3.61503
          0.00883  5.13021  5.85255  0.61958  0.77255  0.48576  0.95510
    585   3.26751  6.33482  0.72109  2.40962  5.63452  3.50135  4.45821  5.18732  3.50348  4.63775  5.47689  1.87791  4.53265  3.61836  4.13886  3.22717  3.58703  4.71760  6.78265  5.23020   2249 d - - -
          2.68619  4.42226  2.77520  2.73124  3.46355  2.40514  3.72495  3.29355  2.67742  2.69356  4.24691  2.90348  2.73740  3.18147  2.89802  2.37888  2.77520  2.98519  4.58370  3.61504
          0.03276  3.52839  5.85255  0.40667  1.09622  0.48576  0.95510
    586   2.78389  5.41737  2.95071  2.40351  3.94970  3.18422  3.14037  3.64162  2.32855  3.29317  3.92953  2.85679  2.42901  2.66769  2.32695  2.43750  2.99855  3.55330  5.85639  3.67398   2251 r - - -
          2.68618  4.42225  2.77519  2.73123  3.46354  2.40513  3.72494  3.29354  2.67741  2.69355  4.24690  2.90347  2.73739  3.18146  2.89801  2.37887  2.77519  2.98518  4.58477  3.61503
          0.00883  5.13021  5.85255  0.61958  0.77255  0.48576  0.95510
    587   2.67113  5.41092  2.52152  2.41321  3.75732  3.03480  2.86130  3.86347  2.38361  3.49126  4.05667  2.70359  3.70456  2.58302  3.01537  2.48124  2.50467  3.79445  3.91764  3.14626   2252 k - - -
          2.68618  4.42225  2.77519  2.73123  3.46354  2.40513  3.72494  3.29354  2.67741  2.69355  4.24690  2.90347  2.73739  3.18146  2.89801  2.37887  2.77519  2.98518  4.58477  3.61503
          0.00883  5.13021  5.85255  0.61958  0.77255  0.48576  0.95510
    588   1.92086  2.61269  4.67314  4.07420  2.30262  2.58748  3.65539  2.83097  3.91311  1.92722  3.33624  4.18108  3.86856  4.09252  4.01316  3.06611  3.20362  2.40397  5.00921  3.28280   2253 a - - -
          2.68611  4.42225  2.77520  2.73124  3.46354  2.40513  3.72495  3.29354  2.67741  2.69355  4.24690  2.90347  2.73740  3.18147  2.89801  2.37887  2.77520  2.98519  4.58477  3.61503
          0.02034  4.05903  5.85255  0.49381  0.94237  0.48576  0.95510
    589   2.18704  4.01339  3.30362  2.90115  4.17739  2.85722  3.49210  3.57052  2.88643  3.22022  3.22770  3.08833  4.20317  3.22575  3.11316  2.02056  1.94567  2.72368  5.51422  3.84402   2256 t - - -
          2.68618  4.42225  2.77519  2.73123  3.46354  2.40513  3.72494  3.29354  2.67741  2.69355  4.24690  2.90347  2.73739  3.18146  2.89801  2.37887  2.77519  2.98518  4.58477  3.61503
          0.00883  5.13021  5.85255  0.61958  0.77255  0.48576  0.95510
    590   2.76043  4.46698  3.03724  2.55025  4.75671  3.70933  3.28333  3.78603  2.00707  3.35568  4.46383  2.93446  4.10256  2.07504  2.01183  2.55938  2.67465  3.34093  5.85888  4.45361   2257 k - - -
          2.68618  4.42225  2.77519  2.73123  3.46354  2.40513  3.72494  3.29354  2.67741  2.69355  4.24690  2.90347  2.73739  3.18146  2.89801  2.37887  2.77519  2.98518  4.58477  3.61503
          0.00883  5.13021  5.85255  0.61958  0.77255  0.48576  0.95510
    591   5.02939  6.00076  5.89979  5.78784  1.95247  3.99101  2.39933  4.67995  5.57534  3.87847  5.20817  5.10225  5.81465  5.26429  5.40608  4.95003  5.22272  4.60209  2.99893  0.50469   2258 Y - - -
          2.68618  4.42225  2.77519  2.73123  3.46354  2.40513  3.72494  3.29354  2.67741  2.69355  4.24690  2.90347  2.73739  3.18146  2.89801  2.37887  2.77519  2.98518  4.58477  3.61503
          0.00883  5.13021  5.85255  0.61958  0.77255  0.48576  0.95510
    592   1.87265  3.87635  3.91668  3.18693  3.46101  3.59209  3.04795  2.56062  3.15138  2.72437  3.53035  3.47627  3.01915  3.58526  2.67616  2.94765  3.18994  2.03444  5.21961  3.29945   2259 a - - -
          2.68618  4.42225  2.77519  2.73123  3.46354  2.40513  3.72494  3.29354  2.67741  2.69355  4.24690  2.90347  2.73739  3.18146  2.89801  2.37887  2.77519  2.98518  4.58477  3.61503
          0.00883  5.13021  5.85255  0.61958  0.77255  0.48576  0.95510
    593   1.93611  3.79997  3.48209  2.92533  4.24785  2.26455  4.06431  3.64555  2.91147  3.28904  3.77493  3.17168  3.77179  3.04766  3.35285  2.18806  1.87702  3.15635  5.57407  4.27295   2260 t - - -
          2.68618  4.42225  2.77519  2.73123  3.46354  2.40513  3.72494  3.29354  2.67741  2.69355  4.24690  2.90347  2.73739  3.18146  2.89801  2.37887  2.77519  2.98518  4.58477  3.61503
          0.00883  5.13021  5.85255  0.61958  0.77255  0.48576  0.95510
    594   2.41923  4.57685  3.09511  2.28570  4.12978  3.75210  3.49062  2.91066  2.54067  3.48246  3.19925  3.26428  4.14293  2.83049  2.13230  2.44255  2.56741  2.69804  5.70103  4.34784   2261 r - - -
          2.68618  4.42225  2.77519  2.73123  3.46354  2.40513  3.72494  3.29354  2.67741  2.69355  4.24690  2.90347  2.73739  3.18146  2.89801  2.37887  2.77519  2.98518  4.58477  3.61503
          0.00883  5.13021  5.85255  0.61958  0.77255  0.48576  0.95510
    595   2.97571  4.35593  4.90275  4.29004  3.08627  4.14133  4.03146  2.10891  4.08310  1.99779  2.77496  4.29163  4.50523  4.22121  4.10429  2.90925  2.65598  1.45092  4.97739  2.55640   2307 v - - -
          2.68618  4.42225  2.77519  2.73123  3.46354  2.40513  3.72494  3.29354  2.67741  2.69355  4.24690  2.90347  2.73739  3.18146  2.89801  2.37887  2.77519  2.98518  4.58477  3.61503
          0.00883  5.13021  5.85255  0.61958  0.77255  0.48576  0.95510
    596   2.51065  5.36423  3.04406  2.51177  4.14102  3.34380  3.91050  3.75054  2.44054  3.65579  4.41341  3.05646  4.11247  2.64962  1.71944  2.20556  2.62217  3.26174  4.23527  4.09660   2308 r - - -
          2.68618  4.42225  2.77519  2.73123  3.46354  2.40513  3.72494  3.29354  2.67741  2.69355  4.24690  2.90347  2.73739  3.18146  2.89801  2.37887  2.77519  2.98518  4.58477  3.61503
          0.00883  5.13021  5.85255  0.61958  0.77255  0.48576  0.95510
    597   1.80898  4.69673  3.54613  3.07562  3.55943  3.42149  3.74870  2.53010  3.19118  2.62168  3.56522  3.40989  3.98735  2.84936  3.55359  2.55708  2.54663  2.13726  4.51268  3.78435   2309 a - - -
          2.68623  4.42160  2.77524  2.73128  3.46359  2.40517  3.72499  3.29359  2.67727  2.69360  4.24694  2.90333  2.73744  3.18151  2.89805  2.37891  2.77497  2.98523  4.58482  3.61508
          0.04939  3.09397  5.85255  0.81612  0.58365  0.48576  0.95510
    598   2.99753  5.21902  3.36884  2.81644  4.47227  3.56868  3.62687  3.62644  2.74542  3.24832  3.84638  3.00566  4.19964  0.94564  3.17855  3.02268  3.08684  3.56438  5.70443  4.37070   2314 q - - -
          2.68597  4.42190  2.77527  2.73102  3.46348  2.40486  3.72507  3.29391  2.67748  2.69361  4.24641  2.90373  2.73764  3.18150  2.89775  2.37896  2.77526  2.98509  4.58456  3.61540
          0.14763  2.08189  4.37789  1.73269  0.19457  0.48576  0.95510
    599   2.60988  5.42180  3.18289  2.07114  4.76000  2.64271  3.89177  3.57175  2.13395  3.49303  4.46431  3.04631  2.60079  2.79521  2.76439  2.32559  2.45676  3.80876  5.85860  4.45194   2327 e - - -
          2.68621  4.42228  2.77523  2.73116  3.46357  2.40516  3.72498  3.29357  2.67734  2.69358  4.24693  2.90350  2.73743  3.18137  2.89779  2.37890  2.77523  2.98521  4.58480  3.61506
          0.10291  2.56479  3.86990  0.24234  1.53615  0.46708  0.98572
    600   2.26830  5.31963  3.22459  2.66819  4.61920  2.55279  2.55866  3.61718  2.66739  3.60541  4.37292  2.97162  2.93117  2.91262  2.62808  1.91199  2.89161  3.68566  4.65530  4.39957   2329 s - - -
          2.68619  4.42226  2.77520  2.73124  3.46354  2.40513  3.72495  3.29355  2.67741  2.69344  4.24690  2.90347  2.73740  3.18147  2.89801  2.37887  2.77520  2.98519  4.58477  3.61504
          0.02587  3.78939  5.83461  0.45396  1.00816  0.45253  1.01066
    601   2.83304  4.53351  3.21005  2.54937  4.75155  2.72526  3.40361  4.22528  2.22199  3.71617  4.46327  2.83453  4.11585  3.00900  1.38181  2.60814  2.81837  3.80274  5.85605  4.45819   2331 r - - -
          2.68618  4.42225  2.77519  2.73123  3.46354  2.40513  3.72494  3.29354  2.67741  2.69355  4.24690  2.90347  2.73739  3.18146  2.89801  2.37887  2.77519  2.98518  4.58477  3.61503
          0.00883  5.13021  5.85255  0.61958  0.77255  0.48576  0.95510
    602   2.93251  4.15689  3.02929  2.12009  4.72296  3.71361  3.90269  3.65474  2.07314  3.07887  4.05976  2.47065  4.10662  2.12844  2.64912  2.90390  2.58752  2.83195  5.84105  4.44188   2332 k - - -
          2.68618  4.42225  2.77519  2.73123  3.46354  2.40513  3.72494  3.29354  2.67741  2.69355  4.24690  2.90347  2.73739  3.18146  2.89801  2.37887  2.77519  2.98518  4.58477  3.61503
          0.00883  5.13021  5.85255  0.61958  0.77255  0.48576  0.95510
    603   3.12657  5.64489  2.64777  0.82831  4.24906  3.32064  3.37784  4.45865  2.85413  3.94153  4.70126  3.23606  3.51927  3.01719  3.36745  3.07218  3.36866  4.02614  6.08155  4.65165   2333 e - - -
          2.68618  4.42225  2.77519  2.73123  3.46354  2.40513  3.72494  3.29354  2.67741  2.69355  4.24690  2.90347  2.73739  3.18146  2.89801  2.37887  2.77519  2.98518  4.58477  3.61503
          0.00883  5.13021  5.85255  0.61958  0.77255  0.48576  0.95510
    604   2.73507  3.79166  3.16831  2.68669  3.90027  3.90147  3.55200  1.98899  2.99469  2.73254  3.06389  3.58895  3.60921  3.28143  2.62632  2.88727  2.93000  2.01369  5.32207  3.79473   2334 i - - -
          2.68618  4.42225  2.77519  2.73123  3.46354  2.40513  3.72494  3.29354  2.67741  2.69355  4.24690  2.90347  2.73739  3.18146  2.89801  2.37887  2.77519  2.98518  4.58477  3.61503
          0.00883  5.13021  5.85255  0.61958  0.77255  0.48576  0.95510
    605   3.05768  4.43044  4.96765  4.36244  3.30025  3.80305  4.58190  1.16744  4.16651  2.12104  3.12961  4.38261  4.59814  3.84581  4.20075  3.55347  2.86867  1.65476  5.08734  3.91018   2335 i - - -
          2.68623  4.42230  2.77504  2.73128  3.46359  2.40518  3.72500  3.29359  2.67746  2.69360  4.24695  2.90352  2.73724  3.18152  2.89806  2.37892  2.77493  2.98509  4.58482  3.61508
          0.11953  2.55555  3.35200  0.52089  0.90138  0.48576  0.95510
    606   2.41374  5.29477  2.41404  1.81298  3.99054  3.18768  3.90979  3.73146  2.47209  2.66115  3.68197  3.20773  4.10830  2.79156  3.15125  2.53772  2.92308  2.80984  5.76018  4.38326   2338 e - - -
          2.68630  4.42237  2.77513  2.73127  3.46349  2.40492  3.72507  3.29349  2.67736  2.69359  4.24702  2.90359  2.73752  3.18145  2.89791  2.37885  2.77523  2.98505  4.58489  3.61516
          0.04945  3.09495  5.81988  1.53855  0.24168  0.51174  0.91492
    607   2.52002  4.28788  1.76079  2.41010  4.75766  2.93970  3.61326  3.78526  2.47695  3.27681  4.46140  2.42703  4.09327  2.78492  2.78226  2.60407  2.92639  3.54294  5.85561  4.44858   2349 d - - -
          2.68611  4.42227  2.77521  2.73125  3.46356  2.40514  3.72496  3.29356  2.67734  2.69357  4.24691  2.90348  2.73741  3.18148  2.89802  2.37888  2.77521  2.98507  4.58479  3.61505
          0.06312  3.07505  4.20110  0.32994  1.26927  0.54132  0.87223
    608   3.20492  4.16759  5.48042  4.87526  3.05707  4.76092  5.08601  2.28707  4.68681  0.87208  1.70381  4.92065  5.02513  4.73226  4.67706  4.09161  3.75155  2.66268  5.42328  4.32835   2351 l - - -
          2.68618  4.42225  2.77519  2.73123  3.46354  2.40513  3.72494  3.29354  2.67741  2.69355  4.24690  2.90347  2.73739  3.18146  2.89801  2.37887  2.77519  2.98518  4.58477  3.61503
          0.00910  5.10013  5.82248  0.61958  0.77255  0.43285  1.04600
    609   2.44075  5.43729  2.69191  1.78077  4.22796  3.08212  3.42197  3.93634  1.88615  3.74170  4.47849  3.17431  3.77251  2.71914  2.85772  2.70105  2.79275  3.33800  5.87121  4.01181   2353 e - - -
          2.68618  4.42225  2.77519  2.73123  3.46354  2.40513  3.72494  3.29354  2.67741  2.69355  4.24690  2.90347  2.73739  3.18146  2.89801  2.37887  2.77519  2.98518  4.58477  3.61503
          0.00883  5.13021  5.85255  0.61958  0.77255  0.48576  0.95510
    610   2.50336  5.43980  2.06879  2.00929  4.78348  2.74359  3.89360  4.26853  2.40291  3.47156  4.48087  2.84369  3.81459  2.89742  2.86598  2.15695  3.02445  3.15712  5.87330  4.46308   2354 e - - -
          2.68618  4.42225  2.77519  2.73123  3.46354  2.40513  3.72494  3.29354  2.67741  2.69355  4.24690  2.90347  2.73739  3.18146  2.89801  2.37887  2.77519  2.98518  4.58477  3.61503
          0.00883  5.13021  5.85255  0.61958  0.77255  0.48576  0.95510
    611   2.55400  4.01611  4.47034  3.58128  3.53758  4.07747  3.90587  2.41908  3.04610  2.10674  1.34345  3.71617  4.44648  3.96891  3.92271  2.90135  3.20096  2.59883  4.28595  3.85750   2355 m - - -
          2.68618  4.42225  2.77519  2.73123  3.46354  2.40513  3.72494  3.29354  2.67741  2.69355  4.24690  2.90347  2.73739  3.18146  2.89801  2.37887  2.77519  2.98518  4.58477  3.61503
          0.00883  5.13021  5.85255  0.61958  0.77255  0.48576  0.95510
    612   2.44828  3.91730  4.94645  4.33420  2.50613  4.17089  4.50711  2.06944  4.12466  2.38527  2.16436  4.32778  4.53315  4.26023  4.14027  3.26852  2.67818  1.48333  5.00459  3.82785   2356 v - - -
          2.68618  4.42225  2.77519  2.73123  3.46354  2.40513  3.72494  3.29354  2.67741  2.69355  4.24690  2.90347  2.73739  3.18146  2.89801  2.37887  2.77519  2.98518  4.58477  3.61503
          0.00883  5.13021  5.85255  0.61958  0.77255  0.48576  0.95510
    613   2.65327  4.54109  3.25780  2.27026  4.55891  3.53792  3.93301  3.56873  2.07625  3.07217  4.01837  3.23580  3.79439  2.57684  2.33931  2.55374  2.55663  2.50792  5.75029  3.65257   2357 k - - -
          2.68618  4.42225  2.77519  2.73123  3.46354  2.40513  3.72494  3.29354  2.67741  2.69355  4.24690  2.90347  2.73739  3.18146  2.89801  2.37887  2.77519  2.98518  4.58477  3.61503
          0.00883  5.13021  5.85255  0.61958  0.77255  0.48576  0.95510
    614   2.84859  5.44120  2.27928  1.59277  4.78567  3.13065  3.89292  4.27124  2.29497  3.53083  4.10637  2.85613  3.81434  2.89344  2.78320  2.71623  2.34955  3.63117  5.87422  4.46359   2358 e - - -
          2.68618  4.42225  2.77519  2.73123  3.46354  2.40513  3.72494  3.29354  2.67741  2.69355  4.24690  2.90347  2.73739  3.18146  2.89801  2.37887  2.77519  2.98518  4.58477  3.61503
          0.00883  5.13021  5.85255  0.61958  0.77255  0.48576  0.95510
    615   2.96880  3.96448  4.45008  3.86194  3.31744  3.70360  3.45790  2.51505  3.48150  1.08174  3.12038  4.06226  4.44334  3.24606  3.02488  3.16995  3.20082  2.48673  5.05231  3.86123   2359 l - - -
          2.68618  4.42225  2.77519  2.73123  3.46354  2.40513  3.72494  3.29354  2.67741  2.69355  4.24690  2.90347  2.73739  3.18146  2.89801  2.37887  2.77519  2.98518  4.58477  3.61503
          0.00883  5.13021  5.85255  0.61958  0.77255  0.48576  0.95510
    616   3.75681  4.17736  5.73025  5.12877  2.58210  5.02790  5.34795  2.34198  4.94933  0.63357  2.81117  5.19562  5.23705  4.94259  4.91886  4.37140  3.97498  2.30204  5.59658  4.54001   2360 L - - -
          2.68618  4.42225  2.77519  2.73123  3.46354  2.40513  3.72494  3.29354  2.67741  2.69355  4.24690  2.90347  2.73739  3.18146  2.89801  2.37887  2.77519  2.98518  4.58477  3.61503
          0.00883  5.13021  5.85255  0.61958  0.77255  0.48576  0.95510
    617   2.84998  5.37202  3.04122  2.13446  4.14255  3.71837  3.90864  3.17458  1.85404  2.80334  3.81502  2.86949  4.11110  2.57371  2.21725  2.79577  3.02567  3.04933  5.82238  4.42959   2361 k - - -
          2.68618  4.42225  2.77519  2.73123  3.46354  2.40513  3.72494  3.29354  2.67741  2.69355  4.24690  2.90347  2.73739  3.18146  2.89801  2.37887  2.77519  2.98518  4.58477  3.61503
          0.00883  5.13021  5.85255  0.61958  0.77255  0.48576  0.95510
    618   1.88225  5.42941  3.04222  2.07645  4.76894  3.70774  3.89540  4.25099  2.35848  3.03979  4.47155  2.62836  4.10113  2.44969  2.72686  2.53314  2.50451  3.41810  5.86539  4.45785   2362 a - - -
          2.68618  4.42225  2.77519  2.73123  3.46354  2.40513  3.72494  3.29354  2.67741  2.69355  4.24690  2.90347  2.73739  3.18146  2.89801  2.37887  2.77519  2.98518  4.58477  3.61503
          0.00883  5.13021  5.85255  0.61958  0.77255  0.48576  0.95510
    619   5.37870  6.17308  6.06868  6.10664  0.59529  5.71952  4.23158  4.90395  5.86292  3.97250  5.39150  5.19158  5.95283  5.39783  5.58213  5.13935  5.55401  4.87260  2.54597  1.29583   2363 F - - -
          2.68624  4.42179  2.77505  2.73129  3.46360  2.40511  3.72500  3.29360  2.67737  2.69350  4.24695  2.90340  2.73745  3.18152  2.89794  2.37885  2.77525  2.98524  4.58483  3.61509
          0.06694  2.78257  5.85255  0.74528  0.64360  0.48576  0.95510
    620   2.25054  5.38495  2.94753  2.28716  3.48412  3.35964  3.10495  3.48467  2.18876  3.68004  4.43192  2.96670  3.51969  2.80750  2.80445  2.90656  3.16387  3.56042  5.83212  2.15676   2367 y - - -
          2.68618  4.42225  2.77519  2.73123  3.46354  2.40513  3.72494  3.29354  2.67741  2.69355  4.24690  2.90347  2.73739  3.18146  2.89801  2.37887  2.77519  2.98518  4.58477  3.61503
          0.00883  5.13021  5.85255  0.61958  0.77255  0.48576  0.95510
    621   2.17426  5.44136  2.82058  1.98180  4.78587  3.70593  3.89310  4.27135  2.00604  2.89474  4.48222  2.94167  3.86931  2.28128  2.54341  2.71192  2.82417  3.83171  5.87430  4.46381   2368 e - - -
          2.68600  4.42238  2.77533  2.73127  3.46367  2.40494  3.72508  3.29367  2.67736  2.69368  4.24658  2.90360  2.73742  3.18159  2.89769  2.37886  2.77533  2.98505  4.58490  3.61516
          0.07744  3.04332  3.61768  1.52580  0.24519  0.48576  0.95510
    622   2.47823  5.33855  3.21071  2.32271  3.92982  3.53689  2.83167  3.58291  2.03380  3.26391  3.67618  2.77968  4.10437  2.91651  2.16818  2.57734  3.01614  3.30690  5.79442  3.46069   2381 k - - -
          2.68620  4.42227  2.77521  2.73125  3.46355  2.40509  3.72496  3.29356  2.67742  2.69356  4.24691  2.90348  2.73730  3.18148  2.89802  2.37888  2.77521  2.98520  4.58427  3.61505
          0.03664  3.41030  5.82829  0.51028  0.91711  0.48760  0.95218
    623   2.83082  4.07670  3.41632  2.85706  4.23256  3.79693  4.00927  3.40924  2.84474  3.12321  4.10413  1.40358  3.61795  2.93409  2.75632  2.70326  2.38541  3.07943  4.56005  3.80672   2384 n - - -
          2.68618  4.42225  2.77519  2.73123  3.46354  2.40513  3.72494  3.29354  2.67741  2.69355  4.24690  2.90347  2.73739  3.18146  2.89801  2.37887  2.77519  2.98518  4.58477  3.61503
          0.00891  5.12056  5.84290  0.61958  0.77255  0.51614  0.90837
    624   2.83583  5.44360  2.87119  2.38229  4.78927  2.18288  3.61723  4.27574  2.14364  3.74899  4.48430  2.24843  3.69780  2.67419  2.32957  2.30970  3.16243  3.83460  5.87564  4.46416   2385 k - - -
          2.68624  4.42247  2.77516  2.73110  3.46357  2.40473  3.72492  3.29360  2.67754  2.69369  4.24712  2.90333  2.73745  3.18108  2.89804  2.37903  2.77533  2.98517  4.58499  3.61525
          0.28570  1.40401  5.84290  0.68945  0.69686  0.46723  0.98548
    625   2.35589  4.45863  2.93058  2.67589  4.00426  3.34986  3.97505  3.07174  2.21687  3.25743  3.79911  3.30242  4.16074  2.88163  2.64496  2.33293  2.59774  2.20035  5.64067  4.02186   2394 v - - -
          2.68618  4.42225  2.77519  2.73123  3.46354  2.40513  3.72494  3.29354  2.67741  2.69355  4.24690  2.90347  2.73739  3.18146  2.89801  2.37887  2.77519  2.98518  4.58477  3.61503
          0.00883  5.13021  5.85255  0.61958  0.77255  0.48576  0.95510
    626   2.61285  4.93333  3.50499  2.71576  3.83275  3.83197  3.79506  3.50615  1.99567  1.73357  3.70071  3.43038  2.65028  3.26157  2.93090  2.90257  2.99000  3.23524  4.53464  3.21277   2400 l - - -
          2.68618  4.42225  2.77519  2.73123  3.46354  2.40513  3.72494  3.29354  2.67741  2.69355  4.24690  2.90347  2.73739  3.18146  2.89801  2.37887  2.77519  2.98518  4.58477  3.61503
          0.00883  5.13021  5.85255  0.61958  0.77255  0.48576  0.95510
    627   2.83464  4.96781  4.66431  4.42696  4.87437  3.85610  5.28503  3.98676  4.29710  3.27597  4.86460  4.38742  0.41434  4.64745  4.48945  3.33972  3.61960  3.27030  6.41607  5.20061   2401 P - - -
          2.68618  4.42225  2.77519  2.73123  3.46354  2.40513  3.72494  3.29354  2.67741  2.69355  4.24690  2.90347  2.73739  3.18146  2.89801  2.37887  2.77519  2.98518  4.58477  3.61503
          0.00883  5.13021  5.85255  0.61958  0.77255  0.48576  0.95510
    628   2.39503  5.44220  2.72916  1.56766  4.29250  3.70549  3.42993  4.27303  2.18766  3.52956  4.48291  3.17300  3.79680  2.32871  2.65660  2.55563  3.04150  3.83278  5.87490  4.46405   2402 e - - -
          2.68618  4.42225  2.77519  2.73123  3.46354  2.40513  3.72494  3.29354  2.67741  2.69355  4.24690  2.90347  2.73739  3.18146  2.89801  2.37887  2.77519  2.98518  4.58477  3.61503
          0.00883  5.13021  5.85255  0.61958  0.77255  0.48576  0.95510
    629   2.65151  4.57638  3.04945  2.63659  4.76127  3.71198  2.74107  4.24053  2.15566  3.72542  4.46728  2.94361  4.10506  2.45482  1.68065  2.30707  3.16639  3.23333  5.86115  4.45665   2403 r - - -
          2.68618  4.42225  2.77519  2.73123  3.46354  2.40513  3.72494  3.29354  2.67741  2.69355  4.24690  2.90347  2.73739  3.18146  2.89801  2.37887  2.77519  2.98518  4.58477  3.61503
          0.00883  5.13021  5.85255  0.61958  0.77255  0.48576  0.95510
    630   3.97984  5.15460  6.10857  5.63804  4.31396  5.63947  6.34629  0.65450  5.58946  2.01087  3.69697  5.80577  5.79090  5.75458  5.70989  5.08392  4.23130  1.47157  6.51661  5.37382   2404 I - - -
          2.68618  4.42225  2.77519  2.73123  3.46354  2.40513  3.72494  3.29354  2.67741  2.69355  4.24690  2.90347  2.73739  3.18146  2.89801  2.37887  2.77519  2.98518  4.58477  3.61503
          0.00883  5.13021  5.85255  0.61958  0.77255  0.48576  0.95510
    631   3.49378  4.80857  5.47095  4.87938  3.17088  4.75315  5.09450  1.27607  4.69541  1.23212  3.56479  4.91190  5.03781  4.77636  4.70101  4.08743  3.72333  1.78494  5.46279  3.21050   2405 l - - -
          2.68618  4.42225  2.77519  2.73123  3.46354  2.40513  3.72494  3.29354  2.67741  2.69355  4.24690  2.90347  2.73739  3.18146  2.89801  2.37887  2.77519  2.98518  4.58477  3.61503
          0.00883  5.13021  5.85255  0.61958  0.77255  0.48576  0.95510
    632   3.01015  3.59698  4.97435  4.36095  1.61944  4.18542  4.52016  2.18058  4.14798  2.45753  2.43851  4.34725  4.54559  4.27812  4.15707  3.49799  3.08578  1.71109  5.00877  2.78987   2406 f - - -
          2.68618  4.42225  2.77519  2.73123  3.46354  2.40513  3.72494  3.29354  2.67741  2.69355  4.24690  2.90347  2.73739  3.18146  2.89801  2.37887  2.77519  2.98518  4.58477  3.61503
          0.00883  5.13021  5.85255  0.61958  0.77255  0.48576  0.95510
    633   5.25380  6.11447  6.03186  6.02183  1.38384  5.67719  4.25067  4.73175  5.78296  3.14430  5.23841  5.18224  5.91464  5.36841  5.53536  5.09283  5.43788  4.72078  4.31720  0.49513   2407 Y - - -
          2.68618  4.42225  2.77519  2.73123  3.46354  2.40513  3.72494  3.29354  2.67741  2.69355  4.24690  2.90347  2.73739  3.18146  2.89801  2.37887  2.77519  2.98518  4.58477  3.61503
          0.00883  5.13021  5.85255  0.61958  0.77255  0.48576  0.95510
    634   5.00632  6.45602  5.60971  5.04560  6.17826  5.04228  5.51160  5.97904  3.76619  5.25956  6.32389  5.27778  5.57849  4.77565  0.10451  5.11028  5.25322  5.65933  6.81318  6.00485   2408 R - - -
          2.68618  4.42225  2.77519  2.73123  3.46354  2.40513  3.72494  3.29354  2.67741  2.69355  4.24690  2.90347  2.73739  3.18146  2.89801  2.37887  2.77519  2.98518  4.58477  3.61503
          0.00883  5.13021  5.85255  0.61958  0.77255  0.48576  0.95510
    635   3.05264  6.44740  0.37805  2.85794  5.95566  3.94259  4.70333  5.56434  3.93860  5.03086  5.95835  2.88468  4.66913  3.90297  4.67058  3.71102  4.22079  5.03237  7.16978  5.54982   2409 D - - -
          2.68618  4.42225  2.77519  2.73123  3.46354  2.40513  3.72494  3.29354  2.67741  2.69355  4.24690  2.90347  2.73739  3.18146  2.89801  2.37887  2.77519  2.98518  4.58477  3.61503
          0.00883  5.13021  5.85255  0.61958  0.77255  0.48576  0.95510
    636   2.80882  4.97697  4.56614  4.59209  5.74534  0.28288  5.65022  5.27672  4.90250  4.96466  5.72941  4.41066  4.58326  5.02516  5.03878  2.97202  3.62857  4.37157  7.06403  5.97163   2410 G - - -
          2.68618  4.42225  2.77519  2.73123  3.46354  2.40513  3.72494  3.29354  2.67741  2.69355  4.24690  2.90347  2.73739  3.18146  2.89801  2.37887  2.77519  2.98518  4.58477  3.61503
          0.00883  5.13021  5.85255  0.61958  0.77255  0.48576  0.95510
    637   3.28954  4.07672  5.56495  5.02407  4.11787  4.94357  5.43777  1.95361  4.88994  2.43741  3.51756  5.09483  5.24475  5.08263  4.97483  4.30412  3.24363  0.59377  5.88843  4.68888   2411 V - - -
          2.68618  4.42225  2.77519  2.73123  3.46354  2.40513  3.72494  3.29354  2.67741  2.69355  4.24690  2.90347  2.73739  3.18146  2.89801  2.37887  2.77519  2.98518  4.58477  3.61503
          0.02603  5.13021  3.92337  0.61958  0.77255  0.48576  0.95510
    638   2.04559  4.99662  3.52211  3.72038  5.28416  1.95504  4.90784  4.75676  3.86059  4.37246  5.14482  3.95646  4.42491  4.12056  4.24565  0.73394  3.13697  4.09949  6.55274  5.30823   2413 s - - -
          2.68618  4.42225  2.77519  2.73123  3.46354  2.40513  3.72494  3.29354  2.67741  2.69355  4.24690  2.90347  2.73739  3.18146  2.89801  2.37887  2.77519  2.98518  4.58477  3.61503
          0.00898  5.11316  5.83551  0.61958  0.77255  0.45407  1.00797
    639   3.18643  5.74372  1.81869  1.06321  5.07217  3.78628  3.16696  4.57439  2.91531  4.04208  4.80124  2.90036  3.79055  2.88543  3.44038  2.92124  3.21547  4.12777  6.17312  4.72650   2414 e - - -
          2.68618  4.42225  2.77519  2.73123  3.46354  2.40513  3.72494  3.29354  2.67741  2.69355  4.24690  2.90347  2.73739  3.18146  2.89801  2.37887  2.77519  2.98518  4.58477  3.61503
          0.00883  5.13021  5.85255  0.61958  0.77255  0.48576  0.95510
    640   2.59155  5.13781  3.31021  3.10368  4.83721  1.07558  4.33568  4.28221  3.16854  3.86853  4.65807  2.72016  4.29231  3.49124  3.62360  1.86470  3.14588  3.12760  6.07392  4.74683   2415 g - - -
          2.68618  4.42225  2.77519  2.73123  3.46354  2.40513  3.72494  3.29354  2.67741  2.69355  4.24690  2.90347  2.73739  3.18146  2.89801  2.37887  2.77519  2.98518  4.58477  3.61503
          0.00883  5.13021  5.85255  0.61958  0.77255  0.48576  0.95510
    641   2.75604  4.33889  3.28413  2.31910  3.65355  3.74937  3.38594  3.93746  2.61098  3.13686  3.59044  3.13227  4.14036  1.22120  3.04472  2.94737  3.16976  3.58425  5.71800  4.36042   2416 q - - -
          2.68618  4.42225  2.77519  2.73123  3.46354  2.40513  3.72494  3.29354  2.67741  2.69355  4.24690  2.90347  2.73739  3.18146  2.89801  2.37887  2.77519  2.98518  4.58477  3.61503
          0.00883  5.13021  5.85255  0.61958  0.77255  0.48576  0.95510
    642   2.86857  4.61077  4.89155  4.32548  0.81968  4.32654  4.41723  2.86643  4.15331  2.72477  2.93400  3.77764  4.68467  4.29866  4.22963  3.63507  3.44696  2.85682  4.83426  2.63889   2417 f - - -
          2.68618  4.42225  2.77519  2.73123  3.46354  2.40513  3.72494  3.29354  2.67741  2.69355  4.24690  2.90347  2.73739  3.18146  2.89801  2.37887  2.77519  2.98518  4.58477  3.61503
          0.00883  5.13021  5.85255  0.61958  0.77255  0.48576  0.95510
    643   2.36447  5.43824  2.41547  1.83170  4.78165  2.80912  3.67107  4.26645  2.54559  3.21940  4.05547  3.06853  3.55981  2.24620  2.73189  2.81990  2.87296  3.61848  5.87192  4.09117   2418 e - - -
          2.68618  4.42225  2.77519  2.73123  3.46354  2.40513  3.72494  3.29354  2.67741  2.69355  4.24690  2.90347  2.73739  3.18146  2.89801  2.37887  2.77519  2.98518  4.58477  3.61503
          0.00883  5.13021  5.85255  0.61958  0.77255  0.48576  0.95510
    644   2.68860  5.43567  2.83095  2.00563  4.77799  3.46721  3.12542  4.26203  2.35371  2.94846  3.40688  3.04882  3.73573  2.21518  2.53760  2.56502  2.63133  3.56212  5.87001  4.11292   2419 e - - -
          2.68618  4.42225  2.77519  2.73123  3.46354  2.40513  3.72494  3.29354  2.67741  2.69355  4.24690  2.90347  2.73739  3.18146  2.89801  2.37887  2.77519  2.98518  4.58477  3.61503
          0.00883  5.13021  5.85255  0.61958  0.77255  0.48576  0.95510
    645   2.68078  3.86385  5.24109  4.69714  3.97036  4.49468  5.07577  2.14808  4.54416  2.85958  3.90373  4.72363  4.91235  4.72782  4.62883  3.49782  3.10109  0.63633  5.61231  4.42173   2420 V - - -
          2.68618  4.42225  2.77519  2.73123  3.46354  2.40513  3.72494  3.29354  2.67741  2.69355  4.24690  2.90347  2.73739  3.18146  2.89801  2.37887  2.77519  2.98518  4.58477  3.61503
          0.00883  5.13021  5.85255  0.61958  0.77255  0.48576  0.95510
    646   2.69171  4.47132  4.33372  3.48459  3.20895  4.05272  3.61463  2.54282  2.76804  1.30102  2.75513  3.99543  4.42361  3.62297  3.17826  3.09697  3.19879  2.33317  5.07951  3.60919   2421 l - - -
          2.68622  4.42229  2.77513  2.73128  3.46358  2.40495  3.72499  3.29358  2.67745  2.69359  4.24694  2.90351  2.73734  3.18135  2.89805  2.37891  2.77524  2.98510  4.58481  3.61508
          0.02311  3.91363  5.85255  1.22193  0.34908  0.48576  0.95510
    647   2.12852  5.44425  2.57872  1.96520  4.79003  3.48183  3.34846  4.27652  2.19424  3.74982  4.48475  2.51445  4.09872  2.49293  2.64873  2.58226  2.92668  3.44407  5.87648  4.46507   2429 e - - -
          2.68618  4.42225  2.77519  2.73123  3.46354  2.40513  3.72494  3.29354  2.67741  2.69355  4.24690  2.90347  2.73739  3.18146  2.89801  2.37887  2.77519  2.98518  4.58477  3.61503
          0.00883  5.13021  5.85255  0.61958  0.77255  0.48576  0.95510
    648   2.74013  4.69721  2.88995  2.00045  4.33928  3.47778  2.85928  3.87029  2.35616  3.04365  4.45286  2.67873  4.10445  2.46890  2.64157  2.64667  2.71985  3.02003  4.73869  3.73419   2430 e - - -
          2.68618  4.42225  2.77519  2.73123  3.46354  2.40513  3.72494  3.29354  2.67741  2.69355  4.24690  2.90347  2.73739  3.18146  2.89801  2.37887  2.77519  2.98518  4.58477  3.61503
          0.00883  5.13021  5.85255  0.61958  0.77255  0.48576  0.95510
    649   4.09435  6.69514  2.68131  0.28384  6.05259  4.09762  4.81616  5.70785  4.01643  5.14246  6.10207  3.58966  4.80624  4.02148  4.70069  3.91834  4.43022  5.22746  7.15903  5.64829   2431 E - - -
          2.68618  4.42225  2.77519  2.73123  3.46354  2.40513  3.72494  3.29354  2.67741  2.69355  4.24690  2.90347  2.73739  3.18146  2.89801  2.37887  2.77519  2.98518  4.58477  3.61503
          0.00883  5.13021  5.85255  0.61958  0.77255  0.48576  0.95510
    650   3.04022  3.92257  4.99135  4.38107  2.95564  4.22147  4.56035  1.72706  3.77220  1.55589  3.30553  4.37811  4.57909  4.30790  3.77995  3.53481  3.27289  1.45184  5.05167  3.87713   2432 v - - -
          2.68618  4.42225  2.77519  2.73123  3.46354  2.40513  3.72494  3.29354  2.67741  2.69355  4.24690  2.90347  2.73739  3.18146  2.89801  2.37887  2.77519  2.98518  4.58477  3.61503
          0.00883  5.13021  5.85255  0.61958  0.77255  0.48576  0.95510
    651   2.33008  5.42736  3.04566  2.47074  4.76614  2.81910  3.59781  3.47743  2.31318  3.53211  4.46968  2.79941  2.91508  2.66492  2.37060  2.43813  2.51149  3.38143  5.86383  4.08868   2433 k - - -
          2.68618  4.42225  2.77519  2.73123  3.46354  2.40513  3.72494  3.29354  2.67741  2.69355  4.24690  2.90347  2.73739  3.18146  2.89801  2.37887  2.77519  2.98518  4.58477  3.61503
          0.00883  5.13021  5.85255  0.61958  0.77255  0.48576  0.95510
    652   1.37328  4.51606  2.94717  2.57469  4.24652  3.50863  3.63676  4.13693  2.22134  3.24611  4.41118  3.20213  3.82298  2.52271  3.14704  2.36229  3.16482  3.73439  5.81463  4.42458   2434 a - - -
          2.68618  4.42225  2.77519  2.73123  3.46354  2.40513  3.72494  3.29354  2.67741  2.69355  4.24690  2.90347  2.73739  3.18146  2.89801  2.37887  2.77519  2.98518  4.58477  3.61503
          0.00883  5.13021  5.85255  0.61958  0.77255  0.48576  0.95510
    653   4.04015  5.26953  6.04846  5.47323  2.78793  5.42959  5.78119  0.86221  5.33106  1.28276  2.89635  5.60198  5.54181  5.26463  5.29238  4.80771  4.25645  2.39048  5.88643  4.87875   2435 i - - -
          2.68618  4.42225  2.77519  2.73123  3.46354  2.40513  3.72494  3.29354  2.67741  2.69355  4.24690  2.90347  2.73739  3.18146  2.89801  2.37887  2.77519  2.98518  4.58477  3.61503
          0.00883  5.13021  5.85255  0.61958  0.77255  0.48576  0.95510
    654   2.65420  5.23913  3.28702  2.48005  3.29098  3.75149  3.94712  3.94119  1.70396  3.51015  3.86912  3.25880  4.14225  2.72676  1.73468  2.94976  3.17217  3.19405  4.72562  3.48268   2436 k - - -
          2.68618  4.42225  2.77519  2.73123  3.46354  2.40513  3.72494  3.29354  2.67741  2.69355  4.24690  2.90347  2.73739  3.18146  2.89801  2.37887  2.77519  2.98518  4.58477  3.61503
          0.00883  5.13021  5.85255  0.61958  0.77255  0.48576  0.95510
    655   2.10816  5.44075  2.72065  2.13333  4.78522  3.70555  3.37200  3.68197  2.26438  3.54748  4.48158  2.85507  4.09902  2.52420  2.14193  2.43935  2.92012  3.63762  5.87377  4.46322   2437 a - - -
          2.68618  4.42225  2.77519  2.73123  3.46354  2.40513  3.72494  3.29354  2.67741  2.69355  4.24690  2.90347  2.73739  3.18146  2.89801  2.37887  2.77519  2.98518  4.58477  3.61503
          0.00883  5.13021  5.85255  0.61958  0.77255  0.48576  0.95510
    656   0.94028  4.92267  3.56935  2.71584  4.15067  2.94544  4.12569  3.53346  2.88420  3.20278  4.06068  3.49839  4.25723  3.34726  3.42240  3.08715  3.07178  2.96633  4.57792  4.23752   2438 a - - -
          2.68618  4.42225  2.77519  2.73123  3.46354  2.40513  3.72494  3.29354  2.67741  2.69355  4.24690  2.90347  2.73739  3.18146  2.89801  2.37887  2.77519  2.98518  4.58477  3.61503
          0.00883  5.13021  5.85255  0.61958  0.77255  0.48576  0.95510
    657   2.54828  1.50109  4.93504  4.32175  2.09274  4.15628  4.48496  2.22438  4.11050  2.28444  3.47598  4.31270  4.51894  4.24347  4.12402  3.46730  3.22002  2.38955  4.28646  3.23331   2440 c - - -
          2.68618  4.42225  2.77519  2.73123  3.46354  2.40513  3.72494  3.29354  2.67741  2.69355  4.24690  2.90347  2.73739  3.18146  2.89801  2.37887  2.77519  2.98518  4.58477  3.61503
          0.00883  5.13021  5.85255  0.61958  0.77255  0.48576  0.95510
    658   2.27128  5.44155  2.85054  2.13400  4.33164  3.15753  3.65503  4.27219  2.06031  3.55221  4.03316  2.90574  4.09879  2.38048  2.32232  2.57022  2.62196  3.83206  5.87436  4.46356   2441 k - - -
          2.68618  4.42226  2.77520  2.73124  3.46354  2.40513  3.72495  3.29354  2.67741  2.69346  4.24690  2.90347  2.73740  3.18147  2.89801  2.37887  2.77520  2.98519  4.58477  3.61504
          0.02288  3.92473  5.85255  0.47294  0.97595  0.48576  0.95510
    659   2.61118  5.37803  2.89779  1.76438  4.75295  3.47468  3.87856  4.25209  2.02661  3.32225  4.01726  2.67348  4.08181  2.55412  2.51555  2.49544  2.64009  3.81909  5.77801  4.43922   2444 e - - -
          2.68618  4.42225  2.77519  2.73123  3.46354  2.40513  3.72494  3.29354  2.67741  2.69355  4.24690  2.90347  2.73739  3.18146  2.89801  2.37887  2.77519  2.98518  4.58477  3.61503
          0.00883  5.13021  5.85255  0.61958  0.77255  0.48576  0.95510
    660   2.60544  3.57925  4.89937  4.28665  2.71187  3.76064  3.96036  1.85394  3.75537  1.61013  3.00057  4.28885  4.50309  3.80477  3.72888  3.44864  3.02848  1.97021  4.97570  3.19238   2445 l - - -
          2.68630  4.42175  2.77518  2.73114  3.46366  2.40487  3.72507  3.29366  2.67745  2.69367  4.24642  2.90359  2.73752  3.18140  2.89797  2.37890  2.77520  2.98531  4.58489  3.61470
          0.19012  2.15851  2.85351  0.82119  0.57965  0.48576  0.95510
    661   2.58178  4.59007  2.44058  2.19183  3.85660  2.49088  3.87247  3.87567  2.61092  3.69621  4.00283  2.71381  3.19056  2.47364  2.73846  2.38347  3.01218  3.78051  5.83338  3.51388   2451 e - - -
          2.68618  4.42225  2.77519  2.73123  3.46354  2.40513  3.72494  3.29354  2.67741  2.69355  4.24690  2.90347  2.73739  3.18146  2.89801  2.37887  2.77519  2.98518  4.58477  3.61503
          0.08300  5.07388  2.61201  0.61958  0.77255  0.64781  0.74064
    662   2.13797  4.48926  2.99329  2.09946  4.70176  2.90827  3.84119  4.18153  2.18441  3.66705  3.95726  3.00094  2.81154  2.50553  2.96272  2.51199  2.74716  3.29874  5.80357  4.39802   2452 e - - -
          2.68629  4.42246  2.77541  2.73135  3.46375  2.40494  3.72481  3.29357  2.67699  2.69357  4.24711  2.90356  2.73751  3.18152  2.89796  2.37885  2.77500  2.98515  4.58498  3.61524
          0.13064  2.26882  3.96150  1.47496  0.25979  0.32423  1.28404
    663   2.54426  5.42991  2.29796  2.54679  4.77169  1.96937  3.88906  4.25541  2.17568  3.73383  4.03788  2.68831  3.80901  2.75444  3.11779  2.27756  2.83170  3.62707  5.86462  4.45551   2467 g - - -
          2.68618  4.42225  2.77519  2.73123  3.46354  2.40513  3.72494  3.29354  2.67741  2.69355  4.24690  2.90347  2.73739  3.18146  2.89801  2.37887  2.77519  2.98518  4.58477  3.61503
          0.00895  5.11625  5.83860  0.61958  0.77255  0.52930  0.88920
    664   2.95130  4.63537  3.67718  3.32144  3.19484  3.94643  4.20526  2.73636  2.82223  2.72945  3.74047  3.44358  3.22940  3.37171  3.05782  3.03771  3.18304  2.75427  3.71298  1.35548   2468 y - - -
          2.68624  4.42112  2.77526  2.73130  3.46334  2.40519  3.72501  3.29344  2.67739  2.69361  4.24696  2.90332  2.73735  3.18153  2.89807  2.37886  2.77526  2.98513  4.58483  3.61509
          0.10166  2.53999  4.02888  0.65133  0.73679  0.45947  0.99864
    665   2.35282  4.39009  2.58510  2.26258  4.76764  3.70025  3.88770  4.25088  1.94542  2.99065  3.70693  2.67252  3.86167  2.64189  2.42691  2.51995  2.91190  3.56281  5.86147  4.45287   2472 k - - -
          2.68618  4.42225  2.77519  2.73123  3.46354  2.40513  3.72494  3.29354  2.67741  2.69355  4.24690  2.90347  2.73739  3.18146  2.89801  2.37887  2.77519  2.98518  4.58477  3.61503
          0.00896  5.11542  5.83777  0.61958  0.77255  0.53182  0.88560
    666   2.65880  4.02458  4.20845  3.37628  4.32316  3.82543  4.62674  3.33432  3.64531  3.37824  4.27172  3.96507  0.68041  3.95332  3.95917  3.19445  3.11097  3.09218  5.75917  4.54396   2473 P - - -
          2.68623  4.42231  2.77525  2.73129  3.46359  2.40512  3.72500  3.29360  2.67746  2.69350  4.24695  2.90352  2.73717  3.18152  2.89806  2.37878  2.77525  2.98499  4.58482  3.61509
          0.05260  3.02986  5.83777  0.89528  0.52508  0.45800  1.00116
    667   2.68749  5.44042  3.18287  2.27554  4.78459  3.48578  3.58779  4.26949  1.65082  3.56223  4.48142  2.95008  2.95085  2.48902  2.32069  2.68318  2.58354  3.60570  5.87339  4.46359   2479 k - - -
          2.68618  4.42225  2.77519  2.73123  3.46354  2.40513  3.72494  3.29354  2.67741  2.69355  4.24690  2.90347  2.73739  3.18146  2.89801  2.37887  2.77519  2.98518  4.58477  3.61503
          0.00883  5.13021  5.85255  0.61958  0.77255  0.48576  0.95510
    668   3.67403  4.95674  5.66934  5.09205  3.78255  4.99802  5.37915  0.99526  4.92861  1.34650  3.01694  5.15882  5.24106  4.99425  4.93977  4.34806  3.90404  1.87256  5.69273  3.78383   2480 i - - -
          2.68618  4.42225  2.77519  2.73123  3.46354  2.40513  3.72494  3.29354  2.67741  2.69355  4.24690  2.90347  2.73739  3.18146  2.89801  2.37887  2.77519  2.98518  4.58477  3.61503
          0.00883  5.13021  5.85255  0.61958  0.77255  0.48576  0.95510
    669   2.84870  3.59046  4.65620  4.07606  3.62958  4.13261  4.52768  2.42178  3.93733  2.47913  3.63254  4.21362  4.53160  4.13870  4.07733  2.87795  1.00647  2.19525  5.15935  3.97221   2481 t - - -
          2.68618  4.42225  2.77519  2.73123  3.46354  2.40513  3.72494  3.29354  2.67741  2.69355  4.24690  2.90347  2.73739  3.18146  2.89801  2.37887  2.77519  2.98518  4.58477  3.61503
          0.00883  5.13021  5.85255  0.61958  0.77255  0.48576  0.95510
    670   3.14842  3.96052  5.06974  4.46856  1.14436  4.31959  4.58386  2.48665  4.26375  2.22433  3.28097  4.45932  4.66596  4.37871  4.27581  3.63449  3.37909  2.39525  5.02078  2.04258   2482 f - - -
          2.68618  4.42225  2.77519  2.73123  3.46354  2.40513  3.72494  3.29354  2.67741  2.69355  4.24690  2.90347  2.73739  3.18146  2.89801  2.37887  2.77519  2.98518  4.58477  3.61503
          0.00883  5.13021  5.85255  0.61958  0.77255  0.48576  0.95510
    671   3.17523  4.77155  5.48167  4.92935  4.03933  4.84210  5.30503  0.95390  4.78304  2.29321  3.54504  4.99098  5.15382  4.96748  4.85839  3.74389  3.39188  1.25032  5.76816  4.57274   2483 i - - -
          2.68618  4.42225  2.77519  2.73123  3.46354  2.40513  3.72494  3.29354  2.67741  2.69355  4.24690  2.90347  2.73739  3.18146  2.89801  2.37887  2.77519  2.98518  4.58477  3.61503
          0.00883  5.13021  5.85255  0.61958  0.77255  0.48576  0.95510
    672   2.67683  3.85185  4.78849  4.18665  3.49658  3.49361  4.47685  1.88631  4.00911  2.50853  3.28578  3.64690  4.51073  4.17340  4.07882  3.24594  2.81922  1.10905  5.02509  3.84436   2484 v - - -
          2.68618  4.42225  2.77519  2.73123  3.46354  2.40513  3.72494  3.29354  2.67741  2.69355  4.24690  2.90347  2.73739  3.18146  2.89801  2.37887  2.77519  2.98518  4.58477  3.61503
          0.00883  5.13021  5.85255  0.61958  0.77255  0.48576  0.95510
    673   2.27712  2.57647  4.71053  3.69870  3.50332  3.69356  4.45324  2.41080  3.94797  2.43796  3.52194  4.20777  4.49198  4.12419  4.04113  3.04262  2.80949  1.20614  5.02696  3.84449   2485 v - - -
          2.68618  4.42225  2.77519  2.73123  3.46354  2.40513  3.72494  3.29354  2.67741  2.69355  4.24690  2.90347  2.73739  3.18146  2.89801  2.37887  2.77519  2.98518  4.58477  3.61503
          0.00883  5.13021  5.85255  0.61958  0.77255  0.48576  0.95510
    674   2.80543  5.34828  3.24429  2.59454  4.65332  3.02961  3.93025  4.10733  2.59363  3.36391  4.40267  3.07402  4.13413  1.13525  2.85950  2.84601  3.03852  3.13034  5.80525  4.42673   2486 q - - -
          2.68618  4.42225  2.77519  2.73123  3.46354  2.40513  3.72494  3.29354  2.67741  2.69355  4.24690  2.90347  2.73739  3.18146  2.89801  2.37887  2.77519  2.98518  4.58477  3.61503
          0.00883  5.13021  5.85255  0.61958  0.77255  0.48576  0.95510
    675   4.01033  6.06672  4.51059  3.69550  5.71310  4.51702  4.30158  4.95822  0.40407  4.27775  5.17115  4.02365  4.84978  3.15015  2.43637  3.97659  3.51905  4.64534  6.22050  5.15495   2487 K - - -
          2.68618  4.42225  2.77519  2.73123  3.46354  2.40513  3.72494  3.29354  2.67741  2.69355  4.24690  2.90347  2.73739  3.18146  2.89801  2.37887  2.77519  2.98518  4.58477  3.61503
          0.00883  5.13021  5.85255  0.61958  0.77255  0.48576  0.95510
    676   3.41251  5.73311  3.71469  3.10047  5.16722  3.12866  3.37131  4.55740  2.26417  3.98536  4.79394  3.31495  4.46448  3.03139  0.76081  2.94397  3.60120  4.18085  6.04271  4.78786   2488 r - - -
          2.68618  4.42225  2.77519  2.73123  3.46354  2.40513  3.72494  3.29354  2.67741  2.69355  4.24690  2.90347  2.73739  3.18146  2.89801  2.37887  2.77519  2.98518  4.58477  3.61503
          0.00883  5.13021  5.85255  0.61958  0.77255  0.48576  0.95510
    677   3.16883  5.48261  3.19134  2.84544  4.86866  3.46553  1.01864  4.32637  2.95938  3.87104  4.67126  2.24587  4.31296  3.14079  3.41598  2.95108  2.52001  3.93482  6.05035  4.67738   2489 h - - -
          2.68618  4.42225  2.77519  2.73123  3.46354  2.40513  3.72494  3.29354  2.67741  2.69355  4.24690  2.90347  2.73739  3.18146  2.89801  2.37887  2.77519  2.98518  4.58477  3.61503
          0.00883  5.13021  5.85255  0.61958  0.77255  0.48576  0.95510
    678   2.87161  5.45238  3.24217  2.69519  4.79117  3.25406  1.40948  4.25785  2.45394  3.74677  4.50116  2.26998  4.15486  2.90882  2.44662  2.84044  2.94551  3.84107  5.88253  4.49632   2490 h - - -
          2.68618  4.42225  2.77519  2.73123  3.46354  2.40513  3.72494  3.29354  2.67741  2.69355  4.24690  2.90347  2.73739  3.18146  2.89801  2.37887  2.77519  2.98518  4.58477  3.61503
          0.00883  5.13021  5.85255  0.61958  0.77255  0.48576  0.95510
    679   2.25364  3.64236  4.81436  4.20759  3.30522  4.13161  3.97798  2.36313  4.01968  2.23294  2.97593  4.25193  4.49647  4.17455  4.07235  3.25904  1.52658  1.82239  4.99167  3.81260   2491 t - - -
          2.68618  4.42225  2.77519  2.73123  3.46354  2.40513  3.72494  3.29354  2.67741  2.69355  4.24690  2.90347  2.73739  3.18146  2.89801  2.37887  2.77519  2.98518  4.58477  3.61503
          0.00883  5.13021  5.85255  0.61958  0.77255  0.48576  0.95510
    680   4.07555  6.09562  4.73871  3.43627  5.75022  4.58149  4.29674  4.96762  1.76659  4.27659  5.17602  4.07636  4.88434  3.42065  0.51270  4.04104  4.15531  4.00067  6.20881  5.16673   2492 R - - -
          2.68618  4.42225  2.77519  2.73123  3.46354  2.40513  3.72494  3.29354  2.67741  2.69355  4.24690  2.90347  2.73739  3.18146  2.89801  2.37887  2.77519  2.98518  4.58477  3.61503
          0.00883  5.13021  5.85255  0.61958  0.77255  0.48576  0.95510
    681   2.84033  4.39111  4.85113  4.24524  1.18688  3.77593  4.48734  2.18329  4.05452  1.83634  3.31650  4.28375  4.07591  4.20605  4.10256  3.24457  3.23245  2.61695  5.01110  3.83119   2493 f - - -
          2.68618  4.42225  2.77519  2.73123  3.46354  2.40513  3.72494  3.29354  2.67741  2.69355  4.24690  2.90347  2.73739  3.18146  2.89801  2.37887  2.77519  2.98518  4.58477  3.61503
          0.00883  5.13021  5.85255  0.61958  0.77255  0.48576  0.95510
    682   2.52815  4.37392  4.77644  3.79483  1.39805  3.75065  4.44863  2.62054  3.66442  2.02057  2.77265  3.83084  4.48919  4.15163  4.05513  3.42793  3.20503  2.33503  4.99299  2.84133   2494 f - - -
          2.68622  4.42229  2.77524  2.73117  3.46358  2.40501  3.72498  3.29339  2.67745  2.69359  4.24645  2.90351  2.73744  3.18150  2.89805  2.37891  2.77524  2.98509  4.58481  3.61507
          0.05970  3.88292  3.28704  1.14200  0.38446  0.48576  0.95510
    683   2.27533  5.29597  3.07623  2.66878  4.20670  3.47698  3.67319  4.04076  2.66799  3.36678  4.35118  3.01955  1.51927  2.70729  2.83355  2.64075  2.80999  3.47873  5.76139  4.38411   2501 p - - -
          2.68618  4.42225  2.77519  2.73123  3.46354  2.40513  3.72494  3.29354  2.67741  2.69355  4.24690  2.90347  2.73739  3.18146  2.89801  2.37887  2.77519  2.98518  4.58477  3.61503
          0.00914  5.09510  5.81745  0.61958  0.77255  0.53787  0.87705
    684   2.41277  5.39889  2.55628  2.19439  4.73028  3.70024  3.88876  3.33114  2.38939  3.18565  3.80893  2.79262  3.35430  2.62598  2.62288  2.54708  2.61413  2.74134  5.83985  4.43729   2502 e - - -
          2.68618  4.42225  2.77519  2.73123  3.46354  2.40513  3.72494  3.29354  2.67741  2.69355  4.24690  2.90347  2.73739  3.18146  2.89801  2.37887  2.77519  2.98518  4.58477  3.61503
          0.02374  5.10584  4.05161  0.61958  0.77255  0.56024  0.84646
    685   2.70139  5.42452  1.98261  2.11108  4.76880  2.96372  3.60761  4.25431  2.61169  3.72947  3.91902  2.02603  3.53110  2.76502  2.78781  2.59484  3.04987  3.55100  5.85763  4.44698   2503 d - - -
          2.68618  4.42225  2.77519  2.73123  3.46354  2.40513  3.72494  3.29354  2.67741  2.69355  4.24690  2.90347  2.73739  3.18146  2.89801  2.37887  2.77519  2.98518  4.58477  3.61503
          0.02000  5.09128  4.29405  0.61958  0.77255  0.60143  0.79413
    686   2.64299  5.41985  2.79116  2.29939  4.76459  2.95334  3.87087  4.25032  2.34397  3.30103  4.46062  2.80199  2.53741  2.51271  2.27144  2.47428  2.55575  3.81032  5.85271  4.44195   2504 r - - -
          2.68618  4.42225  2.77519  2.73123  3.46354  2.40513  3.72494  3.29354  2.67741  2.69355  4.24690  2.90347  2.73739  3.18146  2.89801  2.37887  2.77519  2.98518  4.58477  3.61503
          0.06746  5.08056  2.82989  0.61958  0.77255  0.56844  0.83566
    687   2.65283  4.51617  2.56220  2.44764  4.74287  2.85476  3.85210  4.22806  1.88517  3.70367  4.05597  2.73341  4.05840  2.27448  2.45415  2.36293  2.99736  3.53820  5.83217  4.42190   2505 k - - -
          2.68628  4.42267  2.77514  2.73155  3.46396  2.40379  3.72536  3.29396  2.67717  2.69384  4.24689  2.90362  2.73755  3.18157  2.89771  2.37923  2.77537  2.98511  4.58519  3.61492
          0.41064  1.47996  2.21524  1.40723  0.28080  0.52098  0.90125
    688   2.42230  5.34683  1.82383  2.39306  3.80257  2.97695  3.18884  4.15574  2.48667  3.64654  3.97455  3.00896  3.68330  2.64150  2.79185  2.71971  2.85482  3.26043  5.78739  3.74611   2526 d - - -
          2.68618  4.42225  2.77519  2.73123  3.46354  2.40513  3.72494  3.29354  2.67741  2.69355  4.24690  2.90347  2.73739  3.18146  2.89801  2.37887  2.77519  2.98518  4.58477  3.61503
          0.04627  4.98002  3.26116  0.61958  0.77255  0.68255  0.70386
    689   2.07113  4.56410  2.78605  2.55203  4.50910  2.17366  3.86861  3.64849  2.63283  3.50366  3.66160  3.02182  4.06534  2.59644  3.11281  2.30185  2.41553  3.38944  5.69530  4.32417   2527 a - - -
          2.68618  4.42225  2.77519  2.73123  3.46354  2.40513  3.72494  3.29354  2.67741  2.69355  4.24690  2.90347  2.73739  3.18146  2.89801  2.37887  2.77519  2.98518  4.58477  3.61503
          0.01019  4.98711  5.70946  0.61958  0.77255  0.70538  0.68107
    690   2.90381  5.88559  0.84499  2.43210  5.19559  3.76692  3.32896  4.70944  3.05857  4.17657  4.96154  2.68874  4.30339  2.76501  3.61297  2.84063  3.55634  4.26217  6.31518  4.83926   2528 d - - -
          2.68617  4.42272  2.77553  2.73117  3.46379  2.40410  3.72519  3.29383  2.67685  2.69402  4.24630  2.90394  2.73769  3.18157  2.89819  2.37909  2.77523  2.98484  4.58439  3.61501
          0.20310  1.71150  5.74135  1.72950  0.19525  0.51638  0.90801
    691   2.81815  5.41194  3.02813  2.53453  4.13939  2.92529  3.87326  3.88041  1.65180  3.71539  4.45370  2.99125  3.75394  2.50622  1.95770  2.43633  3.02691  3.80057  5.84670  4.43854   2570 k - - -
          2.68618  4.42225  2.77519  2.73123  3.46354  2.40513  3.72494  3.29354  2.67741  2.69355  4.24690  2.90347  2.73739  3.18146  2.89801  2.37887  2.77519  2.98518  4.58477  3.61503
          0.00928  5.08078  5.80313  0.61958  0.77255  0.62976  0.76082
    692   2.58509  5.22591  3.12094  2.62173  3.14678  3.72207  3.91902  3.57148  2.29730  3.05881  3.58540  2.10154  4.11335  2.80401  3.04457  1.80814  3.00971  3.57635  5.70535  3.87667   2571 s - - -
          2.68618  4.42225  2.77519  2.73123  3.46354  2.40513  3.72494  3.29354  2.67741  2.69355  4.24690  2.90347  2.73739  3.18146  2.89801  2.37887  2.77519  2.98518  4.58477  3.61503
          0.00928  5.08078  5.80313  0.61958  0.77255  0.53948  0.87479
    693   2.94323  5.35533  3.21855  2.57845  4.66575  1.25957  3.63885  3.77880  2.48383  3.64331  4.40740  2.82794  4.11927  2.74092  2.89256  2.55426  3.17370  3.42160  5.80734  4.42431   2572 g - - -
          2.68618  4.42225  2.77519  2.73123  3.46354  2.40513  3.72494  3.29354  2.67741  2.69355  4.24690  2.90347  2.73739  3.18146  2.89801  2.37887  2.77519  2.98518  4.58477  3.61503
          0.00910  5.09962  5.82196  0.61958  0.77255  0.57812  0.82315
    694   3.60422  6.15012  2.53038  2.79540  5.51087  3.89960  4.42871  5.03312  3.10120  4.50533  5.34969  0.54327  4.51785  3.59072  3.55970  3.19290  3.89536  4.58801  6.64494  5.15700   2573 N - - -
          2.68618  4.42225  2.77519  2.73123  3.46354  2.40513  3.72494  3.29354  2.67741  2.69355  4.24690  2.90347  2.73739  3.18146  2.89801  2.37887  2.77519  2.98518  4.58477  3.61503
          0.00910  5.09962  5.82196  0.61958  0.77255  0.57812  0.82315
    695   2.62420  2.52208  4.71519  4.11416  3.25054  4.10803  4.43268  2.79633  3.94383  2.10534  3.29635  4.19881  2.37413  3.69652  4.02722  3.41027  2.93203  1.38744  4.99545  3.81398   2574 v - - -
          2.68618  4.42225  2.77519  2.73123  3.46354  2.40513  3.72494  3.29354  2.67741  2.69355  4.24690  2.90347  2.73739  3.18146  2.89801  2.37887  2.77519  2.98518  4.58477  3.61503
          0.00910  5.09962  5.82196  0.61958  0.77255  0.43206  1.04746
    696   2.50846  4.05155  3.11056  2.61437  4.54613  3.73982  3.39746  3.52911  2.14316  2.55741  3.67675  3.08316  2.29706  2.76199  2.53880  2.78965  2.91440  3.43310  5.74295  3.63044   2578 k - - -
          2.68618  4.42225  2.77519  2.73123  3.46354  2.40513  3.72494  3.29354  2.67741  2.69355  4.24690  2.90347  2.73739  3.18146  2.89801  2.37887  2.77519  2.98518  4.58477  3.61503
          0.00883  5.13021  5.85255  0.61958  0.77255  0.48576  0.95510
    697   1.56630  4.05864  4.07281  3.27330  4.52340  3.76047  4.58612  3.90890  3.54229  3.59728  4.44616  3.86532  1.10325  3.84775  3.90783  2.33174  3.33647  3.04591  5.90172  4.66515   2579 p - - -
          2.68618  4.42225  2.77519  2.73123  3.46354  2.40513  3.72494  3.29354  2.67741  2.69355  4.24690  2.90347  2.73739  3.18146  2.89801  2.37887  2.77519  2.98518  4.58477  3.61503
          0.00883  5.13021  5.85255  0.61958  0.77255  0.48576  0.95510
    698   3.86872  5.65483  4.99031  4.98122  5.70928  0.15273  5.93184  5.47835  5.12237  3.78789  6.11324  5.01184  5.15783  5.42521  5.24328  4.07119  4.41653  4.89730  6.88732  5.84431   2580 G - - -
          2.68618  4.42225  2.77519  2.73123  3.46354  2.40513  3.72494  3.29354  2.67741  2.69355  4.24690  2.90347  2.73739  3.18146  2.89801  2.37887  2.77519  2.98518  4.58477  3.61503
          0.00883  5.13021  5.85255  0.61958  0.77255  0.48576  0.95510
    699   3.02209  4.64287  4.26039  3.72427  3.83880  4.00082  3.97377  3.14129  3.59690  2.34654  3.84260  3.99155  4.46032  3.90089  3.85114  3.13847  0.82837  2.47388  5.33218  4.11535   2581 t - - -
          2.68618  4.42225  2.77519  2.73123  3.46354  2.40513  3.72494  3.29354  2.67741  2.69355  4.24690  2.90347  2.73739  3.18146  2.89801  2.37887  2.77519  2.98518  4.58477  3.61503
          0.00883  5.13021  5.85255  0.61958  0.77255  0.48576  0.95510
    700   2.92145  3.53027  5.42249  4.86468  3.99443  4.76077  5.21675  1.92820  4.71163  2.26423  3.90083  4.91573  5.08587  4.89193  4.78110  4.10796  2.90090  0.73725  5.69094  4.49595   2582 v - - -
          2.68618  4.42225  2.77519  2.73123  3.46354  2.40513  3.72494  3.29354  2.67741  2.69355  4.24690  2.90347  2.73739  3.18146  2.89801  2.37887  2.77519  2.98518  4.58477  3.61503
          0.00883  5.13021  5.85255  0.61958  0.77255  0.48576  0.95510
    701   3.35924  4.11786  5.85454  5.36129  4.37612  5.30861  5.94890  1.45167  5.27717  2.65617  3.70314  5.46968  5.56014  5.50936  5.40322  4.71193  4.01054  0.62441  6.33037  5.11047   2583 V - - -
          2.68618  4.42225  2.77519  2.73123  3.46354  2.40513  3.72494  3.29354  2.67741  2.69355  4.24690  2.90347  2.73739  3.18146  2.89801  2.37887  2.77519  2.98518  4.58477  3.61503
          0.00883  5.13021  5.85255  0.61958  0.77255  0.48576  0.95510
    702   4.01250  6.86753  0.35906  2.52864  6.10313  3.96878  4.69080  5.74860  3.96895  5.15873  6.12551  2.82300  4.69803  3.89001  4.76524  3.79811  4.35270  5.23868  7.29967  5.60813   2584 D - - -
          2.68618  4.42225  2.77519  2.73123  3.46354  2.40513  3.72494  3.29354  2.67741  2.69355  4.24690  2.90347  2.73739  3.18146  2.89801  2.37887  2.77519  2.98518  4.58477  3.61503
          0.00883  5.13021  5.85255  0.61958  0.77255  0.48576  0.95510
    703   2.84249  4.54177  2.74576  2.30157  4.77385  3.48060  3.63241  4.25687  2.32897  3.73636  4.47465  3.17633  4.10070  2.71461  2.27414  2.05658  1.84658  3.61938  5.86796  4.45960   2585 t - - -
          2.68622  4.42229  2.77513  2.73127  3.46358  2.40509  3.72498  3.29358  2.67745  2.69359  4.24694  2.90351  2.73743  3.18134  2.89791  2.37883  2.77513  2.98522  4.58481  3.61507
          0.07311  3.32077  3.37051  0.85381  0.55476  0.48576  0.95510
    704   2.64233  5.37625  2.63899  2.07972  4.69904  1.95334  3.89159  4.16970  2.55584  3.38708  4.42294  2.90448  4.09477  2.89552  3.12493  2.64428  2.39631  2.75938  5.82250  3.98851   2591 g - - -
          2.68618  4.42225  2.77519  2.73123  3.46354  2.40513  3.72494  3.29354  2.67741  2.69355  4.24690  2.90347  2.73739  3.18146  2.89801  2.37887  2.77519  2.98518  4.58477  3.61503
          0.02070  5.09820  4.24227  0.61958  0.77255  0.42989  1.05148
    705   3.54570  4.03167  5.58001  5.03977  4.11049  4.94743  5.44368  0.84336  4.90333  2.49741  3.57728  5.10410  5.24659  5.09325  4.98274  3.69730  3.79314  1.25961  5.88589  4.68694   2597 i - - -
          2.68618  4.42225  2.77519  2.73123  3.46354  2.40513  3.72494  3.29354  2.67741  2.69355  4.24690  2.90347  2.73739  3.18146  2.89801  2.37887  2.77519  2.98518  4.58477  3.61503
          0.00893  5.11909  5.84144  0.61958  0.77255  0.52064  0.90175
    706   2.82326  2.80938  4.63967  4.05871  3.59294  3.72050  4.48997  2.46334  3.91532  2.67233  3.60328  3.41628  4.49461  4.11160  4.04661  3.40350  1.51693  1.45726  5.11494  3.92935   2598 v - - -
          2.68618  4.42225  2.77519  2.73123  3.46354  2.40513  3.72494  3.29354  2.67741  2.69355  4.24690  2.90347  2.73739  3.18146  2.89801  2.37887  2.77519  2.98518  4.58477  3.61503
          0.00893  5.11909  5.84144  0.61958  0.77255  0.52064  0.90175
    707   2.75781  5.40514  2.26334  2.41905  4.16981  3.16775  2.11773  4.21315  2.63484  3.43523  4.00882  2.72171  3.77967  2.87710  3.12530  2.00349  2.99918  3.57535  5.84604  3.91689   2599 s - - -
          2.68618  4.42225  2.77519  2.73123  3.46354  2.40513  3.72494  3.29354  2.67741  2.69355  4.24690  2.90347  2.73739  3.18146  2.89801  2.37887  2.77519  2.98518  4.58477  3.61503
          0.00893  5.11909  5.84144  0.61958  0.77255  0.46456  0.98998
    708   2.52614  4.65896  3.25698  2.37042  4.56737  3.17367  3.65870  4.01166  2.49535  3.17641  4.34161  3.11011  1.43843  3.05419  2.82450  2.93381  3.00036  3.26208  5.75531  4.38564   2600 p - - -
          2.68618  4.42225  2.77519  2.73123  3.46354  2.40513  3.72494  3.29354  2.67741  2.69355  4.24690  2.90347  2.73739  3.18146  2.89801  2.37887  2.77519  2.98518  4.58477  3.61503
          0.00883  5.13021  5.85255  0.61958  0.77255  0.48576  0.95510
    709   2.59448  5.38072  2.83080  2.55400  3.42671  3.30172  2.81317  4.16877  2.32188  3.46046  3.91574  2.66024  4.10941  2.81222  2.24768  2.54795  2.50665  3.27772  4.24353  3.65638   2601 r - - -
          2.68618  4.42225  2.77519  2.73123  3.46354  2.40513  3.72494  3.29354  2.67741  2.69355  4.24690  2.90347  2.73739  3.18146  2.89801  2.37887  2.77519  2.98518  4.58477  3.61503
          0.00883  5.13021  5.85255  0.61958  0.77255  0.48576  0.95510
    710   2.62624  5.43359  2.42731  2.04431  4.21331  3.13738  3.13442  3.87869  2.46264  3.15688  3.75277  2.74153  4.10009  2.38428  2.66194  2.67523  2.81519  3.82227  5.86846  3.34045   2602 e - - -
          2.68644  4.42251  2.77478  2.73136  3.46380  2.40501  3.72520  3.29357  2.67742  2.69344  4.24657  2.90327  2.73752  3.18152  2.89826  2.37903  2.77478  2.98528  4.58503  3.61467
          0.02693  3.74222  5.85255  2.49019  0.08653  0.48576  0.95510
    711   2.96705  4.51541  4.20261  3.62454  1.32058  3.69663  3.92733  2.97716  3.31876  2.51365  3.39044  3.19799  3.54704  3.26125  3.78869  3.29933  3.03032  2.77454  3.43685  2.62650   2634 f - - -
          2.68618  4.42225  2.77519  2.73123  3.46354  2.40513  3.72494  3.29354  2.67741  2.69355  4.24690  2.90347  2.73739  3.18146  2.89801  2.37887  2.77519  2.98518  4.58477  3.61503
          0.00883  5.13021  5.85255  0.61958  0.77255  0.48576  0.95510
    712   3.25046  6.05594  0.74042  2.10207  5.35808  3.85716  4.30037  4.07649  3.23014  4.34509  5.14343  2.53969  4.42021  3.18399  3.80281  3.08269  3.71522  4.42983  6.48715  4.99426   2635 d - - -
          2.68618  4.42225  2.77519  2.73123  3.46354  2.40513  3.72494  3.29354  2.67741  2.69355  4.24690  2.90347  2.73739  3.18146  2.89801  2.37887  2.77519  2.98518  4.58477  3.61503
          0.00883  5.13021  5.85255  0.61958  0.77255  0.48576  0.95510
    713   5.29992  6.13719  6.04451  6.05173  0.26119  5.68954  4.24255  4.81392  5.80695  3.89756  5.30782  5.18451  5.92756  5.37856  5.54879  5.10846  5.48127  4.79180  3.65675  2.27526   2636 F - - -
          2.68618  4.42225  2.77519  2.73123  3.46354  2.40513  3.72494  3.29354  2.67741  2.69355  4.24690  2.90347  2.73739  3.18146  2.89801  2.37887  2.77519  2.98518  4.58477  3.61503
          0.00883  5.13021  5.85255  0.61958  0.77255  0.48576  0.95510
    714   4.92909  5.93280  5.89313  5.76210  1.21599  5.51325  3.20139  4.58583  5.54254  3.05203  5.12940  5.09003  5.77606  4.05040  5.37345  4.90225  5.12624  4.49864  3.71885  0.70179   2637 y - - -
          2.68618  4.42225  2.77519  2.73123  3.46354  2.40513  3.72494  3.29354  2.67741  2.69355  4.24690  2.90347  2.73739  3.18146  2.89801  2.37887  2.77519  2.98518  4.58477  3.61503
          0.00883  5.13021  5.85255  0.61958  0.77255  0.48576  0.95510
    715   4.26089  5.48914  6.12073  5.52387  3.64549  5.59776  5.85294  2.75354  5.35841  0.41672  2.21550  5.73370  5.62228  4.17161  5.30911  4.97698  4.45681  2.98755  5.86878  4.93190   2638 L - - -
          2.68618  4.42225  2.77519  2.73123  3.46354  2.40513  3.72494  3.29354  2.67741  2.69355  4.24690  2.90347  2.73739  3.18146  2.89801  2.37887  2.77519  2.98518  4.58477  3.61503
          0.00883  5.13021  5.85255  0.61958  0.77255  0.48576  0.95510
    716   2.59215  2.62398  4.48706  3.89740  3.53295  4.08026  4.38693  2.79207  3.76874  2.31713  2.71801  2.99218  4.44905  2.18018  3.93099  3.17585  2.84407  1.87285  4.30644  2.95737   2639 v - - -
          2.68618  4.42225  2.77519  2.73123  3.46354  2.40513  3.72494  3.29354  2.67741  2.69355  4.24690  2.90347  2.73739  3.18146  2.89801  2.37887  2.77519  2.98518  4.58477  3.61503
          0.00883  5.13021  5.85255  0.61958  0.77255  0.48576  0.95510
    717   1.97511  4.89988  4.62912  4.30791  5.41926  3.02458  5.27348  4.89509  4.31538  4.54747  5.31023  4.25243  3.02457  4.55176  4.58896  0.54830  2.92300  4.14469  6.72675  5.57334   2641 S - - -
          2.68618  4.42225  2.77519  2.73123  3.46354  2.40513  3.72494  3.29354  2.67741  2.69355  4.24690  2.90347  2.73739  3.18146  2.89801  2.37887  2.77519  2.98518  4.58477  3.61503
          0.00883  5.13021  5.85255  0.61958  0.77255  0.48576  0.95510
    718   3.57086  5.77944  3.30708  3.13358  5.06827  3.55428  0.59680  4.76096  3.09685  4.25878  5.12963  3.63372  4.60493  2.54341  3.41505  3.26779  3.86367  4.36717  6.25209  4.86258   2642 H - - -
          2.68618  4.42225  2.77519  2.73123  3.46354  2.40513  3.72494  3.29354  2.67741  2.69355  4.24690  2.90347  2.73739  3.18146  2.89801  2.37887  2.77519  2.98518  4.58477  3.61503
          0.00883  5.13021  5.85255  0.61958  0.77255  0.48576  0.95510
    719   1.59532  5.34266  3.05523  2.58381  3.56877  2.91254  3.04488  4.10615  2.47637  3.63065  4.39410  3.20906  3.45595  2.63762  3.02768  2.27052  3.02582  3.47270  4.79676  4.05697   2643 a - - -
          2.68618  4.42225  2.77519  2.73123  3.46354  2.40513  3.72494  3.29354  2.67741  2.69355  4.24690  2.90347  2.73739  3.18146  2.89801  2.37887  2.77519  2.98518  4.58477  3.61503
          0.00883  5.13021  5.85255  0.61958  0.77255  0.48576  0.95510
    720   1.60285  4.01084  4.93332  4.61807  5.40594  0.80555  5.42759  4.87267  4.55459  4.54955  5.32057  4.37311  3.90383  4.75953  4.75476  1.83401  3.13658  4.12216  6.74663  5.63229   2644 g - - -
          2.68619  4.42226  2.77520  2.73124  3.46355  2.40513  3.72495  3.29355  2.67741  2.69356  4.24690  2.90347  2.73740  3.18147  2.89801  2.37887  2.77520  2.98502  4.58478  3.61504
          0.02725  3.72916  5.85255  0.44098  1.03115  0.48576  0.95510
    721   2.83463  4.40290  4.62502  4.02890  3.50164  3.39424  4.41959  1.79962  3.87607  1.19340  3.27348  3.79292  3.63349  4.06477  3.61204  3.14915  3.06457  2.43462  5.01988  3.83533   2669 l - - -
          2.68618  4.42225  2.77519  2.73123  3.46354  2.40513  3.72494  3.29354  2.67741  2.69355  4.24690  2.90347  2.73739  3.18146  2.89801  2.37887  2.77519  2.98518  4.58477  3.61503
          0.02084  5.13021  4.21904  0.61958  0.77255  0.48576  0.95510
    722   2.82782  5.26150  3.31214  2.74910  4.53663  3.52638  3.95311  3.47611  1.96649  2.61415  3.85133  3.10487  4.15824  1.32392  3.01401  2.97159  3.19321  3.61428  5.73358  4.38282   2670 q - - -
          2.68626  4.42233  2.77500  2.73131  3.46362  2.40502  3.72503  3.29339  2.67749  2.69363  4.24698  2.90355  2.73748  3.18154  2.89797  2.37877  2.77514  2.98510  4.58485  3.61511
          0.04162  3.27395  5.84064  1.30399  0.31670  0.46311  0.99243
    723   2.82754  4.97743  4.56170  4.58773  5.74552  0.28336  5.64848  5.27870  4.90047  4.96532  5.72978  4.40895  4.58306  5.02291  5.03786  2.94594  3.62867  4.37264  7.06403  5.97086   2680 G - - -
          2.68598  4.42234  2.77528  2.73132  3.46362  2.40493  3.72503  3.29362  2.67749  2.69363  4.24698  2.90344  2.73719  3.18155  2.89809  2.37889  2.77509  2.98527  4.58485  3.61512
          0.07757  2.63431  5.85255  0.90880  0.51585  0.48576  0.95510
    724   2.96964  4.24966  3.89055  3.35482  4.17159  3.84526  4.34500  3.54087  3.07649  3.23929  3.42699  3.36015  4.34231  3.62369  3.65008  2.57413  0.79742  3.25826  5.57500  4.33295   2685 t - - -
          2.68618  4.42225  2.77519  2.73123  3.46354  2.40513  3.72494  3.29354  2.67741  2.69355  4.24690  2.90347  2.73739  3.18146  2.89801  2.37887  2.77519  2.98518  4.58477  3.61503
          0.00883  5.13021  5.85255  0.61958  0.77255  0.48576  0.95510
    725   1.95200  4.15080  3.75723  3.22770  4.68515  3.16289  4.36956  4.11091  3.21443  3.73095  4.53716  2.89165  3.41096  3.54641  3.64434  1.10306  2.26545  3.41593  5.96897  4.67514   2686 s - - -
          2.68618  4.42225  2.77519  2.73123  3.46354  2.40513  3.72494  3.29354  2.67741  2.69355  4.24690  2.90347  2.73739  3.18146  2.89801  2.37887  2.77519  2.98518  4.58477  3.61503
          0.00883  5.13021  5.85255  0.61958  0.77255  0.48576  0.95510
    726   3.60238  5.77435  4.10519  3.35473  5.23049  4.27040  4.17698  3.92234  1.59030  3.99523  4.84201  3.76852  4.60904  3.07451  0.79647  3.58971  3.47970  3.35444  6.04323  4.86656   2687 r - - -
          2.68618  4.42225  2.77519  2.73123  3.46354  2.40513  3.72494  3.29354  2.67741  2.69355  4.24690  2.90347  2.73739  3.18146  2.89801  2.37887  2.77519  2.98518  4.58477  3.61503
          0.00883  5.13021  5.85255  0.61958  0.77255  0.48576  0.95510
    727   2.25900  3.86231  4.51805  4.06784  4.67541  3.09784  4.92984  4.06415  4.00549  3.77291  3.48112  4.14375  0.66328  4.26967  4.28390  2.69588  3.40029  3.63917  6.08616  4.89783   2688 P - - -
          2.68618  4.42225  2.77519  2.73123  3.46354  2.40513  3.72494  3.29354  2.67741  2.69355  4.24690  2.90347  2.73739  3.18146  2.89801  2.37887  2.77519  2.98518  4.58477  3.61503
          0.00883  5.13021  5.85255  0.61958  0.77255  0.48576  0.95510
    728   2.17426  2.54195  4.01255  3.45017  3.82369  3.30527  4.30041  3.01914  3.39249  2.90444  3.80184  3.47736  2.99839  3.67783  3.71216  2.37067  1.82876  2.12566  5.28442  4.06416   2689 t - - -
          2.68618  4.42225  2.77519  2.73123  3.46354  2.40513  3.72494  3.29354  2.67741  2.69355  4.24690  2.90347  2.73739  3.18146  2.89801  2.37887  2.77519  2.98518  4.58477  3.61503
          0.00883  5.13021  5.85255  0.61958  0.77255  0.48576  0.95510
    729   3.13229  3.94951  3.61357  3.01038  4.46581  3.94531  1.23577  3.88226  2.15655  2.91655  4.31544  3.49093  4.32034  3.23110  2.12973  3.18163  3.34721  3.58230  5.68757  3.66604   2690 h - - -
          2.68618  4.42225  2.77519  2.73123  3.46354  2.40513  3.72494  3.29354  2.67741  2.69355  4.24690  2.90347  2.73739  3.18146  2.89801  2.37887  2.77519  2.98518  4.58477  3.61503
          0.00883  5.13021  5.85255  0.61958  0.77255  0.48576  0.95510
    730   4.26854  4.19794  4.20126  4.90960  2.59675  5.05709  3.66303  4.16254  4.78385  3.59660  4.75138  4.76146  5.39106  4.80717  4.86346  4.40611  4.49642  4.01617  4.42929  0.35697   2691 Y - - -
          2.68618  4.42225  2.77519  2.73123  3.46354  2.40513  3.72494  3.29354  2.67741  2.69355  4.24690  2.90347  2.73739  3.18146  2.89801  2.37887  2.77519  2.98518  4.58477  3.61503
          0.00883  5.13021  5.85255  0.61958  0.77255  0.48576  0.95510
    731   2.82488  4.27860  3.51307  2.95227  3.42089  3.83468  1.96110  3.49427  2.93364  3.04227  4.01197  2.71756  4.22060  2.99121  3.02379  2.62846  1.91977  2.71623  5.46769  3.45272   2692 t - - -
          2.68618  4.42225  2.77519  2.73123  3.46354  2.40513  3.72494  3.29354  2.67741  2.69355  4.24690  2.90347  2.73739  3.18146  2.89801  2.37887  2.77519  2.98518  4.58477  3.61503
          0.00883  5.13021  5.85255  0.61958  0.77255  0.48576  0.95510
    732   3.96524  5.13441  6.10980  5.67201  4.50531  5.67402  6.52809  1.81370  5.64179  2.52917  4.20721  5.84728  5.85247  5.90399  5.82192  5.14238  4.22774  0.42274  6.74025  5.51693   2693 V - - -
          2.68618  4.42225  2.77519  2.73123  3.46354  2.40513  3.72494  3.29354  2.67741  2.69355  4.24690  2.90347  2.73739  3.18146  2.89801  2.37887  2.77519  2.98518  4.58477  3.61503
          0.00883  5.13021  5.85255  0.61958  0.77255  0.48576  0.95510
    733   4.40294  5.56245  6.40343  5.83687  3.74889  5.90136  6.22118  1.95314  5.72851  0.43925  3.09595  6.08151  5.82770  5.50962  5.63782  5.33139  4.60238  2.51848  6.07290  5.17469   2694 L - - -
          2.68618  4.42225  2.77519  2.73123  3.46354  2.40513  3.72494  3.29354  2.67741  2.69355  4.24690  2.90347  2.73739  3.18146  2.89801  2.37887  2.77519  2.98518  4.58477  3.61503
          0.00883  5.13021  5.85255  0.61958  0.77255  0.48576  0.95510
    734   2.96972  3.69632  4.52795  3.16852  2.65915  4.08712  2.40531  2.86618  3.34936  2.09685  3.16376  4.10518  4.45537  3.70474  3.36016  3.37840  3.20179  2.13925  2.78970  2.34946   2695 l - - -
          2.68619  4.42226  2.77521  2.73125  3.46355  2.40514  3.72496  3.29355  2.67731  2.69356  4.24691  2.90348  2.73741  3.18148  2.89802  2.37880  2.77521  2.98520  4.58478  3.61504
          0.02540  3.80733  5.85255  0.64450  0.74428  0.48576  0.95510
    735   3.44272  4.30820  0.68089  2.85786  5.38448  3.86108  4.44571  4.90317  3.41875  4.41274  5.23000  1.89287  3.76560  3.60521  3.98259  3.38891  3.76324  4.42946  6.56487  5.09947   2704 D - - -
          2.68618  4.42225  2.77519  2.73123  3.46354  2.40513  3.72494  3.29354  2.67741  2.69355  4.24690  2.90347  2.73739  3.18146  2.89801  2.37887  2.77519  2.98518  4.58477  3.61503
          0.00883  5.13021  5.85255  0.61958  0.77255  0.48576  0.95510
    736   3.29376  5.84263  1.42129  1.04382  4.15709  3.81932  4.19103  4.66406  3.05691  4.14398  4.92317  3.27955  3.80698  3.31876  3.59818  3.01751  3.28774  4.22560  6.28789  4.83012   2705 e - - -
          2.68605  4.42246  2.77520  2.73112  3.46285  2.40527  3.72462  3.29357  2.67750  2.69376  4.24666  2.90338  2.73728  3.18152  2.89810  2.37899  2.77528  2.98523  4.58442  3.61500
          0.08035  2.59913  5.85255  1.63623  0.21656  0.48576  0.95510
    737   2.59223  4.42170  3.09672  2.85168  4.25224  3.03815  3.26914  2.56049  2.70317  2.77685  3.85362  1.76166  3.37229  3.18403  3.13029  2.87726  2.99215  2.79586  5.56315  3.92534   2720 n - - -
          2.68618  4.42225  2.77519  2.73123  3.46354  2.40513  3.72494  3.29354  2.67741  2.69355  4.24690  2.90347  2.73739  3.18146  2.89801  2.37887  2.77519  2.98518  4.58477  3.61503
          0.00883  5.13021  5.85255  0.61958  0.77255  0.48576  0.95510
    738   2.94668  5.45206  3.02900  2.63334  4.79511  1.86385  3.72582  4.27928  2.03651  3.75584  4.49427  1.93400  3.44076  2.63356  2.92719  2.62181  3.07043  3.84183  5.88510  4.47560   2722 g - - -
          2.68618  4.42225  2.77519  2.73123  3.46354  2.40513  3.72494  3.29354  2.67741  2.69355  4.24690  2.90347  2.73739  3.18146  2.89801  2.37887  2.77519  2.98518  4.58477  3.61503
          0.00883  5.13021  5.85255  0.61958  0.77255  0.48576  0.95510
    739   2.98580  4.36578  4.90962  4.29745  1.70846  4.15105  4.47895  2.67186  3.45184  1.49952  2.52171  4.29995  3.99082  4.22809  4.11251  3.46090  3.21782  2.39342  3.90286  2.86007   2723 l - - -
          2.68618  4.42225  2.77519  2.73123  3.46354  2.40513  3.72494  3.29354  2.67741  2.69355  4.24690  2.90347  2.73739  3.18146  2.89801  2.37887  2.77519  2.98518  4.58477  3.61503
          0.00883  5.13021  5.85255  0.61958  0.77255  0.48576  0.95510
    740   2.82505  5.42756  2.92964  2.56538  4.76414  3.25734  3.90427  4.24368  2.36090  3.72992  4.47252  2.89120  3.11357  3.00426  2.88636  1.78421  1.68716  3.81408  5.86712  4.46148   2724 t - - -
          2.68618  4.42225  2.77519  2.73123  3.46354  2.40513  3.72494  3.29354  2.67741  2.69355  4.24690  2.90347  2.73739  3.18146  2.89801  2.37887  2.77519  2.98518  4.58477  3.61503
          0.00883  5.13021  5.85255  0.61958  0.77255  0.48576  0.95510
    741   1.72744  4.77423  3.68635  3.12230  3.92823  3.89184  4.13156  2.84678  2.91549  2.54147  3.87214  3.56644  2.40577  3.01157  3.47977  2.04356  3.06264  2.60076  5.34238  3.77367   2725 a - - -
          2.68618  4.42225  2.77519  2.73123  3.46354  2.40513  3.72494  3.29354  2.67741  2.69355  4.24690  2.90347  2.73739  3.18146  2.89801  2.37887  2.77519  2.98518  4.58477  3.61503
          0.00883  5.13021  5.85255  0.61958  0.77255  0.48576  0.95510
    742   3.28301  5.85908  0.88693  2.19517  5.17970  3.49259  4.17190  4.68848  2.88485  4.15377  4.92504  2.45058  4.32318  3.06035  3.23729  3.00911  3.28084  4.24004  6.28686  4.82517   2726 d - - -
          2.68618  4.42225  2.77519  2.73123  3.46354  2.40513  3.72494  3.29354  2.67741  2.69355  4.24690  2.90347  2.73739  3.18146  2.89801  2.37887  2.77519  2.98518  4.58477  3.61503
          0.00883  5.13021  5.85255  0.61958  0.77255  0.48576  0.95510
    743   2.48679  5.44158  2.25365  1.62628  4.78450  3.23586  3.89618  4.26927  2.47227  3.15353  4.48295  2.92667  4.10185  2.27444  3.12540  2.81693  2.63474  3.83109  5.87539  4.04468   2727 e - - -
          2.68618  4.42225  2.77519  2.73123  3.46354  2.40513  3.72494  3.29354  2.67741  2.69355  4.24690  2.90347  2.73739  3.18146  2.89801  2.37887  2.77519  2.98518  4.58477  3.61503
          0.00883  5.13021  5.85255  0.61958  0.77255  0.48576  0.95510
    744   4.12004  5.34098  6.12135  5.53936  2.91837  5.50741  5.83450  1.15158  5.39683  0.92922  2.81816  5.68321  5.58441  5.28764  5.33769  4.88926  4.33006  2.42196  5.89015  4.91121   2728 l - - -
          2.68618  4.42225  2.77519  2.73123  3.46354  2.40513  3.72494  3.29354  2.67741  2.69355  4.24690  2.90347  2.73739  3.18146  2.89801  2.37887  2.77519  2.98518  4.58477  3.61503
          0.00883  5.13021  5.85255  0.61958  0.77255  0.48576  0.95510
    745   2.76025  5.33608  3.28099  2.26169  4.60197  3.79455  3.99777  4.04901  2.74172  3.42213  4.40301  3.29847  4.19963  0.99348  3.19112  3.02320  3.25521  3.46762  5.79769  3.58692   2729 q - - -
          2.68618  4.42225  2.77519  2.73123  3.46354  2.40513  3.72494  3.29354  2.67741  2.69355  4.24690  2.90347  2.73739  3.18146  2.89801  2.37887  2.77519  2.98518  4.58477  3.61503
          0.00883  5.13021  5.85255  0.61958  0.77255  0.48576  0.95510
    746   2.68116  4.62377  2.87523  2.13756  4.77396  3.49297  3.63011  3.84233  2.32483  2.98140  3.49322  2.45546  4.10023  2.20614  2.32378  2.59887  2.80441  3.82136  5.86791  4.45936   2730 e - - -
          2.68618  4.42225  2.77519  2.73123  3.46354  2.40513  3.72494  3.29354  2.67741  2.69355  4.24690  2.90347  2.73739  3.18146  2.89801  2.37887  2.77519  2.98518  4.58477  3.61503
          0.00883  5.13021  5.85255  0.61958  0.77255  0.48576  0.95510
    747   3.01689  4.62029  5.20475  4.59560  1.92573  3.96019  4.78894  2.13469  4.39614  0.99970  2.76178  4.61487  4.78158  4.49437  4.40401  3.77900  3.49432  2.61152  5.21930  4.07751   2731 l - - -
          2.68618  4.42225  2.77519  2.73123  3.46354  2.40513  3.72494  3.29354  2.67741  2.69355  4.24690  2.90347  2.73739  3.18146  2.89801  2.37887  2.77519  2.98518  4.58477  3.61503
          0.00883  5.13021  5.85255  0.61958  0.77255  0.48576  0.95510
    748   3.06650  4.69476  4.59785  4.08951  4.07656  4.02277  4.77741  2.38154  3.98843  3.07321  4.04038  4.23703  4.57568  4.24302  4.21188  2.49555  0.79416  2.35143  5.60855  4.41273   2732 t - - -
          2.68618  4.42225  2.77519  2.73123  3.46354  2.40513  3.72494  3.29354  2.67741  2.69355  4.24690  2.90347  2.73739  3.18146  2.89801  2.37887  2.77519  2.98518  4.58477  3.61503
          0.00883  5.13021  5.85255  0.61958  0.77255  0.48576  0.95510
    749   4.61049  5.77419  5.59459  5.31153  1.62313  5.31223  2.36814  4.39252  5.15125  3.72778  4.95569  3.01850  5.60092  5.02996  5.13108  3.78006  4.81871  4.27398  2.87260  0.76189   2733 y - - -
          2.68618  4.42225  2.77519  2.73123  3.46354  2.40513  3.72494  3.29354  2.67741  2.69355  4.24690  2.90347  2.73739  3.18146  2.89801  2.37887  2.77519  2.98518  4.58477  3.61503
          0.02263  5.13021  4.10694  0.61958  0.77255  0.48576  0.95510
    750   2.50854  4.74764  2.41131  2.33509  4.78059  2.87234  2.73557  4.26646  2.36605  3.74089  4.47637  2.64089  3.78483  2.31129  2.52307  2.69602  2.89560  3.82623  3.85570  4.45757   2734 q - - -
          2.68618  4.42225  2.77519  2.73123  3.46354  2.40513  3.72494  3.29354  2.67741  2.69355  4.24690  2.90347  2.73739  3.18146  2.89801  2.37887  2.77519  2.98518  4.58477  3.61503
          0.00895  5.11653  5.83887  0.61958  0.77255  0.52847  0.89039
    751   3.14500  4.77579  4.88597  4.30518  3.61176  4.47151  4.78813  2.90776  4.10779  0.68574  2.40185  4.49502  4.79902  3.29035  4.24368  3.78409  3.07425  2.88438  5.34815  4.21447   2735 L - - -
          2.68618  4.42225  2.77519  2.73123  3.46354  2.40513  3.72494  3.29354  2.67741  2.69355  4.24690  2.90347  2.73739  3.18146  2.89801  2.37887  2.77519  2.98518  4.58477  3.61503
          0.00895  5.11653  5.83887  0.61958  0.77255  0.52847  0.89039
    752   2.15632  0.80896  3.66470  3.72197  4.38577  3.78308  3.86194  3.76532  3.70653  3.47310  4.34367  3.95900  4.40864  3.98740  4.02563  2.62398  2.89342  3.42702  5.80782  4.59299   2736 c - - -
          2.68618  4.42225  2.77519  2.73123  3.46354  2.40513  3.72494  3.29354  2.67741  2.69355  4.24690  2.90347  2.73739  3.18146  2.89801  2.37887  2.77519  2.98518  4.58477  3.61503
          0.00895  5.11653  5.83887  0.61958  0.77255  0.52847  0.89039
    753   5.30060  6.13352  6.01526  6.01538  1.54660  5.67635  1.14800  4.86429  5.78081  3.95741  5.35892  5.15887  5.91475  5.35551  5.53123  5.08961  5.47947  4.81991  3.27407  1.06048   2737 y - - -
          2.68618  4.42225  2.77519  2.73123  3.46354  2.40513  3.72494  3.29354  2.67741  2.69355  4.24690  2.90347  2.73739  3.18146  2.89801  2.37887  2.77519  2.98518  4.58477  3.61503
          0.00895  5.11653  5.83887  0.61958  0.77255  0.52847  0.89039
    754   2.84432  4.10686  4.31418  3.73153  3.57502  3.48889  3.94163  2.70989  3.40847  1.44716  2.89339  3.43996  4.41432  3.50000  3.84346  2.75542  2.05596  2.24867  5.07562  3.87857   2738 l - - -
          2.68618  4.42225  2.77519  2.73123  3.46354  2.40513  3.72494  3.29354  2.67741  2.69355  4.24690  2.90347  2.73739  3.18146  2.89801  2.37887  2.77519  2.98518  4.58477  3.61503
          0.00895  5.11653  5.83887  0.61958  0.77255  0.52847  0.89039
    755   3.32250  4.85564  4.42784  3.89613  1.73187  4.31698  3.71237  3.34766  3.81085  3.01748  3.97815  3.33001  4.68274  3.71037  4.05475  2.62043  3.55296  2.92426  4.77267  1.09718   2739 y - - -
          2.68618  4.42225  2.77519  2.73123  3.46354  2.40513  3.72494  3.29354  2.67741  2.69355  4.24690  2.90347  2.73739  3.18146  2.89801  2.37887  2.77519  2.98518  4.58477  3.61503
          0.00895  5.11653  5.83887  0.61958  0.77255  0.52847  0.89039
    756   1.49625  3.87599  3.06228  2.70231  4.16055  3.29457  3.93309  3.99341  2.70073  3.54835  4.32976  2.84246  2.99798  2.27194  3.17917  2.36123  3.16254  3.31347  5.74512  4.37776   2740 a - - -
          2.68618  4.42225  2.77519  2.73123  3.46354  2.40513  3.72494  3.29354  2.67741  2.69355  4.24690  2.90347  2.73739  3.18146  2.89801  2.37887  2.77519  2.98518  4.58477  3.61503
          0.00895  5.11653  5.83887  0.61958  0.77255  0.52847  0.89039
    757   2.83224  5.43710  3.89396  3.31552  5.07032  3.54407  4.28569  4.45189  2.59064  3.96352  4.79279  3.72473  4.49393  3.42874  0.63747  3.12890  2.99996  4.05974  6.07928  4.85615   2741 R - - -
          2.68618  4.42225  2.77519  2.73123  3.46354  2.40513  3.72494  3.29354  2.67741  2.69355  4.24690  2.90347  2.73739  3.18146  2.89801  2.37887  2.77519  2.98518  4.58477  3.61503
          0.00895  5.11653  5.83887  0.61958  0.77255  0.52847  0.89039
    758   1.49696  0.76289  5.28686  5.10457  5.32710  3.66474  5.63436  4.73052  4.96574  4.47831  5.28227  4.52005  4.51678  5.08940  5.00312  2.01877  3.15556  4.03694  6.72645  5.65481   2742 c - - -
          2.68618  4.42225  2.77519  2.73123  3.46354  2.40513  3.72494  3.29354  2.67741  2.69355  4.24690  2.90347  2.73739  3.18146  2.89801  2.37887  2.77519  2.98518  4.58477  3.61503
          0.00895  5.11653  5.83887  0.61958  0.77255  0.52847  0.89039
    759   2.81633  4.55258  3.04256  2.55759  4.66077  3.71828  3.56616  4.12179  2.56458  3.64165  4.40293  2.57265  3.61615  3.02175  2.96969  2.61571  1.21999  3.72292  5.80708  4.41927   2743 t - - -
          2.68618  4.42225  2.77519  2.73123  3.46354  2.40513  3.72494  3.29354  2.67741  2.69355  4.24690  2.90347  2.73739  3.18146  2.89801  2.37887  2.77519  2.98518  4.58477  3.61503
          0.00895  5.11653  5.83887  0.61958  0.77255  0.52847  0.89039
    760   3.11067  5.47300  3.43758  2.84446  4.81662  3.59259  3.63558  4.24851  1.43878  3.10276  4.52728  3.35809  4.25174  3.10265  1.39953  2.75378  3.13741  3.86625  5.87566  3.90276   2744 r - - -
          2.68618  4.42225  2.77519  2.73123  3.46354  2.40513  3.72494  3.29354  2.67741  2.69355  4.24690  2.90347  2.73739  3.18146  2.89801  2.37887  2.77519  2.98518  4.58477  3.61503
          0.00895  5.11653  5.83887  0.61958  0.77255  0.52847  0.89039
    761   1.54652  4.85334  3.91916  3.39399  4.37837  3.43344  4.42965  2.68605  3.36746  3.44644  4.29916  3.74749  3.00144  3.68010  3.75247  1.34296  2.39401  3.42753  5.75650  4.50670   2745 s - - -
          2.68618  4.42225  2.77519  2.73123  3.46354  2.40513  3.72494  3.29354  2.67741  2.69355  4.24690  2.90347  2.73739  3.18146  2.89801  2.37887  2.77519  2.98518  4.58477  3.61503
          0.02374  5.11653  4.04752  0.61958  0.77255  0.52847  0.89039
    762   3.07439  4.65519  5.17450  4.61387  3.89540  4.54945  5.00574  1.75209  4.46231  2.63617  3.82948  4.69149  4.18584  4.65496  4.55818  3.47022  3.28187  0.72805  5.53869  4.34607   2749 v - - -
          2.68618  4.42225  2.77519  2.73123  3.46354  2.40513  3.72494  3.29354  2.67741  2.69355  4.24690  2.90347  2.73739  3.18146  2.89801  2.37887  2.77519  2.98518  4.58477  3.61503
          0.00908  5.10187  5.82421  0.61958  0.77255  0.57171  0.83140
    763   2.80553  5.11538  3.78178  3.44881  5.10485  3.09022  4.63555  4.54733  3.13436  4.14316  4.94814  3.79821  4.42193  3.82497  3.30633  0.52582  3.48651  4.02169  6.32825  5.06341   2750 S - - -
          2.68618  4.42225  2.77519  2.73123  3.46354  2.40513  3.72494  3.29354  2.67741  2.69355  4.24690  2.90347  2.73739  3.18146  2.89801  2.37887  2.77519  2.98518  4.58477  3.61503
          0.00908  5.10187  5.82421  0.61958  0.77255  0.57171  0.83140
    764   2.95871  3.88176  4.84046  4.23066  3.21749  4.11897  4.01108  1.83075  3.24162  1.68425  2.91355  4.25409  4.48346  4.18002  3.22065  3.25205  3.19087  1.85038  4.96684  2.70813   2751 l - - -
          2.68618  4.42225  2.77519  2.73123  3.46354  2.40513  3.72494  3.29354  2.67741  2.69355  4.24690  2.90347  2.73739  3.18146  2.89801  2.37887  2.77519  2.98518  4.58477  3.61503
          0.00908  5.10187  5.82421  0.61958  0.77255  0.57171  0.83140
    765   2.55464  3.43797  4.40731  3.83123  3.60786  4.02500  3.90866  2.70940  3.71721  2.69615  3.61509  4.03836  1.48239  3.94539  3.91152  3.10191  3.06527  1.58751  5.11264  3.91960   2752 p - - -
          2.68618  4.42225  2.77519  2.73123  3.46354  2.40513  3.72494  3.29354  2.67741  2.69355  4.24690  2.90347  2.73739  3.18146  2.89801  2.37887  2.77519  2.98518  4.58477  3.61503
          0.00908  5.10187  5.82421  0.61958  0.77255  0.57171  0.83140
    766   1.06644  4.82422  4.52458  4.11179  4.89323  3.69141  5.01786  4.27420  4.06776  3.99058  4.82403  4.15353  1.27495  4.32958  4.35089  2.86001  2.42910  3.01019  6.27629  5.09386   2753 a - - -
          2.68618  4.42225  2.77519  2.73123  3.46354  2.40513  3.72494  3.29354  2.67741  2.69355  4.24690  2.90347  2.73739  3.18146  2.89801  2.37887  2.77519  2.98518  4.58477  3.61503
          0.00908  5.10187  5.82421  0.61958  0.77255  0.57171  0.83140
    767   2.19745  4.90156  4.19753  3.85869  4.89881  3.72116  4.89375  4.29259  3.86660  3.98478  4.82395  4.03493  0.61805  3.67933  4.17903  2.78194  3.44192  3.09038  6.25920  5.04943   2754 P - - -
          2.68618  4.42225  2.77519  2.73123  3.46354  2.40513  3.72494  3.29354  2.67741  2.69355  4.24690  2.90347  2.73739  3.18146  2.89801  2.37887  2.77519  2.98518  4.58477  3.61503
          0.00908  5.10187  5.82421  0.61958  0.77255  0.57171  0.83140
    768   1.55744  4.01414  4.79617  4.20884  3.61499  4.21930  4.58571  2.06694  4.05378  2.54731  3.61164  3.79626  4.59231  4.23887  4.15896  3.53051  2.59700  1.36163  5.16427  3.97851   2755 v - - -
          2.68618  4.42225  2.77519  2.73123  3.46354  2.40513  3.72494  3.29354  2.67741  2.69355  4.24690  2.90347  2.73739  3.18146  2.89801  2.37887  2.77519  2.98518  4.58477  3.61503
          0.00908  5.10187  5.82421  0.61958  0.77255  0.57171  0.83140
    769   2.64890  4.78400  4.47207  3.92197  2.66811  4.28990  3.20007  2.99898  3.79739  2.94521  3.90295  4.13922  4.65328  4.03716  3.29605  3.57398  3.50214  3.07043  4.78821  0.84922   2756 y - - -
          2.68618  4.42225  2.77519  2.73123  3.46354  2.40513  3.72494  3.29354  2.67741  2.69355  4.24690  2.90347  2.73739  3.18146  2.89801  2.37887  2.77519  2.98518  4.58477  3.61503
          0.00908  5.10187  5.82421  0.61958  0.77255  0.57171  0.83140
    770   4.85338  5.90453  5.75518  5.59331  2.32157  5.44368  4.22612  4.51738  5.38085  2.99110  5.07273  3.88070  5.72145  5.16898  5.27176  4.83543  5.05981  4.43882  4.31865  0.32940   2757 Y - - -
          2.68618  4.42225  2.77519  2.73123  3.46354  2.40513  3.72494  3.29354  2.67741  2.69355  4.24690  2.90347  2.73739  3.18146  2.89801  2.37887  2.77519  2.98518  4.58477  3.61503
          0.00908  5.10187  5.82421  0.61958  0.77255  0.49944  0.93362
    771   0.33723  4.90321  4.60687  4.40685  5.38696  3.20244  5.34647  4.84396  4.39765  4.52210  5.31367  4.30184  4.50926  4.66984  3.78721  2.75648  3.52162  4.13081  6.71813  5.58562   2758 A - - -
          2.68618  4.42225  2.77519  2.73123  3.46354  2.40513  3.72494  3.29354  2.67741  2.69355  4.24690  2.90347  2.73739  3.18146  2.89801  2.37887  2.77519  2.98518  4.58477  3.61503
          0.00895  5.11653  5.83887  0.61958  0.77255  0.52847  0.89039
    772   2.91830  5.55658  1.87340  2.66924  4.88412  3.75537  1.30354  4.36519  2.66165  3.85321  4.61057  3.02276  4.19070  2.96623  3.08051  2.74869  3.08936  3.93957  5.99459  4.58043   2759 h - - -
          2.68618  4.42225  2.77519  2.73123  3.46354  2.40513  3.72494  3.29354  2.67741  2.69355  4.24690  2.90347  2.73739  3.18146  2.89801  2.37887  2.77519  2.98518  4.58477  3.61503
          0.00895  5.11653  5.83887  0.61958  0.77255  0.52847  0.89039
    773   2.96877  4.51459  4.21427  3.63062  3.62685  4.02884  3.10674  2.38080  3.11126  1.10467  3.62604  3.59052  4.40075  3.78499  2.76831  3.30238  3.03179  2.67983  4.31282  3.91327   2760 l - - -
          2.68618  4.42225  2.77519  2.73123  3.46354  2.40513  3.72494  3.29354  2.67741  2.69355  4.24690  2.90347  2.73739  3.18146  2.89801  2.37887  2.77519  2.98518  4.58477  3.61503
          0.00895  5.11653  5.83887  0.61958  0.77255  0.52847  0.89039
    774   1.44695  4.38928  4.67457  4.07595  3.31007  3.82056  4.42931  2.60322  3.91445  1.70347  3.30566  4.18186  4.47522  4.09385  3.66175  3.14975  3.04414  1.86463  5.00941  3.82649   2761 a - - -
          2.68618  4.42225  2.77519  2.73123  3.46354  2.40513  3.72494  3.29354  2.67741  2.69355  4.24690  2.90347  2.73739  3.18146  2.89801  2.37887  2.77519  2.98518  4.58477  3.61503
          0.00895  5.11653  5.83887  0.61958  0.77255  0.52847  0.89039
    775   0.83769  1.90974  4.42582  3.95021  4.38911  3.18235  4.77458  3.76303  3.87952  3.14339  4.35737  4.08319  4.43081  3.63694  4.15255  2.59561  3.35452  3.41809  5.82743  4.63238   2762 a - - -
          2.68618  4.42225  2.77519  2.73123  3.46354  2.40513  3.72494  3.29354  2.67741  2.69355  4.24690  2.90347  2.73739  3.18146  2.89801  2.37887  2.77519  2.98518  4.58477  3.61503
          0.00895  5.11653  5.83887  0.61958  0.77255  0.52847  0.89039
    776   2.08708  5.33462  2.72388  1.99524  2.74391  3.30932  3.67445  3.76620  2.47875  3.21798  4.38627  2.91686  4.11077  2.82182  3.14818  2.80151  2.77069  3.70308  5.79260  2.81549   2763 e - - -
          2.68618  4.42225  2.77519  2.73123  3.46354  2.40513  3.72494  3.29354  2.67741  2.69355  4.24690  2.90347  2.73739  3.18146  2.89801  2.37887  2.77519  2.98518  4.58477  3.61503
          0.00895  5.11653  5.83887  0.61958  0.77255  0.52847  0.89039
    777   3.16899  5.39127  3.57849  2.96687  4.69320  3.94501  3.22070  4.09819  2.47716  3.19441  3.53483  3.45722  4.31807  2.71844  0.92391  3.03827  3.37861  3.76428  5.80854  3.97071   2764 r - - -
          2.68618  4.42225  2.77519  2.73123  3.46354  2.40513  3.72494  3.29354  2.67741  2.69355  4.24690  2.90347  2.73739  3.18146  2.89801  2.37887  2.77519  2.98518  4.58477  3.61503
          0.00895  5.11653  5.83887  0.61958  0.77255  0.52847  0.89039
    778   1.40081  4.22661  3.72250  3.15785  3.55272  2.09269  4.14385  3.25770  2.98100  2.95878  3.84112  3.22723  4.27982  3.23651  3.50242  2.88713  2.80647  2.61835  4.36462  4.06613   2765 a - - -
          2.68618  4.42225  2.77519  2.73123  3.46354  2.40513  3.72494  3.29354  2.67741  2.69355  4.24690  2.90347  2.73739  3.18146  2.89801  2.37887  2.77519  2.98518  4.58477  3.61503
          0.00895  5.11653  5.83887  0.61958  0.77255  0.52847  0.89039
    779   2.50916  5.42839  3.22377  2.57723  4.76694  3.25177  3.25995  4.23872  2.17673  3.28148  4.47304  3.07837  4.12284  2.51703  1.38193  2.92597  3.04487  3.63149  5.85948  4.46647   2766 r - - -
          2.68618  4.42225  2.77519  2.73123  3.46354  2.40513  3.72494  3.29354  2.67741  2.69355  4.24690  2.90347  2.73739  3.18146  2.89801  2.37887  2.77519  2.98518  4.58477  3.61503
          0.00895  5.11653  5.83887  0.61958  0.77255  0.52847  0.89039
    780   2.45259  3.01770  3.42349  2.88545  2.73435  3.70160  3.15977  2.68267  3.19584  2.13027  2.90838  3.55689  4.35396  3.26044  3.45101  2.75627  2.85912  2.72594  4.33212  2.97768   2767 l - - -
          2.68618  4.42225  2.77519  2.73123  3.46354  2.40513  3.72494  3.29354  2.67741  2.69355  4.24690  2.90347  2.73739  3.18146  2.89801  2.37887  2.77519  2.98518  4.58477  3.61503
          0.00895  5.11653  5.83887  0.61958  0.77255  0.52847  0.89039
    781   2.96595  3.58121  4.52541  3.93395  2.81126  4.08315  2.77805  2.73538  3.48185  2.04025  3.53348  3.78833  4.45127  4.00133  3.62443  3.17499  3.19798  2.57642  5.02479  1.37921   2768 y - - -
          2.68618  4.42225  2.77519  2.73123  3.46354  2.40513  3.72494  3.29354  2.67741  2.69355  4.24690  2.90347  2.73739  3.18146  2.89801  2.37887  2.77519  2.98518  4.58477  3.61503
          0.00895  5.11653  5.83887  0.61958  0.77255  0.52847  0.89039
    782   2.58040  4.78300  2.88939  2.81498  2.83029  3.36611  4.11560  2.99323  2.92891  1.96768  3.25648  3.03089  3.97197  3.06843  3.08941  2.98712  3.03594  2.31463  5.34828  3.04712   2769 l - - -
          2.68618  4.42225  2.77519  2.73123  3.46354  2.40513  3.72494  3.29354  2.67741  2.69355  4.24690  2.90347  2.73739  3.18146  2.89801  2.37887  2.77519  2.98518  4.58477  3.61503
          0.00895  5.11653  5.83887  0.61958  0.77255  0.52847  0.89039
    783   2.64764  5.43410  2.56808  2.33478  4.77836  2.78815  3.61527  4.26376  2.33331  3.50620  3.89941  2.74593  2.94986  2.67005  2.41046  2.44985  2.64777  3.63207  5.86726  3.46819   2770 k - - -
          2.68618  4.42225  2.77519  2.73123  3.46354  2.40513  3.72494  3.29354  2.67741  2.69355  4.24690  2.90347  2.73739  3.18146  2.89801  2.37887  2.77519  2.98518  4.58477  3.61503
          0.00895  5.11653  5.83887  0.61958  0.77255  0.45995  0.99781
    784   2.41863  4.41813  2.79062  1.99856  4.75132  2.58507  3.45300  3.96893  2.40546  3.71663  3.99527  2.94337  3.81120  2.77250  2.60404  2.43816  2.77973  3.39267  4.79806  3.44397   2771 e - - -
          2.68646  4.42245  2.77533  2.73075  3.46312  2.40518  3.72489  3.29295  2.67741  2.69380  4.24688  2.90310  2.73743  3.18097  2.89782  2.37939  2.77550  2.98566  4.58284  3.61469
          0.86453  1.21768  1.26289  1.83614  0.17368  0.48576  0.95510
    785   2.68601  5.18333  2.56967  2.27751  3.42554  3.19729  3.78045  3.93509  2.45247  3.09292  4.23673  3.07633  2.92782  2.76151  2.54727  2.40863  2.76505  2.98981  5.64539  3.28083   2814 e - - -
          2.68618  4.42225  2.77519  2.73123  3.46354  2.40513  3.72494  3.29354  2.67741  2.69355  4.24690  2.90347  2.73739  3.18146  2.89801  2.37887  2.77519  2.98518  4.58477  3.61503
          0.11186  4.78813  2.32785  0.61958  0.77255  0.75056  0.63885
    786   2.34731  4.33876  2.60470  2.28217  3.09646  2.91263  3.52066  3.90260  2.21929  3.07159  3.54812  2.81311  3.99473  2.91566  2.78699  2.68066  2.81886  3.35330  5.63478  3.85032   2815 k - - -
          2.68618  4.42225  2.77519  2.73123  3.46354  2.40513  3.72494  3.29354  2.67741  2.69355  4.24690  2.90347  2.73739  3.18146  2.89801  2.37887  2.77519  2.98518  4.58477  3.61503
          0.03793  4.81509  3.53642  0.61958  0.77255  1.01763  0.44855
    787   2.71802  5.24099  2.69009  2.43287  4.13478  3.16831  3.77650  4.02383  2.29897  2.86753  3.24866  2.18789  3.66644  2.88284  2.50114  2.42528  2.73561  3.61620  5.69115  3.96914   2816 n - - -
          2.68618  4.42225  2.77519  2.73123  3.46354  2.40513  3.72494  3.29354  2.67741  2.69355  4.24690  2.90347  2.73739  3.18146  2.89801  2.37887  2.77519  2.98518  4.58477  3.61503
          0.01219  4.80877  5.53112  0.61958  0.77255  0.82175  0.57921
    788   2.44938  4.99929  2.98377  2.00107  3.33307  2.39789  3.65219  3.39949  2.58666  2.66717  3.06121  3.04652  4.06426  3.04002  2.99636  2.69465  3.06648  3.14144  4.76579  4.18247   2817 e - - -
          2.68618  4.42225  2.77519  2.73123  3.46354  2.40513  3.72494  3.29354  2.67741  2.69355  4.24690  2.90347  2.73739  3.18146  2.89801  2.37887  2.77519  2.98518  4.58477  3.61503
          0.01125  4.88856  5.61090  0.61958  0.77255  0.67270  0.71402
    789   2.40329  5.28491  2.46231  2.53624  4.17965  3.42817  3.84603  3.78037  2.44363  2.99330  3.66286  3.02837  3.48192  2.80063  2.72152  1.71285  2.99007  3.40697  5.74009  4.35229   2818 s - - -
          2.68618  4.42225  2.77519  2.73123  3.46354  2.40513  3.72494  3.29354  2.67741  2.69355  4.24690  2.90347  2.73739  3.18146  2.89801  2.37887  2.77519  2.98518  4.58477  3.61503
          0.01033  4.97389  5.69624  0.61958  0.77255  0.47209  0.97735
    790   3.53152  6.16577  0.61031  2.19761  5.45306  3.84713  4.34461  4.98320  3.03506  3.79625  5.26877  3.29281  3.81044  3.21123  3.90763  3.41060  3.80807  4.53370  6.59021  5.07549   2819 D - - -
          2.68629  4.42211  2.77548  2.73097  3.46356  2.40533  3.72477  3.29375  2.67781  2.69315  4.24730  2.90387  2.73761  3.18186  2.89746  2.37836  2.77518  2.98522  4.58384  3.61485
          0.47789  1.61184  1.71265  1.45329  0.26631  0.62554  0.76566
    791   2.39268  5.13388  3.16737  2.42564  3.94836  3.19695  3.83348  3.20094  2.60740  3.40646  4.19522  2.66313  3.23046  2.39297  2.95579  2.24125  2.26168  3.24455  4.47881  4.25414   2844 s - - -
          2.68618  4.42225  2.77519  2.73123  3.46354  2.40513  3.72494  3.29354  2.67741  2.69355  4.24690  2.90347  2.73739  3.18146  2.89801  2.37887  2.77519  2.98518  4.58477  3.61503
          0.09151  4.87282  2.52824  0.61958  0.77255  1.00767  0.45424
    792   2.16056  4.82778  3.12834  2.57937  4.02248  2.27177  3.89104  3.20098  2.74780  2.73747  3.61150  3.25707  4.06068  2.96730  3.00970  2.22187  2.90524  2.78074  3.89415  4.06619   2845 a - - -
          2.68618  4.42225  2.77519  2.73123  3.46354  2.40513  3.72494  3.29354  2.67741  2.69355  4.24690  2.90347  2.73739  3.18146  2.89801  2.37887  2.77519  2.98518  4.58477  3.61503
          0.01238  4.79369  5.51603  0.61958  0.77255  1.11392  0.39790
    793   2.56644  5.21983  2.62880  2.29950  4.57167  3.16828  3.83592  4.03230  2.60602  3.55901  4.32626  3.09851  4.00950  2.95213  3.09406  1.43754  2.40658  3.39990  5.72952  4.34261   2846 s - - -
          2.68618  4.42225  2.77519  2.73123  3.46354  2.40513  3.72494  3.29354  2.67741  2.69355  4.24690  2.90347  2.73739  3.18146  2.89801  2.37887  2.77519  2.98518  4.58477  3.61503
          0.02608  4.79369  4.04755  0.61958  0.77255  1.11392  0.39790
    794   2.57148  4.72145  3.41302  2.77088  3.89447  3.46155  3.60554  3.13287  2.82817  2.82282  3.81257  2.82912  4.08527  2.86716  3.08855  2.80936  2.12527  1.80610  5.27329  3.55436   2847 v - - -
          2.68618  4.42225  2.77519  2.73123  3.46354  2.40513  3.72494  3.29354  2.67741  2.69355  4.24690  2.90347  2.73739  3.18146  2.89801  2.37887  2.77519  2.98518  4.58477  3.61503
          0.01255  4.78015  5.50250  0.61958  0.77255  1.13024  0.39002
    795   2.00139  4.30518  2.99935  2.60045  4.30720  2.80254  3.81083  3.17311  2.42778  2.98935  4.11758  2.80361  4.00133  2.81364  2.64422  2.33849  2.77212  3.07072  5.54258  4.19351   2848 a - - -
          2.68618  4.42225  2.77519  2.73123  3.46354  2.40513  3.72494  3.29354  2.67741  2.69355  4.24690  2.90347  2.73739  3.18146  2.89801  2.37887  2.77519  2.98518  4.58477  3.61503
          0.01255  4.78015  5.50250  0.61958  0.77255  0.34489  1.23203
    796   2.56081  5.22865  3.23734  2.61631  4.50427  3.00818  3.90776  3.71959  2.67762  3.09917  4.28883  3.21347  3.19610  2.66173  2.80168  1.46742  2.60346  3.58150  5.70587  3.67380   2849 s - - -
          2.68307  4.41664  2.77707  2.73082  3.46485  2.40265  3.72909  3.29546  2.67993  2.69390  4.24643  2.90622  2.73517  3.18192  2.89457  2.37823  2.77650  2.98651  4.58704  3.61737
          1.70915  0.20346  5.78342  2.85584  0.05923  0.53014  0.88801
    797   2.61848  4.64071  3.83702  2.94678  3.77510  3.44473  3.80096  2.40920  2.82937  2.30795  3.48390  3.66774  3.32657  3.51954  2.92993  2.78368  3.16667  1.53788  5.22453  3.99299   3005 v - - -
          2.68618  4.42225  2.77519  2.73123  3.46354  2.40513  3.72494  3.29354  2.67741  2.69355  4.24690  2.90347  2.73739  3.18146  2.89801  2.37887  2.77519  2.98518  4.58477  3.61503
          0.16307  5.08542  1.93599  0.61958  0.77255  0.57837  0.82283
    798   2.85796  5.17135  3.04206  2.63475  4.44530  3.42277  1.42856  3.88284  2.50814  3.29616  3.88823  2.89906  3.40353  2.98902  3.10731  2.47204  3.08969  3.13744  5.65129  4.28956   3006 h - - -
          2.68618  4.42225  2.77519  2.73123  3.46354  2.40513  3.72494  3.29354  2.67741  2.69355  4.24690  2.90347  2.73739  3.18146  2.89801  2.37887  2.77519  2.98518  4.58477  3.61503
          0.01076  4.93311  5.65546  0.61958  0.77255  0.91163  0.51394
    799   2.30907  5.34552  2.51783  2.08233  4.68480  3.62452  3.81222  3.85772  2.23160  3.35712  4.03635  3.09423  2.26003  2.53100  2.79752  2.65416  2.96654  3.73305  5.78164  4.37427   3007 e - - -
          2.68619  4.42226  2.77521  2.73113  3.46355  2.40509  3.72496  3.29355  2.67742  2.69356  4.24691  2.90348  2.73741  3.18147  2.89802  2.37888  2.77521  2.98519  4.58478  3.61504
          0.06261  3.25090  3.81915  0.39263  1.12479  0.66006  0.72736
    800   2.51178  5.37161  2.13689  2.34443  4.71381  3.43632  3.82982  4.19777  2.07296  3.47911  3.59388  2.18945  3.45932  2.92711  2.72231  2.46254  3.09891  3.50910  5.80599  4.39676   3009 k - - -
          2.68639  4.42091  2.77539  2.73140  3.46315  2.40530  3.72466  3.29384  2.67752  2.69385  4.24678  2.90353  2.73679  3.18144  2.89783  2.37874  2.77529  2.98514  4.58442  3.61509
          0.25935  1.62502  3.45645  1.28405  0.32423  0.36932  1.17507
    801   3.13086  4.49572  5.06325  4.45225  2.76526  4.31281  4.64126  2.18902  4.24974  0.97171  3.10144  4.46508  4.65033  3.87025  4.26273  3.62764  3.19621  2.01176  5.09984  3.57115   3026 l - - -
          2.68623  4.42203  2.77536  2.73159  3.46367  2.40539  3.72503  3.29335  2.67736  2.69390  4.24554  2.90382  2.73625  3.18112  2.89824  2.37846  2.77533  2.98554  4.58512  3.61517
          0.24418  1.67106  3.55403  1.38418  0.28839  0.53117  0.88652
    802   2.31605  5.39133  3.05523  2.32858  4.72685  3.68107  3.59823  3.63510  2.10730  3.45691  4.43452  3.02898  3.45817  2.67506  1.91909  2.53854  2.76841  3.05077  5.82973  4.42470   3056 r - - -
          2.68618  4.42225  2.77519  2.73123  3.46354  2.40513  3.72494  3.29354  2.67741  2.69355  4.24690  2.90347  2.73739  3.18146  2.89801  2.37887  2.77519  2.98518  4.58477  3.61503
          0.00942  5.06561  5.78795  0.61958  0.77255  0.51581  0.90886
    803   2.63200  5.42702  2.15400  2.38507  4.77037  3.31636  3.87811  4.25578  2.12868  3.73152  4.01459  1.65170  4.08319  2.86636  3.00638  2.59395  3.02167  3.81682  5.86034  4.44930   3057 n - - -
          2.68614  4.42263  2.77546  2.73149  3.46325  2.40474  3.72505  3.29374  2.67753  2.69372  4.24640  2.90385  2.73754  3.18168  2.89828  2.37819  2.77535  2.98495  4.58515  3.61467
          0.34727  1.56265  2.47926  1.34631  0.30137  0.51204  0.91447
    804   2.70236  5.29312  3.14600  2.44466  4.60625  3.65053  3.59668  4.06956  2.26546  3.58431  4.34265  3.01599  3.48621  2.83167  2.54123  2.13541  1.85930  2.72069  5.74516  4.35544   3085 t - - -
          2.68634  4.42147  2.77536  2.73140  3.46370  2.40498  3.72484  3.29370  2.67732  2.69352  4.24706  2.90363  2.73722  3.18144  2.89789  2.37886  2.77536  2.98497  4.58493  3.61487
          0.22254  1.62902  5.68577  0.75731  0.63285  0.35240  1.21401
    805   2.95399  4.44570  4.36010  3.77666  3.54350  3.65903  3.82302  2.88899  3.64016  1.70569  1.27810  4.00402  3.93675  3.34196  3.83422  3.32961  3.18631  2.49495  5.05312  3.85955   3090 m - - -
          2.68618  4.42225  2.77519  2.73123  3.46354  2.40513  3.72494  3.29354  2.67741  2.69355  4.24690  2.90347  2.73739  3.18146  2.89801  2.37887  2.77519  2.98518  4.58477  3.61503
          0.00941  5.06662  5.78896  0.61958  0.77255  0.48576  0.95510
    806   3.43804  4.80765  5.00850  4.48813  1.36289  4.49537  3.40113  3.27815  4.32000  2.56909  3.93685  4.45414  4.84310  4.42077  3.79085  3.09211  3.66624  2.88856  3.51019  1.26014   3091 y - - -
          2.68618  4.42225  2.77519  2.73123  3.46354  2.40513  3.72494  3.29354  2.67741  2.69355  4.24690  2.90347  2.73739  3.18146  2.89801  2.37887  2.77519  2.98518  4.58477  3.61503
          0.00941  5.06662  5.78896  0.61958  0.77255  0.48576  0.95510
    807   3.79029  5.08933  5.32074  4.87925  1.04454  4.78080  3.61980  3.58290  4.68926  2.93415  3.59740  4.67147  5.10976  3.86798  4.68265  4.11221  4.01433  3.10709  3.41985  1.21489   3092 f - - -
          2.68618  4.42225  2.77519  2.73123  3.46354  2.40513  3.72494  3.29354  2.67741  2.69355  4.24690  2.90347  2.73739  3.18146  2.89801  2.37887  2.77519  2.98518  4.58477  3.61503
          0.00941  5.06662  5.78896  0.61958  0.77255  0.48576  0.95510
    808   2.81169  4.36601  3.96414  3.51143  3.16204  3.79907  4.29036  2.05073  3.30736  1.53342  3.13692  3.80256  4.23806  3.68259  3.55049  3.19706  3.11206  1.78102  5.01604  3.71506   3093 l - - -
          2.68618  4.42225  2.77519  2.73123  3.46354  2.40513  3.72494  3.29354  2.67741  2.69355  4.24690  2.90347  2.73739  3.18146  2.89801  2.37887  2.77519  2.98518  4.58477  3.61503
          0.03996  3.63553  4.35787  0.61958  0.77255  0.48576  0.95510
    809   2.51175  4.53104  2.90196  2.52840  3.97311  3.20271  3.64137  3.37230  2.29897  3.01795  3.89397  2.60477  3.73409  2.84012  2.29986  2.59908  2.52042  3.04061  5.23024  3.94519   3094 k - - -
          2.68618  4.42225  2.77519  2.73123  3.46354  2.40513  3.72494  3.29354  2.67741  2.69355  4.24690  2.90347  2.73739  3.18146  2.89801  2.37887  2.77519  2.98518  4.58477  3.61503
          0.02708  3.62264        *  0.61958  0.77255  0.00000        *
//
