# Supplementary material for: RNA-guided RNA silencing by an Asgard archaeal Argonaute
Source: Nat Commun. 2024 Jun 29;15:5499. doi: 10.1038/s41467-024-49452-1 (PMC11217426; doi:10.1038/s41467-024-49452-1)
Supplement: Supplementary file 4 — supplementary datasets 1-18 [file 41467_2024_49452_MOESM4_ESM.zip › Supplementary Datasets 1 - 18/Supplementary Dataset 4.HMM]

HMMER3/f [3.3.2 | Nov 2020]
NAME  eukPIWI
LENG  752
ALPH  amino
RF    no
MM    no
CONS  yes
CS    no
MAP   yes
DATE  Fri Apr  8 08:49:15 2022
NSEQ  44
EFFN  2.994385
CKSUM 68049827
STATS LOCAL MSV      -12.3672  0.69639
STATS LOCAL VITERBI  -13.3449  0.69639
STATS LOCAL FORWARD   -6.5993  0.69639
HMM          A        C        D        E        F        G        H        I        K        L        M        N        P        Q        R        S        T        V        W        Y   
            m->m     m->i     m->d     i->m     i->i     d->m     d->d
  COMPO   2.61392  4.28722  3.00673  2.68069  3.28541  3.05303  3.69975  2.81159  2.57388  2.54269  3.58573  2.99196  3.31895  2.90967  2.92130  2.67160  2.77105  2.63578  4.67303  3.33909
          2.68618  4.42225  2.77519  2.73123  3.46354  2.40513  3.72494  3.29354  2.67741  2.69355  4.24690  2.90347  2.73739  3.18146  2.89801  2.37887  2.77519  2.98518  4.58477  3.61503
          0.01275  4.76425  5.48660  0.61958  0.77255  0.00000        *
      1   2.50039  5.21575  2.96128  2.35045  4.12514  3.00760  3.49422  3.42127  2.12211  3.06142  4.26495  3.05243  3.10040  2.36717  2.75520  2.46129  2.83612  3.09577  5.66805  4.27725      1 k - - -
          2.68618  4.42225  2.77519  2.73123  3.46354  2.40513  3.72494  3.29354  2.67741  2.69355  4.24690  2.90347  2.73739  3.18146  2.89801  2.37887  2.77519  2.98518  4.58477  3.61503
          0.04149  4.76425  3.43845  0.61958  0.77255  0.48576  0.95510
      2   2.29157  5.24689  3.03860  1.89213  4.57616  3.35710  3.30024  4.05105  2.03283  3.54537  3.95905  2.75087  3.39612  2.84483  2.84055  2.51535  2.84956  3.43569  5.68910  3.55925      2 e - - -
          2.68618  4.42225  2.77519  2.73123  3.46354  2.40513  3.72494  3.29354  2.67741  2.69355  4.24690  2.90347  2.73739  3.18146  2.89801  2.37887  2.77519  2.98518  4.58477  3.61503
          0.12696  4.73588  2.20314  0.61958  0.77255  0.54621  0.86546
      3   2.53212  4.14938  3.18061  2.23234  3.73899  3.38331  3.79216  2.79404  2.30613  2.83275  3.94631  2.93183  3.25074  2.81883  3.06736  2.29792  2.78604  2.90919  5.38590  4.06610      3 e - - -
          2.68618  4.42225  2.77519  2.73123  3.46354  2.40513  3.72494  3.29354  2.67741  2.69355  4.24690  2.90347  2.73739  3.18146  2.89801  2.37887  2.77519  2.98518  4.58477  3.61503
          0.25824  4.62361  1.52430  0.61958  0.77255  0.74215  0.64644
      4   2.55074  4.69103  3.03526  2.48947  3.88740  3.27440  3.75013  2.86965  2.60552  2.75854  3.42586  2.92681  2.98274  2.94456  3.04441  2.61629  2.20425  2.80471  5.22611  3.92893      4 t - - -
          2.68618  4.42225  2.77519  2.73123  3.46354  2.40513  3.72494  3.29354  2.67741  2.69355  4.24690  2.90347  2.73739  3.18146  2.89801  2.37887  2.77519  2.98518  4.58477  3.61503
          0.07983  4.38408  2.74497  0.61958  0.77255  0.53250  0.88464
      5   2.40840  4.82661  2.92323  2.42148  3.03523  2.98737  3.77912  3.13992  2.60662  3.07458  3.90498  3.12463  3.53779  2.95101  2.79029  2.19511  2.78111  2.62830  5.34705  4.03240      5 s - - -
          2.68589  4.42278  2.77538  2.73097  3.46354  2.40500  3.72521  3.29367  2.67753  2.69387  4.24742  2.90373  2.73693  3.18177  2.89797  2.37846  2.77494  2.98557  4.58530  3.61556
          0.42344  1.19074  3.18896  1.78131  0.18442  0.42435  1.06188
      6   2.65183  5.20545  3.03857  2.31696  4.56176  3.55112  3.73729  4.04866  2.18721  3.27778  4.28185  2.73784  2.94105  2.34362  2.48070  2.45209  2.32200  3.36788  5.61850  4.27662     46 k - - -
          2.68618  4.42225  2.77519  2.73123  3.46354  2.40513  3.72494  3.29354  2.67741  2.69355  4.24690  2.90347  2.73739  3.18146  2.89801  2.37887  2.77519  2.98518  4.58477  3.61503
          0.01288  4.75453  5.47688  0.61958  0.77255  0.64085  0.74833
      7   2.35825  4.83071  2.92092  2.60766  4.02806  3.45474  3.87780  2.82768  2.73008  2.74883  2.98628  3.03591  3.36399  3.06967  2.59183  2.41485  2.82424  2.57665  5.36346  3.59336     47 a - - -
          2.68618  4.42225  2.77519  2.73123  3.46354  2.40513  3.72494  3.29354  2.67741  2.69355  4.24690  2.90347  2.73739  3.18146  2.89801  2.37887  2.77519  2.98518  4.58477  3.61503
          0.01267  4.77099  5.49334  0.61958  0.77255  0.53926  0.87510
      8   2.52264  3.58340  3.04910  3.33246  4.66979  0.91029  4.45067  4.09758  3.36424  3.74046  4.54825  3.62892  4.15161  3.66372  3.75765  2.29314  2.67256  3.60486  5.97962  4.72398     48 g - - -
          2.68622  4.42199  2.77517  2.73147  3.46387  2.40527  3.72528  3.29349  2.67736  2.69325  4.24723  2.90355  2.73727  3.18147  2.89816  2.37864  2.77505  2.98507  4.58445  3.61536
          0.31293  1.32914  5.52225  1.26887  0.33010  0.48626  0.95431
      9   2.72143  5.29273  2.94678  2.43842  4.62710  3.35999  3.77454  4.10485  2.03726  3.59297  3.91000  2.93259  3.98027  1.80292  2.34910  2.68805  2.61950  3.48134  5.73143  3.89172     86 q - - -
          2.68599  4.42243  2.77537  2.73109  3.46372  2.40507  3.72512  3.29372  2.67738  2.69351  4.24707  2.90351  2.73737  3.18129  2.89794  2.37882  2.77526  2.98536  4.58433  3.61521
          0.07491  2.68412  5.54892  1.74200  0.19258  0.46224  0.99391
     10   2.50399  5.27795  2.93983  2.13835  4.60357  3.59639  3.78543  3.63628  2.05518  3.13770  4.32393  3.07181  2.18527  2.59217  2.88678  2.78740  2.55172  3.65813  5.72220  4.32384     97 k - - -
          2.68618  4.42225  2.77519  2.73123  3.46354  2.40513  3.72494  3.29354  2.67741  2.69355  4.24690  2.90347  2.73739  3.18146  2.89801  2.37887  2.77519  2.98518  4.58477  3.61503
          0.01178  4.84313  5.56548  0.61958  0.77255  0.48576  0.95510
     11   2.83372  4.27593  4.43319  3.83938  2.80764  3.95768  4.26974  1.90686  3.29079  2.15340  3.39190  3.99108  4.32517  3.28536  3.31530  3.07599  2.84194  1.50072  4.89201  3.70558     98 v - - -
          2.68618  4.42225  2.77519  2.73123  3.46354  2.40513  3.72494  3.29354  2.67741  2.69355  4.24690  2.90347  2.73739  3.18146  2.89801  2.37887  2.77519  2.98518  4.58477  3.61503
          0.01178  4.84313  5.56548  0.61958  0.77255  0.48576  0.95510
     12   2.69291  5.31088  2.40243  2.30768  4.65040  3.31947  3.77690  3.50363  2.19590  3.61379  3.86821  2.79973  2.96136  2.55305  2.58008  2.39600  2.71195  3.22740  5.74689  4.33931     99 k - - -
          2.68618  4.42225  2.77519  2.73123  3.46354  2.40513  3.72494  3.29354  2.67741  2.69355  4.24690  2.90347  2.73739  3.18146  2.89801  2.37887  2.77519  2.98518  4.58477  3.61503
          0.01178  4.84313  5.56548  0.61958  0.77255  0.48576  0.95510
     13   2.57652  3.83704  4.68647  4.10216  3.11354  3.99168  4.31262  2.09434  3.91035  1.30041  3.34293  4.12420  4.34351  4.05296  3.94607  3.31366  2.88515  1.84760  4.80459  3.66934    100 l - - -
          2.68618  4.42225  2.77519  2.73123  3.46354  2.40513  3.72494  3.29354  2.67741  2.69355  4.24690  2.90347  2.73739  3.18146  2.89801  2.37887  2.77519  2.98518  4.58477  3.61503
          0.01153  4.86448  5.58682  0.61958  0.77255  0.48576  0.95510
     14   2.73591  4.43888  3.93705  2.91994  3.24975  3.86909  3.79793  2.34706  2.92659  1.94714  3.22947  3.34385  4.24428  3.03365  3.58580  2.54073  3.06776  2.05505  5.03571  2.97744    101 l - - -
          2.68618  4.42225  2.77519  2.73123  3.46354  2.40513  3.72494  3.29354  2.67741  2.69355  4.24690  2.90347  2.73739  3.18146  2.89801  2.37887  2.77519  2.98518  4.58477  3.61503
          0.01153  4.86448  5.58682  0.61958  0.77255  0.48576  0.95510
     15   2.09446  3.29300  4.14945  3.57222  3.49770  3.89937  4.22073  2.83767  3.47709  2.58497  3.17452  3.83562  4.28565  3.72261  3.71012  1.98830  2.06298  1.98664  4.99392  3.44082    102 v - - -
          2.68618  4.42225  2.77519  2.73123  3.46354  2.40513  3.72494  3.29354  2.67741  2.69355  4.24690  2.90347  2.73739  3.18146  2.89801  2.37887  2.77519  2.98518  4.58477  3.61503
          0.01153  4.86448  5.58682  0.61958  0.77255  0.48576  0.95510
     16   2.86547  5.27636  3.32851  3.31703  5.22377  3.72248  4.79445  4.84409  3.79239  4.49097  5.39149  0.42136  4.47691  4.05276  4.17102  3.32797  3.71093  4.27510  6.51189  5.15736    103 N - - -
          2.68618  4.42225  2.77519  2.73123  3.46354  2.40513  3.72494  3.29354  2.67741  2.69355  4.24690  2.90347  2.73739  3.18146  2.89801  2.37887  2.77519  2.98518  4.58477  3.61503
          0.01153  4.86448  5.58682  0.61958  0.77255  0.48576  0.95510
     17   2.55674  3.80746  4.26083  3.67542  2.45777  3.93435  2.16919  2.63670  3.56205  2.38950  2.65124  3.89919  4.30446  3.44117  3.43067  2.68126  2.85085  2.44688  4.93693  2.79776    104 h - - -
          2.68618  4.42225  2.77519  2.73123  3.46354  2.40513  3.72494  3.29354  2.67741  2.69355  4.24690  2.90347  2.73739  3.18146  2.89801  2.37887  2.77519  2.98518  4.58477  3.61503
          0.01153  4.86448  5.58682  0.61958  0.77255  0.48576  0.95510
     18   2.85085  3.52686  4.43532  3.84360  1.54345  3.97091  3.34023  2.73906  3.70190  2.39326  3.19442  3.99772  3.83426  3.90073  3.44782  3.09274  3.08288  2.46446  4.88543  2.17024    105 f - - -
          2.68618  4.42225  2.77519  2.73123  3.46354  2.40513  3.72494  3.29354  2.67741  2.69355  4.24690  2.90347  2.73739  3.18146  2.89801  2.37887  2.77519  2.98518  4.58477  3.61503
          0.01153  4.86448  5.58682  0.61958  0.77255  0.48576  0.95510
     19   2.63088  5.28079  3.09314  2.36975  4.60462  3.16797  3.53451  3.70350  1.99117  3.57675  3.96721  3.08119  2.38558  2.60132  2.33525  2.59358  2.80108  3.65999  4.47540  4.32894    106 k - - -
          2.68618  4.42225  2.77519  2.73123  3.46354  2.40513  3.72494  3.29354  2.67741  2.69355  4.24690  2.90347  2.73739  3.18146  2.89801  2.37887  2.77519  2.98518  4.58477  3.61503
          0.01153  4.86448  5.58682  0.61958  0.77255  0.48576  0.95510
     20   2.99231  4.35886  4.91223  4.30610  2.84015  4.18027  4.51861  2.08489  3.61764  1.52952  2.40288  4.32590  4.52685  4.24127  4.13598  3.49483  3.00916  1.55639  5.00175  3.83536    107 l - - -
          2.68618  4.42225  2.77519  2.73123  3.46354  2.40513  3.72494  3.29354  2.67741  2.69355  4.24690  2.90347  2.73739  3.18146  2.89801  2.37887  2.77519  2.98518  4.58477  3.61503
          0.01128  4.88590  5.60825  0.61958  0.77255  0.48576  0.95510
     21   2.64965  5.32662  2.71273  2.28800  4.66581  3.60600  3.79364  3.77054  2.07619  3.40321  4.36886  2.37905  3.99937  2.80421  2.30544  2.32410  2.54097  3.23654  5.76279  4.35551    108 k - - -
          2.68619  4.42226  2.77520  2.73124  3.46355  2.40513  3.72495  3.29355  2.67741  2.69356  4.24690  2.90347  2.73740  3.18147  2.89801  2.37888  2.77506  2.98519  4.58478  3.61504
          0.05889  3.43205  3.69424  0.43208  1.04742  0.48576  0.95510
     22   2.60496  3.67666  4.69542  4.08758  2.63641  3.99978  3.71471  1.70551  3.89643  1.64164  3.35316  4.12500  4.36454  4.04862  3.47165  3.03637  2.89321  2.15374  4.85557  3.67691    110 l - - -
          2.68618  4.42225  2.77519  2.73123  3.46354  2.40513  3.72494  3.29354  2.67741  2.69355  4.24690  2.90347  2.73739  3.18146  2.89801  2.37887  2.77519  2.98518  4.58477  3.61503
          0.05753  4.86448  3.03268  0.61958  0.77255  0.53772  0.87726
     23   2.60139  5.31033  2.78361  2.15231  4.65332  3.05839  3.76633  3.83078  1.94020  3.18935  4.35156  2.68208  3.44777  2.52492  2.75329  2.31563  2.81316  3.69986  5.74423  4.33454    111 k - - -
          2.68614  4.42246  2.77530  2.73109  3.46375  2.40499  3.72515  3.29351  2.67716  2.69376  4.24710  2.90344  2.73719  3.18167  2.89821  2.37885  2.77504  2.98522  4.58498  3.61524
          0.52399  0.90653  5.54136  0.44588  1.02237  0.47286  0.97609
     24   2.43783  4.54389  2.59159  2.18848  4.62876  2.64865  3.41667  4.12984  2.28931  3.61681  4.33759  2.61442  3.49339  2.75767  2.70471  2.31665  2.65559  3.70062  5.64218  4.32108    123 e - - -
          2.68618  4.42225  2.77519  2.73123  3.46354  2.40513  3.72494  3.29354  2.67741  2.69355  4.24690  2.90347  2.73739  3.18146  2.89801  2.37887  2.77519  2.98518  4.58477  3.61503
          0.03445  4.86448  3.64400  0.61958  0.77255  0.53772  0.87726
     25   2.70721  5.23036  2.98702  2.33412  4.53808  2.66758  3.48270  3.35918  2.38141  3.00929  3.03234  2.97837  3.99543  2.27328  2.41791  2.57937  2.88556  3.35062  5.68604  4.29887    124 q - - -
          2.68618  4.42225  2.77519  2.73123  3.46354  2.40513  3.72494  3.29354  2.67741  2.69355  4.24690  2.90347  2.73739  3.18146  2.89801  2.37887  2.77519  2.98518  4.58477  3.61503
          0.01179  4.84182  5.56417  0.61958  0.77255  0.58876  0.80971
     26   2.58768  5.31071  2.75420  2.24565  4.65022  3.11302  3.56134  3.79562  2.23007  3.61362  4.35285  2.62818  3.05967  2.36165  3.00544  2.55861  2.37206  3.03091  5.74672  4.33910    125 k - - -
          2.68618  4.42225  2.77519  2.73123  3.46354  2.40513  3.72494  3.29354  2.67741  2.69355  4.24690  2.90347  2.73739  3.18146  2.89801  2.37887  2.77519  2.98518  4.58477  3.61503
          0.01179  4.84182  5.56417  0.61958  0.77255  0.58876  0.80971
     27   2.85340  4.23859  4.73773  4.12833  2.44783  4.01652  4.34574  1.76042  3.93121  1.90927  2.87118  4.15226  4.37817  4.07558  2.85096  3.32498  2.95264  1.97428  4.85902  2.96926    126 i - - -
          2.68619  4.42226  2.77521  2.73125  3.46355  2.40514  3.72496  3.29355  2.67742  2.69344  4.24691  2.90348  2.73741  3.18148  2.89802  2.37888  2.77521  2.98520  4.58408  3.61504
          0.05768  2.95240  5.56417  0.35605  1.20542  0.50290  0.92830
     28   2.62069  4.67448  3.54033  2.97668  2.71155  3.76416  3.01319  2.80392  2.80694  2.89539  3.77074  3.09797  4.14693  2.67017  3.14993  2.69552  3.06338  2.82857  5.23794  1.90900    159 y - - -
          2.68618  4.42225  2.77519  2.73123  3.46354  2.40513  3.72494  3.29354  2.67741  2.69355  4.24690  2.90347  2.73739  3.18146  2.89801  2.37887  2.77519  2.98518  4.58477  3.61503
          0.01153  4.86448  5.58682  0.61958  0.77255  0.53772  0.87726
     29   2.67435  5.03471  3.22287  2.35149  4.27514  3.65616  3.35695  3.13874  2.55569  2.58421  3.49958  2.95688  4.04593  1.70247  2.93523  2.85882  3.05781  2.81112  5.53537  4.19887    160 q - - -
          2.68618  4.42225  2.77519  2.73123  3.46354  2.40513  3.72494  3.29354  2.67741  2.69355  4.24690  2.90347  2.73739  3.18146  2.89801  2.37887  2.77519  2.98518  4.58477  3.61503
          0.01153  4.86448  5.58682  0.61958  0.77255  0.53772  0.87726
     30   4.36626  5.52934  5.40101  5.12388  2.24894  5.08657  3.53733  4.08831  4.92829  3.08190  4.66506  4.73437  5.37674  4.82219  4.89616  4.45097  4.57748  3.30304  4.15525  0.43162    161 Y - - -
          2.68618  4.42225  2.77519  2.73123  3.46354  2.40513  3.72494  3.29354  2.67741  2.69355  4.24690  2.90347  2.73739  3.18146  2.89801  2.37887  2.77519  2.98518  4.58477  3.61503
          0.01153  4.86448  5.58682  0.61958  0.77255  0.53772  0.87726
     31   2.52825  5.32743  2.18423  2.23493  4.66949  3.59718  2.95898  4.15335  2.52136  3.63133  4.02841  2.96096  3.99127  2.56207  2.23195  2.19310  2.81063  3.71648  5.76175  4.35255    162 d - - -
          2.68622  4.42162  2.77524  2.73116  3.46358  2.40517  3.72499  3.29316  2.67745  2.69348  4.24694  2.90351  2.73744  3.18151  2.89805  2.37883  2.77524  2.98523  4.58481  3.61508
          0.05662  2.97009  5.58682  0.88896  0.52947  0.53772  0.87726
     32   2.87392  4.51825  5.08023  4.50204  3.63822  4.44179  4.82543  1.94770  4.33389  2.21889  3.57597  4.56873  4.77095  4.49933  4.40185  3.77136  3.42093  0.81295  3.95507  4.12557    191 v - - -
          2.68618  4.42225  2.77519  2.73123  3.46354  2.40513  3.72494  3.29354  2.67741  2.69355  4.24690  2.90347  2.73739  3.18146  2.89801  2.37887  2.77519  2.98518  4.58477  3.61503
          0.01153  4.86448  5.58682  0.61958  0.77255  0.53772  0.87726
     33   2.49149  5.30542  1.89412  2.31238  4.63852  3.60077  3.78964  3.38905  2.13405  2.98201  4.34935  2.63363  3.99445  2.74737  2.82858  2.79135  2.63764  3.68963  5.74516  4.34157    192 d - - -
          2.68618  4.42225  2.77519  2.73123  3.46354  2.40513  3.72494  3.29354  2.67741  2.69355  4.24690  2.90347  2.73739  3.18146  2.89801  2.37887  2.77519  2.98518  4.58477  3.61503
          0.01153  4.86448  5.58682  0.61958  0.77255  0.53772  0.87726
     34   2.97399  4.37048  4.74344  4.15100  1.19829  4.13482  4.46283  2.08893  3.98157  2.15525  3.42165  4.23328  4.49275  4.14619  4.06218  2.90922  2.94070  2.34142  4.99255  3.79467    193 f - - -
          2.68618  4.42225  2.77519  2.73123  3.46354  2.40513  3.72494  3.29354  2.67741  2.69355  4.24690  2.90347  2.73739  3.18146  2.89801  2.37887  2.77519  2.98518  4.58477  3.61503
          0.01153  4.86448  5.58682  0.61958  0.77255  0.53772  0.87726
     35   2.67097  5.31229  2.46806  1.73535  3.94855  3.59866  3.78677  3.77687  2.42857  3.61393  4.35521  2.71558  3.99206  2.52915  2.71489  2.65211  2.43503  3.22353  5.75008  4.34429    194 e - - -
          2.68618  4.42225  2.77519  2.73123  3.46354  2.40513  3.72494  3.29354  2.67741  2.69355  4.24690  2.90347  2.73739  3.18146  2.89801  2.37887  2.77519  2.98518  4.58477  3.61503
          0.01153  4.86448  5.58682  0.61958  0.77255  0.53772  0.87726
     36   3.40106  5.42702  2.93065  3.37192  5.48780  3.24718  4.91724  5.06623  4.02761  4.64847  5.52428  3.81554  0.40195  4.17352  4.47350  3.48227  3.86560  4.47910  6.65152  5.42930    195 P - - -
          2.68618  4.42225  2.77519  2.73123  3.46354  2.40513  3.72494  3.29354  2.67741  2.69355  4.24690  2.90347  2.73739  3.18146  2.89801  2.37887  2.77519  2.98518  4.58477  3.61503
          0.01153  4.86448  5.58682  0.61958  0.77255  0.53772  0.87726
     37   2.66035  5.35911  2.34292  1.43061  4.69431  3.60830  3.82021  4.17644  2.34996  3.66108  4.40649  3.07789  2.99891  2.92277  3.06826  2.46308  3.09712  3.18550  5.79815  4.38709    196 e - - -
          2.68618  4.42225  2.77519  2.73123  3.46354  2.40513  3.72494  3.29354  2.67741  2.69355  4.24690  2.90347  2.73739  3.18146  2.89801  2.37887  2.77519  2.98518  4.58477  3.61503
          0.01153  4.86448  5.58682  0.61958  0.77255  0.53772  0.87726
     38   2.63823  4.28760  3.88598  3.84657  3.13550  3.96850  4.28087  1.79550  3.70509  1.73789  3.10414  4.00039  3.70179  2.98502  3.84187  3.26201  2.84141  1.95230  4.90421  3.71769    197 l - - -
          2.68618  4.42225  2.77519  2.73123  3.46354  2.40513  3.72494  3.29354  2.67741  2.69355  4.24690  2.90347  2.73739  3.18146  2.89801  2.37887  2.77519  2.98518  4.58477  3.61503
          0.03319  4.86448  3.69172  0.61958  0.77255  0.53772  0.87726
     39   2.70067  5.29171  2.40786  1.72658  4.04483  3.02248  3.56550  3.63630  2.52128  3.29968  4.33595  3.06533  3.00982  2.57896  2.83037  2.63972  2.87083  3.39573  5.73258  4.32992    198 e - - -
          2.68618  4.42225  2.77519  2.73123  3.46354  2.40513  3.72494  3.29354  2.67741  2.69355  4.24690  2.90347  2.73739  3.18146  2.89801  2.37887  2.77519  2.98518  4.58477  3.61503
          0.01178  4.84307  5.56541  0.61958  0.77255  0.58605  0.81310
     40   2.48483  4.19316  3.01100  2.38708  3.81121  2.87202  3.81838  3.84854  2.58930  2.72223  4.19564  2.38885  4.01326  2.81912  2.71566  2.09928  2.80985  3.48749  5.61321  3.50770    199 s - - -
          2.68618  4.42225  2.77519  2.73123  3.46354  2.40513  3.72494  3.29354  2.67741  2.69355  4.24690  2.90347  2.73739  3.18146  2.89801  2.37887  2.77519  2.98518  4.58477  3.61503
          0.01178  4.84307  5.56541  0.61958  0.77255  0.58605  0.81310
     41   2.59630  5.29652  2.55159  2.23826  3.99769  3.35479  3.44615  3.82248  2.20709  3.29981  3.91785  2.92118  3.43337  2.88002  2.21497  2.37234  2.71850  3.68097  5.73614  3.77533    200 k - - -
          2.68618  4.42225  2.77519  2.73123  3.46354  2.40513  3.72494  3.29354  2.67741  2.69355  4.24690  2.90347  2.73739  3.18146  2.89801  2.37887  2.77519  2.98518  4.58477  3.61503
          0.01178  4.84307  5.56541  0.61958  0.77255  0.58605  0.81310
     42   2.49019  5.22090  2.91289  2.55018  4.06535  3.11572  3.52367  3.98293  2.21961  3.12098  4.27259  2.83339  3.99755  2.76991  2.14262  2.14045  2.87703  3.18622  4.54208  3.91656    201 s - - -
          2.68618  4.42225  2.77519  2.73123  3.46354  2.40513  3.72494  3.29354  2.67741  2.69355  4.24690  2.90347  2.73739  3.18146  2.89801  2.37887  2.77519  2.98518  4.58477  3.61503
          0.05881  4.84307  3.01127  0.61958  0.77255  0.58605  0.81310
     43   2.53425  5.15156  2.95617  2.34444  4.00380  3.59776  3.52418  3.88295  2.16136  2.38865  4.20843  2.90606  3.59539  2.91234  2.17467  2.79277  2.78152  2.94919  5.62161  3.90462    202 k - - -
          2.68630  4.42184  2.77542  2.73120  3.46352  2.40510  3.72517  3.29334  2.67739  2.69344  4.24659  2.90354  2.73762  3.18149  2.89767  2.37868  2.77528  2.98527  4.58499  3.61525
          0.34151  1.25425  5.51895  0.84604  0.56056  0.44723  1.01997
     44   2.72476  5.26492  2.92668  2.44150  4.58245  3.60874  3.79804  3.66444  1.68856  3.28262  3.77821  3.08787  4.00136  2.55108  2.04174  2.71403  2.77794  3.39925  5.71405  3.84845    247 k - - -
          2.68618  4.42225  2.77519  2.73123  3.46354  2.40513  3.72494  3.29354  2.67741  2.69355  4.24690  2.90347  2.73739  3.18146  2.89801  2.37887  2.77519  2.98518  4.58477  3.61503
          0.03313  4.86448  3.69408  0.61958  0.77255  0.53772  0.87726
     45   2.63227  5.19133  3.12171  2.43006  3.81622  3.26109  3.07640  3.54103  2.48371  3.27578  4.24606  2.95324  4.00350  2.45896  1.72888  2.57796  3.04651  3.28653  5.65621  3.83327    248 r - - -
          2.68618  4.42225  2.77519  2.73123  3.46354  2.40513  3.72494  3.29354  2.67741  2.69355  4.24690  2.90347  2.73739  3.18146  2.89801  2.37887  2.77519  2.98518  4.58477  3.61503
          0.01178  4.84313  5.56547  0.61958  0.77255  0.58592  0.81327
     46   2.26979  5.21398  2.80540  2.55356  3.39730  3.09799  3.79884  3.97171  2.09874  3.08077  4.26641  2.78866  3.99892  2.91141  2.26463  2.44658  2.78447  3.58096  5.67370  3.41763    249 k - - -
          2.68618  4.42225  2.77519  2.73123  3.46354  2.40513  3.72494  3.29354  2.67741  2.69355  4.24690  2.90347  2.73739  3.18146  2.89801  2.37887  2.77519  2.98518  4.58477  3.61503
          0.01178  4.84313  5.56547  0.61958  0.77255  0.58592  0.81327
     47   2.88383  4.70944  5.37834  4.80520  3.31486  4.73384  5.12804  1.31242  4.64880  1.20960  3.23572  4.88048  5.00081  4.75123  4.68586  4.07949  3.64915  1.81447  5.49529  4.36864    250 l - - -
          2.68618  4.42225  2.77519  2.73123  3.46354  2.40513  3.72494  3.29354  2.67741  2.69355  4.24690  2.90347  2.73739  3.18146  2.89801  2.37887  2.77519  2.98518  4.58477  3.61503
          0.01178  4.84313  5.56547  0.61958  0.77255  0.58592  0.81327
     48   2.83310  3.76140  4.67103  3.55300  2.88514  3.98845  4.31526  2.06964  3.56454  1.53409  3.10181  4.10852  4.35325  4.03080  3.20833  3.29417  3.06525  1.90127  4.84795  3.02469    251 l - - -
          2.68618  4.42225  2.77519  2.73123  3.46354  2.40513  3.72494  3.29354  2.67741  2.69355  4.24690  2.90347  2.73739  3.18146  2.89801  2.37887  2.77519  2.98518  4.58477  3.61503
          0.01178  4.84313  5.56547  0.61958  0.77255  0.58592  0.81327
     49   2.72711  5.27814  2.78300  2.15637  3.26441  3.05789  2.73311  4.07702  2.23573  3.57529  3.93848  2.93511  3.98787  2.88672  2.38808  2.29535  2.88640  3.65854  4.65094  3.94978    252 e - - -
          2.68618  4.42225  2.77519  2.73123  3.46354  2.40513  3.72494  3.29354  2.67741  2.69355  4.24690  2.90347  2.73739  3.18146  2.89801  2.37887  2.77519  2.98518  4.58477  3.61503
          0.01178  4.84313  5.56547  0.61958  0.77255  0.58592  0.81327
     50   2.04246  5.25543  2.98243  2.39976  4.04346  3.10994  3.46376  3.59554  2.31459  3.37956  3.88507  2.64941  3.99161  2.57709  2.80147  2.15467  2.90454  3.63096  5.70521  3.77511    253 a - - -
          2.68618  4.42225  2.77519  2.73123  3.46354  2.40513  3.72494  3.29354  2.67741  2.69355  4.24690  2.90347  2.73739  3.18146  2.89801  2.37887  2.77519  2.98518  4.58477  3.61503
          0.01178  4.84313  5.56547  0.61958  0.77255  0.58592  0.81327
     51   2.21981  3.99619  3.95246  3.37795  3.53712  3.86533  3.33161  2.42509  3.08868  1.86133  3.05802  3.20066  4.24009  3.13117  3.14639  2.89977  2.89258  2.23663  5.01722  3.45249    254 l - - -
          2.68618  4.42225  2.77519  2.73123  3.46354  2.40513  3.72494  3.29354  2.67741  2.69355  4.24690  2.90347  2.73739  3.18146  2.89801  2.37887  2.77519  2.98518  4.58477  3.61503
          0.10005  4.84313  2.43810  0.61958  0.77255  0.58592  0.81327
     52   2.61691  3.64418  2.93737  2.38866  3.96125  3.58845  3.43479  3.82181  1.97662  2.60880  3.70821  2.95166  3.50743  2.90999  2.53152  2.36164  3.01375  3.20637  5.58353  4.21904    255 k - - -
          2.68618  4.42225  2.77519  2.73123  3.46354  2.40513  3.72494  3.29354  2.67741  2.69355  4.24690  2.90347  2.73739  3.18146  2.89801  2.37887  2.77519  2.98518  4.58477  3.61503
          0.02812  4.75593  3.95648  0.61958  0.77255  0.75320  0.63650
     53   2.48629  5.28046  2.53322  1.90976  4.62227  3.34828  3.73926  4.10606  2.19278  3.58435  3.98225  2.75837  3.04357  2.47010  2.96794  2.52756  2.75985  3.38245  5.71505  4.30587    256 e - - -
          2.68618  4.42225  2.77519  2.73123  3.46354  2.40513  3.72494  3.29354  2.67741  2.69355  4.24690  2.90347  2.73739  3.18146  2.89801  2.37887  2.77519  2.98518  4.58477  3.61503
          0.03312  4.74087  3.73626  0.61958  0.77255  0.77817  0.61479
     54   2.50812  5.26675  2.58000  2.09739  4.60600  3.31426  3.73321  3.45652  2.24031  3.38438  4.30900  2.72176  3.93881  2.30882  2.83239  2.37963  2.52105  3.65427  5.70288  4.29540    257 e - - -
          2.68618  4.42225  2.77519  2.73123  3.46354  2.40513  3.72494  3.29354  2.67741  2.69355  4.24690  2.90347  2.73739  3.18146  2.89801  2.37887  2.77519  2.98518  4.58477  3.61503
          0.01332  4.72107  5.44342  0.61958  0.77255  0.54350  0.86920
     55   2.61882  4.31790  3.77823  3.23807  2.84109  3.14422  3.69465  2.36224  3.13668  1.69194  2.99591  3.46495  4.26834  3.72321  3.70030  3.17692  2.74504  2.24165  3.76492  3.72935    258 l - - -
          2.68620  4.42196  2.77553  2.73072  3.46387  2.40526  3.72468  3.29344  2.67729  2.69365  4.24598  2.90325  2.73759  3.18125  2.89787  2.37891  2.77516  2.98551  4.58510  3.61536
          0.87584  0.95288  1.62021  0.92190  0.50711  0.53239  0.88479
     56   2.48808  4.99569  2.78795  2.09724  4.24955  3.55977  3.52828  3.35635  2.35581  2.65615  3.60297  2.89787  3.13026  2.89853  3.01658  2.57075  2.77950  3.04443  4.41551  3.67183    269 e - - -
          2.68618  4.42225  2.77519  2.73123  3.46354  2.40513  3.72494  3.29354  2.67741  2.69355  4.24690  2.90347  2.73739  3.18146  2.89801  2.37887  2.77519  2.98518  4.58477  3.61503
          0.13789  4.63491  2.12783  0.61958  0.77255  0.74018  0.64823
     57   2.44912  4.98023  2.90674  2.09695  2.87473  3.54316  3.44265  3.12938  2.24662  2.72261  4.04613  3.06017  3.93379  2.73783  2.85799  2.49957  2.95516  3.32103  5.47143  4.12329    270 e - - -
          2.68618  4.42225  2.77519  2.73123  3.46354  2.40513  3.72494  3.29354  2.67741  2.69355  4.24690  2.90347  2.73739  3.18146  2.89801  2.37887  2.77519  2.98518  4.58477  3.61503
          0.01528  4.58478  5.30713  0.61958  0.77255  0.43051  1.05034
     58   2.80403  4.83308  2.96562  2.54770  3.46717  2.44965  3.89548  2.57550  2.46645  2.37191  3.91707  2.96663  3.63333  2.87201  3.19053  2.89231  2.77354  3.14022  3.67987  3.59035    271 l - - -
          2.68618  4.42225  2.77519  2.73123  3.46354  2.40513  3.72494  3.29354  2.67741  2.69355  4.24690  2.90347  2.73739  3.18146  2.89801  2.37887  2.77519  2.98518  4.58477  3.61503
          0.01223  4.80571  5.52805  0.61958  0.77255  0.54319  0.86963
     59   2.60358  5.25226  2.97132  2.27019  4.04149  1.99852  3.78801  3.45263  2.44543  3.54523  4.30056  2.67397  3.99049  2.41935  2.58514  2.68275  3.04380  3.34646  5.70244  3.75938    272 g - - -
          2.68618  4.42225  2.77519  2.73123  3.46354  2.40513  3.72494  3.29354  2.67741  2.69355  4.24690  2.90347  2.73739  3.18146  2.89801  2.37887  2.77519  2.98518  4.58477  3.61503
          0.01183  4.83887  5.56121  0.61958  0.77255  0.59514  0.80181
     60   2.81316  5.16842  2.95173  2.45015  3.31077  3.38232  3.46139  3.45449  2.45439  3.21634  3.78126  2.53865  2.83708  2.40077  2.74411  2.71982  2.61762  3.01714  5.63831  3.51935    273 q - - -
          2.68618  4.42225  2.77519  2.73123  3.46354  2.40513  3.72494  3.29354  2.67741  2.69355  4.24690  2.90347  2.73739  3.18146  2.89801  2.37887  2.77519  2.98518  4.58477  3.61503
          0.01183  4.83887  5.56121  0.61958  0.77255  0.59514  0.80181
     61   2.69765  3.33394  4.74535  4.13338  2.21042  3.99426  3.61607  2.05371  3.92893  2.31285  2.95112  3.67918  3.90862  4.06927  3.95427  3.30344  3.06245  2.08241  3.41345  2.34911    274 i - - -
          2.68618  4.42225  2.77519  2.73123  3.46354  2.40513  3.72494  3.29354  2.67741  2.69355  4.24690  2.90347  2.73739  3.18146  2.89801  2.37887  2.77519  2.98518  4.58477  3.61503
          0.01183  4.83887  5.56121  0.61958  0.77255  0.59514  0.80181
     62   2.23608  4.26431  4.64055  4.04050  3.36985  4.01886  4.34913  1.66015  3.86771  2.10958  3.38457  4.11722  4.38296  4.03667  3.94543  2.90042  2.89716  1.71160  4.90289  2.87566    275 i - - -
          2.68618  4.42225  2.77519  2.73123  3.46354  2.40513  3.72494  3.29354  2.67741  2.69355  4.24690  2.90347  2.73739  3.18146  2.89801  2.37887  2.77519  2.98518  4.58477  3.61503
          0.01183  4.83887  5.56121  0.61958  0.77255  0.59514  0.80181
     63   2.83284  3.77733  4.73451  4.12371  1.55006  3.99530  4.32347  2.37924  3.92211  2.30049  3.09208  4.13690  4.35941  4.06458  3.95195  3.02359  2.59140  2.25277  3.96590  2.54305    276 f - - -
          2.68618  4.42225  2.77519  2.73123  3.46354  2.40513  3.72494  3.29354  2.67741  2.69355  4.24690  2.90347  2.73739  3.18146  2.89801  2.37887  2.77519  2.98518  4.58477  3.61503
          0.01183  4.83887  5.56121  0.61958  0.77255  0.59514  0.80181
     64   2.64606  5.36956  1.32622  2.34434  4.68599  3.61555  3.86121  4.15980  2.64043  3.66457  4.42691  3.08979  4.04640  2.77349  3.14057  2.37127  2.67005  3.74654  5.82011  3.75197    277 d - - -
          2.68618  4.42225  2.77519  2.73123  3.46354  2.40513  3.72494  3.29354  2.67741  2.69355  4.24690  2.90347  2.73739  3.18146  2.89801  2.37887  2.77519  2.98518  4.58477  3.61503
          0.03407  4.83887  3.66612  0.61958  0.77255  0.42298  1.06448
     65   3.39476  5.75815  2.53721  2.73546  5.33548  0.63148  4.38910  4.85164  2.96043  4.37262  5.23400  2.93220  4.38120  3.57396  3.93720  3.33873  3.74238  4.38115  6.53277  5.07320    284 G - - -
          2.68618  4.42225  2.77519  2.73123  3.46354  2.40513  3.72494  3.29354  2.67741  2.69355  4.24690  2.90347  2.73739  3.18146  2.89801  2.37887  2.77519  2.98518  4.58477  3.61503
          0.05483  4.86495  3.08700  0.61958  0.77255  0.45523  1.00595
     66   2.67897  5.26334  2.67247  2.45056  4.15283  3.42107  3.78771  3.48528  2.53289  3.55790  3.89509  2.44785  3.99073  2.41459  2.28088  2.48698  2.23503  3.64048  5.71128  3.70337    285 t - - -
          2.68610  4.42128  2.77521  2.73137  3.46368  2.40509  3.72434  3.29346  2.67755  2.69344  4.24704  2.90361  2.73754  3.18141  2.89799  2.37882  2.77512  2.98533  4.58491  3.61517
          0.29935  1.36697  5.56636  0.51861  0.90472  0.42890  1.05332
     67   2.46837  4.87103  3.09860  2.79469  3.44049  3.70883  3.92551  3.19068  2.40062  2.16965  2.90315  2.47003  4.09585  2.71931  3.21934  2.57564  2.63223  3.03444  5.40473  4.10690    294 l - - -
          2.68618  4.42225  2.77519  2.73123  3.46354  2.40513  3.72494  3.29354  2.67741  2.69355  4.24690  2.90347  2.73739  3.18146  2.89801  2.37887  2.77519  2.98518  4.58477  3.61503
          0.01128  4.88590  5.60825  0.61958  0.77255  0.48576  0.95510
     68   2.82269  3.93023  4.90882  4.30208  3.11358  4.16722  4.50677  1.82153  4.10318  1.24839  2.84470  4.31619  3.76599  4.23510  4.12705  3.48188  3.21159  1.97481  4.99063  3.82261    295 l - - -
          2.68618  4.42225  2.77519  2.73123  3.46354  2.40513  3.72494  3.29354  2.67741  2.69355  4.24690  2.90347  2.73739  3.18146  2.89801  2.37887  2.77519  2.98518  4.58477  3.61503
          0.01128  4.88590  5.60825  0.61958  0.77255  0.48576  0.95510
     69   4.07918  5.28283  5.43942  5.11719  1.18103  4.94323  4.07658  2.96765  4.91357  3.28796  4.43320  4.71384  5.24713  4.79439  4.83814  3.37826  4.29607  3.68397  2.93462  0.98833    296 y - - -
          2.68619  4.42166  2.77520  2.73124  3.46354  2.40513  3.72495  3.29355  2.67741  2.69355  4.24690  2.90347  2.73740  3.18147  2.89801  2.37887  2.77520  2.98519  4.58477  3.61504
          0.07611  3.61110  3.07339  0.46181  0.99464  0.48576  0.95510
     70   2.21174  4.12964  3.61682  3.05249  3.76260  3.77274  4.03079  2.90972  3.01524  2.52649  3.71525  3.23333  4.16024  3.06024  3.39194  1.73242  2.15607  2.58549  5.18900  3.94326    298 s - - -
          2.68618  4.42225  2.77519  2.73123  3.46354  2.40513  3.72494  3.29354  2.67741  2.69355  4.24690  2.90347  2.73739  3.18146  2.89801  2.37887  2.77519  2.98518  4.58477  3.61503
          0.01179  4.84237  5.56472  0.61958  0.77255  0.58756  0.81121
     71   2.71430  5.09547  3.02786  2.61286  3.48496  3.63001  3.04624  3.42150  2.27823  3.03397  4.15924  2.96468  2.61674  2.76660  2.96124  2.43228  2.30383  3.23390  5.58180  3.43667    299 k - - -
          2.68618  4.42225  2.77519  2.73123  3.46354  2.40513  3.72494  3.29354  2.67741  2.69355  4.24690  2.90347  2.73739  3.18146  2.89801  2.37887  2.77519  2.98518  4.58477  3.61503
          0.01179  4.84237  5.56472  0.61958  0.77255  0.58756  0.81121
     72   2.81324  5.31046  2.82016  2.12138  3.94614  3.31922  3.57319  4.13191  2.13503  3.61333  3.56958  2.32628  3.98241  2.65851  2.39645  2.44466  2.74915  3.26456  5.74650  4.33898    300 e - - -
          2.68618  4.42225  2.77519  2.73123  3.46354  2.40513  3.72494  3.29354  2.67741  2.69355  4.24690  2.90347  2.73739  3.18146  2.89801  2.37887  2.77519  2.98518  4.58477  3.61503
          0.01179  4.84237  5.56472  0.61958  0.77255  0.58756  0.81121
     73   2.81428  5.30292  2.91113  2.07297  4.63907  3.59114  3.77893  3.71064  2.04688  2.53960  4.34601  2.84043  3.37227  2.62861  2.43831  2.37138  2.77334  3.68877  5.74080  4.33566    301 k - - -
          2.68618  4.42225  2.77519  2.73123  3.46354  2.40513  3.72494  3.29354  2.67741  2.69355  4.24690  2.90347  2.73739  3.18146  2.89801  2.37887  2.77519  2.98518  4.58477  3.61503
          0.01179  4.84237  5.56472  0.61958  0.77255  0.42699  1.05690
     74   2.69947  4.31789  4.34191  3.20081  2.59502  3.23247  3.66949  1.83679  3.62885  1.95829  3.43307  3.94914  4.32551  3.19163  3.79943  2.89551  3.08122  2.03743  4.92999  3.43938    302 i - - -
          2.68599  4.42230  2.77524  2.73128  3.46358  2.40517  3.72499  3.29359  2.67734  2.69347  4.24694  2.90336  2.73744  3.18151  2.89805  2.37891  2.77524  2.98508  4.58481  3.61508
          0.15054  2.99276  2.41230  0.88879  0.52959  0.48576  0.95510
     75   2.59878  5.28889  2.49254  2.21300  4.62618  2.66219  3.76104  3.38313  2.42235  3.59085  4.33165  2.82110  2.59048  2.48887  2.70260  2.63885  2.90517  3.35260  5.72623  4.31992    309 e - - -
          2.68618  4.42225  2.77519  2.73123  3.46354  2.40513  3.72494  3.29354  2.67741  2.69355  4.24690  2.90347  2.73739  3.18146  2.89801  2.37887  2.77519  2.98518  4.58477  3.61503
          0.01235  4.79604  5.51839  0.61958  0.77255  0.68150  0.70493
     76   2.72755  5.45902  1.83932  1.70906  4.79380  2.66014  3.54523  4.28819  2.32415  3.76005  4.50958  2.51721  4.03913  2.96410  3.15041  2.70696  3.16400  3.84549  5.89056  4.45996    310 e - - -
          2.68618  4.42225  2.77519  2.73123  3.46354  2.40513  3.72494  3.29354  2.67741  2.69355  4.24690  2.90347  2.73739  3.18146  2.89801  2.37887  2.77519  2.98518  4.58477  3.61503
          0.01235  4.79604  5.51839  0.61958  0.77255  0.68150  0.70493
     77   2.79659  4.41420  2.45697  2.18305  3.94114  3.41172  3.77965  3.28452  2.18742  2.93530  4.25371  2.94427  3.35335  2.43808  3.01772  2.54891  2.73621  2.95568  5.66028  4.27587    311 e - - -
          2.68618  4.42225  2.77519  2.73123  3.46354  2.40513  3.72494  3.29354  2.67741  2.69355  4.24690  2.90347  2.73739  3.18146  2.89801  2.37887  2.77519  2.98518  4.58477  3.61503
          0.01235  4.79604  5.51839  0.61958  0.77255  0.68150  0.70493
     78   2.61123  4.31053  2.57624  2.06445  4.60743  3.18004  3.76321  3.41550  1.88289  3.57508  3.97267  3.04738  3.96795  2.51941  2.72951  2.57863  2.73489  3.38303  5.71589  4.31293    312 k - - -
          2.68618  4.42225  2.77519  2.73123  3.46354  2.40513  3.72494  3.29354  2.67741  2.69355  4.24690  2.90347  2.73739  3.18146  2.89801  2.37887  2.77519  2.98518  4.58477  3.61503
          0.01235  4.79604  5.51839  0.61958  0.77255  0.50107  0.93110
     79   2.59789  5.14337  2.96202  1.95253  4.04200  3.62235  3.11350  3.01947  2.41921  2.83095  3.72373  3.12368  3.69440  2.59294  2.70209  2.81857  2.62417  2.98678  5.61966  3.93903    313 e - - -
          2.68670  4.42313  2.77520  2.73084  3.46367  2.40519  3.72467  3.29309  2.67741  2.69287  4.24725  2.90353  2.73793  3.18183  2.89831  2.37892  2.77464  2.98477  4.58508  3.61537
          0.94742  0.73948  2.00323  1.61345  0.22214  0.57611  0.82572
     80   2.76537  4.99747  2.37342  2.43647  3.47476  3.59006  3.79187  3.13686  2.31778  2.93767  3.69940  3.11297  3.58437  2.35277  2.71957  2.79110  2.83315  2.68269  4.47679  4.15133    355 k - - -
          2.68618  4.42225  2.77519  2.73123  3.46354  2.40513  3.72494  3.29354  2.67741  2.69355  4.24690  2.90347  2.73739  3.18146  2.89801  2.37887  2.77519  2.98518  4.58477  3.61503
          0.01351  4.70708  5.42942  0.61958  0.77255  0.41473  1.08033
     81   2.56175  5.20196  2.94960  2.04429  4.49841  3.33076  3.80374  3.18953  2.27291  2.82295  4.25573  2.90207  3.32685  2.82209  2.68410  2.80433  2.46593  2.81097  5.66488  3.87147    356 e - - -
          2.68618  4.42225  2.77519  2.73123  3.46354  2.40513  3.72494  3.29354  2.67741  2.69355  4.24690  2.90347  2.73739  3.18146  2.89801  2.37887  2.77519  2.98518  4.58477  3.61503
          0.01173  4.84759  5.56994  0.61958  0.77255  0.57611  0.82572
     82   2.52130  4.41793  3.03798  2.68738  3.89742  2.96079  3.86660  3.17520  2.28224  2.79282  4.05243  2.77627  4.04897  2.86469  2.78103  2.48636  2.43988  2.54556  5.48916  3.70939    357 k - - -
          2.68618  4.42225  2.77519  2.73123  3.46354  2.40513  3.72494  3.29354  2.67741  2.69355  4.24690  2.90347  2.73739  3.18146  2.89801  2.37887  2.77519  2.98518  4.58477  3.61503
          0.01173  4.84759  5.56994  0.61958  0.77255  0.57611  0.82572
     83   2.52638  5.29344  2.47590  2.10352  4.62497  3.32862  3.78284  3.53312  2.24956  3.13475  4.33769  2.67712  3.66772  2.64969  3.01349  2.52011  2.44994  2.95545  5.73432  4.33166    358 e - - -
          2.68618  4.42225  2.77519  2.73123  3.46354  2.40513  3.72494  3.29354  2.67741  2.69355  4.24690  2.90347  2.73739  3.18146  2.89801  2.37887  2.77519  2.98518  4.58477  3.61503
          0.01173  4.84759  5.56994  0.61958  0.77255  0.57611  0.82572
     84   2.81615  5.20552  2.70510  2.34498  2.96419  3.33845  3.58059  3.20089  2.30461  3.23858  3.86097  2.93338  3.25571  2.77498  2.35819  2.52127  2.81347  3.38323  5.66761  3.51454    359 k - - -
          2.68618  4.42225  2.77519  2.73123  3.46354  2.40513  3.72494  3.29354  2.67741  2.69355  4.24690  2.90347  2.73739  3.18146  2.89801  2.37887  2.77519  2.98518  4.58477  3.61503
          0.01173  4.84759  5.56994  0.61958  0.77255  0.49951  0.93351
     85   2.82299  5.33095  2.59872  2.08980  3.89329  3.34228  3.52341  4.16005  2.07179  3.63573  4.37193  2.31972  3.99051  2.51770  2.52505  2.39202  3.05415  3.44763  5.76427  3.87263    360 k - - -
          2.68618  4.42225  2.77519  2.73123  3.46354  2.40513  3.72494  3.29354  2.67741  2.69355  4.24690  2.90347  2.73739  3.18146  2.89801  2.37887  2.77519  2.98518  4.58477  3.61503
          0.01149  4.86762  5.58997  0.61958  0.77255  0.53033  0.88773
     86   2.85951  4.22395  2.37040  1.86922  4.69738  2.05876  3.81606  4.18091  2.48433  3.66272  4.40610  2.36523  4.01519  2.73499  3.06165  2.82054  2.76811  3.74731  5.79742  4.38551    361 e - - -
          2.68618  4.42225  2.77519  2.73123  3.46354  2.40513  3.72494  3.29354  2.67741  2.69355  4.24690  2.90347  2.73739  3.18146  2.89801  2.37887  2.77519  2.98518  4.58477  3.61503
          0.01149  4.86762  5.58997  0.61958  0.77255  0.53033  0.88773
     87   2.69533  5.31365  3.07993  2.36119  4.65041  3.00278  3.46962  3.83948  1.84028  3.31594  4.35653  2.68914  3.62978  2.32843  2.67948  2.54550  2.64290  3.18667  5.75125  4.34557    362 k - - -
          2.68618  4.42225  2.77519  2.73123  3.46354  2.40513  3.72494  3.29354  2.67741  2.69355  4.24690  2.90347  2.73739  3.18146  2.89801  2.37887  2.77519  2.98518  4.58477  3.61503
          0.01149  4.86762  5.58997  0.61958  0.77255  0.53033  0.88773
     88   2.69334  5.31263  2.83548  1.95329  4.64839  3.60065  3.78923  4.12783  2.15486  3.61390  4.35588  3.07173  3.23817  2.56400  2.88847  2.37762  2.23788  2.78427  5.75087  4.34559    363 e - - -
          2.68618  4.42225  2.77519  2.73123  3.46354  2.40513  3.72494  3.29354  2.67741  2.69355  4.24690  2.90347  2.73739  3.18146  2.89801  2.37887  2.77519  2.98518  4.58477  3.61503
          0.01149  4.86762  5.58997  0.61958  0.77255  0.53033  0.88773
     89   2.85388  4.52506  3.80725  2.58707  2.51651  3.85073  4.09821  2.83741  2.99502  2.72787  3.62975  3.62040  4.22835  2.97369  3.50766  3.10371  3.08539  2.48901  5.07774  1.54767    364 y - - -
          2.68618  4.42225  2.77519  2.73123  3.46354  2.40513  3.72494  3.29354  2.67741  2.69355  4.24690  2.90347  2.73739  3.18146  2.89801  2.37887  2.77519  2.98518  4.58477  3.61503
          0.01149  4.86762  5.58997  0.61958  0.77255  0.53033  0.88773
     90   2.71748  5.20431  3.12919  2.18688  4.49879  3.62015  3.29269  3.12995  2.18419  3.08675  4.25869  2.78489  3.58982  2.65950  2.94861  2.81408  1.97800  2.91655  5.66841  4.29052    365 t - - -
          2.68622  4.42229  2.77501  2.73116  3.46358  2.40517  3.72499  3.29339  2.67734  2.69359  4.24694  2.90351  2.73744  3.18150  2.89805  2.37891  2.77524  2.98508  4.58481  3.61507
          0.03175  3.59282  5.58997  1.15283  0.37942  0.53033  0.88773
     91   2.94025  4.71228  5.45651  4.91674  3.45878  4.85824  5.34614  1.41611  4.78895  2.26150  3.37936  5.00347  5.13722  4.96410  4.87227  4.22219  3.69187  0.88406  5.76066  4.57950    377 v - - -
          2.68618  4.42225  2.77519  2.73123  3.46354  2.40513  3.72494  3.29354  2.67741  2.69355  4.24690  2.90347  2.73739  3.18146  2.89801  2.37887  2.77519  2.98518  4.58477  3.61503
          0.01149  4.86762  5.58997  0.61958  0.77255  0.53033  0.88773
     92   2.62432  5.23367  3.00224  2.27266  3.97197  3.42902  3.12497  2.90864  2.27703  3.52181  4.28502  2.95137  4.00641  2.72533  2.66054  2.37110  2.20732  3.04352  5.69094  4.30539    378 t - - -
          2.68620  4.42227  2.77521  2.73125  3.46355  2.40514  3.72496  3.29356  2.67742  2.69356  4.24629  2.90348  2.73741  3.18148  2.89802  2.37888  2.77507  2.98520  4.58478  3.61505
          0.06456  3.43720  3.49441  0.64692  0.74161  0.53033  0.88773
     93   3.36707  4.66692  5.32956  4.75607  3.20781  4.67325  5.05127  1.04372  4.59415  1.69929  3.50071  4.81826  4.95364  4.70582  4.63131  4.01582  3.60151  1.59912  5.43366  3.66684    388 i - - -
          2.68618  4.42225  2.77519  2.73123  3.46354  2.40513  3.72494  3.29354  2.67741  2.69355  4.24690  2.90347  2.73739  3.18146  2.89801  2.37887  2.77519  2.98518  4.58477  3.61503
          0.01181  4.84063  5.56297  0.61958  0.77255  0.59135  0.80650
     94   2.81548  5.25105  3.09495  2.33510  4.13853  3.60081  3.79026  3.77377  1.80128  3.54324  3.96126  2.45233  3.99339  2.78170  2.68061  2.64750  2.00254  3.39989  5.70132  4.31000    389 k - - -
          2.68618  4.42225  2.77519  2.73123  3.46354  2.40513  3.72494  3.29354  2.67741  2.69355  4.24690  2.90347  2.73739  3.18146  2.89801  2.37887  2.77519  2.98518  4.58477  3.61503
          0.01181  4.84063  5.56297  0.61958  0.77255  0.59135  0.80650
     95   2.37675  4.61822  3.34542  3.02441  2.41153  3.77146  3.00346  3.13503  2.67232  1.82519  3.71720  3.24858  4.15302  3.05600  3.17124  2.83150  3.05365  2.89886  4.50199  3.29150    390 l - - -
          2.68620  4.42228  2.77522  2.73126  3.46356  2.40515  3.72497  3.29356  2.67743  2.69357  4.24692  2.90349  2.73742  3.18149  2.89803  2.37889  2.77479  2.98521  4.58479  3.61506
          0.09162  2.48041  5.56297  0.27426  1.42767  0.59135  0.80650
     96   2.51315  4.94792  3.26328  2.48117  4.16735  3.42304  3.49809  3.10827  2.40481  2.82746  4.02430  3.21488  3.68602  3.04005  2.59836  2.73319  2.02392  2.35459  5.46405  4.14501    398 t - - -
          2.68618  4.42225  2.77519  2.73123  3.46354  2.40513  3.72494  3.29354  2.67741  2.69355  4.24690  2.90347  2.73739  3.18146  2.89801  2.37887  2.77519  2.98518  4.58477  3.61503
          0.01181  4.84063  5.56297  0.61958  0.77255  0.59135  0.80650
     97   2.46502  5.30706  2.78995  2.39884  4.64499  3.07523  3.77768  4.12573  2.12170  3.60912  4.34971  2.19242  3.98335  2.74832  2.27576  2.65754  2.65626  3.69389  3.58054  4.33756    399 k - - -
          2.68618  4.42225  2.77519  2.73123  3.46354  2.40513  3.72494  3.29354  2.67741  2.69355  4.24690  2.90347  2.73739  3.18146  2.89801  2.37887  2.77519  2.98518  4.58477  3.61503
          0.01181  4.84063  5.56297  0.61958  0.77255  0.59135  0.80650
     98   2.37540  5.27412  3.08167  2.00177  4.59894  3.18525  3.78409  4.07074  2.07405  3.11776  4.32026  2.80548  3.72988  2.77357  2.86081  2.45399  2.38937  3.03390  5.71915  4.32091    400 e - - -
          2.68618  4.42225  2.77519  2.73123  3.46354  2.40513  3.72494  3.29354  2.67741  2.69355  4.24690  2.90347  2.73739  3.18146  2.89801  2.37887  2.77519  2.98518  4.58477  3.61503
          0.01181  4.84063  5.56297  0.61958  0.77255  0.59135  0.80650
     99   2.82989  4.25479  4.51007  3.91225  2.87300  3.64369  4.28222  2.12881  3.35868  1.64844  3.37175  4.02869  4.33159  3.58444  3.52635  2.80309  2.89317  1.82365  4.87152  3.08725    401 l - - -
          2.68618  4.42225  2.77519  2.73123  3.46354  2.40513  3.72494  3.29354  2.67741  2.69355  4.24690  2.90347  2.73739  3.18146  2.89801  2.37887  2.77519  2.98518  4.58477  3.61503
          0.01181  4.84063  5.56297  0.61958  0.77255  0.42498  1.06068
    100   2.83021  5.28920  2.66030  2.43306  4.61314  3.30706  3.06604  4.08447  2.39987  2.91284  3.91732  2.82979  3.46858  2.76469  2.70414  2.06510  2.56547  3.06467  5.73473  3.51891    402 s - - -
          2.68606  4.42343  2.77425  2.73075  3.46377  2.40560  3.72554  3.29320  2.67722  2.69283  4.24654  2.90328  2.73760  3.18089  2.89888  2.37933  2.77514  2.98542  4.58595  3.61526
          1.30706  0.32059  5.60825  1.46199  0.26367  0.48576  0.95510
    101   2.68631  5.33670  2.34705  2.22887  4.67966  3.34602  3.48712  3.80424  2.41439  3.64108  4.37798  2.56460  2.80415  2.88942  2.55311  2.19860  2.57306  3.72622  5.77060  4.36077    473 s - - -
          2.68618  4.42225  2.77519  2.73123  3.46354  2.40513  3.72494  3.29354  2.67741  2.69355  4.24690  2.90347  2.73739  3.18146  2.89801  2.37887  2.77519  2.98518  4.58477  3.61503
          0.03669  4.88590  3.55885  0.61958  0.77255  0.48576  0.95510
    102   2.30724  5.31144  2.65576  2.12099  4.02390  3.29387  3.78496  3.43555  2.13728  3.23205  4.35425  2.64330  2.85295  2.67802  2.88743  2.57210  2.90771  3.69770  5.74902  4.34302    474 e - - -
          2.68618  4.42225  2.77519  2.73123  3.46354  2.40513  3.72494  3.29354  2.67741  2.69355  4.24690  2.90347  2.73739  3.18146  2.89801  2.37887  2.77519  2.98518  4.58477  3.61503
          0.01157  4.86079  5.58313  0.61958  0.77255  0.54629  0.86534
    103   2.42967  5.25295  3.10173  2.11558  3.96594  2.98718  3.79790  3.77546  2.33119  3.00023  4.30202  2.93846  3.19806  2.37395  2.90281  2.28662  2.73095  3.43874  5.70497  3.81781    475 e - - -
          2.68618  4.42225  2.77519  2.73123  3.46354  2.40513  3.72494  3.29354  2.67741  2.69355  4.24690  2.90347  2.73739  3.18146  2.89801  2.37887  2.77519  2.98518  4.58477  3.61503
          0.01157  4.86079  5.58313  0.61958  0.77255  0.44969  1.01563
    104   2.23181  5.17967  2.61652  2.47509  4.46305  3.63295  3.55448  3.51154  2.48913  2.83181  3.81049  2.92798  2.74356  2.68254  3.07250  2.45999  2.72099  2.68448  5.65116  4.28084    476 a - - -
          2.68618  4.42225  2.77519  2.73123  3.46354  2.40513  3.72494  3.29354  2.67741  2.69355  4.24690  2.90347  2.73739  3.18146  2.89801  2.37887  2.77519  2.98518  4.58477  3.61503
          0.01128  4.88590  5.60825  0.61958  0.77255  0.48576  0.95510
    105   2.38223  4.52601  3.78519  3.01526  2.92448  3.83922  4.09868  2.38600  2.83092  2.30737  3.14540  3.11810  3.40525  3.10864  2.84312  2.86208  2.89611  2.26767  5.11289  3.28438    477 v - - -
          2.68618  4.42225  2.77519  2.73123  3.46354  2.40513  3.72494  3.29354  2.67741  2.69355  4.24690  2.90347  2.73739  3.18146  2.89801  2.37887  2.77519  2.98518  4.58477  3.61503
          0.01128  4.88590  5.60825  0.61958  0.77255  0.48576  0.95510
    106   2.57349  4.19178  3.24276  2.68454  4.25846  3.66861  3.87298  3.67328  2.56152  3.08306  2.71539  2.83304  3.71674  1.61209  2.94454  2.71686  2.75755  3.35353  5.52834  3.79130    478 q - - -
          2.68618  4.42225  2.77519  2.73123  3.46354  2.40513  3.72494  3.29354  2.67741  2.69355  4.24690  2.90347  2.73739  3.18146  2.89801  2.37887  2.77519  2.98518  4.58477  3.61503
          0.01128  4.88590  5.60825  0.61958  0.77255  0.48576  0.95510
    107   2.69988  3.70986  4.79178  4.17826  2.00345  4.02017  4.35226  2.13154  3.46801  1.69035  3.34980  4.17423  4.38395  4.10466  3.98589  3.33041  2.91486  2.08505  3.56722  3.12025    479 l - - -
          2.68618  4.42225  2.77519  2.73123  3.46354  2.40513  3.72494  3.29354  2.67741  2.69355  4.24690  2.90347  2.73739  3.18146  2.89801  2.37887  2.77519  2.98518  4.58477  3.61503
          0.01128  4.88590  5.60825  0.61958  0.77255  0.48576  0.95510
    108   2.66316  3.80452  4.71908  4.11100  1.83143  4.01485  3.82535  2.21886  3.91763  1.87682  3.03014  4.14284  4.37910  3.54802  3.96118  3.32181  3.08911  2.49426  4.86090  2.25882    480 f - - -
          2.68618  4.42225  2.77519  2.73123  3.46354  2.40513  3.72494  3.29354  2.67741  2.69355  4.24690  2.90347  2.73739  3.18146  2.89801  2.37887  2.77519  2.98518  4.58477  3.61503
          0.01128  4.88590  5.60825  0.61958  0.77255  0.48576  0.95510
    109   2.71424  3.26647  3.01556  2.59921  4.51181  3.40324  3.61582  3.96018  2.60227  3.50271  4.27912  1.35658  4.03673  2.78363  2.73094  2.63856  3.08475  3.58123  5.68778  4.31419    481 n - - -
          2.68618  4.42225  2.77519  2.73123  3.46354  2.40513  3.72494  3.29354  2.67741  2.69355  4.24690  2.90347  2.73739  3.18146  2.89801  2.37887  2.77519  2.98518  4.58477  3.61503
          0.02977  4.88590  3.82660  0.61958  0.77255  0.48576  0.95510
    110   2.67562  4.40700  4.02301  3.14469  3.52207  3.88974  4.17083  1.97130  3.36615  2.24745  2.84215  2.90396  4.26353  3.62854  3.09770  2.84348  2.26845  2.09182  5.00834  3.80122    482 i - - -
          2.68618  4.42225  2.77519  2.73123  3.46354  2.40513  3.72494  3.29354  2.67741  2.69355  4.24690  2.90347  2.73739  3.18146  2.89801  2.37887  2.77519  2.98518  4.58477  3.61503
          0.01149  4.86762  5.58997  0.61958  0.77255  0.53033  0.88773
    111   2.29124  4.27451  4.61869  4.01747  2.63732  4.01406  4.33658  1.78224  3.84596  1.66681  3.37514  4.10356  4.37731  3.64460  3.00018  3.31647  3.09840  2.09160  4.89547  3.71565    483 l - - -
          2.68618  4.42225  2.77519  2.73123  3.46354  2.40513  3.72494  3.29354  2.67741  2.69355  4.24690  2.90347  2.73739  3.18146  2.89801  2.37887  2.77519  2.98518  4.58477  3.61503
          0.01149  4.86762  5.58997  0.61958  0.77255  0.53033  0.88773
    112   2.92717  4.29890  4.85795  4.24789  1.77797  4.10369  4.43463  1.91449  4.04400  1.82202  2.95534  4.25416  4.45704  4.17428  4.06349  3.10443  3.15884  1.90497  4.92033  3.41348    484 f - - -
          2.68618  4.42225  2.77519  2.73123  3.46354  2.40513  3.72494  3.29354  2.67741  2.69355  4.24690  2.90347  2.73739  3.18146  2.89801  2.37887  2.77519  2.98518  4.58477  3.61503
          0.01149  4.86762  5.58997  0.61958  0.77255  0.53033  0.88773
    113   3.04124  5.46557  3.32211  2.73308  4.85556  3.13955  3.43259  4.29483  1.38612  3.74270  4.51362  2.80087  4.15472  2.76517  1.66058  2.77356  3.25205  3.88444  5.83116  4.50019    485 k - - -
          2.68618  4.42225  2.77519  2.73123  3.46354  2.40513  3.72494  3.29354  2.67741  2.69355  4.24690  2.90347  2.73739  3.18146  2.89801  2.37887  2.77519  2.98518  4.58477  3.61503
          0.01149  4.86762  5.58997  0.61958  0.77255  0.53033  0.88773
    114   2.40136  5.31207  3.09039  2.43041  4.64778  3.60672  3.24771  3.77876  1.89432  3.61184  3.59401  2.77067  3.99943  2.46869  2.09232  2.39878  3.06050  3.69780  5.74900  4.34728    486 k - - -
          2.68618  4.42225  2.77520  2.73124  3.46354  2.40513  3.72495  3.29354  2.67732  2.69355  4.24690  2.90347  2.73740  3.18147  2.89801  2.37887  2.77520  2.98519  4.58477  3.61504
          0.02910  3.69097  5.58997  0.47750  0.96846  0.45887  0.99967
    115   2.00311  3.88313  4.51000  3.91346  3.37865  3.20636  4.29950  1.99192  3.76030  2.04868  2.81122  3.68246  4.35005  3.94729  3.51341  2.95781  2.85942  1.90833  4.89713  3.71275    493 v - - -
          2.68618  4.42225  2.77519  2.73123  3.46354  2.40513  3.72494  3.29354  2.67741  2.69355  4.24690  2.90347  2.73739  3.18146  2.89801  2.37887  2.77519  2.98518  4.58477  3.61503
          0.01128  4.88590  5.60825  0.61958  0.77255  0.48576  0.95510
    116   2.85416  3.65971  4.64112  3.63589  3.18715  4.00336  4.32716  2.31361  3.85959  1.64381  2.08656  4.10564  4.36848  3.08867  3.92998  3.30669  2.86655  2.39262  4.87665  2.48096    494 l - - -
          2.68618  4.42225  2.77519  2.73123  3.46354  2.40513  3.72494  3.29354  2.67741  2.69355  4.24690  2.90347  2.73739  3.18146  2.89801  2.37887  2.77519  2.98518  4.58477  3.61503
          0.01128  4.88590  5.60825  0.61958  0.77255  0.48576  0.95510
    117   2.38043  5.12987  3.18061  2.62309  3.90839  3.64521  3.32005  3.43895  2.42019  2.94652  4.19220  2.86132  4.03615  2.58763  1.71560  2.72628  2.87892  3.47772  5.61217  3.49482    495 r - - -
          2.68611  4.42236  2.77506  2.73134  3.46365  2.40498  3.72505  3.29365  2.67721  2.69366  4.24701  2.90332  2.73750  3.18142  2.89790  2.37898  2.77521  2.98529  4.58488  3.61514
          0.28640  1.40499  5.60825  0.29812  1.35563  0.48576  0.95510
    118   2.29296  5.33018  2.79051  2.22737  4.67092  2.87386  3.37467  3.87354  2.21634  3.17047  4.37199  2.87600  3.99856  2.28914  2.89461  2.31625  2.73538  3.71849  5.76546  4.00523    509 k - - -
          2.68618  4.42225  2.77519  2.73123  3.46354  2.40513  3.72494  3.29354  2.67741  2.69355  4.24690  2.90347  2.73739  3.18146  2.89801  2.37887  2.77519  2.98518  4.58477  3.61503
          0.01128  4.88590  5.60825  0.61958  0.77255  0.48576  0.95510
    119   2.61355  3.73944  4.44230  3.57693  2.71802  3.54446  4.28475  2.60073  2.52343  1.51452  2.59754  4.00385  4.34078  3.90641  3.84539  3.26617  2.73666  2.31720  4.90964  3.72294    510 l - - -
          2.68619  4.42226  2.77508  2.73124  3.46354  2.40513  3.72495  3.29355  2.67741  2.69355  4.24690  2.90347  2.73740  3.18147  2.89801  2.37887  2.77520  2.98519  4.58477  3.61504
          0.03210  3.57845  5.60825  0.45649  1.00377  0.48576  0.95510
    120   2.74312  5.34208  2.73128  2.44341  4.68626  2.24112  3.19851  4.17109  1.92311  3.35188  4.38328  2.45708  4.00075  2.52709  2.59662  2.67959  3.06571  3.73231  5.77471  4.36496    514 k - - -
          2.68618  4.42225  2.77519  2.73123  3.46354  2.40513  3.72494  3.29354  2.67741  2.69355  4.24690  2.90347  2.73739  3.18146  2.89801  2.37887  2.77519  2.98518  4.58477  3.61503
          0.01128  4.88590  5.60825  0.61958  0.77255  0.48576  0.95510
    121   2.90359  4.30930  4.64766  4.05154  2.35982  4.04287  3.81490  2.74009  3.87589  1.28431  2.50565  4.12385  4.40571  4.04131  2.80170  3.34597  3.13519  2.55855  4.12175  3.03773    515 l - - -
          2.68618  4.42225  2.77519  2.73123  3.46354  2.40513  3.72494  3.29354  2.67741  2.69355  4.24690  2.90347  2.73739  3.18146  2.89801  2.37887  2.77519  2.98518  4.58477  3.61503
          0.01128  4.88590  5.60825  0.61958  0.77255  0.48576  0.95510
    122   2.83657  4.97400  3.27835  2.28276  4.19543  3.68234  3.88976  2.72744  2.30273  2.85641  3.75778  3.01329  4.07101  2.29491  2.98188  2.75634  2.95430  2.00252  5.48843  4.16821    516 v - - -
          2.68618  4.42225  2.77519  2.73123  3.46354  2.40513  3.72494  3.29354  2.67741  2.69355  4.24690  2.90347  2.73739  3.18146  2.89801  2.37887  2.77519  2.98518  4.58477  3.61503
          0.01128  4.88590  5.60825  0.61958  0.77255  0.48576  0.95510
    123   2.58107  3.85491  2.96341  2.38633  4.54058  3.62190  3.81386  3.99839  2.56700  3.18567  3.89413  2.91945  2.66014  1.75360  2.80451  2.54732  2.88671  3.35779  5.69505  4.31053    517 q - - -
          2.68619  4.42226  2.77520  2.73124  3.46355  2.40508  3.72495  3.29355  2.67742  2.69356  4.24655  2.90348  2.73740  3.18147  2.89802  2.37888  2.77520  2.98519  4.58478  3.61504
          0.02543  3.84262  5.60825  0.63833  0.75115  0.48576  0.95510
    124   2.85460  4.24708  3.97740  4.09773  2.87883  4.01169  4.33915  1.35071  3.90706  2.16275  2.67102  4.13617  4.37618  4.05938  3.51024  3.04042  3.08675  2.12502  3.55921  3.68847    526 i - - -
          2.68618  4.42225  2.77519  2.73123  3.46354  2.40513  3.72494  3.29354  2.67741  2.69355  4.24690  2.90347  2.73739  3.18146  2.89801  2.37887  2.77519  2.98518  4.58477  3.61503
          0.01128  4.88590  5.60825  0.61958  0.77255  0.48576  0.95510
    125   2.94775  5.39726  2.94034  2.60489  4.73558  1.37531  3.87654  4.20069  2.44113  3.69218  4.45571  2.73349  4.08627  2.67621  2.27963  2.91325  2.97897  3.78772  5.83067  4.44392    527 g - - -
          2.68618  4.42225  2.77519  2.73123  3.46354  2.40513  3.72494  3.29354  2.67741  2.69355  4.24690  2.90347  2.73739  3.18146  2.89801  2.37887  2.77519  2.98518  4.58477  3.61503
          0.01128  4.88590  5.60825  0.61958  0.77255  0.48576  0.95510
    126   3.00619  5.39972  3.29323  2.71853  4.76311  3.15729  3.19779  4.20199  2.15437  3.68186  4.45771  3.01501  4.13931  2.98937  1.17971  2.67101  2.90812  3.80518  5.79965  4.46146    528 r - - -
          2.68621  4.42241  2.77535  2.73129  3.46370  2.40500  3.72510  3.29370  2.67744  2.69335  4.24706  2.90350  2.73718  3.18162  2.89816  2.37861  2.77523  2.98517  4.58493  3.61519
          0.19606  1.74659  5.60825  0.89431  0.52575  0.48576  0.95510
    127   2.70087  5.33927  2.37919  2.42455  4.68339  3.60511  3.12236  4.16833  1.85353  3.38952  3.82353  2.21612  3.99876  2.41379  2.75024  2.64077  3.06277  3.72943  5.77223  4.36234    535 k - - -
          2.68618  4.42225  2.77519  2.73123  3.46354  2.40513  3.72494  3.29354  2.67741  2.69355  4.24690  2.90347  2.73739  3.18146  2.89801  2.37887  2.77519  2.98518  4.58477  3.61503
          0.01128  4.88590  5.60825  0.61958  0.77255  0.48576  0.95510
    128   3.01543  3.81441  4.81924  4.24015  2.15863  4.14751  2.76337  2.66217  4.04870  2.42737  2.61025  4.23165  4.50605  4.17374  4.08568  3.45813  3.24640  2.65316  3.34980  1.47248    536 y - - -
          2.68618  4.42225  2.77519  2.73123  3.46354  2.40513  3.72494  3.29354  2.67741  2.69355  4.24690  2.90347  2.73739  3.18146  2.89801  2.37887  2.77519  2.98518  4.58477  3.61503
          0.01128  4.88590  5.60825  0.61958  0.77255  0.48576  0.95510
    129   3.96238  5.19293  5.46579  5.08102  0.80474  4.93634  4.24543  2.46580  4.88276  2.34499  4.03513  4.78324  5.21480  4.79402  4.82265  4.28845  4.17951  3.38591  4.38471  1.68878    537 f - - -
          2.68616  4.42275  2.77527  2.73122  3.46383  2.40514  3.72517  3.29362  2.67751  2.69378  4.24740  2.90397  2.73770  3.18003  2.89737  2.37852  2.77526  2.98551  4.58452  3.61519
          0.12325  2.18668  5.60825  2.28283  0.10758  0.48576  0.95510
    130   2.92512  5.26685  1.29781  2.62123  3.81020  3.65757  3.91351  3.99509  2.71545  3.22313  4.35044  2.04074  4.08970  3.04716  3.20359  2.78749  3.16646  3.33820  5.73996  4.35142    571 d - - -
          2.68614  4.42230  2.77525  2.73129  3.46359  2.40518  3.72500  3.29359  2.67732  2.69360  4.24695  2.90352  2.73745  3.18152  2.89793  2.37875  2.77513  2.98505  4.58482  3.61508
          0.12414  2.65135  3.07501  0.78475  0.60923  0.48576  0.95510
    131   2.81867  4.95992  3.25613  2.34977  3.56686  3.66320  3.47188  3.58959  2.59401  2.67183  3.64631  3.05975  1.72899  3.03556  3.14371  2.51338  2.76607  3.28279  5.47405  4.15267    578 p - - -
          2.68618  4.42225  2.77519  2.73123  3.46354  2.40513  3.72494  3.29354  2.67741  2.69355  4.24690  2.90347  2.73739  3.18146  2.89801  2.37887  2.77519  2.98518  4.58477  3.61503
          0.03394  4.84245  3.66970  0.61958  0.77255  0.58739  0.81142
    132   2.82240  5.33272  2.55314  2.16149  4.67527  3.02674  3.78017  4.16129  2.23859  3.63697  4.37504  2.28418  3.62687  2.64342  3.01604  2.24612  2.24023  3.72220  5.76612  4.35361    579 e - - -
          2.68623  4.42230  2.77524  2.73119  3.46359  2.40510  3.72499  3.29359  2.67737  2.69360  4.24694  2.90335  2.73734  3.18151  2.89805  2.37884  2.77524  2.98508  4.58482  3.61508
          0.15365  2.17773  3.53611  0.40634  1.09687  0.46268  0.99316
    133   2.41191  5.31195  2.73545  2.31125  4.08070  2.75915  3.77702  4.13409  2.10361  3.19402  4.35399  2.91689  3.34412  2.16853  2.59973  2.68325  2.93994  3.47609  5.74776  4.33999    588 k - - -
          2.68618  4.42225  2.77519  2.73123  3.46354  2.40513  3.72494  3.29354  2.67741  2.69355  4.24690  2.90347  2.73739  3.18146  2.89801  2.37887  2.77519  2.98518  4.58477  3.61503
          0.03257  4.84369  3.72274  0.61958  0.77255  0.58469  0.81481
    134   2.02834  4.81424  3.35656  2.79616  3.22297  3.19556  3.91241  2.99103  2.28875  2.84979  3.90010  3.10977  3.29584  3.11603  2.78150  2.47737  2.73128  2.72942  5.35344  3.61484    589 a - - -
          2.68618  4.42225  2.77519  2.73123  3.46354  2.40513  3.72494  3.29354  2.67741  2.69355  4.24690  2.90347  2.73739  3.18146  2.89801  2.37887  2.77519  2.98518  4.58477  3.61503
          0.01202  4.82314  5.54548  0.61958  0.77255  0.62817  0.76264
    135   2.24741  4.95515  2.94293  2.50254  4.17824  3.65417  3.86186  1.98168  2.37128  3.20664  3.58485  3.20017  4.04311  2.83287  2.83450  2.73352  2.55216  2.95286  5.46861  4.14630    590 i - - -
          2.68618  4.42225  2.77519  2.73123  3.46354  2.40513  3.72494  3.29354  2.67741  2.69355  4.24690  2.90347  2.73739  3.18146  2.89801  2.37887  2.77519  2.98518  4.58477  3.61503
          0.01202  4.82314  5.54548  0.61958  0.77255  0.46579  0.98790
    136   2.47884  5.33121  2.56974  2.19552  4.67486  3.59741  3.20697  4.15985  2.01744  3.63586  4.37232  2.51405  3.58052  2.88191  2.73777  2.10755  2.88958  3.32384  5.76469  4.35453    592 k - - -
          2.68618  4.42225  2.77519  2.73123  3.46354  2.40513  3.72494  3.29354  2.67741  2.69355  4.24690  2.90347  2.73739  3.18146  2.89801  2.37887  2.77519  2.98518  4.58477  3.61503
          0.01149  4.86803  5.59037  0.61958  0.77255  0.52937  0.88910
    137   2.97051  4.36437  3.80265  4.12527  2.66788  4.14515  4.48020  1.33103  3.96604  2.33598  3.45858  4.22721  4.49982  3.63200  4.06140  3.45274  3.20451  1.51314  5.03610  3.85052    593 i - - -
          2.68622  4.42229  2.77511  2.73128  3.46335  2.40508  3.72469  3.29358  2.67735  2.69359  4.24694  2.90351  2.73744  3.18151  2.89805  2.37883  2.77524  2.98523  4.58481  3.61507
          0.13119  2.63884  2.96601  0.65223  0.73582  0.45943  0.99871
    138   2.41411  4.29022  2.60315  2.35690  4.62701  3.59007  3.77847  4.10461  2.29434  3.59401  4.33770  3.06224  2.26310  2.54135  2.61267  2.33561  2.80368  3.67808  5.73370  3.85242    600 p - - -
          2.68618  4.42225  2.77519  2.73123  3.46354  2.40513  3.72494  3.29354  2.67741  2.69355  4.24690  2.90347  2.73739  3.18146  2.89801  2.37887  2.77519  2.98518  4.58477  3.61503
          0.01184  4.83784  5.56018  0.61958  0.77255  0.59736  0.79909
    139   2.72590  5.32297  2.76235  2.09794  4.66763  2.52192  3.47292  4.15316  2.24695  3.62789  3.91601  2.65394  3.98023  2.36322  2.25258  2.54225  3.04470  3.71342  5.75564  4.34512    601 e - - -
          2.68606  4.42226  2.77520  2.73124  3.46355  2.40513  3.72495  3.29355  2.67741  2.69356  4.24690  2.90347  2.73740  3.18147  2.89801  2.37887  2.77520  2.98519  4.58478  3.61504
          0.03724  3.42027  5.56018  0.43821  1.03618  0.50781  0.92083
    140   2.82403  5.21012  2.81838  2.56739  4.50671  2.65323  2.13366  3.96001  2.56834  3.11648  4.26423  2.61369  3.61718  2.92585  2.89317  2.69061  2.62235  3.57459  5.67300  2.75363    604 h - - -
          2.68618  4.42225  2.77519  2.73123  3.46354  2.40513  3.72494  3.29354  2.67741  2.69355  4.24690  2.90347  2.73739  3.18146  2.89801  2.37887  2.77519  2.98518  4.58477  3.61503
          0.01156  4.86159  5.58394  0.61958  0.77255  0.45075  1.01377
    141   2.73123  5.30494  3.09410  2.53810  4.11550  2.86240  3.35649  4.11055  2.18497  3.34823  4.34960  2.05730  3.18273  2.77077  2.22293  2.56893  2.87492  3.68760  5.74647  3.96997    605 n - - -
          2.68618  4.42225  2.77519  2.73123  3.46354  2.40513  3.72494  3.29354  2.67741  2.69355  4.24690  2.90347  2.73739  3.18146  2.89801  2.37887  2.77519  2.98518  4.58477  3.61503
          0.01128  4.88590  5.60825  0.61958  0.77255  0.48576  0.95510
    142   2.98236  2.71813  4.93966  4.32951  2.86586  4.16960  4.50608  2.08345  4.12299  1.31510  3.13550  4.32859  4.51626  4.24481  4.13377  3.48505  3.21385  1.83296  4.97618  3.35898    606 l - - -
          2.68618  4.42225  2.77519  2.73123  3.46354  2.40513  3.72494  3.29354  2.67741  2.69355  4.24690  2.90347  2.73739  3.18146  2.89801  2.37887  2.77519  2.98518  4.58477  3.61503
          0.01128  4.88590  5.60825  0.61958  0.77255  0.48576  0.95510
    143   2.67212  5.33640  2.68793  1.70518  4.67924  3.60479  3.79248  4.16363  2.29688  3.41084  4.37772  2.76892  3.99856  2.33889  2.71171  2.56747  2.54155  3.72585  5.77031  3.54060    607 e - - -
          2.68618  4.42225  2.77519  2.73123  3.46354  2.40513  3.72494  3.29354  2.67741  2.69355  4.24690  2.90347  2.73739  3.18146  2.89801  2.37887  2.77519  2.98518  4.58477  3.61503
          0.01128  4.88590  5.60825  0.61958  0.77255  0.48576  0.95510
    144   2.91088  4.48555  5.08094  4.49353  3.58791  4.39342  4.76844  1.51572  4.31610  1.49007  2.75321  4.53549  4.72484  4.46314  4.36170  3.33756  3.38341  1.55758  5.24273  4.07145    608 l - - -
          2.68618  4.42225  2.77519  2.73123  3.46354  2.40513  3.72494  3.29354  2.67741  2.69355  4.24690  2.90347  2.73739  3.18146  2.89801  2.37887  2.77519  2.98518  4.58477  3.61503
          0.01128  4.88590  5.60825  0.61958  0.77255  0.48576  0.95510
    145   2.52048  3.73250  4.73351  4.12399  2.70973  4.01408  4.34227  2.53459  3.46315  2.07851  3.11283  4.14833  4.37838  4.07398  3.96499  3.32173  3.08614  2.21586  1.70284  2.89095    615 w - - -
          2.68618  4.42225  2.77519  2.73123  3.46354  2.40513  3.72494  3.29354  2.67741  2.69355  4.24690  2.90347  2.73739  3.18146  2.89801  2.37887  2.77519  2.98518  4.58477  3.61503
          0.01128  4.88590  5.60825  0.61958  0.77255  0.48576  0.95510
    146   2.84216  5.23376  3.13374  2.58160  3.94238  3.32651  3.50372  3.99125  2.57327  3.52121  4.28968  2.94088  1.66777  2.33742  2.59778  2.47798  2.93134  3.60264  5.69487  4.31524    616 p - - -
          2.68618  4.42225  2.77519  2.73123  3.46354  2.40513  3.72494  3.29354  2.67741  2.69355  4.24690  2.90347  2.73739  3.18146  2.89801  2.37887  2.77519  2.98518  4.58477  3.61503
          0.01128  4.88590  5.60825  0.61958  0.77255  0.48576  0.95510
    147   2.38988  4.88882  4.41522  4.40318  5.51413  0.34476  5.45144  5.00910  4.65813  4.71552  5.53272  4.29184  4.47395  4.83048  4.81387  3.17899  3.55020  4.21428  6.77465  5.72516    617 G - - -
          2.68618  4.42225  2.77519  2.73123  3.46354  2.40513  3.72494  3.29354  2.67741  2.69355  4.24690  2.90347  2.73739  3.18146  2.89801  2.37887  2.77519  2.98518  4.58477  3.61503
          0.01128  4.88590  5.60825  0.61958  0.77255  0.48576  0.95510
    148   2.83293  4.37749  4.73241  4.14443  1.80416  4.12097  4.34854  2.75470  3.96937  1.96863  3.44882  4.20084  4.47881  4.12091  4.03954  3.42813  2.76992  2.35993  4.82703  1.61688    618 y - - -
          2.68618  4.42225  2.77519  2.73123  3.46354  2.40513  3.72494  3.29354  2.67741  2.69355  4.24690  2.90347  2.73739  3.18146  2.89801  2.37887  2.77519  2.98518  4.58477  3.61503
          0.01128  4.88590  5.60825  0.61958  0.77255  0.48576  0.95510
    149   2.60685  4.47486  2.83550  2.54800  2.79994  3.65887  3.31284  3.48758  2.36911  2.81181  4.12885  3.18298  4.04902  2.87697  2.44713  2.13183  2.77369  3.08059  5.55777  3.81662    619 s - - -
          2.68618  4.42225  2.77519  2.73123  3.46354  2.40513  3.72494  3.29354  2.67741  2.69355  4.24690  2.90347  2.73739  3.18146  2.89801  2.37887  2.77519  2.98518  4.58477  3.61503
          0.01128  4.88590  5.60825  0.61958  0.77255  0.48576  0.95510
    150   2.52022  2.97912  3.78481  3.21574  3.15312  3.83879  4.09883  3.01636  2.99523  2.59807  3.28842  3.28950  3.32633  3.25980  3.50086  2.30486  1.78960  2.53555  5.11372  3.88634    620 t - - -
          2.68618  4.42225  2.77519  2.73123  3.46354  2.40513  3.72494  3.29354  2.67741  2.69355  4.24690  2.90347  2.73739  3.18146  2.89801  2.37887  2.77519  2.98518  4.58477  3.61503
          0.01128  4.88590  5.60825  0.61958  0.77255  0.48576  0.95510
    151   2.03765  4.89686  3.36164  2.80565  4.14644  3.68822  3.94762  3.27448  2.65524  3.18571  4.02284  3.29661  3.74495  3.13198  3.07011  1.68921  1.99397  3.03051  5.46827  4.16557    621 s - - -
          2.68618  4.42225  2.77519  2.73123  3.46354  2.40513  3.72494  3.29354  2.67741  2.69355  4.24690  2.90347  2.73739  3.18146  2.89801  2.37887  2.77519  2.98518  4.58477  3.61503
          0.01128  4.88590  5.60825  0.61958  0.77255  0.48576  0.95510
    152   2.59198  3.78232  4.83390  4.22449  3.11524  4.07589  4.41439  1.45885  4.02018  2.19162  2.62390  4.22760  4.43602  4.15919  4.04242  3.38817  2.74943  1.75400  4.91417  3.38569    622 i - - -
          2.68619  4.42153  2.77521  2.73125  3.46355  2.40514  3.72496  3.29355  2.67742  2.69356  4.24691  2.90348  2.73741  3.18148  2.89802  2.37880  2.77521  2.98520  4.58478  3.61504
          0.05630  2.97449  5.60825  0.35216  1.21459  0.48576  0.95510
    153   2.83014  5.29859  2.94072  2.30662  3.73679  3.20938  3.25401  4.10020  2.43410  3.43183  3.98208  2.34700  4.00363  2.18400  2.79916  2.39116  2.95779  3.49247  5.74180  2.79570    624 q - - -
          2.68618  4.42225  2.77519  2.73123  3.46354  2.40513  3.72494  3.29354  2.67741  2.69355  4.24690  2.90347  2.73739  3.18146  2.89801  2.37887  2.77519  2.98518  4.58477  3.61503
          0.01128  4.88590  5.60825  0.61958  0.77255  0.48576  0.95510
    154   2.65455  4.04506  3.17865  2.83373  3.62456  3.72252  3.36608  2.81335  2.58476  2.81139  3.60392  2.79337  2.63606  3.02680  2.87069  2.38982  2.95176  2.40904  5.36763  3.60590    625 s - - -
          2.68618  4.42225  2.77519  2.73123  3.46354  2.40513  3.72494  3.29354  2.67741  2.69355  4.24690  2.90347  2.73739  3.18146  2.89801  2.37887  2.77519  2.98518  4.58477  3.61503
          0.01128  4.88590  5.60825  0.61958  0.77255  0.48576  0.95510
    155   2.84897  3.78327  4.32429  3.73657  2.76203  3.63432  3.28100  2.32111  3.61489  2.09069  3.43733  3.44888  3.71827  3.83270  3.79123  2.42428  2.16770  2.35702  4.93393  2.67194    626 l - - -
          2.68618  4.42225  2.77519  2.73123  3.46354  2.40513  3.72494  3.29354  2.67741  2.69355  4.24690  2.90347  2.73739  3.18146  2.89801  2.37887  2.77519  2.98518  4.58477  3.61503
          0.01128  4.88590  5.60825  0.61958  0.77255  0.48576  0.95510
    156   2.49710  4.39001  2.46911  2.08902  4.66877  3.11476  3.53697  3.42305  2.22083  3.63185  4.01466  2.78209  3.99886  2.13441  3.02172  2.36558  3.06110  3.71665  5.76438  4.35645    627 e - - -
          2.68620  4.42227  2.77522  2.73125  3.46332  2.40515  3.72497  3.29356  2.67743  2.69357  4.24692  2.90335  2.73742  3.18130  2.89803  2.37889  2.77522  2.98520  4.58479  3.61505
          0.03247  3.56541  5.60825  0.80412  0.59327  0.48576  0.95510
    157   2.40866  3.07503  3.03881  2.71524  3.75356  2.52254  3.88798  3.41817  2.19912  3.22631  3.52736  2.86385  4.06869  3.05218  3.01731  2.39674  2.59989  3.16373  5.48970  3.47930    633 k - - -
          2.68618  4.42225  2.77519  2.73123  3.46354  2.40513  3.72494  3.29354  2.67741  2.69355  4.24690  2.90347  2.73739  3.18146  2.89801  2.37887  2.77519  2.98518  4.58477  3.61503
          0.01128  4.88590  5.60825  0.61958  0.77255  0.48576  0.95510
    158   2.94716  5.25477  2.83857  2.64646  3.60636  1.16877  3.93977  3.97507  2.60496  3.54223  4.34198  2.94011  4.11110  2.73535  3.22400  2.94484  2.96003  3.61685  5.75114  4.38274    634 g - - -
          2.68618  4.42225  2.77519  2.73123  3.46354  2.40513  3.72494  3.29354  2.67741  2.69355  4.24690  2.90347  2.73739  3.18146  2.89801  2.37887  2.77519  2.98518  4.58477  3.61503
          0.01111  4.90095  5.62330  0.61958  0.77255  0.48576  0.95510
    159   2.70425  4.26942  4.60773  4.00610  2.88999  4.00260  3.44596  2.09642  3.83586  1.93814  3.01000  4.09154  2.34766  4.00677  3.91941  3.14237  2.65439  1.94049  4.88766  3.42944    635 l - - -
          2.68615  4.42236  2.77515  2.73134  3.46364  2.40513  3.72505  3.29315  2.67738  2.69365  4.24700  2.90324  2.73740  3.18135  2.89811  2.37878  2.77530  2.98529  4.58487  3.61514
          0.05486  3.00031  5.62330  1.46769  0.26196  0.48576  0.95510
    160   2.26733  3.97006  4.19030  3.60840  2.80147  3.93495  3.75614  2.71506  3.01307  2.36267  2.76210  3.86504  4.30632  3.36955  3.43559  2.51617  2.42582  2.12951  4.97609  2.76517    658 v - - -
          2.68618  4.42225  2.77519  2.73123  3.46354  2.40513  3.72494  3.29354  2.67741  2.69355  4.24690  2.90347  2.73739  3.18146  2.89801  2.37887  2.77519  2.98518  4.58477  3.61503
          0.01111  4.90095  5.62330  0.61958  0.77255  0.48576  0.95510
    161   3.24215  4.59235  5.09868  4.50541  3.49343  4.45795  4.79325  2.22688  4.32961  0.84537  3.40731  4.57933  4.76665  4.45083  4.37706  3.78043  3.13666  1.95982  5.23189  3.11598    659 l - - -
          2.68618  4.42225  2.77519  2.73123  3.46354  2.40513  3.72494  3.29354  2.67741  2.69355  4.24690  2.90347  2.73739  3.18146  2.89801  2.37887  2.77519  2.98518  4.58477  3.61503
          0.01111  4.90095  5.62330  0.61958  0.77255  0.48576  0.95510
    162   2.85077  3.62498  3.84521  3.02239  3.63166  3.53217  4.12378  2.56469  3.01343  2.27515  3.11161  1.87049  4.23657  3.50438  3.23040  2.95845  2.80336  2.17360  5.09550  3.51654    660 n - - -
          2.68618  4.42225  2.77519  2.73123  3.46354  2.40513  3.72494  3.29354  2.67741  2.69355  4.24690  2.90347  2.73739  3.18146  2.89801  2.37887  2.77519  2.98518  4.58477  3.61503
          0.01111  4.90095  5.62330  0.61958  0.77255  0.48576  0.95510
    163   2.21630  3.86753  4.71647  4.11559  3.40432  4.06023  4.39870  1.78090  3.93638  1.84399  3.41843  3.81904  4.42554  4.09911  4.00180  3.10236  2.80376  1.61786  4.94005  3.75911    661 v - - -
          2.68618  4.42225  2.77519  2.73123  3.46354  2.40513  3.72494  3.29354  2.67741  2.69355  4.24690  2.90347  2.73739  3.18146  2.89801  2.37887  2.77519  2.98518  4.58477  3.61503
          0.01111  4.90095  5.62330  0.61958  0.77255  0.48576  0.95510
    164   3.72500  6.53421  0.53794  2.06130  5.77108  3.76960  4.43241  5.37479  3.62172  4.79841  5.71265  2.85249  4.46740  3.22175  4.34922  3.53291  4.04371  4.88561  6.94585  5.30409    662 D - - -
          2.68618  4.42225  2.77519  2.73123  3.46354  2.40513  3.72494  3.29354  2.67741  2.69355  4.24690  2.90347  2.73739  3.18146  2.89801  2.37887  2.77519  2.98518  4.58477  3.61503
          0.01111  4.90095  5.62330  0.61958  0.77255  0.48576  0.95510
    165   2.85669  3.37258  4.42212  3.83021  2.98054  3.97520  4.28511  2.49272  3.06211  1.99854  2.90406  3.99603  3.75160  3.17855  3.54225  2.59412  2.89999  1.61943  4.92128  3.73358    663 v - - -
          2.68618  4.42225  2.77519  2.73123  3.46354  2.40513  3.72494  3.29354  2.67741  2.69355  4.24690  2.90347  2.73739  3.18146  2.89801  2.37887  2.77519  2.98518  4.58477  3.61503
          0.01111  4.90095  5.62330  0.61958  0.77255  0.48576  0.95510
    166   1.85861  4.09171  3.73691  3.16920  3.70083  3.83129  4.08615  2.67767  2.52470  2.62139  3.09815  3.57227  4.21073  3.21992  3.47391  2.25325  2.25022  2.50558  5.14774  3.91448    664 a - - -
          2.68618  4.42225  2.77519  2.73123  3.46354  2.40513  3.72494  3.29354  2.67741  2.69355  4.24690  2.90347  2.73739  3.18146  2.89801  2.37887  2.77519  2.98518  4.58477  3.61503
          0.01111  4.90095  5.62330  0.61958  0.77255  0.48576  0.95510
    167   2.83655  4.76047  3.40770  2.85225  2.83472  3.71796  2.26746  3.36561  2.74316  3.03508  3.87903  2.70593  4.09540  2.98966  3.11071  2.16335  2.70912  2.91059  3.96100  2.91170    665 s - - -
          2.68618  4.42225  2.77519  2.73123  3.46354  2.40513  3.72494  3.29354  2.67741  2.69355  4.24690  2.90347  2.73739  3.18146  2.89801  2.37887  2.77519  2.98518  4.58477  3.61503
          0.01111  4.90095  5.62330  0.61958  0.77255  0.48576  0.95510
    168   2.85813  5.61111  3.66562  3.02658  5.08309  3.47414  3.99681  4.46143  0.93841  3.87956  4.69424  3.15840  4.36204  3.11173  1.70942  3.28956  3.50528  4.08536  5.92454  4.68945    666 k - - -
          2.68618  4.42225  2.77519  2.73123  3.46354  2.40513  3.72494  3.29354  2.67741  2.69355  4.24690  2.90347  2.73739  3.18146  2.89801  2.37887  2.77519  2.98518  4.58477  3.61503
          0.01111  4.90095  5.62330  0.61958  0.77255  0.48576  0.95510
    169   2.68402  3.63658  4.70426  4.09747  2.57284  4.01947  3.17092  1.65212  3.90906  2.24035  3.37524  3.66769  4.38418  4.06361  3.96092  3.32555  2.68383  1.71320  4.87891  3.69976    667 i - - -
          2.68618  4.42225  2.77519  2.73123  3.46354  2.40513  3.72494  3.29354  2.67741  2.69355  4.24690  2.90347  2.73739  3.18146  2.89801  2.37887  2.77519  2.98518  4.58477  3.61503
          0.01111  4.90095  5.62330  0.61958  0.77255  0.48576  0.95510
    170   2.87130  4.27376  3.88651  4.05527  3.09783  4.02297  4.34810  1.73639  3.87849  1.59725  2.95939  4.12486  4.38728  3.62464  3.94978  3.08856  2.87444  1.85678  4.89723  3.71709    668 l - - -
          2.68618  4.42225  2.77519  2.73123  3.46354  2.40513  3.72494  3.29354  2.67741  2.69355  4.24690  2.90347  2.73739  3.18146  2.89801  2.37887  2.77519  2.98518  4.58477  3.61503
          0.01111  4.90095  5.62330  0.61958  0.77255  0.48576  0.95510
    171   3.03796  5.38018  3.36119  2.59886  4.71399  3.79154  3.19617  4.14906  2.47366  3.31995  4.43608  3.06818  4.17118  2.50056  1.11106  3.02162  3.25058  3.77417  5.77162  3.46810    669 r - - -
          2.68618  4.42225  2.77519  2.73123  3.46354  2.40513  3.72494  3.29354  2.67741  2.69355  4.24690  2.90347  2.73739  3.18146  2.89801  2.37887  2.77519  2.98518  4.58477  3.61503
          0.01111  4.90095  5.62330  0.61958  0.77255  0.48576  0.95510
    172   2.83785  5.33283  2.68264  2.27246  4.67169  3.61318  3.80080  4.15294  2.14800  3.38374  4.37527  2.53893  4.00672  2.59139  2.61402  2.80301  1.78998  3.48082  5.76894  3.87440    678 t - - -
          2.68618  4.42225  2.77519  2.73123  3.46354  2.40513  3.72494  3.29354  2.67741  2.69355  4.24690  2.90347  2.73739  3.18146  2.89801  2.37887  2.77519  2.98518  4.58477  3.61503
          0.03192  4.90095  3.73076  0.61958  0.77255  0.48576  0.95510
    173   2.86337  5.37474  1.62752  2.03518  4.71622  3.30536  3.81686  4.20247  2.17846  3.67806  4.41823  3.07846  4.01806  2.51106  2.89014  2.47032  3.09634  3.43620  5.80749  4.39384    679 d - - -
          2.68618  4.42225  2.77519  2.73123  3.46354  2.40513  3.72494  3.29354  2.67741  2.69355  4.24690  2.90347  2.73739  3.18146  2.89801  2.37887  2.77519  2.98518  4.58477  3.61503
          0.01135  4.88038  5.60273  0.61958  0.77255  0.45532  1.00580
    174   3.01066  5.29692  2.61975  2.76019  4.84512  3.64593  4.14198  4.31028  2.99878  3.86038  4.65275  2.40204  4.19074  3.28760  3.49462  2.11767  1.08010  3.87175  6.04417  4.65977    683 t - - -
          2.68618  4.42225  2.77519  2.73123  3.46354  2.40513  3.72494  3.29354  2.67741  2.69355  4.24690  2.90347  2.73739  3.18146  2.89801  2.37887  2.77519  2.98518  4.58477  3.61503
          0.01111  4.90095  5.62330  0.61958  0.77255  0.48576  0.95510
    175   2.21969  3.75904  4.78652  4.18520  3.42635  4.10947  4.44931  2.44839  4.00144  1.96587  3.22630  4.23221  4.46886  4.15879  4.05666  3.41970  2.98238  1.15526  4.97549  3.34575    684 v - - -
          2.68618  4.42225  2.77519  2.73123  3.46354  2.40513  3.72494  3.29354  2.67741  2.69355  4.24690  2.90347  2.73739  3.18146  2.89801  2.37887  2.77519  2.98518  4.58477  3.61503
          0.01111  4.90095  5.62330  0.61958  0.77255  0.48576  0.95510
    176   2.73929  4.31820  4.70117  4.09875  3.34449  4.06804  4.37325  2.71630  3.91503  1.04680  2.95359  4.16664  4.42659  4.07671  3.67565  3.37297  3.14974  2.45858  3.06456  2.76500    685 l - - -
          2.68618  4.42225  2.77519  2.73123  3.46354  2.40513  3.72494  3.29354  2.67741  2.69355  4.24690  2.90347  2.73739  3.18146  2.89801  2.37887  2.77519  2.98518  4.58477  3.61503
          0.01111  4.90095  5.62330  0.61958  0.77255  0.48576  0.95510
    177   2.85764  5.36462  1.76128  1.90699  4.70519  3.61612  3.81539  4.19022  2.44692  3.66796  4.40753  2.67050  4.01779  2.56805  3.05317  2.41860  2.68361  3.52371  5.79888  3.95297    686 d - - -
          2.68618  4.42225  2.77519  2.73123  3.46354  2.40513  3.72494  3.29354  2.67741  2.69355  4.24690  2.90347  2.73739  3.18146  2.89801  2.37887  2.77519  2.98518  4.58477  3.61503
          0.01111  4.90095  5.62330  0.61958  0.77255  0.48576  0.95510
    178   2.46845  4.35621  4.23283  2.91746  2.45539  3.94290  4.23938  2.30711  3.31588  2.19085  2.89840  3.36221  4.31365  3.22100  3.75055  2.83410  2.48263  2.32699  4.20783  3.09607    687 l - - -
          2.68618  4.42225  2.77519  2.73123  3.46354  2.40513  3.72494  3.29354  2.67741  2.69355  4.24690  2.90347  2.73739  3.18146  2.89801  2.37887  2.77519  2.98518  4.58477  3.61503
          0.01111  4.90095  5.62330  0.61958  0.77255  0.48576  0.95510
    179   2.87507  4.39239  4.93931  4.32957  3.36251  4.20151  4.52361  1.42399  4.12846  1.57306  2.09094  4.34741  4.54145  4.24694  4.14728  3.51528  3.25367  2.56797  3.53340  3.36419    688 i - - -
          2.68618  4.42225  2.77519  2.73123  3.46354  2.40513  3.72494  3.29354  2.67741  2.69355  4.24690  2.90347  2.73739  3.18146  2.89801  2.37887  2.77519  2.98518  4.58477  3.61503
          0.01111  4.90095  5.62330  0.61958  0.77255  0.48576  0.95510
    180   2.63036  4.57714  2.79323  2.31233  4.65169  3.37719  3.80236  4.12945  1.95798  3.61858  3.35398  2.60154  4.00729  2.69114  2.06969  2.70109  2.77207  3.70266  4.80027  3.75154    689 k - - -
          2.68618  4.42225  2.77519  2.73123  3.46354  2.40513  3.72494  3.29354  2.67741  2.69355  4.24690  2.90347  2.73739  3.18146  2.89801  2.37887  2.77519  2.98518  4.58477  3.61503
          0.03306  4.90095  3.68552  0.61958  0.77255  0.48576  0.95510
    181   2.68615  5.34181  2.66146  1.79757  4.68611  3.21125  3.79184  4.17188  2.45896  3.40564  4.38292  2.54505  3.99756  2.23511  2.53752  2.32792  2.94375  3.73209  5.77467  4.36359    690 e - - -
          2.68618  4.42225  2.77519  2.73123  3.46354  2.40513  3.72494  3.29354  2.67741  2.69355  4.24690  2.90347  2.73739  3.18146  2.89801  2.37887  2.77519  2.98518  4.58477  3.61503
          0.06077  4.87925  2.96897  0.61958  0.77255  0.53915  0.87526
    182   2.46358  3.89082  4.39790  3.80560  3.15739  3.07361  4.25467  1.94030  3.05726  1.79390  2.88135  3.96808  4.31227  3.57391  3.47570  2.88731  2.92543  2.27386  4.88740  3.41925    691 l - - -
          2.68618  4.42225  2.77519  2.73123  3.46354  2.40513  3.72494  3.29354  2.67741  2.69355  4.24690  2.90347  2.73739  3.18146  2.89801  2.37887  2.77519  2.98518  4.58477  3.61503
          0.01193  4.83041  5.55275  0.61958  0.77255  0.64614  0.74248
    183   2.70015  5.12213  3.14864  2.32749  4.39346  3.32194  3.50994  3.46554  2.33804  2.98737  2.72331  2.91797  4.01018  2.42336  2.46982  2.65257  2.73781  2.98436  5.60164  3.52819    692 e - - -
          2.68618  4.42225  2.77519  2.73123  3.46354  2.40513  3.72494  3.29354  2.67741  2.69355  4.24690  2.90347  2.73739  3.18146  2.89801  2.37887  2.77519  2.98518  4.58477  3.61503
          0.01193  4.83041  5.55275  0.61958  0.77255  0.64614  0.74248
    184   2.72275  4.30301  2.83623  2.25870  4.65500  3.38800  3.77137  4.13879  2.19719  3.61682  4.35438  2.72670  3.61378  2.49437  2.23354  1.96058  2.80058  3.70194  5.74723  4.33820    693 s - - -
          2.68618  4.42225  2.77519  2.73123  3.46354  2.40513  3.72494  3.29354  2.67741  2.69355  4.24690  2.90347  2.73739  3.18146  2.89801  2.37887  2.77519  2.98518  4.58477  3.61503
          0.05457  4.83041  3.09829  0.61958  0.77255  0.64614  0.74248
    185   2.58597  4.50196  2.39304  2.08018  4.64333  3.14483  2.96925  4.12813  2.18001  3.60449  4.34104  2.81572  3.69514  2.74763  2.45661  2.48052  2.85767  3.44789  5.73359  4.32364    701 e - - -
          2.68618  4.42225  2.77519  2.73123  3.46354  2.40513  3.72494  3.29354  2.67741  2.69355  4.24690  2.90347  2.73739  3.18146  2.89801  2.37887  2.77519  2.98518  4.58477  3.61503
          0.02868  4.78828  3.91461  0.61958  0.77255  0.64644  0.74214
    186   2.49634  4.39207  2.94754  2.12228  3.50135  3.38635  3.31546  3.96485  2.35257  3.10768  4.25447  2.77191  3.97937  2.63074  2.55433  2.55991  2.59671  3.09638  5.66085  3.56939    702 e - - -
          2.68587  4.42252  2.77544  2.73160  3.46400  2.40362  3.72541  3.29403  2.67755  2.69400  4.24634  2.90333  2.73737  3.18108  2.89722  2.37919  2.77553  2.98577  4.58546  3.61572
          0.98874  0.68486  2.08913  1.37972  0.28988  0.48745  0.95241
    187   2.50003  5.26188  2.53855  2.25370  3.90110  3.14581  3.74239  4.07504  2.12111  3.56267  4.30531  2.39404  3.56874  2.72938  2.62853  2.49681  2.90819  3.32673  4.65093  3.73969    737 k - - -
          2.68618  4.42225  2.77519  2.73123  3.46354  2.40513  3.72494  3.29354  2.67741  2.69355  4.24690  2.90347  2.73739  3.18146  2.89801  2.37887  2.77519  2.98518  4.58477  3.61503
          0.01304  4.74199  5.46433  0.61958  0.77255  0.80447  0.59298
    188   2.55842  5.08831  2.48797  2.44806  3.59750  3.39778  3.78308  3.79625  2.18578  3.07729  3.83819  2.96019  3.97731  2.91083  2.77136  2.10517  2.88781  3.08116  3.35423  4.20679    738 s - - -
          2.68618  4.42225  2.77519  2.73123  3.46354  2.40513  3.72494  3.29354  2.67741  2.69355  4.24690  2.90347  2.73739  3.18146  2.89801  2.37887  2.77519  2.98518  4.58477  3.61503
          0.01304  4.74199  5.46433  0.61958  0.77255  0.72134  0.66573
    189   2.66744  5.30260  2.92528  2.28625  4.64695  3.29367  3.05538  4.12653  2.25293  3.60359  4.34523  3.04504  3.97014  1.88036  2.01091  2.77141  2.84196  3.69324  5.73179  4.32952    739 q - - -
          2.68618  4.42225  2.77519  2.73123  3.46354  2.40513  3.72494  3.29354  2.67741  2.69355  4.24690  2.90347  2.73739  3.18146  2.89801  2.37887  2.77519  2.98518  4.58477  3.61503
          0.01273  4.76617  5.48852  0.61958  0.77255  0.76492  0.62618
    190   2.38519  5.29696  2.36748  2.08447  4.64044  3.56037  3.13613  4.12554  2.08850  3.60145  4.33826  2.52600  3.95531  2.42667  2.87811  2.62924  3.02053  3.17557  5.73028  4.31984    740 e - - -
          2.68619  4.42226  2.77520  2.73124  3.46329  2.40513  3.72495  3.29355  2.67741  2.69356  4.24690  2.90347  2.73740  3.18147  2.89801  2.37887  2.77520  2.98519  4.58478  3.61504
          0.03808  3.40438  5.48852  0.44753  1.01945  0.45570  1.00512
    191   2.23034  5.23402  2.68045  2.35174  4.54031  3.38367  3.80262  3.45641  2.15565  2.93270  3.80113  2.97103  4.00350  2.91309  2.53197  2.34588  2.62034  3.10497  5.69064  4.30438    744 k - - -
          2.68618  4.42225  2.77519  2.73123  3.46354  2.40513  3.72494  3.29354  2.67741  2.69355  4.24690  2.90347  2.73739  3.18146  2.89801  2.37887  2.77519  2.98518  4.58477  3.61503
          0.01156  4.86138  5.58373  0.61958  0.77255  0.58024  0.82044
    192   1.94445  3.37694  4.72964  4.12367  3.06012  3.67024  4.36280  1.61001  3.93266  1.96400  3.37292  4.15786  4.39210  4.08448  3.97861  3.08381  3.09731  2.02476  4.88703  3.70804    745 i - - -
          2.68618  4.42225  2.77519  2.73123  3.46354  2.40513  3.72494  3.29354  2.67741  2.69355  4.24690  2.90347  2.73739  3.18146  2.89801  2.37887  2.77519  2.98518  4.58477  3.61503
          0.01156  4.86138  5.58373  0.61958  0.77255  0.58024  0.82044
    193   2.51815  5.32433  2.79249  1.89311  4.66635  3.59576  3.78316  4.15003  2.06934  3.20001  4.36586  2.58633  3.98929  2.62485  2.38586  2.59919  2.84975  3.19353  5.75872  4.34981    746 e - - -
          2.68618  4.42225  2.77519  2.73123  3.46354  2.40513  3.72494  3.29354  2.67741  2.69355  4.24690  2.90347  2.73739  3.18146  2.89801  2.37887  2.77519  2.98518  4.58477  3.61503
          0.01156  4.86138  5.58373  0.61958  0.77255  0.58024  0.82044
    194   2.43839  5.32886  2.45142  1.87803  4.67240  3.59506  3.54288  3.84893  2.19000  3.10879  4.36999  2.48043  3.98893  2.46700  2.85836  2.51848  3.05285  3.71869  5.76233  4.35223    747 e - - -
          2.68618  4.42225  2.77519  2.73123  3.46354  2.40513  3.72494  3.29354  2.67741  2.69355  4.24690  2.90347  2.73739  3.18146  2.89801  2.37887  2.77519  2.98518  4.58477  3.61503
          0.01156  4.86138  5.58373  0.61958  0.77255  0.49887  0.93450
    195   2.22261  5.30237  2.68163  1.65017  4.63175  3.33449  3.79791  4.10683  2.47352  2.86056  3.68873  2.94784  4.00216  2.67921  2.85213  2.67490  2.68583  3.68457  5.74452  4.34316    748 e - - -
          2.68619  4.42226  2.77520  2.73124  3.46354  2.40513  3.72495  3.29355  2.67741  2.69344  4.24690  2.90347  2.73740  3.18147  2.89801  2.37887  2.77520  2.98519  4.58477  3.61504
          0.03259  3.56191  5.60475  0.45435  1.00748  0.45812  1.00096
    196   3.11556  4.82474  5.45958  4.85684  2.20275  4.76509  5.08428  2.07172  4.67633  0.91326  2.36918  4.92215  4.99981  4.69738  4.66188  4.10126  3.73621  2.41684  5.37812  4.30413    753 l - - -
          2.68618  4.42225  2.77519  2.73123  3.46354  2.40513  3.72494  3.29354  2.67741  2.69355  4.24690  2.90347  2.73739  3.18146  2.89801  2.37887  2.77519  2.98518  4.58477  3.61503
          0.01111  4.90095  5.62330  0.61958  0.77255  0.48576  0.95510
    197   2.74571  4.19383  3.11847  2.49934  4.25275  3.35421  3.88137  2.65945  2.22115  2.99145  3.69504  3.04221  4.06557  2.50358  2.65225  2.77734  2.57816  2.33592  5.52709  4.19664    754 k - - -
          2.68611  4.42183  2.77508  2.73087  3.46386  2.40515  3.72526  3.29362  2.67746  2.69374  4.24722  2.90346  2.73757  3.18156  2.89784  2.37871  2.77537  2.98498  4.58422  3.61535
          0.06093  2.89139  5.62330  2.34460  0.10080  0.48576  0.95510
    198   2.86750  5.24517  3.12320  2.47002  3.96434  1.42331  3.04796  3.99528  2.60967  3.53198  4.30618  2.62086  3.56847  2.96864  2.82555  2.69983  3.10058  3.61230  5.71186  4.33372    785 g - - -
          2.68618  4.42225  2.77519  2.73123  3.46354  2.40513  3.72494  3.29354  2.67741  2.69355  4.24690  2.90347  2.73739  3.18146  2.89801  2.37887  2.77519  2.98518  4.58477  3.61503
          0.01111  4.90095  5.62330  0.61958  0.77255  0.48576  0.95510
    199   2.60425  5.20921  3.16083  2.60224  4.50052  3.64386  3.83369  3.94735  1.96212  2.86442  3.03475  3.13753  4.03512  2.26146  2.46421  2.18843  2.62159  3.57080  5.67405  4.30276    786 k - - -
          2.68618  4.42225  2.77519  2.73123  3.46354  2.40513  3.72494  3.29354  2.67741  2.69355  4.24690  2.90347  2.73739  3.18146  2.89801  2.37887  2.77519  2.98518  4.58477  3.61503
          0.01111  4.90095  5.62330  0.61958  0.77255  0.48576  0.95510
    200   2.85582  3.77379  4.30852  3.33994  3.03108  3.54844  4.25855  1.66223  3.60353  2.53073  3.45010  3.93352  4.32618  3.20660  3.38328  2.60099  2.74481  1.78343  4.94635  3.49601    798 i - - -
          2.68618  4.42225  2.77519  2.73123  3.46354  2.40513  3.72494  3.29354  2.67741  2.69355  4.24690  2.90347  2.73739  3.18146  2.89801  2.37887  2.77519  2.98518  4.58477  3.61503
          0.01111  4.90095  5.62330  0.61958  0.77255  0.48576  0.95510
    201   3.67412  4.89129  5.73448  5.23123  3.07589  5.20474  5.76920  1.59712  5.14117  2.33459  3.83996  5.35536  5.42337  5.31118  5.24340  4.60604  3.92304  0.65764  6.07041  4.88082    799 V - - -
          2.68618  4.42225  2.77519  2.73123  3.46354  2.40513  3.72494  3.29354  2.67741  2.69355  4.24690  2.90347  2.73739  3.18146  2.89801  2.37887  2.77519  2.98518  4.58477  3.61503
          0.01111  4.90095  5.62330  0.61958  0.77255  0.48576  0.95510
    202   2.95348  4.33415  4.82671  4.21933  3.37286  4.12310  4.45214  1.90780  4.02670  1.41067  2.17031  4.25471  4.47487  3.60544  4.06552  3.43317  2.92609  2.06337  4.95317  3.33510    800 l - - -
          2.68618  4.42225  2.77519  2.73123  3.46354  2.40513  3.72494  3.29354  2.67741  2.69355  4.24690  2.90347  2.73739  3.18146  2.89801  2.37887  2.77519  2.98518  4.58477  3.61503
          0.01111  4.90095  5.62330  0.61958  0.77255  0.48576  0.95510
    203   2.22944  4.03465  3.75377  3.22599  4.25024  3.27584  4.27332  3.64109  3.19911  3.08096  4.16672  3.16134  3.15344  3.51609  3.58951  2.77643  1.02317  3.30393  5.62194  4.36770    801 t - - -
          2.68618  4.42225  2.77519  2.73123  3.46354  2.40513  3.72494  3.29354  2.67741  2.69355  4.24690  2.90347  2.73739  3.18146  2.89801  2.37887  2.77519  2.98518  4.58477  3.61503
          0.01111  4.90095  5.62330  0.61958  0.77255  0.48576  0.95510
    204   2.84027  4.27066  3.26194  2.70360  3.83693  3.48207  3.49047  3.64829  2.23725  2.73429  3.34927  2.64151  4.06860  2.91780  2.10425  2.45830  2.44553  3.15980  4.38044  4.18957    802 r - - -
          2.68618  4.42225  2.77519  2.73123  3.46354  2.40513  3.72494  3.29354  2.67741  2.69355  4.24690  2.90347  2.73739  3.18146  2.89801  2.37887  2.77519  2.98518  4.58477  3.61503
          0.01111  4.90095  5.62330  0.61958  0.77255  0.48576  0.95510
    205   4.52627  5.68451  5.36394  5.07907  2.33199  5.16250  2.35622  4.33367  4.89413  3.60778  4.87156  4.73916  5.44698  3.52518  4.90796  4.52176  4.73002  4.22542  3.43312  0.50188    803 Y - - -
          2.68605  4.42197  2.77507  2.73139  3.46380  2.40523  3.72493  3.29380  2.67758  2.69358  4.24716  2.90373  2.73667  3.18156  2.89759  2.37899  2.77518  2.98532  4.58391  3.61529
          0.21487  1.66208  5.62330  1.24399  0.34000  0.48576  0.95510
    206   2.73724  5.26462  3.12122  2.60645  4.60376  2.65837  3.86807  4.06221  2.24354  3.58771  4.35558  1.41643  4.05256  2.98338  3.10320  2.50462  2.76968  3.66255  5.75669  3.97853    825 n - - -
          2.68618  4.42225  2.77519  2.73123  3.46354  2.40513  3.72494  3.29354  2.67741  2.69355  4.24690  2.90347  2.73739  3.18146  2.89801  2.37887  2.77519  2.98518  4.58477  3.61503
          0.05733  4.90095  3.03077  0.61958  0.77255  0.48576  0.95510
    207   2.87347  5.35736  3.10727  2.56100  4.70703  3.34135  3.80947  4.18126  1.94916  3.65604  4.40287  1.68596  3.56710  2.28742  2.56033  2.54820  3.10174  3.75180  5.78036  4.38716    826 n - - -
          2.68622  4.42175  2.77524  2.73127  3.46358  2.40517  3.72499  3.29358  2.67745  2.69359  4.24694  2.90351  2.73720  3.18150  2.89805  2.37891  2.77513  2.98510  4.58481  3.61479
          0.07851  2.63496  5.57760  0.61929  0.77290  0.42369  1.06312
    208   3.63522  5.77017  4.19717  3.36186  5.30342  4.24557  4.06586  4.59924  1.26629  3.97018  3.25177  3.73534  4.56572  2.89318  0.99285  3.60959  3.76336  4.27601  5.96332  4.83970    831 r - - -
          2.68624  4.42165  2.77526  2.73129  3.46334  2.40519  3.72501  3.29340  2.67747  2.69351  4.24696  2.90338  2.73746  3.18133  2.89807  2.37884  2.77526  2.98524  4.58483  3.61479
          0.12096  2.20435  5.62330  0.52651  0.89321  0.48576  0.95510
    209   2.84933  3.64530  3.74668  3.17869  3.38504  3.83394  3.44565  2.84837  2.62218  2.48203  3.12480  3.33618  3.41099  3.43058  3.28692  2.69996  1.62969  2.67488  5.14143  3.54048    853 t - - -
          2.68618  4.42225  2.77519  2.73123  3.46354  2.40513  3.72494  3.29354  2.67741  2.69355  4.24690  2.90347  2.73739  3.18146  2.89801  2.37887  2.77519  2.98518  4.58477  3.61503
          0.01111  4.90095  5.62330  0.61958  0.77255  0.48576  0.95510
    210   3.23885  4.66334  4.65629  3.44539  2.72810  4.28653  3.63089  3.13254  3.97934  2.81091  3.78666  4.20673  4.64120  4.14244  4.11644  3.58719  3.46786  1.97655  3.77960  0.96160    854 y - - -
          2.68618  4.42225  2.77519  2.73123  3.46354  2.40513  3.72494  3.29354  2.67741  2.69355  4.24690  2.90347  2.73739  3.18146  2.89801  2.37887  2.77519  2.98518  4.58477  3.61503
          0.01111  4.90095  5.62330  0.61958  0.77255  0.48576  0.95510
    211   2.85358  5.00736  3.28558  2.72403  3.93150  3.69304  3.43787  2.41869  2.29360  2.92539  4.08173  3.23578  3.48687  2.72232  1.66798  2.90059  2.88425  3.33372  5.51494  3.87813    855 r - - -
          2.68618  4.42225  2.77519  2.73123  3.46354  2.40513  3.72494  3.29354  2.67741  2.69355  4.24690  2.90347  2.73739  3.18146  2.89801  2.37887  2.77519  2.98518  4.58477  3.61503
          0.01111  4.90095  5.62330  0.61958  0.77255  0.48576  0.95510
    212   3.36645  4.92109  5.84134  5.40128  4.39183  5.36202  6.22341  0.80606  5.36045  2.80747  4.10430  5.55195  5.60078  5.64531  5.54499  4.81559  3.99510  1.03394  6.54280  5.30025    856 i - - -
          2.68618  4.42225  2.77519  2.73123  3.46354  2.40513  3.72494  3.29354  2.67741  2.69355  4.24690  2.90347  2.73739  3.18146  2.89801  2.37887  2.77519  2.98518  4.58477  3.61503
          0.01111  4.90095  5.62330  0.61958  0.77255  0.48576  0.95510
    213   2.83756  5.32023  1.77191  2.18493  4.10061  3.61451  3.10306  4.13134  2.36955  3.14525  4.36409  2.93372  4.00833  2.78024  3.03441  2.32799  2.62743  3.40973  5.75995  4.35600    857 d - - -
          2.68618  4.42225  2.77519  2.73123  3.46354  2.40513  3.72494  3.29354  2.67741  2.69355  4.24690  2.90347  2.73739  3.18146  2.89801  2.37887  2.77519  2.98518  4.58477  3.61503
          0.01111  4.90095  5.62330  0.61958  0.77255  0.48576  0.95510
    214   2.63157  4.25518  1.90820  2.36561  4.65602  2.33469  3.80391  3.71067  2.33717  3.62261  4.36595  2.90382  4.00858  2.90409  2.45169  2.50572  3.06943  3.70676  5.76150  4.35729    858 d - - -
          2.68618  4.42225  2.77519  2.73123  3.46354  2.40513  3.72494  3.29354  2.67741  2.69355  4.24690  2.90347  2.73739  3.18146  2.89801  2.37887  2.77519  2.98518  4.58477  3.61503
          0.01111  4.90095  5.62330  0.61958  0.77255  0.48576  0.95510
    215   3.73865  4.93117  5.84121  5.36063  4.17941  5.35391  6.02874  1.15108  5.29775  2.22526  3.37589  5.51076  5.54627  5.49518  5.42679  4.77977  3.99137  0.85739  6.29368  5.11847    859 v - - -
          2.68618  4.42225  2.77519  2.73123  3.46354  2.40513  3.72494  3.29354  2.67741  2.69355  4.24690  2.90347  2.73739  3.18146  2.89801  2.37887  2.77519  2.98518  4.58477  3.61503
          0.01111  4.90095  5.62330  0.61958  0.77255  0.48576  0.95510
    216   2.39469  5.22621  1.74680  2.31017  4.52372  3.63150  3.82456  3.18511  2.58104  3.04474  3.96521  2.96761  4.02392  2.93896  2.33381  2.67437  3.06915  3.33404  5.68853  4.30837    866 d - - -
          2.68618  4.42225  2.77519  2.73123  3.46354  2.40513  3.72494  3.29354  2.67741  2.69355  4.24690  2.90347  2.73739  3.18146  2.89801  2.37887  2.77519  2.98518  4.58477  3.61503
          0.01111  4.90095  5.62330  0.61958  0.77255  0.48576  0.95510
    217   2.86329  4.34326  4.31146  3.37846  1.51013  3.96213  3.78460  2.64849  3.60021  2.41897  3.01984  3.93623  4.33151  3.40785  3.42855  3.10128  3.09514  2.59763  2.33179  3.73625    867 f - - -
          2.68618  4.42225  2.77519  2.73123  3.46354  2.40513  3.72494  3.29354  2.67741  2.69355  4.24690  2.90347  2.73739  3.18146  2.89801  2.37887  2.77519  2.98518  4.58477  3.61503
          0.01111  4.90095  5.62330  0.61958  0.77255  0.48576  0.95510
    218   2.86029  5.55726  1.35292  2.14702  4.88704  3.01887  3.63141  4.38281  2.74953  3.85777  4.61495  2.25631  4.11736  3.05794  3.26787  2.60382  2.80123  3.94220  5.99275  4.55597    868 d - - -
          2.68618  4.42225  2.77519  2.73123  3.46354  2.40513  3.72494  3.29354  2.67741  2.69355  4.24690  2.90347  2.73739  3.18146  2.89801  2.37887  2.77519  2.98518  4.58477  3.61503
          0.01111  4.90095  5.62330  0.61958  0.77255  0.48576  0.95510
    219   2.70865  5.07176  3.28351  2.71697  4.31701  3.70091  3.27645  3.37334  1.72336  2.31887  2.77298  3.23091  4.08781  2.51744  2.44877  2.90941  3.10408  3.40804  5.56325  4.23720    869 k - - -
          2.68618  4.42225  2.77519  2.73123  3.46354  2.40513  3.72494  3.29354  2.67741  2.69355  4.24690  2.90347  2.73739  3.18146  2.89801  2.37887  2.77519  2.98518  4.58477  3.61503
          0.01111  4.90095  5.62330  0.61958  0.77255  0.48576  0.95510
    220   3.01256  5.39174  2.45675  2.66967  4.85713  3.64885  4.05472  4.33392  2.88630  3.85443  4.63228  1.78715  4.15880  3.18523  3.39206  2.05279  1.50870  3.89543  6.01842  4.61240    870 t - - -
          2.68618  4.42225  2.77519  2.73123  3.46354  2.40513  3.72494  3.29354  2.67741  2.69355  4.24690  2.90347  2.73739  3.18146  2.89801  2.37887  2.77519  2.98518  4.58477  3.61503
          0.01111  4.90095  5.62330  0.61958  0.77255  0.48576  0.95510
    221   2.70292  3.79537  4.35133  3.81866  3.84950  3.89910  4.53863  2.52149  3.70659  2.81112  3.36636  4.02389  0.90228  3.98030  3.95018  3.24892  3.25220  2.72957  5.39059  4.19275    871 p - - -
          2.68618  4.42225  2.77519  2.73123  3.46354  2.40513  3.72494  3.29354  2.67741  2.69355  4.24690  2.90347  2.73739  3.18146  2.89801  2.37887  2.77519  2.98518  4.58477  3.61503
          0.01111  4.90095  5.62330  0.61958  0.77255  0.48576  0.95510
    222   2.73410  4.42833  2.78765  2.46765  4.64203  3.61527  3.08144  4.11787  2.14441  2.81156  3.65971  2.75597  4.00839  2.25585  2.50556  2.43231  2.65507  3.69429  5.75292  3.87452    872 k - - -
          2.68618  4.42225  2.77519  2.73123  3.46354  2.40513  3.72494  3.29354  2.67741  2.69355  4.24690  2.90347  2.73739  3.18146  2.89801  2.37887  2.77519  2.98518  4.58477  3.61503
          0.01111  4.90095  5.62330  0.61958  0.77255  0.48576  0.95510
    223   2.84236  4.48949  2.66123  2.54425  3.26582  3.64691  3.49277  3.86590  2.62255  3.43043  4.21824  2.70059  4.04087  2.97624  3.09909  1.50356  2.34191  3.50705  5.63627  4.27420    873 s - - -
          2.68625  4.42232  2.77526  2.73130  3.46284  2.40519  3.72463  3.29343  2.67747  2.69361  4.24696  2.90353  2.73736  3.18153  2.89807  2.37893  2.77526  2.98525  4.58484  3.61428
          0.19203  1.76546  5.62330  0.22866  1.58767  0.48576  0.95510
    224   2.84777  5.04961  3.24532  2.41054  3.76246  3.67618  3.87945  3.36421  1.95250  3.14371  4.12195  3.20747  4.06687  3.02900  3.13112  2.46947  1.53716  3.38194  5.55189  4.21749    901 t - - -
          2.68618  4.42225  2.77519  2.73123  3.46354  2.40513  3.72494  3.29354  2.67741  2.69355  4.24690  2.90347  2.73739  3.18146  2.89801  2.37887  2.77519  2.98518  4.58477  3.61503
          0.01111  4.90095  5.62330  0.61958  0.77255  0.48576  0.95510
    225   4.85581  5.96376  5.69122  5.65327  0.18979  5.10854  4.75906  4.41431  5.57953  3.57380  5.01776  5.34507  5.59886  5.49610  5.45279  5.00667  5.18211  4.45789  4.86289  3.17052    902 F - - -
          2.68619  4.42226  2.77520  2.73124  3.46328  2.40513  3.72495  3.29355  2.67741  2.69356  4.24690  2.90347  2.73740  3.18147  2.89801  2.37887  2.77520  2.98519  4.58478  3.61504
          0.03420  3.50636  5.62330  0.44206  1.02921  0.48576  0.95510
    226   2.83581  4.29006  2.49354  2.04975  4.03832  3.61279  3.80080  4.14183  2.12201  3.43712  4.36856  2.59642  3.07561  2.40609  3.03026  2.58757  2.70586  2.96344  5.76354  4.35789    961 e - - -
          2.68628  4.42107  2.77530  2.73121  3.46364  2.40523  3.72505  3.29343  2.67739  2.69365  4.24700  2.90326  2.73750  3.18157  2.89780  2.37888  2.77515  2.98513  4.58435  3.61513
          0.13222  2.47529  3.22601  1.10023  0.40466  0.48576  0.95510
    227   2.69386  5.26628  2.65500  2.54158  4.58450  3.41512  2.94287  3.60667  2.11144  3.06376  3.90995  2.68601  3.57346  2.74586  2.45054  2.52270  2.81629  3.64241  4.08717  3.27742    969 k - - -
          2.68618  4.42225  2.77519  2.73123  3.46354  2.40513  3.72494  3.29354  2.67741  2.69355  4.24690  2.90347  2.73739  3.18146  2.89801  2.37887  2.77519  2.98518  4.58477  3.61503
          0.01153  4.86418  5.58653  0.61958  0.77255  0.43431  1.04330
    228   2.62941  5.34269  2.69964  2.18473  4.68563  3.43389  3.25748  4.16846  1.53042  3.29247  3.84636  3.08352  4.00808  2.65996  2.38103  2.80475  3.07183  3.73228  5.77565  4.36831    970 k - - -
          2.68650  4.42257  2.77516  2.73118  3.46361  2.40522  3.72327  3.29361  2.67679  2.69373  4.24722  2.90333  2.73771  3.18120  2.89803  2.37875  2.77537  2.98550  4.58509  3.61535
          0.52784  1.14563  2.38487  0.97384  0.47422  0.48576  0.95510
    229   2.69576  5.30566  2.42905  2.04560  4.64786  3.57547  3.15378  4.13189  2.17285  3.60969  3.85335  2.38579  3.96930  2.62848  2.99180  2.56095  2.40768  3.69477  5.73998  3.76955    999 e - - -
          2.68618  4.42225  2.77519  2.73123  3.46354  2.40513  3.72494  3.29354  2.67741  2.69355  4.24690  2.90347  2.73739  3.18146  2.89801  2.37887  2.77519  2.98518  4.58477  3.61503
          0.03508  4.80830  3.63790  0.61958  0.77255  0.37666  1.15885
    230   3.36844  5.98442  2.11941  2.38326  5.28617  0.99886  4.19935  4.81253  2.69981  4.27827  5.09484  2.22249  4.30293  3.34834  3.74739  3.25549  3.64417  4.36276  6.42397  4.91730   1000 g - - -
          2.68571  4.42247  2.77516  2.73101  3.46376  2.40526  3.72517  3.29376  2.67721  2.69366  4.24659  2.90369  2.73726  3.18082  2.89809  2.37909  2.77533  2.98525  4.58499  3.61525
          0.18848  2.53467  2.38057  1.80656  0.17939  0.45531  1.00581
    231   2.69315  5.30355  2.89466  2.05387  4.64506  3.57677  3.76403  3.64998  1.90524  3.29587  4.34522  2.88776  3.54868  2.24670  2.56984  2.52941  2.65235  3.69229  5.73821  4.32975   1021 k - - -
          2.68633  4.42240  2.77535  2.73088  3.46369  2.40519  3.72472  3.29369  2.67718  2.69370  4.24705  2.90362  2.73755  3.18140  2.89799  2.37893  2.77520  2.98484  4.58492  3.61455
          0.11842  2.22824  5.53228  1.31018  0.31440  0.37808  1.15575
    232   2.70823  5.33836  2.58376  1.91159  4.67997  3.61080  3.45245  4.16349  1.89866  3.22093  4.02416  3.07959  3.62349  2.43225  3.02642  2.57031  2.48105  3.72714  5.77308  4.02989   1033 k - - -
          2.68618  4.42225  2.77519  2.73123  3.46354  2.40513  3.72494  3.29354  2.67741  2.69355  4.24690  2.90347  2.73739  3.18146  2.89801  2.37887  2.77519  2.98518  4.58477  3.61503
          0.01111  4.90095  5.62330  0.61958  0.77255  0.48576  0.95510
    233   2.73331  4.29742  4.50470  3.21503  3.14688  3.99643  4.31240  1.59155  3.48835  2.21433  3.13554  4.04482  4.36314  3.95153  3.88269  2.89945  2.51792  1.76287  4.91786  3.73260   1034 i - - -
          2.68618  4.42225  2.77519  2.73123  3.46354  2.40513  3.72494  3.29354  2.67741  2.69355  4.24690  2.90347  2.73739  3.18146  2.89801  2.37887  2.77519  2.98518  4.58477  3.61503
          0.01111  4.90095  5.62330  0.61958  0.77255  0.48576  0.95510
    234   2.69835  4.94533  3.51548  3.11122  4.70254  3.60320  4.31682  4.13486  3.16462  3.74792  4.55598  3.10050  4.20331  3.18135  3.58452  1.26025  1.34883  3.68626  5.97130  4.67406   1035 s - - -
          2.68618  4.42225  2.77519  2.73123  3.46354  2.40513  3.72494  3.29354  2.67741  2.69355  4.24690  2.90347  2.73739  3.18146  2.89801  2.37887  2.77519  2.98518  4.58477  3.61503
          0.01111  4.90095  5.62330  0.61958  0.77255  0.48576  0.95510
    235   3.13047  4.48741  5.03319  4.43505  1.65776  4.30842  4.56002  2.02873  4.23718  2.01811  2.83529  4.44106  4.63670  4.33752  4.24983  3.62588  3.35912  2.37507  4.96972  1.80493   1036 f - - -
          2.68618  4.42225  2.77519  2.73123  3.46354  2.40513  3.72494  3.29354  2.67741  2.69355  4.24690  2.90347  2.73739  3.18146  2.89801  2.37887  2.77519  2.98518  4.58477  3.61503
          0.01111  4.90095  5.62330  0.61958  0.77255  0.48576  0.95510
    236   1.71963  4.98642  3.07747  2.37460  4.20958  3.42988  3.89248  2.93637  2.37218  2.69169  3.76898  3.23057  4.07368  2.91645  2.97572  2.64290  3.07190  2.76516  5.49982  3.73525   1037 a - - -
          2.68618  4.42225  2.77519  2.73123  3.46354  2.40513  3.72494  3.29354  2.67741  2.69355  4.24690  2.90347  2.73739  3.18146  2.89801  2.37887  2.77519  2.98518  4.58477  3.61503
          0.01111  4.90095  5.62330  0.61958  0.77255  0.48576  0.95510
    237   2.69725  5.46742  1.79531  1.59825  4.80526  3.63702  3.87914  4.29644  2.48240  3.76901  4.51552  3.09998  4.06893  2.17987  2.97684  2.65092  3.17837  3.85523  5.89844  4.47453   1038 e - - -
          2.68618  4.42225  2.77519  2.73123  3.46354  2.40513  3.72494  3.29354  2.67741  2.69355  4.24690  2.90347  2.73739  3.18146  2.89801  2.37887  2.77519  2.98518  4.58477  3.61503
          0.01111  4.90095  5.62330  0.61958  0.77255  0.48576  0.95510
    238   4.99323  5.92133  5.68780  5.61518  2.24785  5.42302  3.23489  4.62894  5.38893  3.75401  5.13296  4.93622  5.68386  5.10500  5.23311  4.83592  5.18543  4.57412  4.13715  0.31658   1039 Y - - -
          2.68618  4.42225  2.77519  2.73123  3.46354  2.40513  3.72494  3.29354  2.67741  2.69355  4.24690  2.90347  2.73739  3.18146  2.89801  2.37887  2.77519  2.98518  4.58477  3.61503
          0.01084  4.92548  5.64782  0.61958  0.77255  0.48576  0.95510
    239   3.05379  4.42825  4.91146  4.31029  2.49479  4.22093  4.50280  2.45767  4.12014  2.05405  2.30240  4.34255  4.56217  4.24491  4.15529  3.53298  3.08640  2.49073  4.96184  1.33365   1040 y - - -
          2.68618  4.42225  2.77519  2.73123  3.46354  2.40513  3.72494  3.29354  2.67741  2.69355  4.24690  2.90347  2.73739  3.18146  2.89801  2.37887  2.77519  2.98518  4.58477  3.61503
          0.01084  4.92548  5.64782  0.61958  0.77255  0.48576  0.95510
    240   2.84796  5.34208  2.96789  2.15458  4.03877  3.62369  3.81051  4.16193  1.73937  3.43028  3.34420  2.75520  4.01690  2.57147  2.13552  2.49344  3.07892  3.72948  5.77794  4.37186   1041 k - - -
          2.68618  4.42225  2.77519  2.73123  3.46354  2.40513  3.72494  3.29354  2.67741  2.69355  4.24690  2.90347  2.73739  3.18146  2.89801  2.37887  2.77519  2.98518  4.58477  3.61503
          0.01084  4.92548  5.64782  0.61958  0.77255  0.48576  0.95510
    241   2.76330  5.35503  2.16850  2.04439  4.69948  3.61954  3.59208  3.78739  2.08073  3.65999  4.39590  2.90694  4.01316  2.52808  2.55650  2.50555  2.50183  3.74535  5.78800  3.96176   1049 e - - -
          2.68618  4.42225  2.77519  2.73123  3.46354  2.40513  3.72494  3.29354  2.67741  2.69355  4.24690  2.90347  2.73739  3.18146  2.89801  2.37887  2.77519  2.98518  4.58477  3.61503
          0.01084  4.92548  5.64782  0.61958  0.77255  0.48576  0.95510
    242   2.39244  5.28258  3.12976  2.57297  4.59760  3.63477  3.10891  4.06199  1.80655  3.57437  3.74988  2.76825  4.02724  2.38915  2.31250  2.73252  2.79710  3.06807  4.38201  4.34247   1050 k - - -
          2.68618  4.42225  2.77519  2.73123  3.46354  2.40513  3.72494  3.29354  2.67741  2.69355  4.24690  2.90347  2.73739  3.18146  2.89801  2.37887  2.77519  2.98518  4.58477  3.61503
          0.01084  4.92548  5.64782  0.61958  0.77255  0.48576  0.95510
    243   3.55574  5.11163  4.43028  3.92202  2.84821  4.44243  2.76217  3.23902  3.77139  3.21840  4.24292  3.43301  4.79407  3.45623  4.02381  3.72869  3.77916  3.46675  3.78251  0.70649   1051 y - - -
          2.68603  4.42233  2.77528  2.73131  3.46362  2.40511  3.72503  3.29337  2.67739  2.69363  4.24643  2.90343  2.73727  3.18139  2.89795  2.37895  2.77528  2.98526  4.58485  3.61511
          0.09028  2.49131  5.64782  0.91482  0.51181  0.48576  0.95510
    244   2.86003  5.36603  2.76430  2.35331  4.70750  2.50396  3.55558  3.69787  2.23399  3.66964  4.40837  1.80987  4.02296  2.51845  3.05210  2.32870  3.09193  3.75488  5.80007  4.38923   1057 n - - -
          2.68618  4.42225  2.77519  2.73123  3.46354  2.40513  3.72494  3.29354  2.67741  2.69355  4.24690  2.90347  2.73739  3.18146  2.89801  2.37887  2.77519  2.98518  4.58477  3.61503
          0.01084  4.92548  5.64782  0.61958  0.77255  0.48576  0.95510
    245   2.64368  4.34357  4.35284  3.44196  3.44665  3.97738  4.28051  1.43975  3.13461  2.03675  2.79529  3.96471  4.34629  3.48981  3.25356  3.26459  3.10393  2.11853  4.95630  3.76537   1070 i - - -
          2.68618  4.42225  2.77519  2.73123  3.46354  2.40513  3.72494  3.29354  2.67741  2.69355  4.24690  2.90347  2.73739  3.18146  2.89801  2.37887  2.77519  2.98518  4.58477  3.61503
          0.01084  4.92548  5.64782  0.61958  0.77255  0.48576  0.95510
    246   2.84872  5.35642  2.67839  1.93676  4.70052  3.62120  3.49666  4.18549  1.90797  3.66097  4.39756  2.75228  3.41511  2.90574  2.38474  2.81132  2.25598  3.41722  5.78929  4.37933   1071 k - - -
          2.68618  4.42225  2.77519  2.73123  3.46354  2.40513  3.72494  3.29354  2.67741  2.69355  4.24690  2.90347  2.73739  3.18146  2.89801  2.37887  2.77519  2.98518  4.58477  3.61503
          0.01084  4.92548  5.64782  0.61958  0.77255  0.48576  0.95510
    247   2.87634  3.75142  3.57783  3.39313  3.46624  3.62655  4.27963  1.38983  3.61446  1.96772  3.47452  3.14481  4.34623  3.83910  3.80367  3.26150  3.10879  2.05859  4.97504  3.78171   1072 i - - -
          2.68618  4.42225  2.77519  2.73123  3.46354  2.40513  3.72494  3.29354  2.67741  2.69355  4.24690  2.90347  2.73739  3.18146  2.89801  2.37887  2.77519  2.98518  4.58477  3.61503
          0.07945  4.92548  2.67200  0.61958  0.77255  0.48576  0.95510
    248   2.71339  5.29544  3.08222  2.42383  4.62628  3.40156  3.27757  3.70149  1.91356  3.37276  3.79513  2.85277  3.43903  2.63011  2.29355  2.29173  2.61001  3.48435  5.73664  4.33467   1074 k - - -
          2.68627  4.42243  2.77508  2.73132  3.46372  2.40531  3.72487  3.29357  2.67726  2.69305  4.24708  2.90338  2.73723  3.18165  2.89792  2.37883  2.77538  2.98537  4.58495  3.61521
          0.16678  2.05171  3.68489  1.29073  0.32168  0.48049  0.96360
    249   2.85194  5.33359  1.61063  2.14986  4.66395  3.61271  3.81458  4.14171  2.45970  3.34516  4.37978  2.45046  3.69302  2.91731  3.05576  2.66959  2.67307  3.05386  5.77460  4.36889   1091 d - - -
          2.68618  4.42225  2.77519  2.73123  3.46354  2.40513  3.72494  3.29354  2.67741  2.69355  4.24690  2.90347  2.73739  3.18146  2.89801  2.37887  2.77519  2.98518  4.58477  3.61503
          0.01134  4.88078  5.60313  0.61958  0.77255  0.42354  1.06341
    250   2.61753  5.31059  2.65665  2.30741  4.20332  3.45394  3.50195  4.10973  2.13340  2.85533  2.87196  3.10188  2.67222  2.58615  2.72062  2.81713  2.64837  3.69108  5.75468  4.35539   1092 k - - -
          2.68618  4.42225  2.77519  2.73123  3.46354  2.40513  3.72494  3.29354  2.67741  2.69355  4.24690  2.90347  2.73739  3.18146  2.89801  2.37887  2.77519  2.98518  4.58477  3.61503
          0.01084  4.92548  5.64782  0.61958  0.77255  0.48576  0.95510
    251   2.84560  4.33869  2.12028  2.35894  4.69617  3.61972  3.45207  3.83992  2.11955  3.65722  4.39369  2.19609  3.48594  2.73012  2.61280  2.55527  2.66536  3.74245  5.78616  4.37615   1093 k - - -
          2.68618  4.42225  2.77519  2.73123  3.46354  2.40513  3.72494  3.29354  2.67741  2.69355  4.24690  2.90347  2.73739  3.18146  2.89801  2.37887  2.77519  2.98518  4.58477  3.61503
          0.01084  4.92548  5.64782  0.61958  0.77255  0.48576  0.95510
    252   3.01773  5.20729  2.99700  2.80458  4.40166  3.77631  4.01037  3.38535  2.76106  3.37729  3.70534  3.31850  4.19948  0.91445  3.17829  3.04653  3.25607  3.50524  5.68957  4.34730   1094 q - - -
          2.68618  4.42225  2.77519  2.73123  3.46354  2.40513  3.72494  3.29354  2.67741  2.69355  4.24690  2.90347  2.73739  3.18146  2.89801  2.37887  2.77519  2.98518  4.58477  3.61503
          0.01084  4.92548  5.64782  0.61958  0.77255  0.48576  0.95510
    253   3.04478  4.84369  3.29716  3.22984  3.34732  3.93150  4.12680  3.37349  3.20165  2.78875  3.95711  3.64190  0.92356  3.52115  3.56735  3.21066  3.29343  3.14991  4.26611  3.64951   1095 p - - -
          2.68618  4.42225  2.77519  2.73123  3.46354  2.40513  3.72494  3.29354  2.67741  2.69355  4.24690  2.90347  2.73739  3.18146  2.89801  2.37887  2.77519  2.98518  4.58477  3.61503
          0.01084  4.92548  5.64782  0.61958  0.77255  0.48576  0.95510
    254   3.80544  5.07355  5.71661  5.12846  3.54600  5.11992  5.44429  2.07561  4.97458  0.69984  1.99974  5.26426  5.27189  4.94783  4.96283  4.47745  3.38096  2.58549  5.62520  4.60814   1111 l - - -
          2.68618  4.42225  2.77519  2.73123  3.46354  2.40513  3.72494  3.29354  2.67741  2.69355  4.24690  2.90347  2.73739  3.18146  2.89801  2.37887  2.77519  2.98518  4.58477  3.61503
          0.01084  4.92548  5.64782  0.61958  0.77255  0.48576  0.95510
    255   3.52878  4.85025  5.35139  3.77570  3.18489  4.78136  5.10840  1.99017  4.60816  0.65955  3.37870  4.88960  5.02562  4.68412  4.65322  4.11556  3.75283  2.38766  5.45402  4.35944   1112 L - - -
          2.68618  4.42225  2.77519  2.73123  3.46354  2.40513  3.72494  3.29354  2.67741  2.69355  4.24690  2.90347  2.73739  3.18146  2.89801  2.37887  2.77519  2.98518  4.58477  3.61503
          0.01084  4.92548  5.64782  0.61958  0.77255  0.48576  0.95510
    256   2.71928  4.61726  3.68139  2.25721  3.11253  3.82432  4.07185  2.69374  2.43787  2.25622  3.37255  3.53632  4.20470  3.11293  2.91127  3.06430  3.09152  1.85030  5.19413  3.95297   1113 v - - -
          2.68619  4.42161  2.77520  2.73124  3.46354  2.40513  3.72495  3.29355  2.67741  2.69355  4.24690  2.90347  2.73740  3.18147  2.89801  2.37887  2.77520  2.98519  4.58478  3.61504
          0.03166  3.58865  5.64782  0.45166  1.01217  0.48576  0.95510
    257   2.40561  2.98457  3.63096  3.06599  3.47421  3.80903  2.47872  3.03561  3.03048  2.86715  3.74956  2.84179  4.19060  3.07228  3.41109  2.05112  2.79266  2.35251  5.22234  3.53207   1115 s - - -
          2.68618  4.42225  2.77519  2.73123  3.46354  2.40513  3.72494  3.29354  2.67741  2.69355  4.24690  2.90347  2.73739  3.18146  2.89801  2.37887  2.77519  2.98518  4.58477  3.61503
          0.01084  4.92548  5.64782  0.61958  0.77255  0.48576  0.95510
    258   2.69386  5.09805  3.22112  2.33346  3.85211  3.67008  3.51181  2.99540  2.17631  3.36261  4.16459  2.97693  4.06052  2.90919  2.35824  2.64443  2.49398  2.48878  5.59086  3.18141   1116 k - - -
          2.68608  4.42228  2.77523  2.73127  3.46357  2.40516  3.72498  3.29357  2.67731  2.69358  4.24641  2.90350  2.73743  3.18150  2.89788  2.37890  2.77523  2.98522  4.58480  3.61506
          0.12630  2.61299  3.09368  0.43782  1.03688  0.48576  0.95510
    259   2.70123  5.32356  2.72981  2.44086  4.66205  3.02104  3.79258  4.14340  2.18925  3.62604  3.97027  2.76459  3.27626  2.46597  2.67487  2.18959  2.46796  3.10951  5.76020  3.79499   1142 k - - -
          2.68618  4.42225  2.77519  2.73123  3.46354  2.40513  3.72494  3.29354  2.67741  2.69355  4.24690  2.90347  2.73739  3.18146  2.89801  2.37887  2.77519  2.98518  4.58477  3.61503
          0.05697  4.88277  3.04072  0.61958  0.77255  0.58961  0.80866
    260   2.72560  5.24903  3.18032  2.39201  4.56187  3.65366  3.81960  3.23987  1.79051  3.52886  3.72378  3.14170  4.04148  2.78000  1.65972  2.85645  2.73850  3.62301  5.69072  4.32830   1143 r - - -
          2.68618  4.42225  2.77519  2.73123  3.46354  2.40513  3.72494  3.29354  2.67741  2.69355  4.24690  2.90347  2.73739  3.18146  2.89801  2.37887  2.77519  2.98518  4.58477  3.61503
          0.09630  4.83764  2.47830  0.61958  0.77255  0.68468  0.70169
    261   2.78932  5.25021  2.90756  2.37626  4.57769  2.70517  3.75521  3.70225  1.97114  3.34963  4.29657  3.04389  3.96144  2.85844  1.92693  2.41210  2.66150  3.63158  5.69252  4.29614   1144 r - - -
          2.68618  4.42225  2.77519  2.73123  3.46354  2.40513  3.72494  3.29354  2.67741  2.69355  4.24690  2.90347  2.73739  3.18146  2.89801  2.37887  2.77519  2.98518  4.58477  3.61503
          0.05001  4.75422  3.21486  0.61958  0.77255  0.66703  0.71997
    262   2.79164  5.29539  2.91082  2.27857  4.63841  3.18892  3.75114  4.12204  1.98431  3.59910  4.33708  2.84150  3.57643  2.61914  2.11551  2.16499  2.62882  3.68503  5.72857  4.32003   1145 k - - -
          2.68627  4.42269  2.77479  2.73130  3.46398  2.40524  3.72512  3.29398  2.67739  2.69379  4.24734  2.90349  2.73733  3.18087  2.89713  2.37868  2.77513  2.98562  4.58521  3.61547
          0.75926  1.02363  1.75620  1.28297  0.32464  0.71700  0.66985
    263   2.78202  5.28467  2.29665  2.14475  4.61976  2.03375  3.73440  4.10391  2.38589  3.58614  4.33210  2.68455  3.61006  2.83773  2.77718  2.47495  2.83121  3.67076  5.72184  4.30772   1162 g - - -
          2.68618  4.42225  2.77519  2.73123  3.46354  2.40513  3.72494  3.29354  2.67741  2.69355  4.24690  2.90347  2.73739  3.18146  2.89801  2.37887  2.77519  2.98518  4.58477  3.61503
          0.14532  4.61463  2.07664  0.61958  0.77255  1.01596  0.44950
    264   2.23864  4.73492  3.21273  2.52368  3.60902  1.88968  3.79969  3.36135  2.64439  3.01045  3.85262  3.15315  3.95269  2.98982  2.72268  2.77483  2.74494  2.82054  5.29946  4.00080   1163 g - - -
          2.68618  4.42225  2.77519  2.73123  3.46354  2.40513  3.72494  3.29354  2.67741  2.69355  4.24690  2.90347  2.73739  3.18146  2.89801  2.37887  2.77519  2.98518  4.58477  3.61503
          0.01687  4.48618  5.20852  0.61958  0.77255  1.14353  0.38374
    265   2.58562  5.17314  2.79710  2.08896  4.50458  2.98520  3.39272  3.98109  2.10908  3.47255  4.21765  2.71134  3.24800  2.76305  2.73835  2.40697  2.79105  2.99180  5.61399  4.21126   1164 e - - -
          2.68620  4.42227  2.77521  2.73114  3.46356  2.40515  3.72496  3.29356  2.67743  2.69357  4.24692  2.90349  2.73730  3.18148  2.89803  2.37889  2.77521  2.98508  4.58479  3.61505
          0.11496  2.71464  3.16142  0.53336  0.88342  0.22229  1.61286
    266   2.83661  5.33611  2.17174  2.13173  3.57281  2.64154  3.79952  4.15907  2.14397  3.63935  4.37807  2.90476  3.33257  2.47742  3.02839  2.54559  2.95387  3.38560  5.77163  3.89919   1178 e - - -
          2.68618  4.42225  2.77519  2.73123  3.46354  2.40513  3.72494  3.29354  2.67741  2.69355  4.24690  2.90347  2.73739  3.18146  2.89801  2.37887  2.77519  2.98518  4.58477  3.61503
          0.01111  4.90141  5.62376  0.61958  0.77255  0.54614  0.86555
    267   2.83660  5.34374  2.70493  2.16658  4.68757  3.26212  3.79762  3.69042  1.85089  3.41539  4.04402  2.80914  4.00409  2.31423  2.25313  2.55611  2.93635  3.73373  5.77701  4.36714   1179 k - - -
          2.68618  4.42225  2.77519  2.73123  3.46354  2.40513  3.72494  3.29354  2.67741  2.69355  4.24690  2.90347  2.73739  3.18146  2.89801  2.37887  2.77519  2.98518  4.58477  3.61503
          0.01111  4.90141  5.62376  0.61958  0.77255  0.54614  0.86555
    268   2.83702  5.23812  2.73382  1.88430  4.09973  3.62884  3.82101  2.91462  2.19783  3.35764  4.29036  3.11530  3.57143  2.77139  2.73060  2.67799  2.49198  2.74331  5.69747  3.86451   1180 e - - -
          2.68618  4.42225  2.77519  2.73123  3.46354  2.40513  3.72494  3.29354  2.67741  2.69355  4.24690  2.90347  2.73739  3.18146  2.89801  2.37887  2.77519  2.98518  4.58477  3.61503
          0.01111  4.90141  5.62376  0.61958  0.77255  0.54614  0.86555
    269   2.88666  3.63835  4.74348  3.75488  3.12454  4.05141  4.38405  1.48729  3.94880  1.81842  3.39444  4.17704  4.41438  4.10238  3.99793  2.84697  2.55073  1.95765  4.91054  3.73131   1181 i - - -
          2.68618  4.42225  2.77519  2.73123  3.46354  2.40513  3.72494  3.29354  2.67741  2.69355  4.24690  2.90347  2.73739  3.18146  2.89801  2.37887  2.77519  2.98518  4.58477  3.61503
          0.01111  4.90141  5.62376  0.61958  0.77255  0.54614  0.86555
    270   2.58451  4.32689  4.60118  4.00888  2.31870  4.04284  2.90854  2.76019  3.84686  2.14691  2.99903  4.10449  4.40676  4.01948  3.94392  3.34324  3.14260  2.27418  4.84404  1.57951   1182 y - - -
          2.68618  4.42225  2.77519  2.73123  3.46354  2.40513  3.72494  3.29354  2.67741  2.69355  4.24690  2.90347  2.73739  3.18146  2.89801  2.37887  2.77519  2.98518  4.58477  3.61503
          0.07898  4.90141  2.68084  0.61958  0.77255  0.54614  0.86555
    271   2.96030  4.60214  5.11900  4.51672  2.03571  4.44483  4.72944  2.52155  4.33278  0.91571  2.72585  4.57250  4.73660  4.41074  4.35109  3.76528  3.47641  2.69706  5.11421  3.23699   1183 l - - -
          2.68618  4.42225  2.77519  2.73123  3.46354  2.40513  3.72494  3.29354  2.67741  2.69355  4.24690  2.90347  2.73739  3.18146  2.89801  2.37887  2.77519  2.98518  4.58477  3.61503
          0.01188  4.83431  5.55666  0.61958  0.77255  0.37589  1.16052
    272   3.42693  4.71452  5.40637  4.84800  3.32077  4.77673  5.21031  0.97887  4.70066  1.94564  3.67761  4.92172  4.10994  4.84824  4.76232  4.12764  3.66736  1.40148  5.62187  4.45610   1184 i - - -
          2.68620  4.42227  2.77521  2.73125  3.46356  2.40514  3.72496  3.29356  2.67742  2.69357  4.24691  2.90332  2.73741  3.18148  2.89802  2.37888  2.77521  2.98520  4.58479  3.61471
          0.03517  3.47253  5.64782  0.64743  0.74105  0.48576  0.95510
    273   4.61199  6.06883  5.30451  5.32675  6.09547  4.70660  6.19926  6.05926  5.49534  5.48009  6.63124  5.51102  0.08232  5.83088  5.52261  4.83073  5.12649  5.55913  6.87025  6.25678   1187 P - - -
          2.68623  4.42230  2.77524  2.73128  3.46359  2.40507  3.72499  3.29359  2.67746  2.69348  4.24638  2.90351  2.73720  3.18151  2.89805  2.37882  2.77524  2.98523  4.58482  3.61508
          0.15050  1.99363  5.64782  0.18658  1.77074  0.48576  0.95510
    274   3.27396  5.77706  2.83068  0.87399  5.13927  3.73797  4.15839  4.64069  3.01205  4.12250  4.92529  3.21972  4.28675  2.66285  3.51798  1.90931  3.54291  4.20448  6.26127  4.81442   1189 e - - -
          2.68618  4.42225  2.77519  2.73123  3.46354  2.40513  3.72494  3.29354  2.67741  2.69355  4.24690  2.90347  2.73739  3.18146  2.89801  2.37887  2.77519  2.98518  4.58477  3.61503
          0.01084  4.92548  5.64782  0.61958  0.77255  0.48576  0.95510
    275   2.90805  3.66644  5.13630  4.53604  2.41500  4.41663  4.76079  2.32553  4.34667  0.90242  3.40676  4.56764  4.73374  4.45360  4.36573  3.73991  3.43091  2.11085  5.19107  4.04531   1190 l - - -
          2.68618  4.42225  2.77519  2.73123  3.46354  2.40513  3.72494  3.29354  2.67741  2.69355  4.24690  2.90347  2.73739  3.18146  2.89801  2.37887  2.77519  2.98518  4.58477  3.61503
          0.01084  4.92548  5.64782  0.61958  0.77255  0.48576  0.95510
    276   2.58564  1.06096  4.68536  4.11951  3.59205  4.03352  4.53815  2.73556  3.95822  2.19970  2.96841  4.20338  4.47398  4.15657  4.07686  3.16812  3.22772  2.45881  5.15033  3.96907   1191 c - - -
          2.68618  4.42225  2.77519  2.73123  3.46354  2.40513  3.72494  3.29354  2.67741  2.69355  4.24690  2.90347  2.73739  3.18146  2.89801  2.37887  2.77519  2.98518  4.58477  3.61503
          0.01084  4.92548  5.64782  0.61958  0.77255  0.48576  0.95510
    277   2.69582  3.36314  3.57369  2.86701  2.87053  3.41444  3.19089  3.02700  2.64180  2.79899  3.78955  2.93846  4.17454  3.08811  2.70009  2.58380  2.97500  2.56482  4.44087  2.49221   1192 y - - -
          2.68618  4.42225  2.77519  2.73123  3.46354  2.40513  3.72494  3.29354  2.67741  2.69355  4.24690  2.90347  2.73739  3.18146  2.89801  2.37887  2.77519  2.98518  4.58477  3.61503
          0.01084  4.92548  5.64782  0.61958  0.77255  0.48576  0.95510
    278   2.57150  3.86013  4.46118  3.86795  3.41428  3.99278  4.30461  2.59206  3.34276  1.50074  1.93645  4.02324  3.27668  3.92538  3.31708  3.28604  2.97799  2.33315  4.93011  3.74348   1193 l - - -
          2.68618  4.42225  2.77519  2.73123  3.46354  2.40513  3.72494  3.29354  2.67741  2.69355  4.24690  2.90347  2.73739  3.18146  2.89801  2.37887  2.77519  2.98518  4.58477  3.61503
          0.01084  4.92548  5.64782  0.61958  0.77255  0.48576  0.95510
    279   2.92536  5.04259  2.80877  2.81028  3.69098  3.70209  4.03347  3.75168  2.88436  3.37960  4.21295  3.31281  4.15656  2.94999  3.33864  2.60812  1.01883  3.43148  5.63909  4.31394   1194 t - - -
          2.68618  4.42225  2.77519  2.73123  3.46354  2.40513  3.72494  3.29354  2.67741  2.69355  4.24690  2.90347  2.73739  3.18146  2.89801  2.37887  2.77519  2.98518  4.58477  3.61503
          0.01084  4.92548  5.64782  0.61958  0.77255  0.48576  0.95510
    280   3.04326  4.98416  3.89012  3.73976  5.07619  0.45479  4.89462  4.46809  3.23175  4.18554  5.06316  3.96238  4.44586  4.16936  4.02348  3.20865  3.53122  3.23739  6.38351  5.16247   1195 G - - -
          2.68618  4.42225  2.77519  2.73123  3.46354  2.40513  3.72494  3.29354  2.67741  2.69355  4.24690  2.90347  2.73739  3.18146  2.89801  2.37887  2.77519  2.98518  4.58477  3.61503
          0.01084  4.92548  5.64782  0.61958  0.77255  0.48576  0.95510
    281   2.82435  4.36632  4.66762  4.07031  3.42474  4.10571  4.42735  1.68668  3.90359  1.20986  2.91009  3.59465  4.46215  3.44052  4.00093  3.40847  3.18789  2.40834  4.99072  3.81562   1196 l - - -
          2.68618  4.42225  2.77519  2.73123  3.46354  2.40513  3.72494  3.29354  2.67741  2.69355  4.24690  2.90347  2.73739  3.18146  2.89801  2.37887  2.77519  2.98518  4.58477  3.61503
          0.03564  4.92548  3.58445  0.61958  0.77255  0.48576  0.95510
    282   2.56736  5.12928  2.96269  2.72153  4.54955  3.63194  3.96654  3.99154  2.61559  3.55784  4.34547  3.23332  2.61191  3.10129  3.22988  2.04121  1.42330  3.60107  5.75957  4.40314   1197 t - - -
          2.68618  4.42225  2.77519  2.73123  3.46354  2.40513  3.72494  3.29354  2.67741  2.69355  4.24690  2.90347  2.73739  3.18146  2.89801  2.37887  2.77519  2.98518  4.58477  3.61503
          0.01111  4.90095  5.62330  0.61958  0.77255  0.54724  0.86404
    283   3.14762  5.71916  1.09916  1.92216  5.03933  3.68026  4.03811  4.54682  2.49253  4.01438  4.78649  2.68328  3.36872  3.16162  3.42968  3.06942  2.92956  4.10012  6.14914  4.68861   1198 d - - -
          2.68618  4.42225  2.77519  2.73123  3.46354  2.40513  3.72494  3.29354  2.67741  2.69355  4.24690  2.90347  2.73739  3.18146  2.89801  2.37887  2.77519  2.98518  4.58477  3.61503
          0.03192  4.90095  3.73055  0.61958  0.77255  0.44915  1.01658
    284   2.22715  5.32396  2.45213  1.60824  4.65729  3.61656  3.80649  4.13532  2.54671  3.13498  4.36789  2.65310  4.01092  2.67483  2.93696  2.58728  3.07205  3.37318  5.76360  3.80014   1199 e - - -
          2.68619  4.42226  2.77520  2.73124  3.46355  2.40513  3.72495  3.29355  2.67741  2.69356  4.24690  2.90347  2.73740  3.18127  2.89801  2.37887  2.77520  2.98519  4.58478  3.61504
          0.03404  3.51081  5.62775  0.44206  1.02921  0.53647  0.87902
    285   2.85346  3.88934  3.02590  2.69597  3.29667  3.85892  4.12200  2.69103  2.98684  2.36270  1.50190  3.63989  4.23623  3.26507  3.53388  3.11160  3.08525  2.63921  5.10445  3.88105   1204 m - - -
          2.68618  4.42225  2.77519  2.73123  3.46354  2.40513  3.72494  3.29354  2.67741  2.69355  4.24690  2.90347  2.73739  3.18146  2.89801  2.37887  2.77519  2.98518  4.58477  3.61503
          0.02973  4.90540  3.82175  0.61958  0.77255  0.53647  0.87902
    286   2.68161  5.17718  2.94876  2.60318  4.45997  3.34151  3.83233  3.46492  2.15169  2.99455  4.23594  3.13712  4.03014  2.95461  1.56035  2.60600  2.74023  3.22622  5.64929  4.28199   1205 r - - -
          2.68618  4.42225  2.77519  2.73123  3.46354  2.40513  3.72494  3.29354  2.67741  2.69355  4.24690  2.90347  2.73739  3.18146  2.89801  2.37887  2.77519  2.98518  4.58477  3.61503
          0.01127  4.88694  5.60929  0.61958  0.77255  0.58011  0.82061
    287   2.15480  5.33537  2.51291  2.45924  4.67720  3.60613  3.79424  4.16080  2.00360  3.63915  4.37709  2.40006  4.00017  2.71100  2.61631  2.20129  2.87654  3.41013  5.76985  4.36094   1206 k - - -
          2.68618  4.42225  2.77519  2.73123  3.46354  2.40513  3.72494  3.29354  2.67741  2.69355  4.24690  2.90347  2.73739  3.18146  2.89801  2.37887  2.77519  2.98518  4.58477  3.61503
          0.01127  4.88694  5.60929  0.61958  0.77255  0.58011  0.82061
    288   3.01193  6.00841  0.98089  2.58876  5.33392  3.71712  4.23392  4.86604  2.87629  4.33190  5.15474  1.57323  4.32279  3.38707  3.81694  3.00915  3.68122  4.40851  6.47825  4.96261   1207 d - - -
          2.68618  4.42225  2.77519  2.73123  3.46354  2.40513  3.72494  3.29354  2.67741  2.69355  4.24690  2.90347  2.73739  3.18146  2.89801  2.37887  2.77519  2.98518  4.58477  3.61503
          0.05083  4.88694  3.16979  0.61958  0.77255  0.43098  1.04945
    289   2.59009  5.06220  3.06764  2.66170  2.02295  3.00690  3.37231  3.72907  2.54405  3.32390  4.13075  2.81885  4.05071  3.00697  2.29955  2.59902  2.93005  3.39825  5.55937  3.22448   1210 f - - -
          2.68618  4.42225  2.77519  2.73123  3.46354  2.40513  3.72494  3.29354  2.67741  2.69355  4.24690  2.90347  2.73739  3.18146  2.89801  2.37887  2.77519  2.98518  4.58477  3.61503
          0.03465  4.88788  3.62972  0.61958  0.77255  0.57796  0.82336
    290   2.55467  5.29218  2.80801  2.53139  3.56729  3.60250  3.58598  4.09478  2.33831  3.29644  3.83576  2.41123  3.99556  2.28730  2.02758  2.45026  2.93475  3.67382  5.73489  4.33444   1211 r - - -
          2.68618  4.42225  2.77519  2.73123  3.46354  2.40513  3.72494  3.29354  2.67741  2.69355  4.24690  2.90347  2.73739  3.18146  2.89801  2.37887  2.77519  2.98518  4.58477  3.61503
          0.01153  4.86475  5.58710  0.61958  0.77255  0.54804  0.86295
    291   2.69690  3.74416  4.62842  3.62842  2.87759  3.99950  4.32282  2.11242  3.41612  1.66757  2.57069  4.09815  4.36506  4.01558  3.01921  3.30228  2.57792  2.08425  4.87651  3.69580   1212 l - - -
          2.68618  4.42225  2.77519  2.73123  3.46354  2.40513  3.72494  3.29354  2.67741  2.69355  4.24690  2.90347  2.73739  3.18146  2.89801  2.37887  2.77519  2.98518  4.58477  3.61503
          0.01129  4.88564  5.60799  0.61958  0.77255  0.58308  0.81685
    292   2.89056  3.67046  3.84997  3.26438  3.71900  3.58013  4.11455  3.07327  2.70975  2.64376  1.26423  3.63915  4.25103  3.46128  2.58395  2.99010  3.12184  2.85284  5.15900  3.93844   1213 m - - -
          2.68618  4.42225  2.77519  2.73123  3.46354  2.40513  3.72494  3.29354  2.67741  2.69355  4.24690  2.90347  2.73739  3.18146  2.89801  2.37887  2.77519  2.98518  4.58477  3.61503
          0.01129  4.88564  5.60799  0.61958  0.77255  0.49353  0.94281
    293   2.78182  5.37938  3.16319  2.49990  4.73246  3.39252  3.82899  4.20281  1.59248  3.67489  4.42300  2.77968  4.05613  2.20022  1.94053  2.86654  2.93971  3.77544  5.79526  3.92880   1214 k - - -
          2.68618  4.42225  2.77519  2.73123  3.46354  2.40513  3.72494  3.29354  2.67741  2.69355  4.24690  2.90347  2.73739  3.18146  2.89801  2.37887  2.77519  2.98518  4.58477  3.61503
          0.01103  4.90830  5.63065  0.61958  0.77255  0.45943  0.99871
    294   2.55263  5.35815  1.87101  1.84063  4.70146  3.62152  3.81102  4.18640  2.26059  3.66252  3.92292  2.94307  4.01671  2.79289  2.55610  2.53960  2.91430  3.74790  5.79151  4.38120   1215 e - - -
          2.68618  4.42225  2.77519  2.73123  3.46354  2.40513  3.72494  3.29354  2.67741  2.69355  4.24690  2.90347  2.73739  3.18146  2.89801  2.37887  2.77519  2.98518  4.58477  3.61503
          0.01084  4.92548  5.64782  0.61958  0.77255  0.48576  0.95510
    295   3.76663  5.01218  5.77302  5.20468  2.98259  5.14948  5.53268  1.34488  5.06189  1.05770  3.15713  5.31418  5.31593  5.06181  5.05507  4.51965  3.99113  1.71501  5.72348  4.67333   1216 l - - -
          2.68618  4.42225  2.77519  2.73123  3.46354  2.40513  3.72494  3.29354  2.67741  2.69355  4.24690  2.90347  2.73739  3.18146  2.89801  2.37887  2.77519  2.98518  4.58477  3.61503
          0.01084  4.92548  5.64782  0.61958  0.77255  0.48576  0.95510
    296   1.78138  5.15823  2.92707  2.62989  4.42924  3.19264  3.85387  3.08130  2.18396  3.00272  3.84737  2.99646  4.04801  2.80738  3.10293  2.31211  2.55879  3.50845  5.63823  4.27715   1217 a - - -
          2.68618  4.42225  2.77519  2.73123  3.46354  2.40513  3.72494  3.29354  2.67741  2.69355  4.24690  2.90347  2.73739  3.18146  2.89801  2.37887  2.77519  2.98518  4.58477  3.61503
          0.01084  4.92548  5.64782  0.61958  0.77255  0.48576  0.95510
    297   2.74005  5.27322  2.64153  1.89120  4.65487  3.38700  3.52243  3.86766  2.03953  3.39275  4.36276  2.90491  3.99134  2.12130  2.64004  2.71763  2.80520  3.48878  5.66569  4.34544   1218 e - - -
          2.68618  4.42225  2.77519  2.73123  3.46354  2.40513  3.72494  3.29354  2.67741  2.69355  4.24690  2.90347  2.73739  3.18146  2.89801  2.37887  2.77519  2.98518  4.58477  3.61503
          0.01084  4.92548  5.64782  0.61958  0.77255  0.48576  0.95510
    298   2.74881  3.89175  2.82011  3.11777  3.26945  3.82446  2.55873  2.60834  2.60208  2.41685  3.11694  3.22914  4.20485  3.38517  3.44501  2.61027  2.94056  2.72464  5.19113  2.58466   1219 l - - -
          2.68618  4.42225  2.77519  2.73123  3.46354  2.40513  3.72494  3.29354  2.67741  2.69355  4.24690  2.90347  2.73739  3.18146  2.89801  2.37887  2.77519  2.98518  4.58477  3.61503
          0.01084  4.92548  5.64782  0.61958  0.77255  0.48576  0.95510
    299   2.58156  3.89952  3.91647  3.34422  3.25897  3.88499  3.36296  2.81228  3.02771  2.58221  3.28583  3.69757  4.26131  3.55976  3.58571  2.50405  1.35852  2.62046  5.08230  3.86535   1220 t - - -
          2.68618  4.42225  2.77519  2.73123  3.46354  2.40513  3.72494  3.29354  2.67741  2.69355  4.24690  2.90347  2.73739  3.18146  2.89801  2.37887  2.77519  2.98518  4.58477  3.61503
          0.01084  4.92548  5.64782  0.61958  0.77255  0.48576  0.95510
    300   2.42163  5.23481  3.15047  2.59363  3.93068  3.43364  3.26025  3.62694  2.28122  2.83334  4.28854  2.80104  4.03486  2.65398  1.74932  2.58218  2.91122  3.59948  5.69694  4.31779   1221 r - - -
          2.68618  4.42225  2.77519  2.73123  3.46354  2.40513  3.72494  3.29354  2.67741  2.69355  4.24690  2.90347  2.73739  3.18146  2.89801  2.37887  2.77519  2.98518  4.58477  3.61503
          0.01084  4.92548  5.64782  0.61958  0.77255  0.48576  0.95510
    301   2.26374  3.51239  4.35991  3.47897  3.43878  3.64496  3.74348  2.20659  2.94262  1.81914  2.80306  3.96727  3.50752  3.86199  3.81762  3.00643  3.09954  1.97879  4.94844  3.75781   1227 l - - -
          2.68618  4.42225  2.77519  2.73123  3.46354  2.40513  3.72494  3.29354  2.67741  2.69355  4.24690  2.90347  2.73739  3.18146  2.89801  2.37887  2.77519  2.98518  4.58477  3.61503
          0.01084  4.92548  5.64782  0.61958  0.77255  0.48576  0.95510
    302   2.36617  5.34669  2.77809  2.30727  4.68688  3.15787  3.45358  4.16959  2.43774  3.37009  4.38874  2.70591  2.36385  2.65497  3.03916  2.18983  2.57459  3.73473  5.78224  4.37396   1228 s - - -
          2.68618  4.42225  2.77519  2.73123  3.46354  2.40513  3.72494  3.29354  2.67741  2.69355  4.24690  2.90347  2.73739  3.18146  2.89801  2.37887  2.77519  2.98518  4.58477  3.61503
          0.01084  4.92548  5.64782  0.61958  0.77255  0.48576  0.95510
    303   2.20065  4.68824  4.22552  3.79989  4.46826  3.22439  4.71670  3.18793  3.75186  3.52368  4.41201  3.95057  0.74743  4.04148  4.04562  3.04958  3.27232  2.96771  5.89559  4.69220   1229 p - - -
          2.68618  4.42225  2.77519  2.73123  3.46354  2.40513  3.72494  3.29354  2.67741  2.69355  4.24690  2.90347  2.73739  3.18146  2.89801  2.37887  2.77519  2.98518  4.58477  3.61503
          0.01084  4.92548  5.64782  0.61958  0.77255  0.48576  0.95510
    304   2.76617  5.35369  2.48359  2.31597  4.69754  2.64117  2.88498  4.18268  2.36438  3.43438  4.39470  2.49550  4.01325  2.37280  2.87532  2.31972  2.83253  3.29132  5.78707  4.37678   1230 e - - -
          2.68618  4.42225  2.77519  2.73123  3.46354  2.40513  3.72494  3.29354  2.67741  2.69355  4.24690  2.90347  2.73739  3.18146  2.89801  2.37887  2.77519  2.98518  4.58477  3.61503
          0.01084  4.92548  5.64782  0.61958  0.77255  0.48576  0.95510
    305   2.48408  5.34607  2.20938  2.23382  4.68642  3.62157  3.80941  3.19240  2.08998  3.64922  4.38806  2.93890  4.01525  2.05949  2.79727  2.81121  2.66750  3.54338  5.78143  4.37346   1231 q - - -
          2.68618  4.42225  2.77519  2.73123  3.46354  2.40513  3.72494  3.29354  2.67741  2.69355  4.24690  2.90347  2.73739  3.18146  2.89801  2.37887  2.77519  2.98518  4.58477  3.61503
          0.01084  4.92548  5.64782  0.61958  0.77255  0.48576  0.95510
    306   4.06296  6.00231  4.79724  3.78013  5.69872  4.50830  4.21598  4.92291  1.76936  4.20883  5.12989  4.03975  4.81889  3.34529  0.49614  4.03339  4.13094  4.63477  6.10685  5.09805   1232 R - - -
          2.68618  4.42225  2.77519  2.73123  3.46354  2.40513  3.72494  3.29354  2.67741  2.69355  4.24690  2.90347  2.73739  3.18146  2.89801  2.37887  2.77519  2.98518  4.58477  3.61503
          0.01084  4.92548  5.64782  0.61958  0.77255  0.48576  0.95510
    307   2.44752  3.67612  4.68198  4.07661  2.76642  4.02213  4.34742  2.31391  2.84105  1.71162  2.21849  4.13318  4.38735  4.05346  3.61504  3.07020  3.10226  2.35963  4.88899  2.89078   1233 l - - -
          2.68618  4.42225  2.77519  2.73123  3.46354  2.40513  3.72494  3.29354  2.67741  2.69355  4.24690  2.90347  2.73739  3.18146  2.89801  2.37887  2.77519  2.98518  4.58477  3.61503
          0.01084  4.92548  5.64782  0.61958  0.77255  0.48576  0.95510
    308   2.51624  5.35564  2.66138  1.85192  4.70049  3.61923  3.51808  4.18627  2.29927  3.66079  3.98821  2.58295  4.01278  2.47105  2.36382  2.44063  2.83232  3.74617  5.78841  4.04242   1234 e - - -
          2.68618  4.42225  2.77519  2.73123  3.46354  2.40513  3.72494  3.29354  2.67741  2.69355  4.24690  2.90347  2.73739  3.18146  2.89801  2.37887  2.77519  2.98518  4.58477  3.61503
          0.01084  4.92548  5.64782  0.61958  0.77255  0.48576  0.95510
    309   2.47007  5.33209  3.11100  2.06570  4.66680  3.62783  3.81404  4.14386  2.00319  3.15393  3.86688  3.09986  4.02071  2.43208  2.16844  2.38518  2.66618  3.71724  5.77009  4.36790   1235 k - - -
          2.68618  4.42225  2.77519  2.73123  3.46354  2.40513  3.72494  3.29354  2.67741  2.69355  4.24690  2.90347  2.73739  3.18146  2.89801  2.37887  2.77519  2.98518  4.58477  3.61503
          0.01084  4.92548  5.64782  0.61958  0.77255  0.48576  0.95510
    310   2.49743  3.18012  4.76640  4.15658  3.18739  3.23469  4.36927  1.58432  3.95805  1.74851  3.38013  4.17651  4.40266  4.10346  3.99273  3.34690  2.69344  2.25683  4.88513  3.02138   1236 i - - -
          2.68618  4.42225  2.77519  2.73123  3.46354  2.40513  3.72494  3.29354  2.67741  2.69355  4.24690  2.90347  2.73739  3.18146  2.89801  2.37887  2.77519  2.98518  4.58477  3.61503
          0.01084  4.92548  5.64782  0.61958  0.77255  0.48576  0.95510
    311   2.67129  3.67553  2.50710  2.26084  4.67778  3.62170  2.99650  4.15892  2.15276  3.64193  3.69767  2.63701  4.01501  2.28627  2.69889  2.68922  2.85161  3.09062  5.77640  4.00827   1237 k - - -
          2.68618  4.42225  2.77519  2.73123  3.46354  2.40513  3.72494  3.29354  2.67741  2.69355  4.24690  2.90347  2.73739  3.18146  2.89801  2.37887  2.77519  2.98518  4.58477  3.61503
          0.01084  4.92548  5.64782  0.61958  0.77255  0.48576  0.95510
    312   2.53130  4.30718  2.43176  2.28933  4.69767  2.82194  3.32118  4.18289  2.21882  3.65848  4.39463  2.92788  4.01302  2.33236  2.75091  2.18269  2.71250  3.74374  5.78697  4.37665   1238 s - - -
          2.68618  4.42225  2.77519  2.73123  3.46354  2.40513  3.72494  3.29354  2.67741  2.69355  4.24690  2.90347  2.73739  3.18146  2.89801  2.37887  2.77519  2.98518  4.58477  3.61503
          0.01084  4.92548  5.64782  0.61958  0.77255  0.48576  0.95510
    313   2.86905  4.34456  3.78692  3.74797  1.65945  3.97168  4.27362  2.17703  3.62770  1.82394  3.45928  3.20801  4.34124  3.52919  3.80670  2.94895  2.93391  2.59775  4.95340  3.32044   1239 f - - -
          2.68618  4.42225  2.77519  2.73123  3.46354  2.40513  3.72494  3.29354  2.67741  2.69355  4.24690  2.90347  2.73739  3.18146  2.89801  2.37887  2.77519  2.98518  4.58477  3.61503
          0.01084  4.92548  5.64782  0.61958  0.77255  0.48576  0.95510
    314   2.34529  4.33229  4.37655  3.78729  3.15629  3.97750  3.90914  2.20114  3.65998  1.98351  3.19064  3.97649  3.92242  3.38653  2.89214  3.05023  2.79625  1.64731  4.94488  3.75494   1240 v - - -
          2.68618  4.42225  2.77519  2.73123  3.46354  2.40513  3.72494  3.29354  2.67741  2.69355  4.24690  2.90347  2.73739  3.18146  2.89801  2.37887  2.77519  2.98518  4.58477  3.61503
          0.03524  4.92548  3.59843  0.61958  0.77255  0.48576  0.95510
    315   2.56683  5.34373  2.45263  2.12253  4.68757  3.36500  3.79733  3.74747  2.01512  3.36998  4.38474  2.69136  4.00360  2.13900  2.74999  2.58535  2.93589  3.48255  5.77712  4.36693   1241 k - - -
          2.68618  4.42225  2.77519  2.73123  3.46354  2.40513  3.72494  3.29354  2.67741  2.69355  4.24690  2.90347  2.73739  3.18146  2.89801  2.37887  2.77519  2.98518  4.58477  3.61503
          0.01111  4.90135  5.62369  0.61958  0.77255  0.54629  0.86534
    316   2.39600  5.34062  2.98574  2.15691  4.68313  3.01004  3.55847  4.16720  2.10293  3.64474  4.38200  3.07924  3.31447  2.65562  2.26092  2.28085  2.67883  3.72989  5.77477  3.91715   1242 k - - -
          2.68618  4.42225  2.77519  2.73123  3.46354  2.40513  3.72494  3.29354  2.67741  2.69355  4.24690  2.90347  2.73739  3.18146  2.89801  2.37887  2.77519  2.98518  4.58477  3.61503
          0.03653  4.90135  3.56032  0.61958  0.77255  0.54629  0.86534
    317   2.84782  3.83721  3.92047  4.01221  2.54219  3.99439  4.31708  2.05724  3.83845  1.45025  2.62009  3.54073  4.35997  3.59952  3.51974  3.29671  3.07994  2.29028  4.87398  3.69307   1243 l - - -
          2.68618  4.42225  2.77519  2.73123  3.46354  2.40513  3.72494  3.29354  2.67741  2.69355  4.24690  2.90347  2.73739  3.18146  2.89801  2.37887  2.77519  2.98518  4.58477  3.61503
          0.03013  4.87621  3.81443  0.61958  0.77255  0.60426  0.79071
    318   2.36689  5.11664  2.70522  2.61056  3.27350  3.63274  3.34131  3.42672  2.32510  2.43805  4.17902  2.52110  4.02382  2.47604  2.89101  2.83050  2.77486  2.99584  5.59968  4.24213   1244 k - - -
          2.68618  4.42225  2.77519  2.73123  3.46354  2.40513  3.72494  3.29354  2.67741  2.69355  4.24690  2.90347  2.73739  3.18146  2.89801  2.37887  2.77519  2.98518  4.58477  3.61503
          0.01161  4.85770  5.58004  0.61958  0.77255  0.54746  0.86374
    319   2.38690  4.34949  2.87534  2.07567  4.66052  2.97848  3.52984  4.14150  2.47094  3.62483  4.36516  2.74154  3.99859  2.33347  2.91837  2.03376  2.64276  3.43986  5.75958  4.35294   1245 s - - -
          2.68611  4.42206  2.77477  2.73150  3.46392  2.40513  3.72533  3.29351  2.67689  2.69382  4.24728  2.90340  2.73743  3.18132  2.89807  2.37901  2.77507  2.98497  4.58515  3.61541
          0.47848  1.65571  1.66433  1.60952  0.22312  0.49124  0.94641
    320   2.56334  5.28034  2.32971  2.47634  4.60688  3.55197  3.53103  4.08284  2.43322  3.57880  4.33103  1.75266  3.96323  2.73899  3.01802  2.15221  3.04114  3.31142  5.72522  4.31971   1260 n - - -
          2.68618  4.42225  2.77519  2.73123  3.46354  2.40513  3.72494  3.29354  2.67741  2.69355  4.24690  2.90347  2.73739  3.18146  2.89801  2.37887  2.77519  2.98518  4.58477  3.61503
          0.01349  4.70811  5.43046  0.61958  0.77255  0.64608  0.74254
    321   2.24932  5.31984  2.61276  2.04272  4.66174  3.57228  3.76924  4.14692  2.20852  3.62351  4.36240  2.88351  2.40847  2.26931  2.89917  2.68487  3.04404  3.70898  5.75329  4.34171   1261 e - - -
          2.68618  4.42225  2.77519  2.73123  3.46354  2.40513  3.72494  3.29354  2.67741  2.69355  4.24690  2.90347  2.73739  3.18146  2.89801  2.37887  2.77519  2.98518  4.58477  3.61503
          0.01244  4.78875  5.51109  0.61958  0.77255  0.77430  0.61809
    322   2.19435  5.30391  2.65284  1.84124  4.64706  3.35098  3.75782  4.13182  1.96638  3.60825  4.34533  2.87616  3.71697  2.64178  2.68178  2.62329  3.02856  3.41853  5.73747  4.32738   1262 e - - -
          2.68624  4.42231  2.77525  2.73117  3.46360  2.40510  3.72500  3.29360  2.67747  2.69361  4.24696  2.90339  2.73734  3.18152  2.89807  2.37876  2.77513  2.98509  4.58483  3.61509
          0.05939  2.92584  5.51109  1.06864  0.42079  0.67271  0.71401
    323   1.98633  3.80505  4.43948  3.84491  2.35151  3.94548  4.25946  2.17862  3.69875  2.37995  3.37356  3.47287  3.94186  3.89234  3.82664  2.44653  2.75327  2.12190  4.87255  3.13522   1268 a - - -
          2.68619  4.42226  2.77521  2.73113  3.46355  2.40514  3.72496  3.29355  2.67731  2.69356  4.24691  2.90348  2.73741  3.18148  2.89802  2.37888  2.77521  2.98520  4.58478  3.61504
          0.03534  3.48033  5.53950  0.64481  0.74394  0.36138  1.19308
    324   2.38192  5.32381  3.11318  2.40115  4.65516  3.62843  3.81537  3.64448  1.89918  2.99501  4.36844  2.85091  4.02130  2.28790  2.35099  2.29386  2.85991  3.70713  5.76403  4.36349   1271 k - - -
          2.68618  4.42225  2.77519  2.73123  3.46354  2.40513  3.72494  3.29354  2.67741  2.69355  4.24690  2.90347  2.73739  3.18146  2.89801  2.37887  2.77519  2.98518  4.58477  3.61503
          0.01084  4.92548  5.64782  0.61958  0.77255  0.48576  0.95510
    325   2.54332  5.36558  2.71606  1.72560  4.70922  3.20372  3.81484  4.19501  1.84962  3.67025  4.40728  3.08973  3.57217  2.45907  3.04633  2.61431  2.62970  3.75558  5.79874  4.38718   1272 e - - -
          2.68618  4.42225  2.77519  2.73123  3.46354  2.40513  3.72494  3.29354  2.67741  2.69355  4.24690  2.90347  2.73739  3.18146  2.89801  2.37887  2.77519  2.98518  4.58477  3.61503
          0.01084  4.92548  5.64782  0.61958  0.77255  0.48576  0.95510
    326   2.38358  5.03398  2.67665  2.19729  3.14660  3.48627  3.55329  2.51214  2.57820  3.29019  3.66723  3.22045  4.07472  2.41028  3.15727  2.72390  2.96806  2.70232  5.53998  3.81383   1273 e - - -
          2.68618  4.42225  2.77519  2.73123  3.46354  2.40513  3.72494  3.29354  2.67741  2.69355  4.24690  2.90347  2.73739  3.18146  2.89801  2.37887  2.77519  2.98518  4.58477  3.61503
          0.01084  4.92548  5.64782  0.61958  0.77255  0.48576  0.95510
    327   3.63829  4.93937  5.54997  4.94733  2.32692  4.89068  5.19247  2.27213  4.77414  0.74283  2.39442  5.03900  5.09458  4.76939  4.75707  4.23026  3.04204  2.85302  5.44407  4.39082   1274 l - - -
          2.68618  4.42225  2.77519  2.73123  3.46354  2.40513  3.72494  3.29354  2.67741  2.69355  4.24690  2.90347  2.73739  3.18146  2.89801  2.37887  2.77519  2.98518  4.58477  3.61503
          0.01084  4.92548  5.64782  0.61958  0.77255  0.48576  0.95510
    328   2.55149  5.36790  2.62049  2.00775  4.71328  2.76964  3.81295  4.19997  1.94751  3.67308  4.40897  2.44441  4.01842  2.42393  2.57413  2.69730  3.08626  3.75880  5.79977  4.38771   1275 k - - -
          2.68618  4.42225  2.77519  2.73123  3.46354  2.40513  3.72494  3.29354  2.67741  2.69355  4.24690  2.90347  2.73739  3.18146  2.89801  2.37887  2.77519  2.98518  4.58477  3.61503
          0.01084  4.92548  5.64782  0.61958  0.77255  0.48576  0.95510
    329   2.61886  5.35565  2.34371  1.99413  4.70038  3.61935  3.56007  4.18609  2.13264  3.45091  4.39643  2.58546  3.02345  2.73595  2.52708  2.80823  2.65256  3.40896  5.78847  4.37774   1276 e - - -
          2.68618  4.42225  2.77519  2.73123  3.46354  2.40513  3.72494  3.29354  2.67741  2.69355  4.24690  2.90347  2.73739  3.18146  2.89801  2.37887  2.77519  2.98518  4.58477  3.61503
          0.01084  4.92548  5.64782  0.61958  0.77255  0.48576  0.95510
    330   2.70043  4.55909  4.51449  3.54172  2.60926  4.17099  3.77418  3.01962  3.82194  2.42314  3.67634  4.10656  4.53233  4.02010  3.98590  3.46442  3.33508  2.83198  1.07787  2.88371   1281 w - - -
          2.68618  4.42225  2.77519  2.73123  3.46354  2.40513  3.72494  3.29354  2.67741  2.69355  4.24690  2.90347  2.73739  3.18146  2.89801  2.37887  2.77519  2.98518  4.58477  3.61503
          0.01084  4.92548  5.64782  0.61958  0.77255  0.48576  0.95510
    331   2.87067  4.29679  2.75851  2.57413  4.64645  1.46273  3.29514  4.11553  2.15298  3.61843  4.37287  2.74478  4.03941  2.94332  2.87669  2.75247  3.10279  3.70246  5.76904  4.37381   1282 g - - -
          2.68618  4.42225  2.77519  2.73123  3.46354  2.40513  3.72494  3.29354  2.67741  2.69355  4.24690  2.90347  2.73739  3.18146  2.89801  2.37887  2.77519  2.98518  4.58477  3.61503
          0.01084  4.92548  5.64782  0.61958  0.77255  0.48576  0.95510
    332   2.96686  3.69308  4.92297  4.31369  2.57555  3.57398  4.49395  1.52481  4.10743  1.57469  2.89396  4.31161  4.50672  4.23776  4.12219  3.46833  3.19939  2.00311  4.97713  3.80569   1283 i - - -
          2.68618  4.42225  2.77519  2.73123  3.46354  2.40513  3.72494  3.29354  2.67741  2.69355  4.24690  2.90347  2.73739  3.18146  2.89801  2.37887  2.77519  2.98518  4.58477  3.61503
          0.02866  4.92548  3.86369  0.61958  0.77255  0.48576  0.95510
    333   2.83923  5.34671  2.57396  1.80458  4.69039  3.29505  3.80045  3.74981  2.10113  3.65137  4.02909  2.76946  4.00660  2.48484  2.93279  2.29895  2.52103  3.73662  5.78016  4.36998   1285 e - - -
          2.68618  4.42225  2.77519  2.73123  3.46354  2.40513  3.72494  3.29354  2.67741  2.69355  4.24690  2.90347  2.73739  3.18146  2.89801  2.37887  2.77519  2.98518  4.58477  3.61503
          0.01104  4.90786  5.63020  0.61958  0.77255  0.45879  0.99980
    334   3.03261  4.64243  5.32499  4.74586  2.64757  4.63025  5.02226  1.17786  4.57434  2.04643  2.65362  4.78730  4.92892  4.69566  4.60480  3.96905  3.57084  1.49750  5.43329  4.28122   1286 i - - -
          2.68618  4.42225  2.77519  2.73123  3.46354  2.40513  3.72494  3.29354  2.67741  2.69355  4.24690  2.90347  2.73739  3.18146  2.89801  2.37887  2.77519  2.98518  4.58477  3.61503
          0.01084  4.92548  5.64782  0.61958  0.77255  0.48576  0.95510
    335   2.47206  5.34689  2.32637  2.21215  4.21593  3.07685  3.80800  4.17138  2.15765  3.41391  3.95385  2.55005  4.01391  2.53226  3.03638  2.25485  2.76469  3.49565  5.78189  4.37325   1287 k - - -
          2.68619  4.42226  2.77521  2.73112  3.46330  2.40514  3.72496  3.29355  2.67742  2.69356  4.24691  2.90348  2.73741  3.18148  2.89802  2.37888  2.77521  2.98520  4.58478  3.61504
          0.07398  3.01453  3.80588  0.35224  1.21439  0.48576  0.95510
    336   2.60920  5.34559  2.58010  2.20553  4.68919  3.35412  3.79975  4.17412  2.19405  3.65022  3.89834  2.92068  2.38854  2.65908  2.56111  2.31488  2.73696  3.73545  5.77912  4.36904   1289 k - - -
          2.68618  4.42225  2.77519  2.73123  3.46354  2.40513  3.72494  3.29354  2.67741  2.69355  4.24690  2.90347  2.73739  3.18146  2.89801  2.37887  2.77519  2.98518  4.58477  3.61503
          0.01105  4.90658  5.62893  0.61958  0.77255  0.45698  1.00292
    337   2.75077  5.35544  2.70033  1.95330  4.70010  3.34902  3.80662  4.18576  1.91172  3.66051  4.01129  2.61342  4.01296  2.59140  2.77123  2.24522  2.66232  3.74586  5.78832  4.02430   1290 k - - -
          2.68618  4.42225  2.77519  2.73123  3.46354  2.40513  3.72494  3.29354  2.67741  2.69355  4.24690  2.90347  2.73739  3.18146  2.89801  2.37887  2.77519  2.98518  4.58477  3.61503
          0.05897  4.92548  2.99564  0.61958  0.77255  0.48576  0.95510
    338   2.59037  3.77593  4.33560  3.74831  2.81123  3.95075  4.26120  2.76608  3.62424  1.97115  2.27421  3.52322  1.79598  3.84072  3.79686  3.04484  3.08044  2.57203  4.93340  3.74235   1300 p - - -
          2.68618  4.42225  2.77519  2.73123  3.46354  2.40513  3.72494  3.29354  2.67741  2.69355  4.24690  2.90347  2.73739  3.18146  2.89801  2.37887  2.77519  2.98518  4.58477  3.61503
          0.01137  4.87788  5.60023  0.61958  0.77255  0.42014  1.06990
    339   2.57136  4.34060  4.34311  3.40508  2.98740  3.97183  4.27549  2.10702  3.13319  1.59572  2.84209  3.95791  3.89467  3.44568  3.45894  3.06546  2.64953  2.25871  4.95224  3.76090   1301 l - - -
          2.68618  4.42225  2.77519  2.73123  3.46354  2.40513  3.72494  3.29354  2.67741  2.69355  4.24690  2.90347  2.73739  3.18146  2.89801  2.37887  2.77519  2.98518  4.58477  3.61503
          0.01084  4.92548  5.64782  0.61958  0.77255  0.48576  0.95510
    340   2.73749  4.20867  3.10650  1.92273  3.75239  3.62420  3.53266  4.13555  1.89993  3.62578  3.96965  2.79109  3.77168  2.46202  2.50398  2.52109  2.85742  3.38299  5.76615  4.36298   1302 k - - -
          2.68618  4.42225  2.77519  2.73123  3.46354  2.40513  3.72494  3.29354  2.67741  2.69355  4.24690  2.90347  2.73739  3.18146  2.89801  2.37887  2.77519  2.98518  4.58477  3.61503
          0.01084  4.92548  5.64782  0.61958  0.77255  0.48576  0.95510
    341   2.83552  3.73871  4.94786  4.34335  2.50706  4.18986  4.53935  2.06759  4.14198  1.84430  3.12333  4.34614  4.54262  4.27977  4.16304  3.50669  2.75417  1.30529  5.02710  3.85123   1303 v - - -
          2.68618  4.42225  2.77519  2.73123  3.46354  2.40513  3.72494  3.29354  2.67741  2.69355  4.24690  2.90347  2.73739  3.18146  2.89801  2.37887  2.77519  2.98518  4.58477  3.61503
          0.01084  4.92548  5.64782  0.61958  0.77255  0.48576  0.95510
    342   2.54989  5.35207  2.82871  1.88470  4.69537  3.61984  3.80717  3.78414  1.99568  3.37728  4.39322  2.56803  3.06446  2.68436  2.77038  2.66287  2.53142  3.74176  5.78576  4.37591   1304 e - - -
          2.68618  4.42225  2.77519  2.73123  3.46354  2.40513  3.72494  3.29354  2.67741  2.69355  4.24690  2.90347  2.73739  3.18146  2.89801  2.37887  2.77519  2.98518  4.58477  3.61503
          0.01084  4.92548  5.64782  0.61958  0.77255  0.48576  0.95510
    343   1.47107  4.76741  3.94851  3.51298  4.63269  1.12047  4.57341  4.04698  3.52211  3.71421  4.54266  3.77364  4.25447  3.81936  3.88818  2.38012  2.81186  3.59619  5.98197  3.80143   1305 g - - -
          2.68618  4.42225  2.77519  2.73123  3.46354  2.40513  3.72494  3.29354  2.67741  2.69355  4.24690  2.90347  2.73739  3.18146  2.89801  2.37887  2.77519  2.98518  4.58477  3.61503
          0.01084  4.92548  5.64782  0.61958  0.77255  0.48576  0.95510
    344   2.85904  3.98695  3.66757  3.10162  2.86657  3.81995  4.06633  2.81593  2.51533  2.63083  3.72612  3.32047  4.20064  2.98042  1.72723  2.89697  2.64919  2.80243  4.21697  3.22191   1310 r - - -
          2.68618  4.42225  2.77519  2.73123  3.46354  2.40513  3.72494  3.29354  2.67741  2.69355  4.24690  2.90347  2.73739  3.18146  2.89801  2.37887  2.77519  2.98518  4.58477  3.61503
          0.01084  4.92548  5.64782  0.61958  0.77255  0.48576  0.95510
    345   2.87582  4.85116  3.44792  2.73820  4.03801  3.76065  3.97159  3.17466  2.45977  2.68130  3.25541  3.36189  4.14479  2.29471  2.23345  2.98220  3.10538  1.77015  5.38940  4.10807   1311 v - - -
          2.68618  4.42225  2.77519  2.73123  3.46354  2.40513  3.72494  3.29354  2.67741  2.69355  4.24690  2.90347  2.73739  3.18146  2.89801  2.37887  2.77519  2.98518  4.58477  3.61503
          0.01084  4.92548  5.64782  0.61958  0.77255  0.48576  0.95510
    346   2.93240  3.34996  5.12671  4.52072  2.80291  4.38944  4.72472  2.25532  4.32503  0.88842  2.83358  4.54421  4.70570  4.42309  4.33468  3.71054  3.41173  2.31687  5.14944  4.01033   1312 l - - -
          2.68618  4.42225  2.77519  2.73123  3.46354  2.40513  3.72494  3.29354  2.67741  2.69355  4.24690  2.90347  2.73739  3.18146  2.89801  2.37887  2.77519  2.98518  4.58477  3.61503
          0.01084  4.92548  5.64782  0.61958  0.77255  0.48576  0.95510
    347   2.56095  5.39435  2.45082  2.16326  4.73130  3.41371  3.44029  4.21589  2.59629  3.69647  4.43984  2.91189  1.72708  2.65779  3.09349  2.51901  2.96847  3.78115  5.83044  4.41697   1313 p - - -
          2.68618  4.42225  2.77519  2.73123  3.46354  2.40513  3.72494  3.29354  2.67741  2.69355  4.24690  2.90347  2.73739  3.18146  2.89801  2.37887  2.77519  2.98518  4.58477  3.61503
          0.01084  4.92548  5.64782  0.61958  0.77255  0.48576  0.95510
    348   2.35579  4.47415  3.14715  2.49496  3.93263  3.23484  3.83368  3.98756  2.28853  3.52087  4.28950  2.83512  2.01487  2.76959  2.82505  2.49153  2.57969  3.34759  5.69817  4.31783   1314 p - - -
          2.68618  4.42225  2.77519  2.73123  3.46354  2.40513  3.72494  3.29354  2.67741  2.69355  4.24690  2.90347  2.73739  3.18146  2.89801  2.37887  2.77519  2.98518  4.58477  3.61503
          0.01084  4.92548  5.64782  0.61958  0.77255  0.48576  0.95510
    349   2.74196  4.15265  3.19625  1.90214  4.41158  2.99710  3.86034  3.84485  2.43146  2.99793  4.20820  3.17047  1.92970  2.76294  3.10911  2.86053  3.08237  2.86619  5.62850  4.27163   1315 e - - -
          2.68618  4.42225  2.77519  2.73123  3.46354  2.40513  3.72494  3.29354  2.67741  2.69355  4.24690  2.90347  2.73739  3.18146  2.89801  2.37887  2.77519  2.98518  4.58477  3.61503
          0.01084  4.92548  5.64782  0.61958  0.77255  0.48576  0.95510
    350   2.41550  5.32878  2.96107  2.18133  4.66246  3.62365  3.81188  3.75620  2.10026  3.37187  3.90878  2.57480  3.64523  2.48867  2.69279  2.81322  2.17681  3.20666  5.76832  4.36438   1316 k - - -
          2.68618  4.42225  2.77519  2.73123  3.46354  2.40513  3.72494  3.29354  2.67741  2.69355  4.24690  2.90347  2.73739  3.18146  2.89801  2.37887  2.77519  2.98518  4.58477  3.61503
          0.01084  4.92548  5.64782  0.61958  0.77255  0.48576  0.95510
    351   3.33858  4.64847  5.29088  4.71612  3.70895  4.63777  5.03566  1.27974  3.82554  1.59347  2.87967  4.77919  4.93858  4.69202  4.60209  3.97632  3.57542  1.41971  5.46709  4.30945   1317 i - - -
          2.68618  4.42225  2.77519  2.73123  3.46354  2.40513  3.72494  3.29354  2.67741  2.69355  4.24690  2.90347  2.73739  3.18146  2.89801  2.37887  2.77519  2.98518  4.58477  3.61503
          0.01084  4.92548  5.64782  0.61958  0.77255  0.48576  0.95510
    352   2.72965  4.30979  3.20405  2.51531  3.27128  3.74287  3.48665  2.67583  2.60643  2.51790  3.12281  3.06696  4.12875  2.81099  2.58287  2.55529  2.95827  2.76292  5.37449  3.10907   1318 e - - -
          2.68618  4.42225  2.77519  2.73123  3.46354  2.40513  3.72494  3.29354  2.67741  2.69355  4.24690  2.90347  2.73739  3.18146  2.89801  2.37887  2.77519  2.98518  4.58477  3.61503
          0.01084  4.92548  5.64782  0.61958  0.77255  0.48576  0.95510
    353   2.76259  4.34060  3.34430  3.75507  2.34944  3.08473  4.27538  2.37412  3.36963  2.03393  2.83705  3.23103  4.34108  3.85114  3.80965  2.67040  2.87805  2.29814  3.62507  3.10871   1319 l - - -
          2.68605  4.42236  2.77518  2.73110  3.46365  2.40524  3.72506  3.29365  2.67752  2.69354  4.24644  2.90314  2.73751  3.18138  2.89812  2.37898  2.77505  2.98514  4.58488  3.61514
          0.05190  3.56368  3.80588  1.79407  0.18186  0.48576  0.95510
    354   2.50353  5.34276  2.92528  2.55136  4.67861  1.75469  3.82410  4.15622  1.96609  3.64524  4.39155  2.49093  4.02608  2.75636  2.94916  2.67998  2.83365  3.72966  5.78473  4.38067   1334 g - - -
          2.68618  4.42225  2.77519  2.73123  3.46354  2.40513  3.72494  3.29354  2.67741  2.69355  4.24690  2.90347  2.73739  3.18146  2.89801  2.37887  2.77519  2.98518  4.58477  3.61503
          0.01105  4.90658  5.62893  0.61958  0.77255  0.53358  0.88310
    355   2.70499  5.34691  2.40924  2.45292  4.69111  2.82760  3.79936  4.17648  2.26871  3.65181  3.83214  2.40163  3.27387  2.37314  2.62456  2.37667  2.67649  3.73709  5.78009  4.36962   1335 k - - -
          2.68618  4.42225  2.77519  2.73123  3.46354  2.40513  3.72494  3.29354  2.67741  2.69355  4.24690  2.90347  2.73739  3.18146  2.89801  2.37887  2.77519  2.98518  4.58477  3.61503
          0.03589  4.90658  3.58079  0.61958  0.77255  0.53358  0.88310
    356   2.71352  5.32328  2.92173  2.52857  4.19544  2.30069  3.53640  4.14253  1.81273  3.62552  4.36584  2.59354  3.99881  2.65473  2.52831  2.52100  2.76085  3.52102  5.75992  4.35343   1336 k - - -
          2.68618  4.42225  2.77519  2.73123  3.46354  2.40513  3.72494  3.29354  2.67741  2.69355  4.24690  2.90347  2.73739  3.18146  2.89801  2.37887  2.77519  2.98518  4.58477  3.61503
          0.01133  4.88202  5.60437  0.61958  0.77255  0.59129  0.80657
    357   2.32886  5.29169  3.09734  2.44382  4.61720  3.23190  3.79958  4.08941  2.13728  2.80915  4.33762  2.78383  3.06386  2.55327  2.43697  2.54966  2.49495  3.34938  5.73619  4.33764   1337 k - - -
          2.68618  4.42225  2.77519  2.73123  3.46354  2.40513  3.72494  3.29354  2.67741  2.69355  4.24690  2.90347  2.73739  3.18146  2.89801  2.37887  2.77519  2.98518  4.58477  3.61503
          0.01133  4.88202  5.60437  0.61958  0.77255  0.51468  0.91053
    358   2.84024  5.01015  3.12497  2.58726  3.71506  3.15738  3.65684  2.97591  2.48998  2.79387  3.68829  3.21791  3.44158  2.25662  2.75147  2.53042  2.57001  2.69561  5.51893  3.36173   1338 q - - -
          2.68655  4.42146  2.77539  2.73108  3.46326  2.40528  3.72517  3.29349  2.67778  2.69387  4.24689  2.90300  2.73742  3.18049  2.89791  2.37926  2.77492  2.98460  4.58532  3.61497
          1.21150  0.94387  1.16114  1.30870  0.31494  0.54621  0.86546
    359   2.63890  4.22506  4.15413  3.18731  3.33872  3.84368  4.14871  1.86615  3.45552  1.89782  3.33652  3.80381  4.21183  3.27227  3.65385  2.96998  2.97421  1.73840  4.85770  3.66320   1373 v - - -
          2.68618  4.42225  2.77519  2.73123  3.46354  2.40513  3.72494  3.29354  2.67741  2.69355  4.24690  2.90347  2.73739  3.18146  2.89801  2.37887  2.77519  2.98518  4.58477  3.61503
          0.04107  4.53101  3.52445  0.61958  0.77255  0.37745  1.15712
    360   2.69200  5.31957  2.00760  2.16097  4.66164  3.58442  3.57608  4.14600  2.11155  3.14947  4.36135  2.26974  3.68744  2.87269  2.89884  2.57777  2.75656  3.70866  5.75368  4.34366   1374 d - - -
          2.68595  4.42269  2.77501  2.73142  3.46398  2.40541  3.72538  3.29334  2.67737  2.69354  4.24677  2.90332  2.73770  3.18140  2.89751  2.37924  2.77487  2.98461  4.58521  3.61502
          0.46572  0.99849  5.55139  1.20151  0.35773  0.49686  0.93761
    361   2.65570  3.89370  2.95328  2.27041  3.60160  2.67794  3.81329  3.37808  2.39668  3.52693  4.29060  2.63505  2.57489  2.70418  2.66664  2.64034  2.95606  3.14096  5.69678  4.31165   1399 e - - -
          2.68618  4.42225  2.77519  2.73123  3.46354  2.40513  3.72494  3.29354  2.67741  2.69355  4.24690  2.90347  2.73739  3.18146  2.89801  2.37887  2.77519  2.98518  4.58477  3.61503
          0.01128  4.88612  5.60847  0.61958  0.77255  0.50082  0.93149
    362   2.65977  5.34111  2.40920  2.31479  3.99895  3.21817  3.80040  4.16662  2.41103  3.64500  3.84891  2.14372  4.00637  2.52878  2.58667  2.26409  2.67307  3.73000  5.77572  4.36671   1400 n - - -
          2.68618  4.42225  2.77519  2.73123  3.46354  2.40513  3.72494  3.29354  2.67741  2.69355  4.24690  2.90347  2.73739  3.18146  2.89801  2.37887  2.77519  2.98518  4.58477  3.61503
          0.01105  4.90658  5.62893  0.61958  0.77255  0.53358  0.88310
    363   2.71733  4.34774  2.69790  2.32957  3.99133  3.19479  3.79995  4.16790  2.03682  3.64577  4.38310  2.52452  3.44705  2.35275  2.59574  2.41081  2.62671  3.48981  5.77608  4.36685   1401 k - - -
          2.68618  4.42225  2.77519  2.73123  3.46354  2.40513  3.72494  3.29354  2.67741  2.69355  4.24690  2.90347  2.73739  3.18146  2.89801  2.37887  2.77519  2.98518  4.58477  3.61503
          0.01105  4.90658  5.62893  0.61958  0.77255  0.53358  0.88310
    364   2.02924  4.43538  3.13070  2.29567  4.55146  2.38253  3.82155  4.00977  2.57434  3.33853  4.29853  2.95087  3.17669  2.45530  2.71841  2.54748  2.79287  3.34055  5.70473  3.90981   1402 a - - -
          2.68618  4.42225  2.77519  2.73123  3.46354  2.40513  3.72494  3.29354  2.67741  2.69355  4.24690  2.90347  2.73739  3.18146  2.89801  2.37887  2.77519  2.98518  4.58477  3.61503
          0.01105  4.90658  5.62893  0.61958  0.77255  0.53358  0.88310
    365   2.45536  5.41448  1.81447  2.25734  4.75280  3.62857  3.85061  4.24021  2.60766  3.71728  4.46090  2.02952  4.04582  2.77829  2.90322  2.22712  2.97730  3.80227  5.84906  4.43154   1403 d - - -
          2.68618  4.42225  2.77519  2.73123  3.46354  2.40513  3.72494  3.29354  2.67741  2.69355  4.24690  2.90347  2.73739  3.18146  2.89801  2.37887  2.77519  2.98518  4.58477  3.61503
          0.01105  4.90658  5.62893  0.61958  0.77255  0.53358  0.88310
    366   4.86038  5.80853  5.77025  5.68951  1.58604  5.39026  4.05296  4.43317  5.45821  3.11200  4.95773  4.94064  5.64075  5.10818  5.25143  4.78990  5.05226  4.38315  0.70974  1.91426   1404 w - - -
          2.68618  4.42225  2.77519  2.73123  3.46354  2.40513  3.72494  3.29354  2.67741  2.69355  4.24690  2.90347  2.73739  3.18146  2.89801  2.37887  2.77519  2.98518  4.58477  3.61503
          0.01105  4.90658  5.62893  0.61958  0.77255  0.53358  0.88310
    367   2.58018  5.32064  2.66814  2.37782  4.65403  3.09168  3.80457  3.54007  2.47497  3.07859  4.36439  2.58746  4.00947  2.28559  2.40844  2.47835  2.47262  3.24846  5.76038  4.35658   1405 q - - -
          2.68618  4.42225  2.77519  2.73123  3.46354  2.40513  3.72494  3.29354  2.67741  2.69355  4.24690  2.90347  2.73739  3.18146  2.89801  2.37887  2.77519  2.98518  4.58477  3.61503
          0.20597  4.90658  1.72180  0.61958  0.77255  0.53358  0.88310
    368   2.63844  5.18556  2.58189  2.49752  4.00399  3.24749  3.52761  3.40802  2.33999  3.29618  3.87355  2.64408  3.57114  2.72429  2.33965  2.32120  2.69026  3.19718  5.64080  3.92802   1406 s - - -
          2.68618  4.42225  2.77519  2.73123  3.46354  2.40513  3.72494  3.29354  2.67741  2.69355  4.24690  2.90347  2.73739  3.18146  2.89801  2.37887  2.77519  2.98518  4.58477  3.61503
          0.01341  4.71403  5.43638  0.61958  0.77255  0.89044  0.52844
    369   2.18284  5.21012  2.60768  2.31882  4.05115  3.32717  3.22160  3.72237  2.16439  2.82766  3.94283  2.88540  3.94427  2.33340  2.86442  2.74262  2.99807  3.58602  5.65946  3.71573   1407 k - - -
          2.68618  4.42225  2.77519  2.73123  3.46354  2.40513  3.72494  3.29354  2.67741  2.69355  4.24690  2.90347  2.73739  3.18146  2.89801  2.37887  2.77519  2.98518  4.58477  3.61503
          0.01341  4.71403  5.43638  0.61958  0.77255  0.69002  0.69628
    370   2.80179  4.20138  4.61343  3.49604  2.51522  3.33550  4.27904  2.01490  3.82543  1.90358  2.71596  4.06474  4.31899  3.98502  3.88723  2.88710  2.33852  2.20369  4.16675  3.32999   1408 l - - -
          2.68620  4.42227  2.77522  2.73125  3.46356  2.40515  3.72497  3.29356  2.67743  2.69357  4.24692  2.90349  2.73742  3.18126  2.89803  2.37881  2.77522  2.98520  4.58479  3.61482
          0.11140  2.58005  3.51832  0.30215  1.34410  0.56876  0.83524
    371   2.70870  4.41718  2.95364  2.44217  4.61474  3.58670  3.77384  4.09014  2.07760  3.58196  3.84088  2.70429  3.66914  2.37434  1.72726  2.66916  3.03898  3.66661  5.72336  3.85960   1410 r - - -
          2.68619  4.42226  2.77521  2.73125  3.46355  2.40506  3.72496  3.29355  2.67742  2.69356  4.24691  2.90348  2.73741  3.18148  2.89802  2.37888  2.77521  2.98504  4.58478  3.61504
          0.12322  2.96717  2.74137  0.36266  1.19014  0.43088  1.04964
    372   2.60726  4.42708  2.74525  2.53604  3.74718  3.60001  3.21030  4.03958  2.25529  3.54925  4.30419  2.21660  3.99278  2.64214  2.39842  2.52615  2.49082  3.63148  4.19632  3.85794   1417 n - - -
          2.68625  4.42232  2.77527  2.73130  3.46335  2.40511  3.72468  3.29339  2.67748  2.69350  4.24697  2.90354  2.73734  3.18134  2.89793  2.37894  2.77527  2.98509  4.58484  3.61510
          0.05632  3.48412  3.72632  1.45921  0.26451  0.38655  1.13756
    373   2.60861  4.52790  2.55148  2.42942  3.85261  3.23349  3.52933  3.38811  2.50761  2.83382  3.74498  2.46521  3.52853  2.58027  2.93470  2.33905  2.95981  2.92910  5.67974  4.30283   1427 s - - -
          2.68618  4.42225  2.77519  2.73123  3.46354  2.40513  3.72494  3.29354  2.67741  2.69355  4.24690  2.90347  2.73739  3.18146  2.89801  2.37887  2.77519  2.98518  4.58477  3.61503
          0.01105  4.90658  5.62893  0.61958  0.77255  0.53358  0.88310
    374   2.58868  5.34339  2.95983  2.14479  4.68628  2.92892  3.48919  4.17068  2.06171  3.64772  2.97174  2.77275  3.41054  2.51765  2.61704  2.41962  2.81008  3.73286  5.77736  4.36776   1428 k - - -
          2.68618  4.42225  2.77519  2.73123  3.46354  2.40513  3.72494  3.29354  2.67741  2.69355  4.24690  2.90347  2.73739  3.18146  2.89801  2.37887  2.77519  2.98518  4.58477  3.61503
          0.01105  4.90658  5.62893  0.61958  0.77255  0.53358  0.88310
    375   2.69216  3.65050  4.78241  4.17135  2.12298  4.03881  4.37013  2.16249  3.66115  1.54086  2.91818  4.18289  3.13056  4.11005  3.99688  3.34813  3.10580  2.14027  4.87860  3.70214   1429 l - - -
          2.68618  4.42225  2.77519  2.73123  3.46354  2.40513  3.72494  3.29354  2.67741  2.69355  4.24690  2.90347  2.73739  3.18146  2.89801  2.37887  2.77519  2.98518  4.58477  3.61503
          0.02619  4.90658  3.99255  0.61958  0.77255  0.53358  0.88310
    376   2.84839  3.95710  3.63361  3.41376  2.68194  3.89008  3.31931  2.39531  3.13349  1.71645  3.54442  3.73913  3.82617  2.75354  2.99563  3.01301  3.08028  2.51219  5.03331  2.93211   1430 l - - -
          2.68619  4.42226  2.77520  2.73124  3.46354  2.40513  3.72495  3.29355  2.67741  2.69355  4.24690  2.90347  2.73740  3.18147  2.89801  2.37887  2.77508  2.98519  4.58477  3.61504
          0.03229  3.57112  5.61396  0.45435  1.00748  0.43685  1.03866
    377   2.51710  4.27405  2.38621  2.15281  4.68902  3.34841  3.80774  3.86482  2.03597  3.65126  4.00629  2.70536  3.45835  2.70373  2.38850  2.71103  2.82121  3.51899  5.78229  3.94919   1432 k - - -
          2.68618  4.42225  2.77519  2.73123  3.46354  2.40513  3.72494  3.29354  2.67741  2.69355  4.24690  2.90347  2.73739  3.18146  2.89801  2.37887  2.77519  2.98518  4.58477  3.61503
          0.01084  4.92548  5.64782  0.61958  0.77255  0.48576  0.95510
    378   1.96415  5.19550  3.17005  2.61532  4.48605  3.14867  3.84901  3.93097  2.40130  3.19382  4.25982  2.90441  2.02207  2.68700  3.09215  2.51383  2.76715  3.30259  5.67329  4.30330   1433 a - - -
          2.68619  4.42226  2.77520  2.73124  3.46354  2.40505  3.72495  3.29355  2.67741  2.69355  4.24690  2.90347  2.73740  3.18147  2.89801  2.37887  2.77520  2.98519  4.58477  3.61504
          0.05063  3.60701  3.80588  0.45468  1.00690  0.48576  0.95510
    379   2.49868  4.29877  2.99353  2.71775  4.21677  3.40032  3.89357  3.24010  2.12516  2.90486  4.06744  3.23082  3.33160  2.69103  3.04328  2.50023  2.93114  1.94026  5.50525  4.18183   1435 v - - -
          2.68618  4.42225  2.77519  2.73123  3.46354  2.40513  3.72494  3.29354  2.67741  2.69355  4.24690  2.90347  2.73739  3.18146  2.89801  2.37887  2.77519  2.98518  4.58477  3.61503
          0.01105  4.90658  5.62893  0.61958  0.77255  0.53358  0.88310
    380   2.61849  4.03646  2.73561  2.33266  4.68244  3.34089  3.59343  4.16606  2.06553  3.64456  4.38225  2.41386  2.49100  2.68046  2.81413  2.57503  2.61885  3.54550  5.77537  4.36644   1436 k - - -
          2.68625  4.42232  2.77514  2.73130  3.46361  2.40511  3.72501  3.29361  2.67736  2.69362  4.24697  2.90325  2.73746  3.18134  2.89793  2.37894  2.77514  2.98510  4.58484  3.61510
          0.03227  3.56976  5.62893  1.44660  0.26836  0.45698  1.00292
    381   2.97147  4.37679  3.62766  3.62400  2.58344  4.12708  4.45041  2.04601  3.93822  1.13645  3.42334  4.20431  4.48163  4.10899  4.03256  3.43089  3.20343  2.15807  5.00614  3.82954   1448 l - - -
          2.68616  4.42231  2.77513  2.73129  3.46359  2.40518  3.72500  3.29360  2.67718  2.69353  4.24695  2.90352  2.73736  3.18152  2.89795  2.37892  2.77513  2.98524  4.58482  3.61509
          0.09912  2.39868  5.64782  0.58938  0.80894  0.48576  0.95510
    382   2.73964  5.34043  2.37779  2.31160  4.67887  2.89495  3.80950  3.46029  1.97452  3.40212  4.38285  2.67997  4.01506  2.62295  2.93432  2.61493  2.37134  3.18626  5.77708  4.37015   1451 k - - -
          2.68618  4.42225  2.77519  2.73123  3.46354  2.40513  3.72494  3.29354  2.67741  2.69355  4.24690  2.90347  2.73739  3.18146  2.89801  2.37887  2.77519  2.98518  4.58477  3.61503
          0.01084  4.92548  5.64782  0.61958  0.77255  0.48576  0.95510
    383   2.67874  5.35450  2.67271  2.45886  4.69869  3.10149  3.51796  3.78661  1.93154  3.65933  4.39545  2.20379  4.01339  2.66845  2.44723  2.37255  2.72210  3.74468  5.78761  4.37729   1452 k - - -
          2.68620  4.42227  2.77521  2.73111  3.46356  2.40514  3.72496  3.29356  2.67742  2.69357  4.24691  2.90348  2.73741  3.18148  2.89802  2.37888  2.77507  2.98520  4.58479  3.61505
          0.03520  3.47162  5.64782  0.64745  0.74103  0.48576  0.95510
    384   2.92716  3.28377  4.72209  4.31924  3.93733  3.25940  4.76417  3.65709  4.09860  3.37614  4.29561  4.22522  4.44007  4.37795  4.23699  2.84637  3.36229  3.33249  0.63174  4.09805   1460 W - - -
          2.68618  4.42225  2.77519  2.73123  3.46354  2.40513  3.72494  3.29354  2.67741  2.69355  4.24690  2.90347  2.73739  3.18146  2.89801  2.37887  2.77519  2.98518  4.58477  3.61503
          0.01084  4.92548  5.64782  0.61958  0.77255  0.48576  0.95510
    385   1.65417  3.54651  4.64102  4.03866  3.37703  3.42997  3.83797  2.03006  3.86505  2.19068  2.87611  4.11586  4.38585  4.03293  3.94252  3.32263  2.76285  1.91484  4.90091  3.71986   1464 a - - -
          2.68618  4.42225  2.77519  2.73123  3.46354  2.40513  3.72494  3.29354  2.67741  2.69355  4.24690  2.90347  2.73739  3.18146  2.89801  2.37887  2.77519  2.98518  4.58477  3.61503
          0.01084  4.92548  5.64782  0.61958  0.77255  0.48576  0.95510
    386   3.08436  4.78181  5.52671  4.97440  3.26345  4.89647  5.34612  1.35909  4.83337  1.38987  3.66890  5.05131  5.15938  4.96256  4.88587  4.25688  3.75268  1.32067  5.71136  4.56338   1465 v - - -
          2.68618  4.42225  2.77519  2.73123  3.46354  2.40513  3.72494  3.29354  2.67741  2.69355  4.24690  2.90347  2.73739  3.18146  2.89801  2.37887  2.77519  2.98518  4.58477  3.61503
          0.01084  4.92548  5.64782  0.61958  0.77255  0.48576  0.95510
    387   2.73931  4.45383  5.05799  4.46030  2.80327  4.32776  4.68211  1.44395  4.26875  1.69580  3.47640  4.47946  4.66434  4.40081  4.29502  3.64947  3.34047  1.53780  5.14821  3.51854   1466 i - - -
          2.68618  4.42225  2.77519  2.73123  3.46354  2.40513  3.72494  3.29354  2.67741  2.69355  4.24690  2.90347  2.73739  3.18146  2.89801  2.37887  2.77519  2.98518  4.58477  3.61503
          0.01084  4.92548  5.64782  0.61958  0.77255  0.48576  0.95510
    388   2.55664  2.85431  4.45329  3.86072  2.29336  3.98980  3.01832  2.75878  3.72074  2.50909  3.43181  3.59759  4.35814  3.92052  3.86078  3.05966  2.59795  2.07155  4.92849  2.06400   1468 y - - -
          2.68619  4.42226  2.77521  2.73125  3.46355  2.40514  3.72496  3.29355  2.67734  2.69356  4.24691  2.90348  2.73741  3.18148  2.89802  2.37878  2.77521  2.98520  4.58478  3.61504
          0.05111  3.07261  5.64782  0.36252  1.19046  0.48576  0.95510
    389   2.61135  4.34346  3.04266  2.48506  3.44514  3.00905  3.30895  3.48699  2.66369  3.35191  4.15596  3.00425  2.38741  3.01518  3.13222  2.18531  2.30114  3.42654  5.58343  3.47917   1472 s - - -
          2.68618  4.42225  2.77519  2.73123  3.46354  2.40513  3.72494  3.29354  2.67741  2.69355  4.24690  2.90347  2.73739  3.18146  2.89801  2.37887  2.77519  2.98518  4.58477  3.61503
          0.01084  4.92548  5.64782  0.61958  0.77255  0.48576  0.95510
    390   2.53133  5.35647  2.66627  2.29129  4.70133  3.41544  3.80685  4.18717  2.05615  3.66162  4.39724  2.73353  3.59274  2.43642  2.53459  1.94041  2.95904  3.74701  5.78919  3.99869   1473 s - - -
          2.68618  4.42225  2.77519  2.73123  3.46354  2.40513  3.72494  3.29354  2.67741  2.69355  4.24690  2.90347  2.73739  3.18146  2.89801  2.37887  2.77519  2.98518  4.58477  3.61503
          0.01084  4.92548  5.64782  0.61958  0.77255  0.48576  0.95510
    391   2.56834  5.33388  2.94985  2.37665  3.64740  3.16594  3.81092  4.14901  2.15323  3.32845  4.37702  2.72078  4.01620  2.57361  1.92314  2.34329  2.92700  3.47316  5.77213  4.36697   1474 r - - -
          2.68618  4.42225  2.77519  2.73123  3.46354  2.40513  3.72494  3.29354  2.67741  2.69355  4.24690  2.90347  2.73739  3.18146  2.89801  2.37887  2.77519  2.98518  4.58477  3.61503
          0.03113  4.92548  3.75528  0.61958  0.77255  0.48576  0.95510
    392   2.73520  4.19455  1.77949  2.36989  4.64894  3.35530  3.81022  4.12492  2.36739  3.61780  4.36378  2.44393  4.01345  2.91185  3.04317  2.28933  2.48871  3.36684  5.76046  4.35803   1475 d - - -
          2.68625  4.42232  2.77527  2.73121  3.46331  2.40513  3.72502  3.29361  2.67726  2.69362  4.24633  2.90354  2.73747  3.18154  2.89792  2.37874  2.77527  2.98526  4.58484  3.61510
          0.22690  2.33689  2.24084  0.73499  0.65298  0.53646  0.87903
    393   2.55815  5.00747  3.19455  2.30422  3.40977  2.94588  3.83183  3.66584  2.44534  2.92084  3.08144  3.15730  4.01839  2.57782  2.49709  2.57361  2.57505  3.18285  5.50854  3.24439   1511 e - - -
          2.68618  4.42225  2.77519  2.73123  3.46354  2.40513  3.72494  3.29354  2.67741  2.69355  4.24690  2.90347  2.73739  3.18146  2.89801  2.37887  2.77519  2.98518  4.58477  3.61503
          0.01234  4.79696  5.51931  0.61958  0.77255  0.34596  1.22942
    394   2.67783  5.35147  2.26920  2.12786  4.07277  3.11635  3.80703  3.75514  2.45828  3.65593  4.39264  2.47114  3.50513  2.25209  2.57443  2.65169  2.82667  3.74108  5.78529  3.86989   1515 e - - -
          2.68618  4.42225  2.77519  2.73123  3.46354  2.40513  3.72494  3.29354  2.67741  2.69355  4.24690  2.90347  2.73739  3.18146  2.89801  2.37887  2.77519  2.98518  4.58477  3.61503
          0.01084  4.92548  5.64782  0.61958  0.77255  0.48576  0.95510
    395   2.58227  3.87217  2.55569  2.09214  4.61540  3.62955  3.45987  4.08416  2.37838  2.67336  4.34256  2.47756  3.74098  2.81772  2.92860  2.72728  2.44320  2.92268  5.74316  4.34776   1516 e - - -
          2.68618  4.42225  2.77519  2.73123  3.46354  2.40513  3.72494  3.29354  2.67741  2.69355  4.24690  2.90347  2.73739  3.18146  2.89801  2.37887  2.77519  2.98518  4.58477  3.61503
          0.01084  4.92548  5.64782  0.61958  0.77255  0.48576  0.95510
    396   1.55083  3.80425  4.32864  3.37143  3.13341  3.32700  3.71910  2.41505  3.40298  2.01510  3.45944  3.94991  4.33906  3.84223  3.80303  3.25512  2.84050  2.08950  4.95591  3.76394   1517 a - - -
          2.68618  4.42225  2.77519  2.73123  3.46354  2.40513  3.72494  3.29354  2.67741  2.69355  4.24690  2.90347  2.73739  3.18146  2.89801  2.37887  2.77519  2.98518  4.58477  3.61503
          0.01084  4.92548  5.64782  0.61958  0.77255  0.48576  0.95510
    397   2.86122  5.37552  2.23301  1.97469  4.72061  3.31475  3.59977  4.20765  2.39511  3.68051  4.41696  2.23955  4.02256  2.41744  2.25739  2.68714  2.96611  3.76632  5.80717  4.39435   1518 e - - -
          2.68618  4.42225  2.77519  2.73123  3.46354  2.40513  3.72494  3.29354  2.67741  2.69355  4.24690  2.90347  2.73739  3.18146  2.89801  2.37887  2.77519  2.98518  4.58477  3.61503
          0.01084  4.92548  5.64782  0.61958  0.77255  0.48576  0.95510
    398   2.55659  5.35383  2.54554  2.04870  4.69804  3.17449  3.80643  3.82101  2.10579  3.65875  3.83960  2.66799  3.63268  2.43032  2.77725  2.42359  2.70625  3.53328  5.78703  4.37659   1519 e - - -
          2.68618  4.42225  2.77519  2.73123  3.46354  2.40513  3.72494  3.29354  2.67741  2.69355  4.24690  2.90347  2.73739  3.18146  2.89801  2.37887  2.77519  2.98518  4.58477  3.61503
          0.01084  4.92548  5.64782  0.61958  0.77255  0.48576  0.95510
    399   2.93271  4.58681  5.11469  4.51660  1.21837  4.41629  4.67059  2.47871  4.32481  1.38132  3.36494  4.54394  4.72706  4.41335  4.34002  3.73566  3.46029  2.54620  3.92446  3.83844   1520 f - - -
          2.68618  4.42225  2.77519  2.73123  3.46354  2.40513  3.72494  3.29354  2.67741  2.69355  4.24690  2.90347  2.73739  3.18146  2.89801  2.37887  2.77519  2.98518  4.58477  3.61503
          0.01084  4.92548  5.64782  0.61958  0.77255  0.48576  0.95510
    400   2.52958  4.29864  4.52691  3.19918  3.17072  4.00099  4.31697  2.30899  3.77733  1.56322  2.55512  3.64282  4.36797  3.49888  3.89242  3.03136  3.10115  1.98171  4.91492  3.11876   1521 l - - -
          2.68618  4.42225  2.77519  2.73123  3.46354  2.40513  3.72494  3.29354  2.67741  2.69355  4.24690  2.90347  2.73739  3.18146  2.89801  2.37887  2.77519  2.98518  4.58477  3.61503
          0.01084  4.92548  5.64782  0.61958  0.77255  0.48576  0.95510
    401   2.52765  5.35856  2.29975  2.30439  4.70382  3.09441  3.43562  4.18999  2.21491  3.66385  4.39927  2.30634  4.01365  2.56089  2.28907  2.56695  3.07840  3.74932  5.79097  3.86977   1522 k - - -
          2.68618  4.42225  2.77519  2.73123  3.46354  2.40513  3.72494  3.29354  2.67741  2.69355  4.24690  2.90347  2.73739  3.18146  2.89801  2.37887  2.77519  2.98518  4.58477  3.61503
          0.01084  4.92548  5.64782  0.61958  0.77255  0.48576  0.95510
    402   2.30487  4.59186  2.91445  2.28552  4.65686  3.01912  3.33721  3.78533  2.34310  3.18045  3.50896  2.39753  4.01741  2.45490  2.91562  2.37977  2.68703  3.70843  5.76535  4.36238   1523 e - - -
          2.68618  4.42225  2.77519  2.73123  3.46354  2.40513  3.72494  3.29354  2.67741  2.69355  4.24690  2.90347  2.73739  3.18146  2.89801  2.37887  2.77519  2.98518  4.58477  3.61503
          0.01084  4.92548  5.64782  0.61958  0.77255  0.48576  0.95510
    403   4.07700  5.29762  6.02736  5.42756  2.08994  5.42423  5.68352  2.31737  5.27836  0.74253  1.92082  5.59374  5.45703  5.11111  5.19193  4.80277  4.27405  2.81598  5.68986  4.73738   1524 l - - -
          2.68618  4.42225  2.77519  2.73123  3.46354  2.40513  3.72494  3.29354  2.67741  2.69355  4.24690  2.90347  2.73739  3.18146  2.89801  2.37887  2.77519  2.98518  4.58477  3.61503
          0.01084  4.92548  5.64782  0.61958  0.77255  0.48576  0.95510
    404   2.57184  5.20726  3.16283  2.60593  3.62577  3.10750  3.58333  3.41948  1.89757  3.15018  3.64702  2.90144  4.03926  2.23389  2.16944  2.84237  3.07943  3.56654  5.67588  3.84302   1525 k - - -
          2.68618  4.42225  2.77519  2.73123  3.46354  2.40513  3.72494  3.29354  2.67741  2.69355  4.24690  2.90347  2.73739  3.18146  2.89801  2.37887  2.77519  2.98518  4.58477  3.61503
          0.01084  4.92548  5.64782  0.61958  0.77255  0.48576  0.95510
    405   2.64478  5.35511  2.80120  2.20231  4.69955  3.18615  3.80707  4.18487  1.92808  3.39584  4.39601  2.88969  4.01357  2.05623  2.33376  2.57597  2.91932  3.74542  5.78800  3.98628   1526 k - - -
          2.68620  4.42227  2.77522  2.73125  3.46356  2.40515  3.72497  3.29356  2.67732  2.69357  4.24692  2.90349  2.73742  3.18148  2.89803  2.37889  2.77508  2.98507  4.58479  3.61505
          0.07101  2.73300  5.64782  0.30284  1.34216  0.48576  0.95510
    406   2.15469  3.79692  4.74088  4.13188  2.63998  4.02986  4.35841  2.22429  3.30626  2.17938  3.37858  4.16097  4.39444  3.61637  3.97842  3.33703  3.10303  1.45696  3.69303  3.47160   1528 v - - -
          2.68606  4.42226  2.77521  2.73125  3.46355  2.40508  3.72496  3.29355  2.67742  2.69356  4.24691  2.90348  2.73741  3.18148  2.89802  2.37888  2.77521  2.98520  4.58478  3.61504
          0.09285  3.09042  3.14213  0.36568  1.18328  0.48576  0.95510
    407   1.64231  3.93831  3.47290  3.15592  3.39372  2.62606  4.07772  2.89519  3.11041  2.52860  3.66769  3.56055  4.20164  3.41176  3.46382  2.14928  2.87876  2.83716  5.14641  3.20846   1530 a - - -
          2.68618  4.42225  2.77519  2.73123  3.46354  2.40513  3.72494  3.29354  2.67741  2.69355  4.24690  2.90347  2.73739  3.18146  2.89801  2.37887  2.77519  2.98518  4.58477  3.61503
          0.01129  4.88500  5.60735  0.61958  0.77255  0.58454  0.81501
    408   2.60464  5.34249  2.71714  2.22194  4.68789  2.91643  3.55140  4.17414  2.17733  3.64785  4.38315  2.77936  3.31118  2.02454  2.48810  2.54550  2.88805  3.73332  5.77485  4.36361   1531 q - - -
          2.68618  4.42225  2.77519  2.73123  3.46354  2.40513  3.72494  3.29354  2.67741  2.69355  4.24690  2.90347  2.73739  3.18146  2.89801  2.37887  2.77519  2.98518  4.58477  3.61503
          0.01129  4.88500  5.60735  0.61958  0.77255  0.49916  0.93405
    409   2.50329  5.34710  2.57547  2.24086  4.69079  2.56673  3.80052  4.17582  2.27774  3.65173  3.86944  2.89202  2.48439  2.37804  2.59459  2.72233  3.07074  3.73702  5.78048  4.37027   1532 e - - -
          2.68619  4.42226  2.77521  2.73125  3.46355  2.40506  3.72496  3.29355  2.67742  2.69346  4.24691  2.90348  2.73741  3.18148  2.89802  2.37888  2.77521  2.98520  4.58478  3.61504
          0.05271  3.63062  3.69495  0.64345  0.74544  0.53358  0.88310
    410   2.56817  4.25760  4.63680  4.03313  2.24039  4.00180  3.69693  2.42739  3.18018  1.61995  2.18541  4.10292  4.36704  4.02054  3.92744  3.30496  2.92510  2.36533  4.87601  3.40159   1544 l - - -
          2.68618  4.42225  2.77519  2.73123  3.46354  2.40513  3.72494  3.29354  2.67741  2.69355  4.24690  2.90347  2.73739  3.18146  2.89801  2.37887  2.77519  2.98518  4.58477  3.61503
          0.01129  4.88510  5.60744  0.61958  0.77255  0.58432  0.81528
    411   2.57902  5.38212  2.69276  2.42530  4.71449  1.53719  3.23495  4.19568  2.25411  3.68164  4.43003  3.09250  4.03775  2.58362  3.08996  2.56845  3.12287  3.76670  5.82006  4.40930   1545 g - - -
          2.68618  4.42225  2.77519  2.73123  3.46354  2.40513  3.72494  3.29354  2.67741  2.69355  4.24690  2.90347  2.73739  3.18146  2.89801  2.37887  2.77519  2.98518  4.58477  3.61503
          0.01129  4.88510  5.60744  0.61958  0.77255  0.49930  0.93383
    412   2.76678  4.28212  4.84713  4.23626  2.34857  4.08422  4.41980  1.68542  4.03019  2.24330  2.35974  4.23727  4.44317  4.16534  4.04933  3.39623  2.73102  1.80559  4.91512  3.13700   1546 i - - -
          2.68618  4.42225  2.77519  2.73123  3.46354  2.40513  3.72494  3.29354  2.67741  2.69355  4.24690  2.90347  2.73739  3.18146  2.89801  2.37887  2.77519  2.98518  4.58477  3.61503
          0.01105  4.90658  5.62893  0.61958  0.77255  0.53358  0.88310
    413   2.71732  5.32874  2.83665  2.18167  3.78858  3.61482  3.22027  3.46031  2.27808  3.41035  4.37159  2.72630  3.30744  2.57906  2.17415  2.65034  2.57030  3.38422  5.76641  4.36052   1547 r - - -
          2.68618  4.42225  2.77519  2.73123  3.46354  2.40513  3.72494  3.29354  2.67741  2.69355  4.24690  2.90347  2.73739  3.18146  2.89801  2.37887  2.77519  2.98518  4.58477  3.61503
          0.01105  4.90658  5.62893  0.61958  0.77255  0.45698  1.00292
    414   2.52105  3.31624  4.82549  4.21157  2.88940  3.58834  4.37862  1.86858  4.00011  1.75440  2.72529  4.20272  4.40854  4.13424  4.01376  3.35605  2.92478  1.83694  4.87629  3.30190   1548 l - - -
          2.68623  4.42230  2.77524  2.73128  3.46334  2.40518  3.72499  3.29359  2.67746  2.69360  4.24645  2.90319  2.73731  3.18151  2.89806  2.37892  2.77510  2.98523  4.58482  3.61508
          0.10082  2.38183  5.64782  0.49875  0.93468  0.48576  0.95510
    415   2.24618  5.33780  2.50866  2.13644  4.67518  2.58906  3.80996  3.70112  2.48286  3.13203  4.38049  2.77998  3.41151  2.76593  2.69803  2.53205  2.68642  3.49497  5.77510  4.36881   1599 e - - -
          2.68618  4.42225  2.77519  2.73123  3.46354  2.40513  3.72494  3.29354  2.67741  2.69355  4.24690  2.90347  2.73739  3.18146  2.89801  2.37887  2.77519  2.98518  4.58477  3.61503
          0.01084  4.92548  5.64782  0.61958  0.77255  0.48576  0.95510
    416   2.47734  5.34967  2.34065  2.04164  4.69211  3.62003  3.80735  4.17621  2.15426  3.33798  4.03501  2.95546  3.25349  2.40946  2.53290  2.80882  2.72439  3.40463  5.78392  3.89399   1600 e - - -
          2.68618  4.42225  2.77519  2.73123  3.46354  2.40513  3.72494  3.29354  2.67741  2.69355  4.24690  2.90347  2.73739  3.18146  2.89801  2.37887  2.77519  2.98518  4.58477  3.61503
          0.01084  4.92548  5.64782  0.61958  0.77255  0.48576  0.95510
    417   2.55191  3.71766  4.80751  4.61240  5.20916  3.51291  5.35478  4.61821  4.52394  4.35945  5.16526  4.26896  0.44486  4.74023  4.65103  2.70922  3.34738  3.91547  6.58207  5.47625   1601 P - - -
          2.68618  4.42225  2.77519  2.73123  3.46354  2.40513  3.72494  3.29354  2.67741  2.69355  4.24690  2.90347  2.73739  3.18146  2.89801  2.37887  2.77519  2.98518  4.58477  3.61503
          0.03517  4.92548  3.60071  0.61958  0.77255  0.48576  0.95510
    418   2.53355  5.30107  2.93133  2.27192  4.62734  3.61731  3.50305  3.32791  2.19452  3.15161  3.92699  2.77201  4.01031  2.27679  2.23131  2.71480  2.83744  3.20392  5.74516  3.75370   1602 k - - -
          2.68618  4.42225  2.77519  2.73123  3.46354  2.40513  3.72494  3.29354  2.67741  2.69355  4.24690  2.90347  2.73739  3.18146  2.89801  2.37887  2.77519  2.98518  4.58477  3.61503
          0.01111  4.90141  5.62376  0.61958  0.77255  0.54614  0.86555
    419   2.45947  4.40591  4.08027  2.87695  3.51862  3.91326  4.19773  1.95410  3.17174  2.20886  3.51744  3.79839  3.84731  3.67279  2.71289  2.97141  2.85724  2.11985  3.51181  3.05142   1603 i - - -
          2.68620  4.42154  2.77521  2.73125  3.46355  2.40514  3.72460  3.29356  2.67742  2.69356  4.24691  2.90348  2.73741  3.18148  2.89802  2.37888  2.77521  2.98520  4.58478  3.61505
          0.06094  3.48384  3.56038  0.64663  0.74193  0.44978  1.01548
    420   2.85874  3.57633  4.70500  4.09747  2.35839  4.01488  4.34211  1.76546  3.31129  2.06145  2.97200  4.13786  4.37973  3.54919  3.15894  3.16239  3.09089  1.94921  4.87222  3.22368   1613 i - - -
          2.68618  4.42225  2.77519  2.73123  3.46354  2.40513  3.72494  3.29354  2.67741  2.69355  4.24690  2.90347  2.73739  3.18146  2.89801  2.37887  2.77519  2.98518  4.58477  3.61503
          0.01111  4.90095  5.62330  0.61958  0.77255  0.54724  0.86404
    421   2.54092  4.38467  2.65410  1.99948  3.90566  3.32009  3.82474  3.50801  2.47596  3.50593  3.43531  2.77655  2.94597  2.83362  3.06509  2.37743  2.74535  2.91067  5.68493  4.30561   1614 e - - -
          2.68618  4.42225  2.77519  2.73123  3.46354  2.40513  3.72494  3.29354  2.67741  2.69355  4.24690  2.90347  2.73739  3.18146  2.89801  2.37887  2.77519  2.98518  4.58477  3.61503
          0.03613  4.90095  3.57390  0.61958  0.77255  0.54724  0.86404
    422   2.71608  3.65986  4.80039  4.19027  3.11225  4.05109  4.38585  1.80799  3.98734  1.60985  3.11240  4.19851  4.41219  4.12722  4.01280  3.36189  2.17353  2.02658  4.88966  3.37115   1615 l - - -
          2.68618  4.42225  2.77519  2.73123  3.46354  2.40513  3.72494  3.29354  2.67741  2.69355  4.24690  2.90347  2.73739  3.18146  2.89801  2.37887  2.77519  2.98518  4.58477  3.61503
          0.01139  4.87621  5.59856  0.61958  0.77255  0.60426  0.79071
    423   2.64030  5.33570  2.41864  2.21682  4.06300  3.34208  3.78715  4.16592  2.05403  3.64077  4.37650  2.62072  3.39656  2.41164  2.48437  2.46682  2.87611  3.45238  5.76865  4.35798   1616 k - - -
          2.68618  4.42225  2.77519  2.73123  3.46354  2.40513  3.72494  3.29354  2.67741  2.69355  4.24690  2.90347  2.73739  3.18146  2.89801  2.37887  2.77519  2.98518  4.58477  3.61503
          0.01139  4.87621  5.59856  0.61958  0.77255  0.50766  0.92106
    424   2.84431  5.34009  2.57992  2.38101  4.67845  2.14690  3.51208  4.16013  2.54608  3.64264  4.38342  2.28593  4.01083  2.90573  2.36528  2.28324  2.80905  3.38868  5.77691  4.36913   1617 g - - -
          2.68613  4.42233  2.77528  2.73131  3.46333  2.40507  3.72503  3.29362  2.67749  2.69363  4.24698  2.90338  2.73748  3.18155  2.89782  2.37878  2.77516  2.98514  4.58485  3.61511
          0.22749  1.98227  2.72245  0.56378  0.84177  0.54724  0.86404
    425   2.58608  5.29513  1.61137  2.52137  4.62596  3.32221  3.78936  3.76687  2.53393  3.59560  4.34287  2.80094  3.66950  2.56626  2.88460  2.47269  2.48330  3.67880  5.73937  4.33688   1622 d - - -
          2.68623  4.42230  2.77511  2.73128  3.46359  2.40518  3.72470  3.29359  2.67746  2.69360  4.24695  2.90352  2.73722  3.18151  2.89768  2.37892  2.77524  2.98523  4.58482  3.61508
          0.14839  2.22497  3.51208  0.45203  1.01153  0.51946  0.90347
    426   2.71327  4.34583  2.97134  2.34959  4.63995  3.01766  3.00923  4.11877  2.29845  3.60599  3.49642  2.54916  3.71090  2.72846  2.13521  2.34474  2.80938  3.69022  5.74389  3.83493   1633 r - - -
          2.68618  4.42225  2.77519  2.73123  3.46354  2.40513  3.72494  3.29354  2.67741  2.69355  4.24690  2.90347  2.73739  3.18146  2.89801  2.37887  2.77519  2.98518  4.58477  3.61503
          0.05978  4.85727  2.99061  0.61958  0.77255  0.57146  0.83173
    427   2.55322  4.96218  2.95141  2.38873  4.18677  2.56425  3.86307  2.97644  2.67834  2.99344  4.03738  3.19999  2.23723  3.02504  3.13571  2.65717  2.65803  2.75872  5.47517  3.76198   1634 p - - -
          2.68622  4.42229  2.77523  2.73127  3.46358  2.40517  3.72498  3.29337  2.67723  2.69359  4.24694  2.90351  2.73743  3.18150  2.89805  2.37882  2.77523  2.98501  4.58481  3.61507
          0.05024  3.09846  5.55195  0.89931  0.52231  0.37176  1.16963
    428   2.43240  5.35598  2.23809  2.12167  4.70056  3.39842  3.80702  3.76805  2.42675  3.66104  4.39682  2.47860  3.71759  2.41486  2.55911  2.43106  2.73762  3.74637  5.78890  4.37809   1706 e - - -
          2.68618  4.42225  2.77519  2.73123  3.46354  2.40513  3.72494  3.29354  2.67741  2.69355  4.24690  2.90347  2.73739  3.18146  2.89801  2.37887  2.77519  2.98518  4.58477  3.61503
          0.01084  4.92548  5.64782  0.61958  0.77255  0.48576  0.95510
    429   2.24290  5.34477  2.06436  2.13232  4.68411  3.31350  3.45419  4.16623  2.43328  3.33718  4.38705  2.95770  4.01574  2.61856  3.03988  2.18474  2.83806  3.27868  5.78083  4.37305   1707 d - - -
          2.68618  4.42225  2.77519  2.73123  3.46354  2.40513  3.72494  3.29354  2.67741  2.69355  4.24690  2.90347  2.73739  3.18146  2.89801  2.37887  2.77519  2.98518  4.58477  3.61503
          0.01084  4.92548  5.64782  0.61958  0.77255  0.48576  0.95510
    430   4.30999  5.45100  5.61111  5.35638  1.40292  5.11489  4.11151  2.97484  5.13924  2.64800  4.54870  4.83711  5.39930  4.94127  5.01113  4.48229  4.52121  3.86649  2.58390  0.86160   1708 y - - -
          2.68606  4.42227  2.77521  2.73125  3.46356  2.40514  3.72496  3.29356  2.67742  2.69357  4.24691  2.90348  2.73741  3.18148  2.89802  2.37878  2.77521  2.98520  4.58479  3.61505
          0.03564  3.45821  5.64782  0.64776  0.74070  0.48576  0.95510
    431   2.35688  3.46299  2.92597  2.44239  4.28617  3.43063  3.88557  3.00817  2.28873  2.85935  3.80542  3.21286  3.68459  2.92781  2.68693  2.46065  2.65551  2.58800  5.55172  4.21695   1716 k - - -
          2.68618  4.42225  2.77519  2.73123  3.46354  2.40513  3.72494  3.29354  2.67741  2.69355  4.24690  2.90347  2.73739  3.18146  2.89801  2.37887  2.77519  2.98518  4.58477  3.61503
          0.01084  4.92548  5.64782  0.61958  0.77255  0.48576  0.95510
    432   2.44208  5.35563  2.72973  2.12282  4.70035  3.25142  3.80660  4.18608  2.31391  3.66075  3.92453  2.08975  3.29074  2.49461  2.54392  2.62963  2.80630  3.74609  5.78849  4.37772   1717 n - - -
          2.68618  4.42225  2.77519  2.73123  3.46354  2.40513  3.72494  3.29354  2.67741  2.69355  4.24690  2.90347  2.73739  3.18146  2.89801  2.37887  2.77519  2.98518  4.58477  3.61503
          0.01084  4.92548  5.64782  0.61958  0.77255  0.48576  0.95510
    433   1.72568  5.25289  2.63614  2.06815  4.55652  3.32784  3.83019  3.33510  2.34790  3.26294  4.30479  3.12347  4.03051  2.69400  3.06837  2.74868  2.90284  2.87618  5.71125  4.32675   1718 a - - -
          2.68618  4.42225  2.77519  2.73123  3.46354  2.40513  3.72494  3.29354  2.67741  2.69355  4.24690  2.90347  2.73739  3.18146  2.89801  2.37887  2.77519  2.98518  4.58477  3.61503
          0.01084  4.92548  5.64782  0.61958  0.77255  0.48576  0.95510
    434   3.36656  3.95575  5.34970  4.75648  2.71281  4.63008  4.98781  1.26351  4.57327  1.31718  2.85591  4.79263  4.91308  4.65402  4.57869  3.96475  3.59612  2.03488  5.35936  4.23606   1719 i - - -
          2.68618  4.42225  2.77519  2.73123  3.46354  2.40513  3.72494  3.29354  2.67741  2.69355  4.24690  2.90347  2.73739  3.18146  2.89801  2.37887  2.77519  2.98518  4.58477  3.61503
          0.01084  4.92548  5.64782  0.61958  0.77255  0.48576  0.95510
    435   2.51418  5.31761  2.70566  2.11151  4.64672  3.62562  3.81436  3.66122  2.10629  2.84897  3.67262  3.09946  4.01870  2.44617  2.43606  2.59222  2.58860  3.37545  5.75995  4.35888   1720 k - - -
          2.68618  4.42225  2.77519  2.73123  3.46354  2.40513  3.72494  3.29354  2.67741  2.69355  4.24690  2.90347  2.73739  3.18146  2.89801  2.37887  2.77519  2.98518  4.58477  3.61503
          0.03658  4.92548  3.55226  0.61958  0.77255  0.48576  0.95510
    436   2.71102  5.34901  2.36881  2.03841  4.69457  3.44385  3.79705  4.18095  2.04104  3.65444  4.38964  2.65590  3.65801  2.35412  2.48338  2.46616  2.94952  3.73993  5.78127  3.94273   1721 e - - -
          2.68618  4.42225  2.77519  2.73123  3.46354  2.40513  3.72494  3.29354  2.67741  2.69355  4.24690  2.90347  2.73739  3.18146  2.89801  2.37887  2.77519  2.98518  4.58477  3.61503
          0.01112  4.90002  5.62237  0.61958  0.77255  0.54947  0.86098
    437   2.36097  5.18756  2.84278  2.48957  4.47173  3.63811  3.39786  3.68320  2.13054  2.49940  3.86395  2.59553  4.02986  2.84176  2.91521  2.74440  2.74176  3.17163  5.65851  2.78705   1722 k - - -
          2.68618  4.42225  2.77519  2.73123  3.46354  2.40513  3.72494  3.29354  2.67741  2.69355  4.24690  2.90347  2.73739  3.18146  2.89801  2.37887  2.77519  2.98518  4.58477  3.61503
          0.01112  4.90002  5.62237  0.61958  0.77255  0.54947  0.86098
    438   2.52445  3.68862  4.75263  4.14205  2.70660  4.02042  3.87308  2.04437  3.53860  1.73558  2.98741  4.15965  3.33151  4.08659  3.97510  3.32866  3.09088  1.77676  4.86513  3.36641   1723 l - - -
          2.68618  4.42225  2.77519  2.73123  3.46354  2.40513  3.72494  3.29354  2.67741  2.69355  4.24690  2.90347  2.73739  3.18146  2.89801  2.37887  2.77519  2.98518  4.58477  3.61503
          0.01112  4.90002  5.62237  0.61958  0.77255  0.54947  0.86098
    439   2.56792  5.33405  2.89842  2.34593  4.67408  3.01161  3.79864  4.15647  1.80878  2.97831  4.03818  2.60010  3.25476  2.79980  2.64253  2.48685  2.65147  3.72198  5.76974  4.36190   1724 k - - -
          2.68618  4.42225  2.77519  2.73123  3.46354  2.40513  3.72494  3.29354  2.67741  2.69355  4.24690  2.90347  2.73739  3.18146  2.89801  2.37887  2.77519  2.98518  4.58477  3.61503
          0.01112  4.90002  5.62237  0.61958  0.77255  0.54947  0.86098
    440   2.64604  5.33586  2.62487  1.96281  4.08414  3.03089  3.79868  4.15924  2.38993  3.63921  4.37775  2.96932  2.32057  2.61392  2.79668  2.47728  2.80180  3.39908  5.77125  4.36296   1725 e - - -
          2.68618  4.42225  2.77519  2.73123  3.46354  2.40513  3.72494  3.29354  2.67741  2.69355  4.24690  2.90347  2.73739  3.18146  2.89801  2.37887  2.77519  2.98518  4.58477  3.61503
          0.01112  4.90002  5.62237  0.61958  0.77255  0.54947  0.86098
    441   2.43169  4.25723  2.34583  2.54921  4.61868  3.06126  3.27845  3.70399  2.23236  2.99291  4.34099  2.40550  3.67525  2.61301  2.90817  2.58584  2.94289  3.24445  5.74026  3.86847   1726 k - - -
          2.68626  4.42254  2.77504  2.73129  3.46358  2.40525  3.72486  3.29359  2.67732  2.69384  4.24719  2.90312  2.73722  3.18117  2.89770  2.37874  2.77549  2.98548  4.58506  3.61503
          0.98537  0.99444  1.35959  0.76588  0.62534  0.44789  1.01881
    442   2.54683  5.24962  2.68915  2.16670  4.59212  3.04134  3.70588  4.07639  2.13837  3.55371  4.29111  2.44374  3.27295  2.65427  2.41516  2.46799  2.97590  3.63891  5.68363  3.71105   1741 k - - -
          2.68619  4.42226  2.77520  2.73124  3.46355  2.40513  3.72495  3.29355  2.67741  2.69343  4.24690  2.90347  2.73740  3.18147  2.89801  2.37887  2.77520  2.98519  4.58478  3.61504
          0.04547  3.22450  5.36441  0.43821  1.03618  0.26628  1.45339
    443   2.63097  4.40525  4.12475  3.54574  2.64933  3.57930  3.71370  2.46787  3.45586  2.37360  3.30451  3.41472  1.93563  3.70703  3.70087  2.84690  2.49786  2.24474  5.00958  3.80724   1744 p - - -
          2.68618  4.42225  2.77519  2.73123  3.46354  2.40513  3.72494  3.29354  2.67741  2.69355  4.24690  2.90347  2.73739  3.18146  2.89801  2.37887  2.77519  2.98518  4.58477  3.61503
          0.01084  4.92548  5.64782  0.61958  0.77255  0.48576  0.95510
    444   2.64720  5.34881  2.42335  2.44698  4.68969  3.62164  3.49760  3.76302  2.33032  3.65219  4.39073  2.92962  4.01576  1.71993  2.91087  2.24809  2.60125  3.73723  5.78381  4.37532   1745 q - - -
          2.68618  4.42225  2.77519  2.73123  3.46354  2.40513  3.72494  3.29354  2.67741  2.69355  4.24690  2.90347  2.73739  3.18146  2.89801  2.37887  2.77519  2.98518  4.58477  3.61503
          0.01084  4.92548  5.64782  0.61958  0.77255  0.48576  0.95510
    445   2.98385  4.02864  5.15902  4.55326  1.82201  4.41445  4.75075  1.66487  4.35636  1.39320  2.63345  4.57308  4.72712  4.44984  4.36156  3.73706  3.43118  2.43676  5.16672  4.02917   1746 l - - -
          2.68618  4.42225  2.77519  2.73123  3.46354  2.40513  3.72494  3.29354  2.67741  2.69355  4.24690  2.90347  2.73739  3.18146  2.89801  2.37887  2.77519  2.98518  4.58477  3.61503
          0.01084  4.92548  5.64782  0.61958  0.77255  0.48576  0.95510
    446   2.27108  4.72734  5.42357  4.89273  4.05270  4.85961  5.38370  1.35942  4.77556  2.34771  3.89920  4.99632  5.16136  4.98778  4.89112  4.22549  3.28577  0.98371  5.85369  4.64835   1747 v - - -
          2.68618  4.42225  2.77519  2.73123  3.46354  2.40513  3.72494  3.29354  2.67741  2.69355  4.24690  2.90347  2.73739  3.18146  2.89801  2.37887  2.77519  2.98518  4.58477  3.61503
          0.01084  4.92548  5.64782  0.61958  0.77255  0.48576  0.95510
    447   3.17677  4.73345  5.41538  4.83338  3.00446  4.73087  5.10894  1.93219  4.66405  1.32644  2.85126  4.88811  5.00217  4.75233  4.68266  4.07260  3.66516  1.19310  5.47086  4.34794   1748 v - - -
          2.68618  4.42225  2.77519  2.73123  3.46354  2.40513  3.72494  3.29354  2.67741  2.69355  4.24690  2.90347  2.73739  3.18146  2.89801  2.37887  2.77519  2.98518  4.58477  3.61503
          0.01084  4.92548  5.64782  0.61958  0.77255  0.48576  0.95510
    448   2.70834  2.38728  4.84831  4.23950  2.22621  3.69914  4.43203  2.10473  4.03584  2.15894  3.40914  4.24345  4.45319  4.17617  4.05945  3.40426  2.90555  1.56332  4.93385  3.75612   1749 v - - -
          2.68618  4.42225  2.77519  2.73123  3.46354  2.40513  3.72494  3.29354  2.67741  2.69355  4.24690  2.90347  2.73739  3.18146  2.89801  2.37887  2.77519  2.98518  4.58477  3.61503
          0.01084  4.92548  5.64782  0.61958  0.77255  0.48576  0.95510
    449   3.11317  4.45835  5.06197  4.46701  2.94728  3.51939  4.70337  1.33740  4.27904  2.03093  2.85374  4.49104  4.67853  4.41738  4.31091  3.66401  3.34792  1.43087  5.17584  4.00496   1750 i - - -
          2.68618  4.42225  2.77519  2.73123  3.46354  2.40513  3.72494  3.29354  2.67741  2.69355  4.24690  2.90347  2.73739  3.18146  2.89801  2.37887  2.77519  2.98518  4.58477  3.61503
          0.01084  4.92548  5.64782  0.61958  0.77255  0.48576  0.95510
    450   2.58955  4.28068  4.67881  3.71665  2.92915  4.03237  4.35808  2.46235  3.89553  1.32518  2.98928  4.13862  4.39693  4.05772  3.96251  2.82624  2.70285  1.90045  4.90341  3.72353   1751 l - - -
          2.68619  4.42226  2.77521  2.73124  3.46355  2.40507  3.72496  3.29355  2.67742  2.69356  4.24691  2.90348  2.73730  3.18147  2.89802  2.37888  2.77521  2.98519  4.58478  3.61504
          0.12022  3.19392  2.62743  0.38395  1.14307  0.48576  0.95510
    451   2.87333  4.92828  3.35174  2.81905  3.78151  3.32838  3.95283  3.56555  2.75921  3.20321  3.67818  3.08966  1.19722  2.97489  2.92929  2.95117  3.11405  3.27220  5.47618  4.17630   1757 p - - -
          2.68618  4.42225  2.77519  2.73123  3.46354  2.40513  3.72494  3.29354  2.67741  2.69355  4.24690  2.90347  2.73739  3.18146  2.89801  2.37887  2.77519  2.98518  4.58477  3.61503
          0.03315  4.85426  3.69664  0.61958  0.77255  0.48104  0.96271
    452   2.72196  5.32110  2.56329  2.46166  4.65882  2.74842  3.79225  4.13965  2.41573  3.62326  3.96807  2.08544  3.40043  2.79000  2.76200  2.33564  2.39396  3.38493  5.75824  4.35173   1758 n - - -
          2.68618  4.42225  2.77519  2.73123  3.46354  2.40513  3.72494  3.29354  2.67741  2.69355  4.24690  2.90347  2.73739  3.18146  2.89801  2.37887  2.77519  2.98518  4.58477  3.61503
          0.01135  4.87973  5.60208  0.61958  0.77255  0.49484  0.94076
    453   2.72509  5.33626  2.65495  2.53561  4.67628  3.39683  3.80097  4.15858  1.78278  3.46043  3.94928  2.51404  3.64845  2.37937  2.42527  2.61883  2.88263  3.04169  5.77190  4.36419   1759 k - - -
          2.68622  4.42229  2.77524  2.73128  3.46358  2.40500  3.72499  3.29358  2.67701  2.69359  4.24694  2.90351  2.73744  3.18151  2.89805  2.37891  2.77524  2.98523  4.58481  3.61507
          0.07424  2.68897  5.62805  0.66396  0.72321  0.45574  1.00507
    454   2.84561  5.33810  2.30618  2.54559  3.70691  3.62214  3.80995  4.15626  1.94316  3.64013  3.89156  2.45317  3.74878  2.53239  2.43360  2.50083  2.68654  3.28706  5.77529  4.36900   1764 k - - -
          2.68618  4.42225  2.77519  2.73123  3.46354  2.40513  3.72494  3.29354  2.67741  2.69355  4.24690  2.90347  2.73739  3.18146  2.89801  2.37887  2.77519  2.98518  4.58477  3.61503
          0.01084  4.92548  5.64782  0.61958  0.77255  0.48576  0.95510
    455   2.44463  4.27325  2.52249  2.30851  4.68848  3.18088  3.55241  4.17169  1.58417  3.65090  4.38904  3.08973  3.68904  2.76798  2.88639  2.49437  2.65719  3.73586  5.78228  4.37371   1765 k - - -
          2.68618  4.42225  2.77519  2.73123  3.46354  2.40513  3.72494  3.29354  2.67741  2.69355  4.24690  2.90347  2.73739  3.18146  2.89801  2.37887  2.77519  2.98518  4.58477  3.61503
          0.01084  4.92548  5.64782  0.61958  0.77255  0.48576  0.95510
    456   2.84911  5.35987  1.85677  2.08994  4.70455  3.41054  3.53577  4.19056  2.37476  3.66494  4.40082  2.58007  3.14008  2.80124  2.54075  2.54977  2.89223  3.75034  5.79256  3.83655   1766 d - - -
          2.68619  4.42226  2.77520  2.73124  3.46355  2.40513  3.72495  3.29355  2.67741  2.69356  4.24690  2.90347  2.73740  3.18147  2.89787  2.37887  2.77520  2.98519  4.58478  3.61504
          0.03238  3.56368  5.64782  0.44753  1.01945  0.48576  0.95510
    457   2.72967  3.95622  3.27588  2.78434  3.47790  3.33277  4.01109  2.58852  2.79122  2.49465  3.82367  3.42594  3.01933  3.26377  1.76623  3.00545  2.91115  2.74030  5.28937  3.63282   1772 r - - -
          2.68619  4.42226  2.77520  2.73124  3.46355  2.40513  3.72495  3.29355  2.67741  2.69356  4.24690  2.90347  2.73740  3.18147  2.89801  2.37887  2.77520  2.98502  4.58478  3.61504
          0.03446  3.49505  5.64782  0.43604  1.04013  0.48576  0.95510
    458   4.40829  5.65458  5.15174  4.89173  2.42246  5.04544  4.11051  4.24528  3.51684  3.55953  4.81781  4.69015  5.38207  4.73993  4.67521  4.45035  4.63468  4.13874  4.26413  0.36286   1774 Y - - -
          2.68618  4.42225  2.77519  2.73123  3.46354  2.40513  3.72494  3.29354  2.67741  2.69355  4.24690  2.90347  2.73739  3.18146  2.89801  2.37887  2.77519  2.98518  4.58477  3.61503
          0.01084  4.92548  5.64782  0.61958  0.77255  0.48576  0.95510
    459   2.48097  5.35740  2.03168  2.11686  4.70235  3.44025  3.80725  3.81928  2.05231  3.66259  4.39818  2.82072  3.68829  2.60868  2.54666  2.52602  2.94266  3.74799  5.79005  4.37904   1775 d - - -
          2.68618  4.42225  2.77519  2.73123  3.46354  2.40513  3.72494  3.29354  2.67741  2.69355  4.24690  2.90347  2.73739  3.18146  2.89801  2.37887  2.77519  2.98518  4.58477  3.61503
          0.01084  4.92548  5.64782  0.61958  0.77255  0.48576  0.95510
    460   2.16062  4.45526  2.81740  2.24515  4.66432  3.03659  3.81160  3.41228  2.12357  3.63073  4.37362  3.09512  4.01662  2.25988  2.62838  2.40091  2.83653  3.46399  5.76932  4.36502   1776 k - - -
          2.68618  4.42225  2.77519  2.73123  3.46354  2.40513  3.72494  3.29354  2.67741  2.69355  4.24690  2.90347  2.73739  3.18146  2.89801  2.37887  2.77519  2.98518  4.58477  3.61503
          0.01084  4.92548  5.64782  0.61958  0.77255  0.48576  0.95510
    461   3.14397  3.32483  5.12851  4.53609  2.96311  4.38923  4.76183  1.31357  4.34612  1.75386  3.19501  4.54920  4.72274  4.48177  4.37054  3.71594  3.13365  1.60115  5.22277  4.05173   1777 i - - -
          2.68618  4.42225  2.77519  2.73123  3.46354  2.40513  3.72494  3.29354  2.67741  2.69355  4.24690  2.90347  2.73739  3.18146  2.89801  2.37887  2.77519  2.98518  4.58477  3.61503
          0.01084  4.92548  5.64782  0.61958  0.77255  0.48576  0.95510
    462   4.39686  6.12645  4.63978  4.17645  5.79157  4.61402  4.88404  5.35422  0.20122  4.71619  5.71277  4.51177  5.11483  4.08362  3.28478  4.43014  4.61148  5.03515  6.45913  5.51073   1778 K - - -
          2.68618  4.42225  2.77519  2.73123  3.46354  2.40513  3.72494  3.29354  2.67741  2.69355  4.24690  2.90347  2.73739  3.18146  2.89801  2.37887  2.77519  2.98518  4.58477  3.61503
          0.01084  4.92548  5.64782  0.61958  0.77255  0.48576  0.95510
    463   2.58977  5.27751  3.12944  2.49660  4.59067  3.63404  3.25004  3.65972  2.10898  3.39701  4.32678  3.11512  4.02660  2.00680  2.44196  2.39497  2.64202  3.22416  5.72953  3.33566   1779 q - - -
          2.68619  4.42226  2.77520  2.73111  3.46355  2.40513  3.72495  3.29355  2.67741  2.69356  4.24690  2.90347  2.73740  3.18147  2.89801  2.37887  2.77520  2.98519  4.58478  3.61504
          0.03238  3.56368  5.64782  0.44753  1.01945  0.48576  0.95510
    464   2.87033  4.29453  4.55337  3.64729  2.14901  4.00581  4.32330  2.28867  3.13875  1.71511  3.14746  4.07066  4.37236  2.93376  3.90391  3.30389  2.92221  2.02119  4.91126  3.12557   1781 l - - -
          2.68618  4.42225  2.77519  2.73123  3.46354  2.40513  3.72494  3.29354  2.67741  2.69355  4.24690  2.90347  2.73739  3.18146  2.89801  2.37887  2.77519  2.98518  4.58477  3.61503
          0.01084  4.92548  5.64782  0.61958  0.77255  0.48576  0.95510
    465   2.73136  1.85061  4.69602  4.09121  3.07770  4.03249  4.36035  2.70192  3.90768  1.41378  3.01635  4.14619  4.39785  4.06644  3.96833  3.09907  2.73982  2.51825  4.89915  3.38006   1782 l - - -
          2.68618  4.42225  2.77519  2.73123  3.46354  2.40513  3.72494  3.29354  2.67741  2.69355  4.24690  2.90347  2.73739  3.18146  2.89801  2.37887  2.77519  2.98518  4.58477  3.61503
          0.01084  4.92548  5.64782  0.61958  0.77255  0.48576  0.95510
    466   2.63309  2.77237  3.20400  2.64159  3.92882  3.12465  3.66705  2.80393  2.90820  2.84439  2.98991  3.06681  4.15121  3.02015  3.32087  2.34968  2.47189  2.84630  5.31528  2.97642   1783 s - - -
          2.68618  4.42225  2.77519  2.73123  3.46354  2.40513  3.72494  3.29354  2.67741  2.69355  4.24690  2.90347  2.73739  3.18146  2.89801  2.37887  2.77519  2.98518  4.58477  3.61503
          0.01084  4.92548  5.64782  0.61958  0.77255  0.48576  0.95510
    467   2.62669  4.11065  2.79317  2.47733  4.55396  3.25902  3.61173  4.01141  2.21214  2.72275  3.99563  2.87914  4.03017  2.57288  2.78177  2.41125  2.43046  2.63068  5.70942  4.32527   1784 k - - -
          2.68618  4.42225  2.77519  2.73123  3.46354  2.40513  3.72494  3.29354  2.67741  2.69355  4.24690  2.90347  2.73739  3.18146  2.89801  2.37887  2.77519  2.98518  4.58477  3.61503
          0.03520  4.92548  3.59968  0.61958  0.77255  0.48576  0.95510
    468   2.83666  5.34736  2.46662  1.69937  4.69252  3.60991  3.54163  4.17847  2.04441  3.65259  4.01822  2.79637  3.69686  2.55862  2.58723  2.64377  2.81528  3.73806  5.77988  3.97744   1785 e - - -
          2.68609  4.42225  2.77520  2.73124  3.46354  2.40513  3.72495  3.29354  2.67741  2.69355  4.24690  2.90347  2.73740  3.18147  2.89801  2.37887  2.77520  2.98519  4.58477  3.61504
          0.18003  3.72255  1.96193  0.47716  0.96902  0.44974  1.01555
    469   2.68976  3.00961  4.16667  3.58349  2.97841  3.88775  3.79519  2.76116  2.83796  1.76473  2.49114  3.57621  4.25868  3.71391  2.76663  3.16744  2.71602  2.29616  4.91578  3.71925   1787 l - - -
          2.68619  4.42226  2.77520  2.73124  3.46355  2.40514  3.72495  3.29355  2.67742  2.69356  4.24691  2.90339  2.73740  3.18147  2.89802  2.37888  2.77513  2.98519  4.58478  3.61504
          0.02739  3.77445  5.50428  0.63756  0.75201  0.33551  1.25518
    470   2.56330  5.07815  3.36061  3.04584  4.88765  1.29780  4.34548  4.34078  2.94057  3.92421  4.72169  3.05584  1.54098  3.51474  3.64785  2.78804  3.32254  3.85488  6.12107  4.79632   1793 g - - -
          2.68618  4.42225  2.77519  2.73123  3.46354  2.40513  3.72494  3.29354  2.67741  2.69355  4.24690  2.90347  2.73739  3.18146  2.89801  2.37887  2.77519  2.98518  4.58477  3.61503
          0.01084  4.92548  5.64782  0.61958  0.77255  0.48576  0.95510
    471   3.50611  3.01122  5.56198  5.03126  4.01796  4.94837  5.46639  1.10599  4.90646  2.14189  3.37526  5.10737  5.22356  5.08860  4.98720  4.32082  3.75341  1.14608  5.86847  4.67975   1794 i - - -
          2.68618  4.42225  2.77519  2.73123  3.46354  2.40513  3.72494  3.29354  2.67741  2.69355  4.24690  2.90347  2.73739  3.18146  2.89801  2.37887  2.77519  2.98518  4.58477  3.61503
          0.01084  4.92548  5.64782  0.61958  0.77255  0.48576  0.95510
    472   2.57815  4.53273  3.97562  3.41008  3.68079  3.91814  4.22741  2.51472  3.09338  2.27191  3.65353  3.75631  1.28082  3.62295  3.62852  3.18986  2.98480  2.58397  5.16550  3.94976   1795 p - - -
          2.68618  4.42225  2.77519  2.73123  3.46354  2.40513  3.72494  3.29354  2.67741  2.69355  4.24690  2.90347  2.73739  3.18146  2.89801  2.37887  2.77519  2.98518  4.58477  3.61503
          0.01084  4.92548  5.64782  0.61958  0.77255  0.48576  0.95510
    473   2.88725  5.06615  3.28332  2.76075  4.36494  3.69078  3.61721  3.78505  2.74545  3.38750  3.78958  3.01563  4.11339  2.93369  3.19171  1.16403  2.22080  3.45100  5.62510  4.29565   1796 s - - -
          2.68618  4.42225  2.77519  2.73123  3.46354  2.40513  3.72494  3.29354  2.67741  2.69355  4.24690  2.90347  2.73739  3.18146  2.89801  2.37887  2.77519  2.98518  4.58477  3.61503
          0.01084  4.92548  5.64782  0.61958  0.77255  0.48576  0.95510
    474   4.35597  6.08664  4.24151  4.12453  5.45060  4.52394  5.23646  5.41412  3.90525  4.77185  5.88034  4.55186  5.15088  0.18380  4.11600  4.41710  4.70715  5.09035  6.51119  5.39506   1797 Q - - -
          2.68618  4.42225  2.77519  2.73123  3.46354  2.40513  3.72494  3.29354  2.67741  2.69355  4.24690  2.90347  2.73739  3.18146  2.89801  2.37887  2.77519  2.98518  4.58477  3.61503
          0.01084  4.92548  5.64782  0.61958  0.77255  0.48576  0.95510
    475   2.58820  1.76547  4.70990  4.10548  2.49223  3.66084  4.36914  2.53071  3.92078  2.46756  3.09910  3.60518  4.40290  4.07866  3.97860  3.34295  3.11507  1.65241  4.90615  3.72636   1798 v - - -
          2.68618  4.42225  2.77519  2.73123  3.46354  2.40513  3.72494  3.29354  2.67741  2.69355  4.24690  2.90347  2.73739  3.18146  2.89801  2.37887  2.77519  2.98518  4.58477  3.61503
          0.01084  4.92548  5.64782  0.61958  0.77255  0.48576  0.95510
    476   3.08939  4.75586  5.51040  4.96345  3.49847  4.88551  5.35353  1.36695  4.82652  1.90579  3.24583  5.03902  5.15816  4.97766  4.89031  4.24722  3.73115  1.01230  5.74320  4.57881   1799 v - - -
          2.68618  4.42225  2.77519  2.73123  3.46354  2.40513  3.72494  3.29354  2.67741  2.69355  4.24690  2.90347  2.73739  3.18146  2.89801  2.37887  2.77519  2.98518  4.58477  3.61503
          0.01084  4.92548  5.64782  0.61958  0.77255  0.48576  0.95510
    477   2.86692  3.47323  4.27627  3.69134  3.28401  3.96028  4.25906  2.64049  2.86029  1.83399  3.04117  3.92004  4.33055  3.36251  2.97428  2.89597  2.35656  1.78477  4.96837  3.77403   1800 v - - -
          2.68618  4.42225  2.77519  2.73123  3.46354  2.40513  3.72494  3.29354  2.67741  2.69355  4.24690  2.90347  2.73739  3.18146  2.89801  2.37887  2.77519  2.98518  4.58477  3.61503
          0.01084  4.92548  5.64782  0.61958  0.77255  0.48576  0.95510
    478   2.02136  4.32731  2.94815  2.37394  3.99825  3.10520  3.31253  4.01463  2.46155  3.10939  3.94477  2.99374  3.39717  2.57015  3.06729  2.12433  2.73471  3.37383  5.71094  4.32628   1801 a - - -
          2.68618  4.42225  2.77519  2.73123  3.46354  2.40513  3.72494  3.29354  2.67741  2.69355  4.24690  2.90347  2.73739  3.18146  2.89801  2.37887  2.77519  2.98518  4.58477  3.61503
          0.01084  4.92548  5.64782  0.61958  0.77255  0.48576  0.95510
    479   2.84652  5.35272  2.92653  2.27092  4.69625  3.18261  3.80751  3.74750  1.73308  3.65712  3.96205  2.43924  4.01403  2.45363  2.37646  2.60789  2.72889  3.74255  5.78610  4.37655   1802 k - - -
          2.68618  4.42225  2.77519  2.73123  3.46354  2.40513  3.72494  3.29354  2.67741  2.69355  4.24690  2.90347  2.73739  3.18146  2.89801  2.37887  2.77519  2.98518  4.58477  3.61503
          0.01084  4.92548  5.64782  0.61958  0.77255  0.48576  0.95510
    480   2.76286  5.06173  3.26405  2.71186  4.32124  3.68500  3.90304  3.43778  2.59564  3.14431  4.15098  2.19214  4.08327  3.05264  2.99647  2.33371  1.47861  3.40975  5.57923  4.24573   1803 t - - -
          2.68618  4.42225  2.77519  2.73123  3.46354  2.40513  3.72494  3.29354  2.67741  2.69355  4.24690  2.90347  2.73739  3.18146  2.89801  2.37887  2.77519  2.98518  4.58477  3.61503
          0.01084  4.92548  5.64782  0.61958  0.77255  0.48576  0.95510
    481   2.58700  4.54678  5.09328  4.49186  3.46665  4.40144  4.73738  1.85065  4.30682  1.01795  2.61063  4.53956  4.71727  4.41727  4.33544  3.72145  3.42393  2.25601  5.17618  3.60610   1804 l - - -
          2.68618  4.42225  2.77519  2.73123  3.46354  2.40513  3.72494  3.29354  2.67741  2.69355  4.24690  2.90347  2.73739  3.18146  2.89801  2.37887  2.77519  2.98518  4.58477  3.61503
          0.03166  4.92548  3.73381  0.61958  0.77255  0.48576  0.95510
    482   2.67051  5.32464  2.95753  2.29805  3.40135  3.04538  3.54543  4.13912  2.34394  3.29704  3.76590  2.67917  4.00804  2.13649  2.32232  2.42647  2.81254  3.71004  5.76318  4.35820   1805 q - - -
          2.68618  4.42225  2.77519  2.73123  3.46354  2.40513  3.72494  3.29354  2.67741  2.69355  4.24690  2.90347  2.73739  3.18146  2.89801  2.37887  2.77519  2.98518  4.58477  3.61503
          0.01107  4.90489  5.62724  0.61958  0.77255  0.53772  0.87726
    483   2.85243  5.36329  2.63471  2.39067  4.70839  3.12015  3.80871  4.19412  1.55145  3.66772  4.40484  2.44284  3.37626  2.79803  2.40753  2.55880  3.08389  3.75413  5.79463  4.38373   1806 k - - -
          2.68618  4.42225  2.77519  2.73123  3.46354  2.40513  3.72494  3.29354  2.67741  2.69355  4.24690  2.90347  2.73739  3.18146  2.89801  2.37887  2.77519  2.98518  4.58477  3.61503
          0.03180  4.90489  3.73449  0.61958  0.77255  0.45459  1.00706
    484   2.58675  5.34580  2.75421  2.29361  4.68955  3.18256  3.79953  3.76250  1.63853  3.65042  4.38689  2.49444  3.31383  2.41887  2.78034  2.80131  3.06962  3.73574  5.77915  3.80013   1807 k - - -
          2.68618  4.42225  2.77519  2.73123  3.46354  2.40513  3.72494  3.29354  2.67741  2.69355  4.24690  2.90347  2.73739  3.18146  2.89801  2.37887  2.77519  2.98518  4.58477  3.61503
          0.22021  4.90540  1.65944  0.61958  0.77255  0.53647  0.87902
    485   2.61743  5.23281  2.89531  2.47088  3.91188  2.88162  3.73093  4.03593  1.71306  3.22903  4.27795  2.58892  3.30991  2.65872  2.69565  2.56581  2.81127  3.61468  5.67535  4.27478   1808 k - - -
          2.68618  4.42225  2.77519  2.73123  3.46354  2.40513  3.72494  3.29354  2.67741  2.69355  4.24690  2.90347  2.73739  3.18146  2.89801  2.37887  2.77519  2.98518  4.58477  3.61503
          0.23548  4.69881  1.60594  0.61958  0.77255  0.91157  0.51399
    486   2.61568  5.09257  3.00786  2.45138  4.40033  2.67426  3.68476  3.85198  2.12144  3.38109  3.50104  2.56698  3.88920  2.79919  2.16442  2.39577  2.82907  3.46470  5.55290  4.17819   1809 k - - -
          2.68620  4.42228  2.77522  2.73126  3.46356  2.40509  3.72497  3.29357  2.67743  2.69357  4.24692  2.90349  2.73733  3.18149  2.89803  2.37880  2.77522  2.98521  4.58417  3.61506
          0.10720  2.34179  5.20265  0.42619  1.05840  0.22102  1.61797
    487   2.74883  4.57608  3.74501  2.98771  3.07420  3.22706  4.09548  2.55191  3.13122  1.98976  3.21700  2.54537  3.65476  2.99701  2.81242  2.95978  2.77974  2.42674  5.15856  3.55968   2032 l - - -
          2.68618  4.42225  2.77519  2.73123  3.46354  2.40513  3.72494  3.29354  2.67741  2.69355  4.24690  2.90347  2.73739  3.18146  2.89801  2.37887  2.77519  2.98518  4.58477  3.61503
          0.01084  4.92548  5.64782  0.61958  0.77255  0.48576  0.95510
    488   2.41460  5.04813  2.82222  2.59929  4.28545  3.68176  3.49014  3.70189  2.58406  1.98584  2.79852  3.08977  3.23776  2.92771  2.69935  2.75562  2.76216  3.13356  5.55128  3.77572   2033 l - - -
          2.68618  4.42225  2.77519  2.73123  3.46354  2.40513  3.72494  3.29354  2.67741  2.69355  4.24690  2.90347  2.73739  3.18146  2.89801  2.37887  2.77519  2.98518  4.58477  3.61503
          0.01084  4.92548  5.64782  0.61958  0.77255  0.48576  0.95510
    489   2.34867  5.10837  3.25531  2.71847  4.47769  3.64915  3.93716  3.91280  2.72011  3.27009  4.27896  3.00572  3.06122  2.73546  3.18735  1.30080  2.53512  3.54071  5.69778  4.34790   2034 s - - -
          2.68618  4.42225  2.77519  2.73123  3.46354  2.40513  3.72494  3.29354  2.67741  2.69355  4.24690  2.90347  2.73739  3.18146  2.89801  2.37887  2.77519  2.98518  4.58477  3.61503
          0.01084  4.92548  5.64782  0.61958  0.77255  0.48576  0.95510
    490   2.74607  4.55187  4.79073  4.21814  3.75026  4.37612  4.74419  1.30675  2.53856  2.64847  3.30511  4.40035  4.72105  4.31383  4.23823  3.68944  3.40097  1.29846  5.36994  4.17394   2035 v - - -
          2.68618  4.42225  2.77519  2.73123  3.46354  2.40513  3.72494  3.29354  2.67741  2.69355  4.24690  2.90347  2.73739  3.18146  2.89801  2.37887  2.77519  2.98518  4.58477  3.61503
          0.01084  4.92548  5.64782  0.61958  0.77255  0.48576  0.95510
    491   1.85291  2.33234  4.79750  4.18606  2.89288  4.04606  4.37842  2.19748  3.98188  2.22135  2.95162  4.19309  4.40951  4.12219  4.00705  3.18600  3.11188  1.85615  4.88543  3.33957   2036 a - - -
          2.68618  4.42225  2.77519  2.73123  3.46354  2.40513  3.72494  3.29354  2.67741  2.69355  4.24690  2.90347  2.73739  3.18146  2.89801  2.37887  2.77519  2.98518  4.58477  3.61503
          0.01084  4.92548  5.64782  0.61958  0.77255  0.48576  0.95510
    492   2.57744  5.28034  3.12720  2.47382  4.09609  3.41207  3.61565  4.05887  2.38612  3.37528  4.32944  2.58848  4.02618  2.61589  2.87255  2.28790  1.65323  3.65427  5.73193  4.34086   2037 t - - -
          2.68618  4.42225  2.77519  2.73123  3.46354  2.40513  3.72494  3.29354  2.67741  2.69355  4.24690  2.90347  2.73739  3.18146  2.89801  2.37887  2.77519  2.98518  4.58477  3.61503
          0.01084  4.92548  5.64782  0.61958  0.77255  0.48576  0.95510
    493   2.90538  5.37271  2.91758  2.59341  4.71298  2.96949  3.84774  4.18359  1.26499  3.66953  3.78089  2.13909  4.06127  2.95145  2.83578  2.87205  3.13495  3.76235  5.80359  4.41185   2038 k - - -
          2.68618  4.42225  2.77519  2.73123  3.46354  2.40513  3.72494  3.29354  2.67741  2.69355  4.24690  2.90347  2.73739  3.18146  2.89801  2.37887  2.77519  2.98518  4.58477  3.61503
          0.01084  4.92548  5.64782  0.61958  0.77255  0.48576  0.95510
    494   3.64623  4.87972  5.68831  5.16891  4.00998  5.13026  5.67308  1.13691  5.06120  1.33106  3.79404  5.28447  5.36220  5.21893  5.14897  4.51894  3.32346  1.43698  5.99843  4.84540   2039 i - - -
          2.68618  4.42225  2.77519  2.73123  3.46354  2.40513  3.72494  3.29354  2.67741  2.69355  4.24690  2.90347  2.73739  3.18146  2.89801  2.37887  2.77519  2.98518  4.58477  3.61503
          0.01084  4.92548  5.64782  0.61958  0.77255  0.48576  0.95510
    495   2.30608  3.39618  4.82244  4.20821  2.89986  4.04108  4.37410  2.04304  3.99636  1.69630  2.84139  4.19884  4.40472  4.13025  4.00963  3.19810  2.53078  2.00582  3.58540  3.69560   2040 l - - -
          2.68618  4.42225  2.77519  2.73123  3.46354  2.40513  3.72494  3.29354  2.67741  2.69355  4.24690  2.90347  2.73739  3.18146  2.89801  2.37887  2.77519  2.98518  4.58477  3.61503
          0.01084  4.92548  5.64782  0.61958  0.77255  0.48576  0.95510
    496   2.72449  4.60935  3.37463  3.12582  3.75072  3.82708  4.07585  2.33252  2.73385  1.83187  3.16816  3.29226  4.20728  2.60512  2.93689  3.06795  2.75000  2.24859  5.18724  3.94750   2041 l - - -
          2.68618  4.42225  2.77519  2.73123  3.46354  2.40513  3.72494  3.29354  2.67741  2.69355  4.24690  2.90347  2.73739  3.18146  2.89801  2.37887  2.77519  2.98518  4.58477  3.61503
          0.01084  4.92548  5.64782  0.61958  0.77255  0.48576  0.95510
    497   3.79635  5.99573  3.26450  2.87203  5.37864  4.08151  4.51203  4.96946  3.11114  4.40448  5.34902  3.67172  4.67116  0.42665  3.40100  3.74017  4.07296  4.60346  6.39997  5.11067   2042 Q - - -
          2.68618  4.42225  2.77519  2.73123  3.46354  2.40513  3.72494  3.29354  2.67741  2.69355  4.24690  2.90347  2.73739  3.18146  2.89801  2.37887  2.77519  2.98518  4.58477  3.61503
          0.01084  4.92548  5.64782  0.61958  0.77255  0.48576  0.95510
    498   3.78468  5.01106  5.79264  5.25732  3.83745  5.25039  5.72408  1.00655  5.14165  2.09111  1.43707  5.40099  5.42064  5.21086  5.19108  4.64080  4.02052  1.95333  5.93339  4.85416   2043 i - - -
          2.68624  4.42155  2.77526  2.73129  3.46331  2.40519  3.72501  3.29336  2.67734  2.69361  4.24696  2.90336  2.73732  3.18153  2.89807  2.37893  2.77526  2.98506  4.58483  3.61509
          0.03524  3.47052  5.64782  1.32533  0.30886  0.48576  0.95510
    499   2.41229  3.86828  3.04674  2.63395  4.42403  3.33894  3.85662  3.51842  2.63104  3.19984  4.21632  1.79128  4.04945  2.11818  3.10643  2.56896  2.76508  3.26560  5.63574  4.27596   2051 n - - -
          2.68618  4.42225  2.77519  2.73123  3.46354  2.40513  3.72494  3.29354  2.67741  2.69355  4.24690  2.90347  2.73739  3.18146  2.89801  2.37887  2.77519  2.98518  4.58477  3.61503
          0.01084  4.92548  5.64782  0.61958  0.77255  0.48576  0.95510
    500   1.63688  2.25400  3.65423  3.09887  3.92556  3.40896  3.63194  3.29883  3.06574  2.99248  3.86662  3.51927  4.19107  3.12465  3.45197  2.15564  2.57754  2.78557  5.33460  4.08317   2052 a - - -
          2.68618  4.42225  2.77519  2.73123  3.46354  2.40513  3.72494  3.29354  2.67741  2.69355  4.24690  2.90347  2.73739  3.18146  2.89801  2.37887  2.77519  2.98518  4.58477  3.61503
          0.01084  4.92548  5.64782  0.61958  0.77255  0.48576  0.95510
    501   4.39686  6.12645  4.63978  4.17645  5.79157  4.61402  4.88404  5.35422  0.20122  4.71619  5.71277  4.51177  5.11483  4.08362  3.28478  4.43014  4.61148  5.03515  6.45913  5.51073   2053 K - - -
          2.68618  4.42225  2.77519  2.73123  3.46354  2.40513  3.72494  3.29354  2.67741  2.69355  4.24690  2.90347  2.73739  3.18146  2.89801  2.37887  2.77519  2.98518  4.58477  3.61503
          0.01084  4.92548  5.64782  0.61958  0.77255  0.48576  0.95510
    502   2.75461  3.37882  4.74444  4.13518  3.07878  3.04528  4.35879  1.99604  3.54205  1.64766  2.35583  4.16243  4.39456  3.61750  3.97958  3.33733  2.91355  2.18831  4.87997  3.32224   2054 l - - -
          2.68618  4.42225  2.77519  2.73123  3.46354  2.40513  3.72494  3.29354  2.67741  2.69355  4.24690  2.90347  2.73739  3.18146  2.89801  2.37887  2.77519  2.98518  4.58477  3.61503
          0.01084  4.92548  5.64782  0.61958  0.77255  0.48576  0.95510
    503   3.20024  5.36827  2.79464  2.91537  4.93201  0.69221  4.39917  4.42236  3.36941  3.11171  4.87845  2.76320  4.35401  3.59851  3.85411  3.23074  3.55646  4.00309  6.22009  4.83734   2055 G - - -
          2.68618  4.42225  2.77519  2.73123  3.46354  2.40513  3.72494  3.29354  2.67741  2.69355  4.24690  2.90347  2.73739  3.18146  2.89801  2.37887  2.77519  2.98518  4.58477  3.61503
          0.01084  4.92548  5.64782  0.61958  0.77255  0.48576  0.95510
    504   2.52167  4.72080  3.56019  3.00396  3.58008  1.27686  3.59486  3.06968  2.83786  2.65414  3.83059  3.45416  4.17615  3.29739  3.36567  2.71295  3.10041  3.01881  5.29448  4.03349   2056 g - - -
          2.68618  4.42225  2.77519  2.73123  3.46354  2.40513  3.72494  3.29354  2.67741  2.69355  4.24690  2.90347  2.73739  3.18146  2.89801  2.37887  2.77519  2.98518  4.58477  3.61503
          0.01084  4.92548  5.64782  0.61958  0.77255  0.48576  0.95510
    505   1.92292  4.41822  2.60800  2.15893  3.94816  3.64166  3.83475  3.27922  2.40742  3.51488  4.28480  3.13140  3.03479  2.53439  3.07519  2.70945  2.67687  3.10150  5.69418  4.31505   2057 a - - -
          2.68618  4.42225  2.77519  2.73123  3.46354  2.40513  3.72494  3.29354  2.67741  2.69355  4.24690  2.90347  2.73739  3.18146  2.89801  2.37887  2.77519  2.98518  4.58477  3.61503
          0.01084  4.92548  5.64782  0.61958  0.77255  0.48576  0.95510
    506   2.85678  3.19186  4.68865  4.10475  3.50806  4.13363  4.51350  2.46584  3.95174  1.19756  3.48218  4.22542  1.91189  4.13757  4.06815  3.44776  3.24680  2.40974  5.09562  3.92093   2058 l - - -
          2.68618  4.42225  2.77519  2.73123  3.46354  2.40513  3.72494  3.29354  2.67741  2.69355  4.24690  2.90347  2.73739  3.18146  2.89801  2.37887  2.77519  2.98518  4.58477  3.61503
          0.01084  4.92548  5.64782  0.61958  0.77255  0.48576  0.95510
    507   4.52780  5.62376  5.62519  5.41185  2.15606  5.22729  4.09969  4.14567  5.19467  3.42515  4.71163  4.87270  5.50225  4.98808  5.08075  4.60567  4.73565  3.30392  0.54890  2.12851   2059 W - - -
          2.68618  4.42225  2.77519  2.73123  3.46354  2.40513  3.72494  3.29354  2.67741  2.69355  4.24690  2.90347  2.73739  3.18146  2.89801  2.37887  2.77519  2.98518  4.58477  3.61503
          0.01084  4.92548  5.64782  0.61958  0.77255  0.48576  0.95510
    508   2.43050  4.33236  3.14316  2.58669  4.54702  2.89322  3.28357  4.00306  1.95098  3.29072  4.29829  2.66104  4.03161  2.94422  2.50265  2.45777  2.39424  2.99244  5.70557  4.32298   2060 k - - -
          2.68618  4.42225  2.77519  2.73123  3.46354  2.40513  3.72494  3.29354  2.67741  2.69355  4.24690  2.90347  2.73739  3.18146  2.89801  2.37887  2.77519  2.98518  4.58477  3.61503
          0.01084  4.92548  5.64782  0.61958  0.77255  0.48576  0.95510
    509   2.62341  3.61370  4.85486  4.24372  3.11984  4.08423  4.42164  1.91189  4.03585  1.74019  3.01067  4.24002  4.44492  4.17182  4.05299  3.39649  2.74592  1.52943  4.91811  3.36609   2061 v - - -
          2.68618  4.42225  2.77519  2.73123  3.46354  2.40513  3.72494  3.29354  2.67741  2.69355  4.24690  2.90347  2.73739  3.18146  2.89801  2.37887  2.77519  2.98518  4.58477  3.61503
          0.01084  4.92548  5.64782  0.61958  0.77255  0.48576  0.95510
    510   2.58695  5.36076  1.99264  2.17942  4.70537  3.62034  3.40270  4.19143  2.07502  3.66582  4.40178  2.91825  3.24636  2.31160  3.03909  2.45552  2.94016  3.54586  5.79347  4.38209   2062 d - - -
          2.68629  4.42236  2.77520  2.73123  3.46342  2.40508  3.72506  3.29365  2.67739  2.69366  4.24701  2.90306  2.73751  3.18141  2.89795  2.37871  2.77531  2.98530  4.58488  3.61514
          0.23940  1.66970  3.70500  0.52270  0.89874  0.48576  0.95510
    511   2.73992  3.84845  4.35887  3.76998  3.00575  3.96618  3.75617  2.11408  3.64409  1.95015  2.44323  3.04769  3.17695  3.85768  3.22039  2.47480  3.08967  2.30556  4.93649  3.74623   2083 l - - -
          2.68618  4.42225  2.77519  2.73123  3.46354  2.40513  3.72494  3.29354  2.67741  2.69355  4.24690  2.90347  2.73739  3.18146  2.89801  2.37887  2.77519  2.98518  4.58477  3.61503
          0.01108  4.90418  5.62652  0.61958  0.77255  0.53946  0.87483
    512   2.75041  5.21511  2.78898  2.60346  4.51213  3.21963  3.47441  3.53856  2.45875  3.50517  4.28201  3.14008  1.49280  2.97070  3.09787  2.44884  2.82259  3.58242  5.69270  4.31815   2084 p - - -
          2.68618  4.42225  2.77519  2.73123  3.46354  2.40513  3.72494  3.29354  2.67741  2.69355  4.24690  2.90347  2.73739  3.18146  2.89801  2.37887  2.77519  2.98518  4.58477  3.61503
          0.04459  4.90418  3.31887  0.61958  0.77255  0.53946  0.87483
    513   2.48124  3.78145  3.03626  3.35250  2.97255  3.55810  4.14139  2.48221  2.91581  1.67771  3.13473  3.69525  3.47201  3.31833  3.58079  2.71020  2.86207  2.71154  5.04393  3.49187   2085 l - - -
          2.68618  4.42225  2.77519  2.73123  3.46354  2.40513  3.72494  3.29354  2.67741  2.69355  4.24690  2.90347  2.73739  3.18146  2.89801  2.37887  2.77519  2.98518  4.58477  3.61503
          0.01145  4.87104  5.59339  0.61958  0.77255  0.52976  0.88855
    514   2.07161  5.17929  2.87447  2.53173  3.58463  2.84789  3.83154  3.90555  2.40618  3.25355  3.45419  2.77260  2.99358  2.62148  3.07652  2.47325  2.74919  3.53573  4.41587  3.74838   2086 a - - -
          2.68553  4.42331  2.77541  2.73166  3.46385  2.40578  3.72567  3.29380  2.67759  2.69392  4.24441  2.90343  2.73686  3.18109  2.89848  2.37777  2.77499  2.98517  4.58517  3.61609
          0.82602  0.87248  1.93588  1.87141  0.16712  0.43869  1.03530
    515   2.44553  4.27753  2.73900  2.18782  4.63465  2.97307  3.75229  4.11827  1.97659  3.59669  4.33439  2.71549  3.70363  2.42959  2.42680  2.75386  2.76138  3.43175  5.72743  4.31854   2167 k - - -
          2.68618  4.42225  2.77519  2.73123  3.46354  2.40513  3.72494  3.29354  2.67741  2.69355  4.24690  2.90347  2.73739  3.18146  2.89801  2.37887  2.77519  2.98518  4.58477  3.61503
          0.01256  4.77910  5.50144  0.61958  0.77255  0.33362  1.25993
    516   2.84806  5.34375  2.78709  2.46887  4.68274  2.73693  3.32806  4.16422  1.95442  3.20863  4.38618  2.56588  2.14299  2.90939  2.74950  2.72879  3.07921  3.73116  5.77980  3.90813   2168 k - - -
          2.68618  4.42225  2.77519  2.73123  3.46354  2.40513  3.72494  3.29354  2.67741  2.69355  4.24690  2.90347  2.73739  3.18146  2.89801  2.37887  2.77519  2.98518  4.58477  3.61503
          0.01084  4.92548  5.64782  0.61958  0.77255  0.48576  0.95510
    517   2.46680  3.73075  4.29991  3.73258  3.37299  3.41144  4.33931  2.75818  3.62824  2.66922  3.58785  3.94254  4.33772  3.86218  3.83820  3.05964  1.14412  2.12508  5.08764  3.89294   2169 t - - -
          2.68618  4.42225  2.77519  2.73123  3.46354  2.40513  3.72494  3.29354  2.67741  2.69355  4.24690  2.90347  2.73739  3.18146  2.89801  2.37887  2.77519  2.98518  4.58477  3.61503
          0.01084  4.92548  5.64782  0.61958  0.77255  0.48576  0.95510
    518   3.81781  5.16640  5.30304  4.78704  3.32935  4.92942  4.94883  2.90991  4.49420  1.95381  0.60499  4.92311  5.17840  4.68859  4.58293  4.29870  4.04709  3.04128  5.22452  3.24823   2170 M - - -
          2.68618  4.42225  2.77519  2.73123  3.46354  2.40513  3.72494  3.29354  2.67741  2.69355  4.24690  2.90347  2.73739  3.18146  2.89801  2.37887  2.77519  2.98518  4.58477  3.61503
          0.01084  4.92548  5.64782  0.61958  0.77255  0.48576  0.95510
    519   3.02965  4.38657  4.97381  4.37292  2.50427  4.23676  4.58945  1.51000  4.17790  1.91516  3.21098  4.38742  4.58501  4.31806  4.20617  3.20515  2.96632  1.51369  5.07602  3.90116   2171 i - - -
          2.68618  4.42225  2.77519  2.73123  3.46354  2.40513  3.72494  3.29354  2.67741  2.69355  4.24690  2.90347  2.73739  3.18146  2.89801  2.37887  2.77519  2.98518  4.58477  3.61503
          0.01084  4.92548  5.64782  0.61958  0.77255  0.48576  0.95510
    520   3.16667  3.06674  5.61847  5.11166  4.17747  5.04270  5.64600  1.34292  5.01076  2.59096  3.98478  5.20630  5.32132  5.23448  5.12700  4.43261  3.80623  0.80054  6.06379  4.84738   2172 v - - -
          2.68618  4.42225  2.77519  2.73123  3.46354  2.40513  3.72494  3.29354  2.67741  2.69355  4.24690  2.90347  2.73739  3.18146  2.89801  2.37887  2.77519  2.98518  4.58477  3.61503
          0.01084  4.92548  5.64782  0.61958  0.77255  0.48576  0.95510
    521   2.57289  4.77089  4.36050  4.33315  5.48649  0.40603  5.38433  4.99167  4.59429  4.67516  5.44131  4.18426  4.37357  4.73821  4.76451  2.46457  3.41003  4.12933  6.81103  5.70387   2173 G - - -
          2.68618  4.42225  2.77519  2.73123  3.46354  2.40513  3.72494  3.29354  2.67741  2.69355  4.24690  2.90347  2.73739  3.18146  2.89801  2.37887  2.77519  2.98518  4.58477  3.61503
          0.01084  4.92548  5.64782  0.61958  0.77255  0.48576  0.95510
    522   3.22377  4.55580  5.16709  4.57836  3.59501  4.47509  4.84460  1.07168  4.39991  1.80507  2.71793  4.62051  4.79372  4.53130  4.43670  3.80320  3.09664  1.81711  5.29275  3.64752   2174 i - - -
          2.68618  4.42225  2.77519  2.73123  3.46354  2.40513  3.72494  3.29354  2.67741  2.69355  4.24690  2.90347  2.73739  3.18146  2.89801  2.37887  2.77519  2.98518  4.58477  3.61503
          0.01084  4.92548  5.64782  0.61958  0.77255  0.48576  0.95510
    523   3.37766  5.71054  0.55323  2.78285  5.18426  3.74770  4.41442  3.70900  3.46037  4.27944  5.15892  3.33785  4.40256  3.60339  4.03045  2.67271  3.72366  4.23898  6.45924  4.98247   2175 D - - -
          2.68618  4.42225  2.77519  2.73123  3.46354  2.40513  3.72494  3.29354  2.67741  2.69355  4.24690  2.90347  2.73739  3.18146  2.89801  2.37887  2.77519  2.98518  4.58477  3.61503
          0.01084  4.92548  5.64782  0.61958  0.77255  0.48576  0.95510
    524   3.40547  4.69649  5.35363  4.81470  3.98882  4.77557  5.27546  1.66055  4.68384  2.23994  3.85416  4.91192  5.08898  4.89135  4.79215  3.56458  3.21576  0.74567  5.75702  4.55640   2176 v - - -
          2.68618  4.42225  2.77519  2.73123  3.46354  2.40513  3.72494  3.29354  2.67741  2.69355  4.24690  2.90347  2.73739  3.18146  2.89801  2.37887  2.77519  2.98518  4.58477  3.61503
          0.01084  4.92548  5.64782  0.61958  0.77255  0.48576  0.95510
    525   2.47169  2.44596  4.14849  3.56860  3.05208  3.28709  2.84324  2.67175  3.47552  2.59577  3.50972  3.10643  4.30809  3.72319  3.71327  2.32870  2.92894  2.50953  3.54262  2.66489   2177 s - - -
          2.68618  4.42225  2.77519  2.73123  3.46354  2.40513  3.72494  3.29354  2.67741  2.69355  4.24690  2.90347  2.73739  3.18146  2.89801  2.37887  2.77519  2.98518  4.58477  3.61503
          0.01084  4.92548  5.64782  0.61958  0.77255  0.48576  0.95510
    526   2.87169  4.99968  3.32102  2.75975  4.22593  3.71429  1.45375  3.07195  2.58812  3.25184  4.07952  3.26654  3.70894  3.08360  2.67574  2.59772  2.64674  3.08384  5.51349  4.19886   2178 h - - -
          2.68618  4.42225  2.77519  2.73123  3.46354  2.40513  3.72494  3.29354  2.67741  2.69355  4.24690  2.90347  2.73739  3.18146  2.89801  2.37887  2.77519  2.98518  4.58477  3.61503
          0.01084  4.92548  5.64782  0.61958  0.77255  0.48576  0.95510
    527   2.39110  5.34305  2.06050  2.54629  4.68168  2.51022  3.81347  4.16281  2.37669  3.41834  4.38689  2.58825  3.71927  2.91249  2.76188  2.16917  2.79916  3.73055  5.78100  4.37403   2179 d - - -
          2.68618  4.42225  2.77519  2.73123  3.46354  2.40513  3.72494  3.29354  2.67741  2.69355  4.24690  2.90347  2.73739  3.18146  2.89801  2.37887  2.77519  2.98518  4.58477  3.61503
          0.09334  4.92548  2.50275  0.61958  0.77255  0.48576  0.95510
    528   2.49876  5.14651  3.14882  2.59193  4.42796  2.45210  3.81934  3.56707  1.99563  3.42576  4.20920  2.87610  4.01449  2.94367  2.60900  2.63327  2.16618  2.85090  5.62455  4.25958   2180 k - - -
          2.68618  4.42225  2.77519  2.73123  3.46354  2.40513  3.72494  3.29354  2.67741  2.69355  4.24690  2.90347  2.73739  3.18146  2.89801  2.37887  2.77519  2.98518  4.58477  3.61503
          0.03975  4.84390  3.47069  0.61958  0.77255  0.67226  0.71448
    529   2.63995  5.28324  2.53052  2.33065  4.16937  2.21079  3.77078  4.09235  2.15290  3.37763  3.84197  3.05479  3.34006  2.41629  3.00125  2.44972  2.90294  3.47734  5.72373  4.32069   2181 k - - -
          2.68617  4.42238  2.77525  2.73101  3.46367  2.40503  3.72508  3.29352  2.67738  2.69334  4.24703  2.90360  2.73753  3.18160  2.89787  2.37889  2.77533  2.98519  4.58490  3.61495
          0.49935  1.78032  1.49392  0.84720  0.55969  0.66526  0.72183
    530   2.75371  5.22047  2.83577  2.45576  4.55675  2.74898  2.94001  4.02754  2.18303  3.10122  4.26602  2.73065  3.91752  2.58598  1.91056  2.72234  2.98263  3.60698  5.65263  4.26017   2236 r - - -
          2.68618  4.42225  2.77519  2.73123  3.46354  2.40513  3.72494  3.29354  2.67741  2.69355  4.24690  2.90347  2.73739  3.18146  2.89801  2.37887  2.77519  2.98518  4.58477  3.61503
          0.01523  4.58772  5.31006  0.61958  0.77255  0.45585  1.00487
    531   2.80694  5.26063  2.88395  2.34153  4.58277  2.47033  3.77891  3.37957  1.77266  3.32941  3.81047  3.06649  3.67179  2.88320  2.50677  2.53032  2.65018  3.63891  5.70717  4.31086   2237 k - - -
          2.68618  4.42225  2.77519  2.73123  3.46354  2.40513  3.72494  3.29354  2.67741  2.69355  4.24690  2.90347  2.73739  3.18146  2.89801  2.37887  2.77519  2.98518  4.58477  3.61503
          0.01203  4.82256  5.54491  0.61958  0.77255  0.43121  1.04904
    532   2.55445  5.34276  2.58905  2.53436  4.68459  2.19770  3.80175  4.16809  2.01771  3.36645  4.38465  2.59558  3.58470  2.77962  2.47416  2.40442  3.07152  3.73174  5.77731  4.36848   2238 k - - -
          2.68618  4.42225  2.77519  2.73123  3.46354  2.40513  3.72494  3.29354  2.67741  2.69355  4.24690  2.90347  2.73739  3.18146  2.89801  2.37887  2.77519  2.98518  4.58477  3.61503
          0.01108  4.90418  5.62652  0.61958  0.77255  0.45359  1.00879
    533   2.32081  4.46097  3.10147  2.25139  4.68829  3.25600  3.80985  4.17047  1.77978  3.65021  4.38922  2.79503  4.01660  2.30237  2.36610  2.55832  2.85341  3.73576  5.78179  4.37465   2239 k - - -
          2.68618  4.42225  2.77519  2.73123  3.46354  2.40513  3.72494  3.29354  2.67741  2.69355  4.24690  2.90347  2.73739  3.18146  2.89801  2.37887  2.77519  2.98518  4.58477  3.61503
          0.01084  4.92548  5.64782  0.61958  0.77255  0.48576  0.95510
    534   2.67387  5.07085  3.31014  2.61397  4.54654  3.05036  4.02559  3.98380  2.82555  3.56345  4.35590  3.06986  3.58414  3.16813  3.28981  1.07627  2.61502  3.28156  5.77474  4.43226   2240 s - - -
          2.68618  4.42225  2.77519  2.73123  3.46354  2.40513  3.72494  3.29354  2.67741  2.69355  4.24690  2.90347  2.73739  3.18146  2.89801  2.37887  2.77519  2.98518  4.58477  3.61503
          0.01084  4.92548  5.64782  0.61958  0.77255  0.48576  0.95510
    535   2.88557  3.38923  4.64734  4.04641  3.39300  4.03478  4.36071  2.20836  3.87435  2.38392  3.41141  4.12805  3.82399  3.60823  3.95550  3.33785  2.48193  1.14683  4.92018  3.34578   2241 v - - -
          2.68618  4.42225  2.77519  2.73123  3.46354  2.40513  3.72494  3.29354  2.67741  2.69355  4.24690  2.90347  2.73739  3.18146  2.89801  2.37887  2.77519  2.98518  4.58477  3.61503
          0.01084  4.92548  5.64782  0.61958  0.77255  0.48576  0.95510
    536   1.53884  3.72617  4.93718  4.34541  3.54709  4.27898  4.63969  2.26338  4.17150  1.62815  3.15759  4.40335  4.62636  4.33001  4.23322  3.59684  3.30626  1.64916  5.15080  3.97393   2242 a - - -
          2.68618  4.42225  2.77519  2.73123  3.46354  2.40513  3.72494  3.29354  2.67741  2.69355  4.24690  2.90347  2.73739  3.18146  2.89801  2.37887  2.77519  2.98518  4.58477  3.61503
          0.01084  4.92548  5.64782  0.61958  0.77255  0.48576  0.95510
    537   1.13483  4.71921  4.57470  4.43074  5.38429  0.88823  5.34685  4.86554  4.52763  4.54765  5.31025  4.20401  4.34363  4.69291  4.70332  2.41714  3.35502  4.04453  6.71631  5.61578   2243 g - - -
          2.68618  4.42225  2.77519  2.73123  3.46354  2.40513  3.72494  3.29354  2.67741  2.69355  4.24690  2.90347  2.73739  3.18146  2.89801  2.37887  2.77519  2.98518  4.58477  3.61503
          0.01084  4.92548  5.64782  0.61958  0.77255  0.48576  0.95510
    538   2.96458  4.35213  4.79475  4.19245  1.19388  3.22376  4.42966  2.17999  4.00681  2.28618  2.70900  4.23935  4.47896  4.15238  4.05820  3.43292  3.19599  2.44903  4.93210  3.43202   2244 f - - -
          2.68618  4.42225  2.77519  2.73123  3.46354  2.40513  3.72494  3.29354  2.67741  2.69355  4.24690  2.90347  2.73739  3.18146  2.89801  2.37887  2.77519  2.98518  4.58477  3.61503
          0.01084  4.92548  5.64782  0.61958  0.77255  0.48576  0.95510
    539   2.55773  1.62994  4.81587  4.26572  3.68966  4.05111  4.65150  2.49482  4.10918  2.70517  3.67483  4.29425  4.52183  4.29134  4.20699  3.13547  2.73157  1.28280  5.24806  4.06556   2245 v - - -
          2.68618  4.42225  2.77519  2.73123  3.46354  2.40513  3.72494  3.29354  2.67741  2.69355  4.24690  2.90347  2.73739  3.18146  2.89801  2.37887  2.77519  2.98518  4.58477  3.61503
          0.01084  4.92548  5.64782  0.61958  0.77255  0.48576  0.95510
    540   0.76872  3.19542  4.46821  3.97318  3.39497  3.71040  4.64321  3.33416  3.87760  3.11418  4.01973  4.04483  4.33510  4.10982  4.09151  2.36295  3.21243  2.75935  5.50972  4.32073   2246 a - - -
          2.68618  4.42225  2.77519  2.73123  3.46354  2.40513  3.72494  3.29354  2.67741  2.69355  4.24690  2.90347  2.73739  3.18146  2.89801  2.37887  2.77519  2.98518  4.58477  3.61503
          0.01084  4.92548  5.64782  0.61958  0.77255  0.48576  0.95510
    541   2.79929  4.72068  4.44739  4.12367  5.00543  3.53887  5.04460  4.36979  4.08566  4.11198  4.93854  4.08748  4.32622  4.35332  4.33889  0.94383  1.14289  3.32497  6.37148  5.19984   2247 s - - -
          2.68618  4.42225  2.77519  2.73123  3.46354  2.40513  3.72494  3.29354  2.67741  2.69355  4.24690  2.90347  2.73739  3.18146  2.89801  2.37887  2.77519  2.98518  4.58477  3.61503
          0.01084  4.92548  5.64782  0.61958  0.77255  0.48576  0.95510
    542   2.69125  4.25793  4.82074  4.20720  2.87734  4.04811  4.38033  1.93726  3.99757  1.83997  2.16896  4.20283  4.41077  4.13214  4.01378  3.35864  2.34867  2.16063  4.26577  2.94729   2248 l - - -
          2.68618  4.42225  2.77519  2.73123  3.46354  2.40513  3.72494  3.29354  2.67741  2.69355  4.24690  2.90347  2.73739  3.18146  2.89801  2.37887  2.77519  2.98518  4.58477  3.61503
          0.01084  4.92548  5.64782  0.61958  0.77255  0.48576  0.95510
    543   3.28267  5.85806  1.25623  2.60054  5.16883  3.72240  3.57930  4.68753  3.05121  4.15905  4.95482  1.35064  4.27423  3.28556  3.28302  2.76908  3.54736  4.24354  6.29843  4.82043   2249 d - - -
          2.68618  4.42225  2.77519  2.73123  3.46354  2.40513  3.72494  3.29354  2.67741  2.69355  4.24690  2.90347  2.73739  3.18146  2.89801  2.37887  2.77519  2.98518  4.58477  3.61503
          0.01084  4.92548  5.64782  0.61958  0.77255  0.48576  0.95510
    544   2.50133  4.45577  2.59174  2.40893  3.97024  3.62319  2.91939  4.14438  1.98614  3.32609  4.37449  2.96598  2.78838  2.79131  2.43403  2.59373  3.07666  3.71610  5.77004  3.50267   2251 k - - -
          2.68618  4.42225  2.77519  2.73123  3.46354  2.40513  3.72494  3.29354  2.67741  2.69355  4.24690  2.90347  2.73739  3.18146  2.89801  2.37887  2.77519  2.98518  4.58477  3.61503
          0.01084  4.92548  5.64782  0.61958  0.77255  0.48576  0.95510
    545   2.45440  5.35448  2.36297  2.26318  4.69850  2.90208  3.29067  4.18381  2.46892  3.65931  4.39546  2.54348  4.01333  2.40899  2.79425  2.33308  2.62121  3.74456  5.78774  3.58280   2252 e - - -
          2.68618  4.42225  2.77519  2.73123  3.46354  2.40513  3.72494  3.29354  2.67741  2.69355  4.24690  2.90347  2.73739  3.18146  2.89801  2.37887  2.77519  2.98518  4.58477  3.61503
          0.01084  4.92548  5.64782  0.61958  0.77255  0.48576  0.95510
    546   2.73928  2.98321  4.78432  4.17332  1.63196  4.04241  4.37354  2.45842  3.48996  1.86140  2.75345  4.18569  4.40595  4.11324  4.00008  3.07615  3.11031  2.16184  4.88368  3.70666   2253 f - - -
          2.68619  4.42226  2.77521  2.73115  3.46355  2.40507  3.72496  3.29355  2.67742  2.69356  4.24691  2.90348  2.73741  3.18147  2.89802  2.37888  2.77521  2.98519  4.58478  3.61504
          0.07854  3.73224  2.96436  0.64161  0.74749  0.48576  0.95510
    547   2.75759  3.80386  4.02855  3.57242  4.73880  2.83850  4.61635  4.16598  3.55422  3.82162  4.63181  3.07572  4.21812  3.85290  3.91425  1.36301  1.13501  3.65448  6.06664  4.83770   2256 t - - -
          2.68618  4.42225  2.77519  2.73123  3.46354  2.40513  3.72494  3.29354  2.67741  2.69355  4.24690  2.90347  2.73739  3.18146  2.89801  2.37887  2.77519  2.98518  4.58477  3.61503
          0.01139  4.87621  5.59856  0.61958  0.77255  0.41821  1.07360
    548   2.87180  5.35307  3.13396  2.48731  4.69516  3.64478  3.06516  4.17008  1.83077  3.65152  3.81385  2.95644  4.03615  2.13551  1.95482  2.57518  2.97169  3.38162  5.78242  4.38617   2257 k - - -
          2.68618  4.42225  2.77519  2.73123  3.46354  2.40513  3.72494  3.29354  2.67741  2.69355  4.24690  2.90347  2.73739  3.18146  2.89801  2.37887  2.77519  2.98518  4.58477  3.61503
          0.01084  4.92548  5.64782  0.61958  0.77255  0.48576  0.95510
    549   3.06921  3.79526  4.83722  4.26110  2.13586  4.20255  4.35302  2.52021  4.07949  2.55295  3.54226  4.27972  4.56049  4.21480  4.13413  3.51455  3.02845  2.52926  4.77541  1.08618   2258 y - - -
          2.68618  4.42225  2.77519  2.73123  3.46354  2.40513  3.72494  3.29354  2.67741  2.69355  4.24690  2.90347  2.73739  3.18146  2.89801  2.37887  2.77519  2.98518  4.58477  3.61503
          0.01084  4.92548  5.64782  0.61958  0.77255  0.48576  0.95510
    550   3.05602  4.53366  4.41636  3.85082  1.72124  4.11920  3.03722  2.99743  3.27566  2.53960  3.65217  4.03946  4.48293  3.94163  3.40650  3.40655  2.98873  2.80515  3.38546  1.54231   2259 y - - -
          2.68618  4.42225  2.77519  2.73123  3.46354  2.40513  3.72494  3.29354  2.67741  2.69355  4.24690  2.90347  2.73739  3.18146  2.89801  2.37887  2.77519  2.98518  4.58477  3.61503
          0.01084  4.92548  5.64782  0.61958  0.77255  0.48576  0.95510
    551   2.48954  4.99608  3.32680  2.77558  4.27346  3.69137  3.94562  3.39496  2.47580  3.30023  4.12330  3.27741  4.10308  2.92139  3.20036  1.21696  2.56523  3.14657  5.55826  4.23964   2260 s - - -
          2.68618  4.42225  2.77519  2.73123  3.46354  2.40513  3.72494  3.29354  2.67741  2.69355  4.24690  2.90347  2.73739  3.18146  2.89801  2.37887  2.77519  2.98518  4.58477  3.61503
          0.01084  4.92548  5.64782  0.61958  0.77255  0.48576  0.95510
    552   2.60057  5.30112  3.12100  2.38661  4.62343  3.63109  3.81957  3.41737  1.84281  3.38289  4.34803  2.77960  4.02379  2.52599  1.98583  2.66593  2.82713  3.26988  5.74716  3.84806   2261 k - - -
          2.68645  4.42278  2.77487  2.73149  3.46407  2.40497  3.72436  3.29383  2.67781  2.69395  4.24617  2.90400  2.73713  3.18135  2.89789  2.37853  2.77459  2.98518  4.58530  3.61490
          0.07862  2.62993  5.64782  2.63286  0.07459  0.48576  0.95510
    553   2.61201  3.08164  3.90551  3.33369  3.61710  3.88181  4.15197  2.72209  3.06075  2.69863  3.60163  3.69033  3.25175  3.23261  3.57962  2.05246  2.20799  1.91483  5.08732  3.45236   2307 v - - -
          2.68618  4.42225  2.77519  2.73123  3.46354  2.40513  3.72494  3.29354  2.67741  2.69355  4.24690  2.90347  2.73739  3.18146  2.89801  2.37887  2.77519  2.98518  4.58477  3.61503
          0.01084  4.92548  5.64782  0.61958  0.77255  0.48576  0.95510
    554   2.46640  3.42723  4.46800  3.87440  2.42182  3.99196  4.30416  2.17506  3.01155  2.37332  2.93354  4.02578  4.35968  3.54395  3.21828  2.61988  2.47619  2.09234  4.92577  3.39976   2308 v - - -
          2.68618  4.42225  2.77519  2.73123  3.46354  2.40513  3.72494  3.29354  2.67741  2.69355  4.24690  2.90347  2.73739  3.18146  2.89801  2.37887  2.77519  2.98518  4.58477  3.61503
          0.01084  4.92548  5.64782  0.61958  0.77255  0.48576  0.95510
    555   2.86722  4.34282  4.33419  3.18739  2.24280  3.50661  4.27330  2.27792  2.90068  2.14427  3.06271  3.95290  3.77897  3.56852  3.80556  2.65061  2.91120  2.44985  3.36668  2.71899   2309 l - - -
          2.68621  4.42228  2.77511  2.73126  3.46334  2.40516  3.72497  3.29357  2.67744  2.69345  4.24693  2.90350  2.73742  3.18149  2.89791  2.37890  2.77522  2.98521  4.58480  3.61506
          0.10086  3.02199  3.05267  0.63213  0.75813  0.48576  0.95510
    556   2.83944  3.70740  3.26869  2.35716  4.22260  3.67943  3.45123  3.63140  2.68849  3.24772  3.72075  3.22235  4.06837  1.47694  2.95825  2.88636  2.87283  2.45068  5.50479  4.18139   2314 q - - -
          2.68618  4.42225  2.77519  2.73123  3.46354  2.40513  3.72494  3.29354  2.67741  2.69355  4.24690  2.90347  2.73739  3.18146  2.89801  2.37887  2.77519  2.98518  4.58477  3.61503
          0.05616  4.88078  3.05707  0.61958  0.77255  0.49771  0.93629
    557   2.53260  5.33068  2.87907  2.20524  4.67447  3.05666  3.78384  4.15945  1.79287  3.63527  4.37187  2.91820  2.72414  2.68191  2.54990  2.53276  2.76025  3.72067  5.76393  4.35383   2327 k - - -
          2.68619  4.42226  2.77521  2.73124  3.46355  2.40514  3.72496  3.29355  2.67732  2.69345  4.24691  2.90348  2.73741  3.18148  2.89802  2.37888  2.77521  2.98520  4.58478  3.61504
          0.07486  3.05335  3.69174  0.37032  1.17284  0.54254  0.87053
    558   2.28220  5.31253  3.07967  2.32121  4.64917  3.20279  3.43126  4.12891  2.24047  3.61404  4.35554  3.07052  3.11238  2.42872  2.29031  2.37506  2.53838  3.33559  5.75017  4.34481   2329 k - - -
          2.68622  4.42229  2.77523  2.73117  3.46358  2.40509  3.72498  3.29333  2.67731  2.69359  4.24693  2.90337  2.73743  3.18150  2.89804  2.37890  2.77523  2.98522  4.58481  3.61507
          0.12625  2.16404  5.58749  0.21981  1.62289  0.40594  1.09767
    559   2.86511  5.28947  3.13939  2.49487  4.06694  1.63939  3.83594  4.06931  2.11737  3.58263  4.34289  2.92724  4.04042  2.94472  2.51735  2.36443  2.79565  3.66678  5.74133  4.35502   2331 g - - -
          2.68618  4.42225  2.77519  2.73123  3.46354  2.40513  3.72494  3.29354  2.67741  2.69355  4.24690  2.90347  2.73739  3.18146  2.89801  2.37887  2.77519  2.98518  4.58477  3.61503
          0.01084  4.92548  5.64782  0.61958  0.77255  0.48576  0.95510
    560   2.61490  5.35062  2.95205  1.93928  4.69151  3.36162  3.81143  4.17442  2.23785  3.09070  4.39268  2.93043  4.01720  1.69383  2.89359  2.57103  2.92382  3.73908  5.78543  4.37710   2332 q - - -
          2.68618  4.42225  2.77519  2.73123  3.46354  2.40513  3.72494  3.29354  2.67741  2.69355  4.24690  2.90347  2.73739  3.18146  2.89801  2.37887  2.77519  2.98518  4.58477  3.61503
          0.01084  4.92548  5.64782  0.61958  0.77255  0.48576  0.95510
    561   2.87372  5.38666  2.62697  1.35438  4.72908  3.32010  3.20985  4.21588  2.45127  3.46500  4.42935  2.78577  3.64227  2.34411  3.06795  2.83325  2.96016  3.77613  5.81937  4.40550   2333 e - - -
          2.68618  4.42225  2.77519  2.73123  3.46354  2.40513  3.72494  3.29354  2.67741  2.69355  4.24690  2.90347  2.73739  3.18146  2.89801  2.37887  2.77519  2.98518  4.58477  3.61503
          0.01084  4.92548  5.64782  0.61958  0.77255  0.48576  0.95510
    562   2.71116  4.28402  4.63314  3.15050  2.76070  3.61690  4.34492  1.60006  3.86003  1.90199  3.18599  4.11370  3.66102  4.02980  3.94119  3.32405  2.86982  1.91710  4.90526  3.72391   2334 i - - -
          2.68618  4.42225  2.77519  2.73123  3.46354  2.40513  3.72494  3.29354  2.67741  2.69355  4.24690  2.90347  2.73739  3.18146  2.89801  2.37887  2.77519  2.98518  4.58477  3.61503
          0.01084  4.92548  5.64782  0.61958  0.77255  0.48576  0.95510
    563   1.99347  3.75533  4.67270  4.06926  3.37824  3.60614  4.35659  1.92891  3.50813  2.17740  2.84854  4.13507  4.39541  4.05457  3.95987  3.03251  3.11087  1.58823  4.90448  3.72399   2335 v - - -
          2.68620  4.42227  2.77521  2.73125  3.46355  2.40514  3.72496  3.29356  2.67742  2.69356  4.24691  2.90348  2.73714  3.18148  2.89802  2.37888  2.77521  2.98520  4.58478  3.61505
          0.05897  2.92362  5.64782  0.33617  1.25351  0.48576  0.95510
    564   2.48871  5.34960  2.29962  2.04085  4.02246  3.09941  3.06038  4.17607  2.31137  3.47686  4.39096  2.96367  3.68873  2.66441  2.86091  2.35351  2.75736  3.30411  5.78388  4.37454   2338 e - - -
          2.68641  4.42180  2.77513  2.73111  3.46385  2.40510  3.72525  3.29359  2.67743  2.69359  4.24680  2.90377  2.73689  3.18113  2.89800  2.37885  2.77540  2.98508  4.58508  3.61513
          0.24438  1.54514  5.64782  1.27231  0.32876  0.48576  0.95510
    565   2.62428  5.35065  2.91337  2.27183  4.69286  2.53736  3.06321  3.69640  2.38028  3.65471  4.39212  2.17459  3.63297  2.48458  3.03690  2.33492  2.70120  3.73976  5.78499  4.37559   2349 n - - -
          2.68620  4.42227  2.77521  2.73125  3.46299  2.40514  3.72496  3.29356  2.67742  2.69356  4.24691  2.90348  2.73741  3.18148  2.89802  2.37888  2.77521  2.98520  4.58478  3.61505
          0.05897  2.92362  5.64782  0.33617  1.25351  0.48576  0.95510
    566   4.08077  5.29070  6.04626  5.45898  2.83567  5.46786  5.75858  1.81457  5.32190  0.58779  2.96447  5.63645  5.49607  5.16710  5.24820  4.85538  4.28254  2.53985  5.75562  4.80478   2351 L - - -
          2.68619  4.42226  2.77520  2.73124  3.46355  2.40513  3.72495  3.29355  2.67741  2.69356  4.24690  2.90347  2.73740  3.18147  2.89801  2.37887  2.77520  2.98519  4.58399  3.61504
          0.03225  3.56806  5.64782  0.44826  1.01816  0.48576  0.95510
    567   2.37059  4.23279  2.94646  2.25041  4.00389  2.71356  3.81908  4.08608  1.99188  3.29051  3.99992  3.10683  4.02218  2.36858  2.85749  2.53168  2.56795  3.41547  5.74400  4.34830   2353 k - - -
          2.68618  4.42225  2.77519  2.73123  3.46354  2.40513  3.72494  3.29354  2.67741  2.69355  4.24690  2.90347  2.73739  3.18146  2.89801  2.37887  2.77519  2.98518  4.58477  3.61503
          0.01084  4.92548  5.64782  0.61958  0.77255  0.48576  0.95510
    568   2.56793  5.34599  2.58547  1.96827  4.68687  3.14539  3.80810  3.76240  2.04518  3.24370  3.39058  2.81539  3.72467  2.66630  2.61564  2.48811  3.07646  3.43558  5.78118  4.37277   2354 e - - -
          2.68618  4.42225  2.77519  2.73123  3.46354  2.40513  3.72494  3.29354  2.67741  2.69355  4.24690  2.90347  2.73739  3.18146  2.89801  2.37887  2.77519  2.98518  4.58477  3.61503
          0.01084  4.92548  5.64782  0.61958  0.77255  0.48576  0.95510
    569   2.61801  2.14744  4.64528  4.04221  2.07395  4.01754  3.70664  2.55458  3.86682  1.78412  3.18635  3.65835  4.38329  4.03316  3.94143  2.71239  3.10241  2.42629  4.89508  3.71409   2355 l - - -
          2.68618  4.42225  2.77519  2.73123  3.46354  2.40513  3.72494  3.29354  2.67741  2.69355  4.24690  2.90347  2.73739  3.18146  2.89801  2.37887  2.77519  2.98518  4.58477  3.61503
          0.01084  4.92548  5.64782  0.61958  0.77255  0.48576  0.95510
    570   2.74179  4.41189  4.97945  4.37415  2.65420  4.24515  4.58534  1.60013  4.17791  1.81143  1.86273  4.39357  4.58614  4.30432  4.20136  3.56155  2.77585  2.25616  5.05734  3.89525   2356 i - - -
          2.68618  4.42225  2.77519  2.73123  3.46354  2.40513  3.72494  3.29354  2.67741  2.69355  4.24690  2.90347  2.73739  3.18146  2.89801  2.37887  2.77519  2.98518  4.58477  3.61503
          0.01084  4.92548  5.64782  0.61958  0.77255  0.48576  0.95510
    571   2.62747  5.30403  3.00198  2.25196  4.62766  3.44685  3.38024  3.25509  1.74395  3.12868  4.02149  2.95029  4.02095  2.48871  2.91258  2.49498  2.73560  3.07721  5.74974  4.35213   2357 k - - -
          2.68618  4.42225  2.77519  2.73123  3.46354  2.40513  3.72494  3.29354  2.67741  2.69355  4.24690  2.90347  2.73739  3.18146  2.89801  2.37887  2.77519  2.98518  4.58477  3.61503
          0.01084  4.92548  5.64782  0.61958  0.77255  0.48576  0.95510
    572   2.34744  4.40745  2.40451  1.64077  4.69744  3.62058  3.80919  4.18214  2.32151  3.65881  4.39581  2.86372  4.01499  2.44321  2.87642  2.45987  2.89153  3.74400  5.78822  4.37818   2358 e - - -
          2.68618  4.42225  2.77519  2.73123  3.46354  2.40513  3.72494  3.29354  2.67741  2.69355  4.24690  2.90347  2.73739  3.18146  2.89801  2.37887  2.77519  2.98518  4.58477  3.61503
          0.01084  4.92548  5.64782  0.61958  0.77255  0.48576  0.95510
    573   0.87161  3.96844  3.88644  3.36634  4.20187  3.06390  4.35638  3.16091  3.32732  3.27566  4.13898  3.69021  4.23341  3.20269  3.68955  2.30749  3.17579  3.25732  5.60130  4.36478   2359 a - - -
          2.68618  4.42225  2.77519  2.73123  3.46354  2.40513  3.72494  3.29354  2.67741  2.69355  4.24690  2.90347  2.73739  3.18146  2.89801  2.37887  2.77519  2.98518  4.58477  3.61503
          0.01084  4.92548  5.64782  0.61958  0.77255  0.48576  0.95510
    574   3.17277  3.85088  5.39385  4.80866  3.59670  4.72919  5.09626  1.75655  4.64054  0.78567  2.94104  4.87819  4.99633  4.72240  4.66328  4.06861  3.67978  2.31717  5.45409  4.34263   2360 l - - -
          2.68618  4.42225  2.77519  2.73123  3.46354  2.40513  3.72494  3.29354  2.67741  2.69355  4.24690  2.90347  2.73739  3.18146  2.89801  2.37887  2.77519  2.98518  4.58477  3.61503
          0.01084  4.92548  5.64782  0.61958  0.77255  0.48576  0.95510
    575   2.64125  5.35335  2.45426  1.96985  4.69713  3.40294  3.80710  4.18211  2.14031  2.92040  3.94853  2.63476  4.01341  2.34141  2.51325  2.80879  2.79184  3.74330  5.78671  4.37664   2361 e - - -
          2.68618  4.42225  2.77519  2.73123  3.46354  2.40513  3.72494  3.29354  2.67741  2.69355  4.24690  2.90347  2.73739  3.18146  2.89801  2.37887  2.77519  2.98518  4.58477  3.61503
          0.01084  4.92548  5.64782  0.61958  0.77255  0.48576  0.95510
    576   2.03254  5.32306  3.10765  2.26660  4.24425  3.43650  3.19826  3.72215  2.07161  3.40049  4.36736  2.54817  4.01781  2.70654  2.72304  2.32152  2.88691  3.70630  5.76403  3.81906   2362 a - - -
          2.68618  4.42225  2.77519  2.73123  3.46354  2.40513  3.72494  3.29354  2.67741  2.69355  4.24690  2.90347  2.73739  3.18146  2.89801  2.37887  2.77519  2.98518  4.58477  3.61503
          0.01084  4.92548  5.64782  0.61958  0.77255  0.48576  0.95510
    577   4.96906  5.87513  5.81078  5.76437  1.01075  5.44167  3.27170  4.56692  5.53337  3.10089  5.08514  4.96601  5.68961  5.14897  5.30614  4.84574  5.15662  4.50379  3.16696  0.85705   2363 y - - -
          2.68618  4.42225  2.77519  2.73123  3.46354  2.40513  3.72494  3.29354  2.67741  2.69355  4.24690  2.90347  2.73739  3.18146  2.89801  2.37887  2.77519  2.98518  4.58477  3.61503
          0.01084  4.92548  5.64782  0.61958  0.77255  0.48576  0.95510
    578   2.53492  5.27424  3.12922  2.28484  3.76888  3.33368  3.56311  3.64031  1.86745  3.02663  4.32375  2.73574  4.02617  2.57400  2.67468  2.74215  2.76549  3.64697  5.72722  2.88352   2367 k - - -
          2.68618  4.42225  2.77519  2.73123  3.46354  2.40513  3.72494  3.29354  2.67741  2.69355  4.24690  2.90347  2.73739  3.18146  2.89801  2.37887  2.77519  2.98518  4.58477  3.61503
          0.01084  4.92548  5.64782  0.61958  0.77255  0.48576  0.95510
    579   2.21639  5.36016  2.76195  2.16442  4.70441  3.62109  3.81045  4.19001  1.90121  3.66494  4.40135  2.55058  4.01626  2.25718  2.91884  2.56148  2.56368  3.75042  5.79299  4.38212   2368 k - - -
          2.68616  4.42159  2.77529  2.73120  3.46312  2.40504  3.72504  3.29364  2.67739  2.69365  4.24699  2.90342  2.73737  3.18137  2.89810  2.37896  2.77529  2.98512  4.58487  3.61513
          0.05728  2.95379  5.64782  1.35464  0.29846  0.48576  0.95510
    580   2.42823  5.12984  2.98523  2.27944  3.63032  3.43231  3.28710  3.05929  2.32227  2.68612  3.87587  2.85681  4.05357  2.65503  2.85032  2.70904  2.95385  2.61261  5.61588  3.71615   2381 e - - -
          2.68620  4.42227  2.77521  2.73125  3.46356  2.40514  3.72496  3.29356  2.67742  2.69357  4.24691  2.90314  2.73741  3.18148  2.89802  2.37888  2.77521  2.98520  4.58479  3.61505
          0.06159  2.87871  5.64782  0.32826  1.27358  0.48576  0.95510
    581   2.75333  5.18697  3.21999  2.73443  4.54327  3.68654  3.96743  3.97590  2.72757  3.25742  4.34347  1.08707  4.12583  2.93957  3.02574  2.60689  2.74108  3.60846  5.74852  4.40123   2384 n - - -
          2.68618  4.42225  2.77519  2.73123  3.46354  2.40513  3.72494  3.29354  2.67741  2.69355  4.24690  2.90347  2.73739  3.18146  2.89801  2.37887  2.77519  2.98518  4.58477  3.61503
          0.01084  4.92548  5.64782  0.61958  0.77255  0.48576  0.95510
    582   2.76665  5.36244  2.54775  2.54269  4.70603  1.99687  3.54668  4.19096  1.89783  3.66670  4.40411  2.80041  3.64339  2.59790  2.72161  2.43830  3.08628  3.75241  5.79535  4.38508   2385 k - - -
          2.68622  4.42229  2.77523  2.73127  3.46358  2.40497  3.72498  3.29358  2.67734  2.69359  4.24694  2.90337  2.73743  3.18150  2.89791  2.37891  2.77523  2.98522  4.58481  3.61507
          0.10030  2.38697  5.64782  0.36058  1.19492  0.48576  0.95510
    583   2.73263  5.15134  3.19042  2.50728  3.53374  3.05463  3.85550  2.81755  2.25139  3.25655  4.21300  2.74607  3.60824  2.71942  2.59797  2.43376  2.32182  2.88677  5.63269  4.27325   2394 k - - -
          2.68623  4.42230  2.77524  2.73128  3.46358  2.40500  3.72467  3.29335  2.67734  2.69359  4.24694  2.90351  2.73744  3.18151  2.89805  2.37891  2.77524  2.98508  4.58482  3.61508
          0.05578  2.98137  5.64782  0.86905  0.54361  0.48576  0.95510
    584   2.59120  3.84309  4.56930  3.97041  2.63654  3.55325  3.68305  2.72897  3.45515  1.50814  2.73668  4.07799  3.58053  3.98925  3.45693  3.30579  3.10132  2.53983  4.07123  2.36861   2400 l - - -
          2.68618  4.42225  2.77519  2.73123  3.46354  2.40513  3.72494  3.29354  2.67741  2.69355  4.24690  2.90347  2.73739  3.18146  2.89801  2.37887  2.77519  2.98518  4.58477  3.61503
          0.01084  4.92548  5.64782  0.61958  0.77255  0.48576  0.95510
    585   3.07237  3.57251  4.76603  4.42277  3.37567  3.83622  5.02054  3.83264  4.30202  3.53685  4.57653  4.35871  0.47154  4.56133  4.47650  3.31722  3.54364  3.52277  5.79961  4.44285   2401 P - - -
          2.68618  4.42225  2.77519  2.73123  3.46354  2.40513  3.72494  3.29354  2.67741  2.69355  4.24690  2.90347  2.73739  3.18146  2.89801  2.37887  2.77519  2.98518  4.58477  3.61503
          0.01084  4.92548  5.64782  0.61958  0.77255  0.48576  0.95510
    586   2.44929  5.36008  2.83630  1.89055  4.70470  3.62097  3.80980  4.19040  1.87672  3.66497  4.40114  2.81176  4.01585  2.41644  2.81765  2.30456  2.66962  3.75053  5.79267  4.38181   2402 k - - -
          2.68618  4.42225  2.77519  2.73123  3.46354  2.40513  3.72494  3.29354  2.67741  2.69355  4.24690  2.90347  2.73739  3.18146  2.89801  2.37887  2.77519  2.98518  4.58477  3.61503
          0.01084  4.92548  5.64782  0.61958  0.77255  0.48576  0.95510
    587   2.85271  5.24010  3.15415  2.59650  4.53877  3.64574  2.72950  3.99189  2.24529  3.07541  4.29363  2.33283  4.03750  2.82395  2.09074  2.62610  2.53294  3.60575  4.06741  3.22204   2403 r - - -
          2.68618  4.42225  2.77519  2.73123  3.46354  2.40513  3.72494  3.29354  2.67741  2.69355  4.24690  2.90347  2.73739  3.18146  2.89801  2.37887  2.77519  2.98518  4.58477  3.61503
          0.01084  4.92548  5.64782  0.61958  0.77255  0.48576  0.95510
    588   3.80628  4.97856  5.94196  5.49861  4.35744  5.50560  6.33720  0.73377  5.46607  2.53810  4.06207  5.67244  5.68814  5.72713  5.64451  4.96704  4.06762  1.13595  6.57077  5.34913   2404 i - - -
          2.68618  4.42225  2.77519  2.73123  3.46354  2.40513  3.72494  3.29354  2.67741  2.69355  4.24690  2.90347  2.73739  3.18146  2.89801  2.37887  2.77519  2.98518  4.58477  3.61503
          0.01084  4.92548  5.64782  0.61958  0.77255  0.48576  0.95510
    589   3.64749  4.88415  5.69582  5.16507  2.50306  5.10532  5.59105  1.07223  5.04648  1.99726  3.71556  5.26327  5.32959  5.16721  5.10608  4.48695  3.88924  1.23134  5.88786  4.73563   2405 i - - -
          2.68618  4.42225  2.77519  2.73123  3.46354  2.40513  3.72494  3.29354  2.67741  2.69355  4.24690  2.90347  2.73739  3.18146  2.89801  2.37887  2.77519  2.98518  4.58477  3.61503
          0.01084  4.92548  5.64782  0.61958  0.77255  0.48576  0.95510
    590   3.00186  4.36801  4.91402  3.71802  2.69638  4.19551  4.53865  1.56540  4.11924  2.25007  3.19681  4.33642  4.54644  4.26236  4.15468  3.51039  3.23527  1.27075  5.03461  3.46013   2406 v - - -
          2.68618  4.42225  2.77519  2.73123  3.46354  2.40513  3.72494  3.29354  2.67741  2.69355  4.24690  2.90347  2.73739  3.18146  2.89801  2.37887  2.77519  2.98518  4.58477  3.61503
          0.01084  4.92548  5.64782  0.61958  0.77255  0.48576  0.95510
    591   5.07334  5.94659  5.81219  5.80015  1.67920  5.47421  4.07524  4.60498  5.57302  3.70704  5.11489  4.99515  5.72793  5.18410  5.34329  4.90406  5.26556  4.57970  4.14404  0.39462   2407 Y - - -
          2.68618  4.42225  2.77519  2.73123  3.46354  2.40513  3.72494  3.29354  2.67741  2.69355  4.24690  2.90347  2.73739  3.18146  2.89801  2.37887  2.77519  2.98518  4.58477  3.61503
          0.01084  4.92548  5.64782  0.61958  0.77255  0.48576  0.95510
    592   4.04938  5.94279  4.60613  3.82766  5.20862  4.47837  3.51310  4.92725  2.49087  4.24838  5.19185  4.11034  4.85863  3.51434  0.37819  4.04824  4.18104  4.63102  6.03378  4.86349   2408 R - - -
          2.68618  4.42225  2.77519  2.73123  3.46354  2.40513  3.72494  3.29354  2.67741  2.69355  4.24690  2.90347  2.73739  3.18146  2.89801  2.37887  2.77519  2.98518  4.58477  3.61503
          0.01084  4.92548  5.64782  0.61958  0.77255  0.48576  0.95510
    593   3.12268  6.28519  0.56372  2.25714  5.62228  3.17783  4.40526  5.18802  3.53358  4.64374  5.52021  3.22811  4.44203  3.58230  4.21231  3.09688  3.92953  4.70780  6.79931  5.21528   2409 D - - -
          2.68618  4.42225  2.77519  2.73123  3.46354  2.40513  3.72494  3.29354  2.67741  2.69355  4.24690  2.90347  2.73739  3.18146  2.89801  2.37887  2.77519  2.98518  4.58477  3.61503
          0.01084  4.92548  5.64782  0.61958  0.77255  0.48576  0.95510
    594   2.54452  4.76526  4.37850  4.34415  5.48252  0.41840  5.38430  4.98585  4.59424  4.66857  5.43314  4.18645  4.37026  4.73775  4.76393  2.39796  3.40437  4.12357  6.80742  5.70234   2410 G - - -
          2.68618  4.42225  2.77519  2.73123  3.46354  2.40513  3.72494  3.29354  2.67741  2.69355  4.24690  2.90347  2.73739  3.18146  2.89801  2.37887  2.77519  2.98518  4.58477  3.61503
          0.01084  4.92548  5.64782  0.61958  0.77255  0.48576  0.95510
    595   2.51125  4.56494  4.85095  4.30404  3.81921  2.84237  4.82274  2.17233  4.17857  2.54544  3.75457  4.43981  4.72221  4.39943  4.33237  3.65971  3.41524  0.81103  5.44436  4.24839   2411 v - - -
          2.68619  4.42226  2.77520  2.73124  3.46355  2.40503  3.72495  3.29355  2.67741  2.69356  4.24690  2.90347  2.73740  3.18147  2.89801  2.37888  2.77520  2.98519  4.58478  3.61504
          0.03520  3.47162  5.64782  0.43208  1.04742  0.48576  0.95510
    596   2.87363  4.92459  3.63223  3.27925  4.86859  1.10276  4.49163  4.32018  3.37887  3.40103  4.73382  3.12824  3.49714  3.68508  3.78994  1.42427  3.29298  3.80548  6.14192  4.85702   2413 g - - -
          2.68618  4.42225  2.77519  2.73123  3.46354  2.40513  3.72494  3.29354  2.67741  2.69355  4.24690  2.90347  2.73739  3.18146  2.89801  2.37887  2.77519  2.98518  4.58477  3.61503
          0.01084  4.92548  5.64782  0.61958  0.77255  0.48576  0.95510
    597   2.86628  5.34933  1.92085  1.50515  4.68027  3.62982  3.82895  4.15851  2.57494  3.44922  3.82495  2.73767  4.03053  2.73212  3.06751  2.83225  2.89263  3.73262  5.78929  3.45596   2414 e - - -
          2.68618  4.42225  2.77519  2.73123  3.46354  2.40513  3.72494  3.29354  2.67741  2.69355  4.24690  2.90347  2.73739  3.18146  2.89801  2.37887  2.77519  2.98518  4.58477  3.61503
          0.01084  4.92548  5.64782  0.61958  0.77255  0.48576  0.95510
    598   2.59035  5.25154  2.95096  2.72682  4.73750  1.24091  4.04045  4.19838  2.85012  3.74041  4.51956  2.78855  4.13759  2.95211  3.33739  2.16352  2.77074  3.77309  5.92032  4.54205   2415 g - - -
          2.68618  4.42225  2.77519  2.73123  3.46354  2.40513  3.72494  3.29354  2.67741  2.69355  4.24690  2.90347  2.73739  3.18146  2.89801  2.37887  2.77519  2.98518  4.58477  3.61503
          0.01084  4.92548  5.64782  0.61958  0.77255  0.48576  0.95510
    599   2.73533  5.28457  2.73378  2.17066  4.58588  3.65101  3.85937  4.04052  2.61932  3.56967  2.72109  3.13689  4.05532  1.37835  3.10296  2.86502  3.11617  3.37024  5.74442  4.35945   2416 q - - -
          2.68618  4.42225  2.77519  2.73123  3.46354  2.40513  3.72494  3.29354  2.67741  2.69355  4.24690  2.90347  2.73739  3.18146  2.89801  2.37887  2.77519  2.98518  4.58477  3.61503
          0.01084  4.92548  5.64782  0.61958  0.77255  0.48576  0.95510
    600   2.86300  4.49544  3.90087  3.10491  3.41512  3.88171  3.70371  2.47816  2.77280  1.45225  2.68912  3.68704  4.25797  3.02438  3.12795  2.93182  2.91363  2.76110  5.08852  3.45331   2417 l - - -
          2.68618  4.42225  2.77519  2.73123  3.46354  2.40513  3.72494  3.29354  2.67741  2.69355  4.24690  2.90347  2.73739  3.18146  2.89801  2.37887  2.77519  2.98518  4.58477  3.61503
          0.01084  4.92548  5.64782  0.61958  0.77255  0.48576  0.95510
    601   2.73770  5.35726  2.54222  2.17568  4.70272  3.09007  3.51750  4.18900  2.19404  3.66270  4.39784  2.47950  3.09570  2.49107  2.55428  2.38823  2.88736  3.30253  5.78968  4.37844   2418 e - - -
          2.68618  4.42225  2.77519  2.73123  3.46354  2.40513  3.72494  3.29354  2.67741  2.69355  4.24690  2.90347  2.73739  3.18146  2.89801  2.37887  2.77519  2.98518  4.58477  3.61503
          0.01084  4.92548  5.64782  0.61958  0.77255  0.48576  0.95510
    602   1.85761  5.32925  2.65341  2.09290  4.66309  3.45148  3.81182  3.55264  2.16901  3.17404  4.37287  2.89581  4.01679  2.69807  2.71285  2.62114  2.96283  3.51840  5.76869  3.88124   2419 a - - -
          2.68618  4.42225  2.77519  2.73123  3.46354  2.40513  3.72494  3.29354  2.67741  2.69355  4.24690  2.90347  2.73739  3.18146  2.89801  2.37887  2.77519  2.98518  4.58477  3.61503
          0.01084  4.92548  5.64782  0.61958  0.77255  0.48576  0.95510
    603   3.20970  3.35869  5.16932  4.59743  3.75372  4.49318  4.91284  1.54141  4.43169  2.20410  3.69035  4.64216  4.83046  4.60321  4.49319  3.38893  3.11567  0.99534  5.40237  4.21250   2420 v - - -
          2.68618  4.42225  2.77519  2.73123  3.46354  2.40513  3.72494  3.29354  2.67741  2.69355  4.24690  2.90347  2.73739  3.18146  2.89801  2.37887  2.77519  2.98518  4.58477  3.61503
          0.01084  4.92548  5.64782  0.61958  0.77255  0.48576  0.95510
    604   2.72432  4.72266  3.53734  2.85784  3.41954  3.41742  3.68398  2.75637  2.54236  1.98851  3.52201  3.20830  4.16404  2.61699  2.83540  2.67366  2.95836  2.22422  5.28376  4.02122   2421 l - - -
          2.68618  4.42225  2.77519  2.73123  3.46354  2.40513  3.72494  3.29354  2.67741  2.69355  4.24690  2.90347  2.73739  3.18146  2.89801  2.37887  2.77519  2.98518  4.58477  3.61503
          0.01084  4.92548  5.64782  0.61958  0.77255  0.48576  0.95510
    605   2.43833  5.36025  2.57742  1.78006  4.70561  3.14473  3.50297  4.19196  2.17912  3.66558  4.40099  2.83233  4.01431  2.33746  2.66885  2.71385  2.70482  3.75107  5.79255  4.38110   2429 e - - -
          2.68618  4.42225  2.77519  2.73123  3.46354  2.40513  3.72494  3.29354  2.67741  2.69355  4.24690  2.90347  2.73739  3.18146  2.89801  2.37887  2.77519  2.98518  4.58477  3.61503
          0.01084  4.92548  5.64782  0.61958  0.77255  0.48576  0.95510
    606   2.85531  4.14282  3.49367  2.62667  2.84472  3.13074  3.28278  3.16982  2.51870  2.44076  3.38921  3.19717  4.15100  2.84538  2.99963  2.59812  2.66455  2.55778  5.31583  2.99306   2430 l - - -
          2.68618  4.42225  2.77519  2.73123  3.46354  2.40513  3.72494  3.29354  2.67741  2.69355  4.24690  2.90347  2.73739  3.18146  2.89801  2.37887  2.77519  2.98518  4.58477  3.61503
          0.01084  4.92548  5.64782  0.61958  0.77255  0.48576  0.95510
    607   4.41084  6.36647  3.55536  0.17495  5.94622  4.38277  5.21187  5.70147  4.29540  5.15167  6.20851  4.15339  5.05957  4.48716  4.73602  4.34369  4.76001  5.30587  6.84840  5.78576   2431 E - - -
          2.68618  4.42225  2.77519  2.73123  3.46354  2.40513  3.72494  3.29354  2.67741  2.69355  4.24690  2.90347  2.73739  3.18146  2.89801  2.37887  2.77519  2.98518  4.58477  3.61503
          0.01084  4.92548  5.64782  0.61958  0.77255  0.48576  0.95510
    608   3.02185  3.76073  4.97646  4.37603  3.14870  4.23184  4.58667  1.68090  4.17953  2.07328  3.48417  4.38531  4.58205  4.32149  4.20613  3.55052  3.04293  1.18048  5.07449  3.16305   2432 v - - -
          2.68618  4.42225  2.77519  2.73123  3.46354  2.40513  3.72494  3.29354  2.67741  2.69355  4.24690  2.90347  2.73739  3.18146  2.89801  2.37887  2.77519  2.98518  4.58477  3.61503
          0.01084  4.92548  5.64782  0.61958  0.77255  0.48576  0.95510
    609   2.54882  5.33589  2.95899  2.27739  4.67231  3.62292  3.81096  4.15211  1.87924  3.63741  3.98697  2.74211  2.15653  2.79291  2.88689  2.60390  2.65953  3.37581  5.77373  4.36820   2433 k - - -
          2.68618  4.42225  2.77519  2.73123  3.46354  2.40513  3.72494  3.29354  2.67741  2.69355  4.24690  2.90347  2.73739  3.18146  2.89801  2.37887  2.77519  2.98518  4.58477  3.61503
          0.01084  4.92548  5.64782  0.61958  0.77255  0.48576  0.95510
    610   2.34341  5.31944  2.94591  2.37160  4.64905  3.62574  3.21784  4.12418  2.47316  3.02793  4.36424  2.96482  3.36704  1.70135  2.86330  2.47748  3.07757  3.12776  5.76140  4.36007   2434 q - - -
          2.68618  4.42225  2.77519  2.73123  3.46354  2.40513  3.72494  3.29354  2.67741  2.69355  4.24690  2.90347  2.73739  3.18146  2.89801  2.37887  2.77519  2.98518  4.58477  3.61503
          0.01084  4.92548  5.64782  0.61958  0.77255  0.48576  0.95510
    611   3.05141  3.89956  5.01852  4.41066  2.70729  4.24985  4.59077  1.40606  4.20603  1.65603  2.81616  4.41108  4.59003  4.32405  4.21520  3.56789  3.28300  1.84345  5.05011  3.47041   2435 i - - -
          2.68618  4.42225  2.77519  2.73123  3.46354  2.40513  3.72494  3.29354  2.67741  2.69355  4.24690  2.90347  2.73739  3.18146  2.89801  2.37887  2.77519  2.98518  4.58477  3.61503
          0.01084  4.92548  5.64782  0.61958  0.77255  0.48576  0.95510
    612   2.50180  5.24544  3.14614  2.50357  4.54648  3.64124  3.55208  3.32789  2.00906  2.52738  3.83537  2.83513  4.03335  2.47529  2.20015  2.69409  2.68068  3.61223  5.70498  4.32342   2436 k - - -
          2.68618  4.42225  2.77519  2.73123  3.46354  2.40513  3.72494  3.29354  2.67741  2.69355  4.24690  2.90347  2.73739  3.18146  2.89801  2.37887  2.77519  2.98518  4.58477  3.61503
          0.01084  4.92548  5.64782  0.61958  0.77255  0.48576  0.95510
    613   2.40616  5.35566  2.32022  2.02940  4.70020  3.40306  3.80699  4.18581  2.08398  3.66068  4.01127  2.80694  4.01327  2.20216  2.78104  2.50752  3.07737  3.40411  5.78859  4.37792   2437 e - - -
          2.68618  4.42225  2.77519  2.73123  3.46354  2.40513  3.72494  3.29354  2.67741  2.69355  4.24690  2.90347  2.73739  3.18146  2.89801  2.37887  2.77519  2.98518  4.58477  3.61503
          0.01084  4.92548  5.64782  0.61958  0.77255  0.48576  0.95510
    614   1.51216  3.83414  3.48653  2.74992  3.93897  3.49975  3.99319  3.02329  2.49269  2.99575  3.28039  3.39401  4.14891  3.22936  2.96514  2.48816  2.79573  2.66737  5.32249  4.05056   2438 a - - -
          2.68618  4.42225  2.77519  2.73123  3.46354  2.40513  3.72494  3.29354  2.67741  2.69355  4.24690  2.90347  2.73739  3.18146  2.89801  2.37887  2.77519  2.98518  4.58477  3.61503
          0.01084  4.92548  5.64782  0.61958  0.77255  0.48576  0.95510
    615   2.76852  3.89688  4.78784  4.17933  1.74884  3.53926  4.39327  1.71854  3.98131  1.81915  3.39221  3.77539  4.42279  4.12668  4.01595  3.36916  3.12609  2.25080  4.90666  3.72834   2440 i - - -
          2.68618  4.42225  2.77519  2.73123  3.46354  2.40513  3.72494  3.29354  2.67741  2.69355  4.24690  2.90347  2.73739  3.18146  2.89801  2.37887  2.77519  2.98518  4.58477  3.61503
          0.03564  4.92548  3.58445  0.61958  0.77255  0.48576  0.95510
    616   2.25769  5.32895  3.09157  2.26465  4.66672  3.17279  3.12690  4.14751  2.24474  3.44837  3.97926  2.68545  4.00568  2.44686  2.61959  2.25675  2.60360  3.39773  5.76599  4.35958   2441 k - - -
          2.68620  4.42228  2.77522  2.73112  3.46356  2.40515  3.72497  3.29357  2.67743  2.69357  4.24692  2.90333  2.73742  3.18149  2.89803  2.37879  2.77522  2.98521  4.58479  3.61506
          0.06097  2.89076  5.62330  0.51296  0.91310  0.54724  0.86404
    617   2.42697  5.33637  2.72368  1.80204  4.67725  3.41522  3.79848  3.82229  2.17359  3.38814  3.82558  2.65997  4.00436  2.50003  2.88855  2.35641  2.96754  3.42592  5.77156  4.36315   2444 e - - -
          2.68618  4.42225  2.77519  2.73123  3.46354  2.40513  3.72494  3.29354  2.67741  2.69355  4.24690  2.90347  2.73739  3.18146  2.89801  2.37887  2.77519  2.98518  4.58477  3.61503
          0.02504  4.90095  4.05761  0.61958  0.77255  0.54724  0.86404
    618   2.15238  4.30881  3.98780  3.79152  2.32569  3.96342  4.27103  1.93488  3.43798  2.04584  3.42441  3.97132  4.33202  3.29488  3.50667  2.99495  2.89631  2.18396  4.92200  3.32577   2445 i - - -
          2.68620  4.42237  2.77507  2.73135  3.46366  2.40502  3.72506  3.29353  2.67741  2.69367  4.24701  2.90345  2.73740  3.18129  2.89812  2.37898  2.77519  2.98497  4.58489  3.61468
          0.36194  1.78748  1.99292  0.68218  0.70423  0.57956  0.82131
    619   2.39376  5.25808  2.16514  2.32089  3.48882  2.64767  3.74664  4.06625  2.33313  3.55760  4.30253  3.02958  3.65874  2.67641  2.75499  2.29455  2.83105  3.64145  5.69896  4.29603   2451 d - - -
          2.68618  4.42225  2.77519  2.73123  3.46354  2.40513  3.72494  3.29354  2.67741  2.69355  4.24690  2.90347  2.73739  3.18146  2.89801  2.37887  2.77519  2.98518  4.58477  3.61503
          0.14194  4.74488  2.09044  0.61958  0.77255  0.84514  0.56124
    620   2.23883  4.19451  2.86390  1.99040  4.42954  3.22905  3.71963  3.88484  2.37407  3.15217  3.74344  3.01465  3.15774  2.53179  2.95877  2.39026  2.85661  3.26615  5.59035  4.20843   2452 e - - -
          2.68581  4.42249  2.77488  2.73121  3.46378  2.40519  3.72493  3.29354  2.67731  2.69371  4.24714  2.90371  2.73750  3.18138  2.89809  2.37900  2.77505  2.98527  4.58414  3.61497
          0.22782  1.61476  5.34007  1.37207  0.29247  0.33877  1.24705
    621   2.72838  5.31493  2.87677  1.90085  4.64918  2.58745  3.53367  3.37232  2.13145  3.31781  4.35847  2.78500  3.48998  2.89610  3.02621  2.24951  2.87150  3.38421  5.75414  4.34976   2467 e - - -
          2.68618  4.42225  2.77519  2.73123  3.46354  2.40513  3.72494  3.29354  2.67741  2.69355  4.24690  2.90347  2.73739  3.18146  2.89801  2.37887  2.77519  2.98518  4.58477  3.61503
          0.06036  4.88580  2.97552  0.61958  0.77255  0.58272  0.81730
    622   2.48804  4.69098  2.95211  2.75598  3.62518  3.43796  3.97447  2.71839  2.57199  2.55091  3.78544  3.15828  3.70664  3.22766  3.30805  2.96880  2.87800  2.84477  4.22027  1.91334   2468 y - - -
          2.68619  4.42226  2.77511  2.73124  3.46355  2.40514  3.72496  3.29355  2.67731  2.69356  4.24691  2.90348  2.73741  3.18148  2.89802  2.37888  2.77521  2.98520  4.58478  3.61504
          0.06831  3.04623  3.99070  0.37346  1.16588  0.62303  0.76855
    623   2.44248  4.23370  2.53239  2.27475  4.63194  3.58979  3.24550  3.63585  1.99890  3.59819  4.34085  2.38933  3.66953  2.87777  2.75740  2.57773  2.76832  3.08448  5.73644  4.33194   2472 k - - -
          2.68618  4.42225  2.77519  2.73123  3.46354  2.40513  3.72494  3.29354  2.67741  2.69355  4.24690  2.90347  2.73739  3.18146  2.89801  2.37887  2.77519  2.98518  4.58477  3.61503
          0.01183  4.83916  5.56151  0.61958  0.77255  0.68168  0.70475
    624   2.78767  3.16965  3.97953  3.46892  4.09442  3.64399  4.37992  3.43731  3.04263  3.16826  4.04829  3.73971  0.97760  3.70254  3.69942  2.81977  2.85158  2.69526  5.51847  4.30049   2473 p - - -
          2.68605  4.42182  2.77525  2.73116  3.46359  2.40518  3.72500  3.29359  2.67746  2.69360  4.24695  2.90352  2.73745  3.18152  2.89806  2.37878  2.77525  2.98493  4.58482  3.61508
          0.11336  2.26985  5.56151  0.53099  0.88679  0.38026  1.15102
    625   2.59085  5.34676  3.09905  2.20782  4.68784  3.10271  3.80869  4.17064  1.69254  3.27859  4.38858  2.85579  3.29322  2.57724  2.53607  2.46629  2.83256  3.50359  5.78165  4.37363   2479 k - - -
          2.68618  4.42225  2.77519  2.73123  3.46354  2.40513  3.72494  3.29354  2.67741  2.69355  4.24690  2.90347  2.73739  3.18146  2.89801  2.37887  2.77519  2.98518  4.58477  3.61503
          0.01084  4.92548  5.64782  0.61958  0.77255  0.48576  0.95510
    626   2.97382  4.35006  4.87204  4.26384  2.44589  4.14169  3.41071  1.85990  4.06442  1.22594  3.16462  4.28063  4.49233  4.19316  4.09021  3.45289  3.20450  2.37071  4.93326  3.20865   2480 l - - -
          2.68618  4.42225  2.77519  2.73123  3.46354  2.40513  3.72494  3.29354  2.67741  2.69355  4.24690  2.90347  2.73739  3.18146  2.89801  2.37887  2.77519  2.98518  4.58477  3.61503
          0.01084  4.92548  5.64782  0.61958  0.77255  0.48576  0.95510
    627   1.62407  3.35442  4.47409  3.88062  3.41273  3.99458  4.30856  2.37584  3.73760  2.31660  3.23643  3.69224  4.36272  3.93434  3.87153  3.06402  2.02142  2.11709  4.92894  3.45365   2481 a - - -
          2.68618  4.42225  2.77519  2.73123  3.46354  2.40513  3.72494  3.29354  2.67741  2.69355  4.24690  2.90347  2.73739  3.18146  2.89801  2.37887  2.77519  2.98518  4.58477  3.61503
          0.01084  4.92548  5.64782  0.61958  0.77255  0.48576  0.95510
    628   2.92127  4.31293  4.74712  3.46946  1.92696  4.07790  4.38555  2.53933  3.95885  2.25812  3.09500  4.19112  4.43805  4.11058  4.01343  3.38471  3.15312  1.75819  4.90121  1.88193   2482 v - - -
          2.68618  4.42225  2.77519  2.73123  3.46354  2.40513  3.72494  3.29354  2.67741  2.69355  4.24690  2.90347  2.73739  3.18146  2.89801  2.37887  2.77519  2.98518  4.58477  3.61503
          0.01084  4.92548  5.64782  0.61958  0.77255  0.48576  0.95510
    629   3.33092  3.72791  5.34146  4.77047  2.94888  4.64885  5.06338  1.06500  4.60370  2.20877  3.00230  4.80872  4.95343  4.74377  4.64255  3.99178  3.56976  1.39927  5.48870  4.32093   2483 i - - -
          2.68618  4.42225  2.77519  2.73123  3.46354  2.40513  3.72494  3.29354  2.67741  2.69355  4.24690  2.90347  2.73739  3.18146  2.89801  2.37887  2.77519  2.98518  4.58477  3.61503
          0.01084  4.92548  5.64782  0.61958  0.77255  0.48576  0.95510
    630   3.16129  3.77543  5.14407  4.55607  3.21510  4.41788  4.79906  1.66770  4.37125  2.02389  2.75719  4.57521  4.75075  4.51424  4.40261  3.74649  3.04567  1.12161  5.26447  4.08932   2484 v - - -
          2.68618  4.42225  2.77519  2.73123  3.46354  2.40513  3.72494  3.29354  2.67741  2.69355  4.24690  2.90347  2.73739  3.18146  2.89801  2.37887  2.77519  2.98518  4.58477  3.61503
          0.01084  4.92548  5.64782  0.61958  0.77255  0.48576  0.95510
    631   2.63757  2.96685  5.44158  4.92895  4.10152  4.77526  5.42038  1.87797  4.80917  2.79481  3.94712  4.99044  5.13491  5.02202  4.91983  4.16026  3.69682  0.66231  5.90131  4.69379   2485 V - - -
          2.68618  4.42225  2.77519  2.73123  3.46354  2.40513  3.72494  3.29354  2.67741  2.69355  4.24690  2.90347  2.73739  3.18146  2.89801  2.37887  2.77519  2.98518  4.58477  3.61503
          0.01084  4.92548  5.64782  0.61958  0.77255  0.48576  0.95510
    632   2.85088  5.35487  2.78911  2.37540  4.69803  3.62339  3.49709  4.18172  1.85998  2.87284  4.39639  1.96626  4.01740  2.40369  2.76752  2.71800  2.80182  3.74456  5.78790  4.37940   2486 k - - -
          2.68618  4.42225  2.77519  2.73123  3.46354  2.40513  3.72494  3.29354  2.67741  2.69355  4.24690  2.90347  2.73739  3.18146  2.89801  2.37887  2.77519  2.98518  4.58477  3.61503
          0.01084  4.92548  5.64782  0.61958  0.77255  0.48576  0.95510
    633   3.67912  5.85586  4.04391  3.33328  5.42003  4.24242  4.09901  4.71992  0.59620  4.06501  4.92695  2.92860  4.58668  2.89244  2.21420  3.63710  3.81216  4.38134  6.03626  4.90576   2487 K - - -
          2.68618  4.42225  2.77519  2.73123  3.46354  2.40513  3.72494  3.29354  2.67741  2.69355  4.24690  2.90347  2.73739  3.18146  2.89801  2.37887  2.77519  2.98518  4.58477  3.61503
          0.01084  4.92548  5.64782  0.61958  0.77255  0.48576  0.95510
    634   2.82961  5.37590  3.24410  2.66688  4.72243  3.44858  3.17506  4.17427  2.00062  3.36766  3.84501  2.64832  4.10245  2.81682  1.35403  2.92508  3.17361  3.76920  5.78773  4.42688   2488 r - - -
          2.68618  4.42225  2.77519  2.73123  3.46354  2.40513  3.72494  3.29354  2.67741  2.69355  4.24690  2.90347  2.73739  3.18146  2.89801  2.37887  2.77519  2.98518  4.58477  3.61503
          0.01084  4.92548  5.64782  0.61958  0.77255  0.48576  0.95510
    635   2.69100  4.39244  4.21502  3.64109  3.51363  3.17864  3.64907  1.28663  3.53921  2.59930  3.51730  3.45093  4.32810  3.78164  3.75901  3.23060  2.40117  2.10098  5.01417  3.81636   2489 i - - -
          2.68618  4.42225  2.77519  2.73123  3.46354  2.40513  3.72494  3.29354  2.67741  2.69355  4.24690  2.90347  2.73739  3.18146  2.89801  2.37887  2.77519  2.98518  4.58477  3.61503
          0.01084  4.92548  5.64782  0.61958  0.77255  0.48576  0.95510
    636   2.72235  5.35180  2.65354  2.43673  4.69360  3.62180  2.46917  3.79439  2.46112  3.65548  4.39353  1.86851  4.01612  2.61309  2.54275  2.43583  2.92096  3.74073  5.78612  4.37719   2490 n - - -
          2.68618  4.42225  2.77519  2.73123  3.46354  2.40513  3.72494  3.29354  2.67741  2.69355  4.24690  2.90347  2.73739  3.18146  2.89801  2.37887  2.77519  2.98518  4.58477  3.61503
          0.01084  4.92548  5.64782  0.61958  0.77255  0.48576  0.95510
    637   2.23257  4.98094  3.11922  2.73981  4.20002  3.69943  3.05045  3.06873  2.72901  3.05104  3.33756  3.24999  4.08809  2.42218  2.78987  2.90662  1.76378  3.11763  5.49735  4.17861   2491 t - - -
          2.68618  4.42225  2.77519  2.73123  3.46354  2.40513  3.72494  3.29354  2.67741  2.69355  4.24690  2.90347  2.73739  3.18146  2.89801  2.37887  2.77519  2.98518  4.58477  3.61503
          0.01084  4.92548  5.64782  0.61958  0.77255  0.48576  0.95510
    638   3.27054  5.88726  4.50238  3.59852  5.54383  4.38359  4.15626  4.78264  1.66212  4.11240  5.00773  3.90700  4.70946  3.28221  0.61636  3.83641  3.96561  4.47299  6.05821  5.00142   2492 R - - -
          2.68618  4.42225  2.77519  2.73123  3.46354  2.40513  3.72494  3.29354  2.67741  2.69355  4.24690  2.90347  2.73739  3.18146  2.89801  2.37887  2.77519  2.98518  4.58477  3.61503
          0.01084  4.92548  5.64782  0.61958  0.77255  0.48576  0.95510
    639   3.63417  4.93138  5.49802  4.92838  0.99808  4.85608  4.96296  1.98351  4.75120  1.50611  3.39587  4.95735  5.08566  4.75631  4.73801  4.19636  3.85323  2.69210  5.19987  3.50361   2493 f - - -
          2.68618  4.42225  2.77519  2.73123  3.46354  2.40513  3.72494  3.29354  2.67741  2.69355  4.24690  2.90347  2.73739  3.18146  2.89801  2.37887  2.77519  2.98518  4.58477  3.61503
          0.01084  4.92548  5.64782  0.61958  0.77255  0.48576  0.95510
    640   2.76875  4.56751  4.93558  4.35784  0.92743  4.33543  4.48336  2.69497  4.18221  2.21921  2.77936  4.40251  4.66774  4.30344  4.23888  3.64841  3.42055  2.72923  4.88587  2.95254   2494 f - - -
          2.68619  4.42226  2.77520  2.73124  3.46355  2.40513  3.72457  3.29355  2.67742  2.69356  4.24690  2.90347  2.73740  3.18147  2.89801  2.37888  2.77520  2.98519  4.58478  3.61504
          0.03524  3.47052  5.64782  0.43189  1.04776  0.48576  0.95510
    641   2.20313  4.95659  2.79381  2.75660  4.16942  3.44622  3.67005  2.98970  2.60175  2.33944  3.12004  2.91253  4.09371  3.08965  2.80587  2.41394  2.50827  3.10917  5.47763  3.75713   2501 a - - -
          2.68618  4.42225  2.77519  2.73123  3.46354  2.40513  3.72494  3.29354  2.67741  2.69355  4.24690  2.90347  2.73739  3.18146  2.89801  2.37887  2.77519  2.98518  4.58477  3.61503
          0.01084  4.92548  5.64782  0.61958  0.77255  0.48576  0.95510
    642   2.53325  5.33874  2.86147  2.17610  4.67658  3.20786  3.59426  3.63265  2.19334  3.24869  3.91478  2.60431  3.24437  2.49158  2.67422  2.62656  2.72047  2.94665  5.77577  4.36921   2502 e - - -
          2.68618  4.42225  2.77519  2.73123  3.46354  2.40513  3.72494  3.29354  2.67741  2.69355  4.24690  2.90347  2.73739  3.18146  2.89801  2.37887  2.77519  2.98518  4.58477  3.61503
          0.03760  4.92548  3.51865  0.61958  0.77255  0.48576  0.95510
    643   2.60737  5.34001  2.28345  2.33039  4.68273  3.35072  3.79683  4.16704  2.26152  3.64429  3.82724  2.52991  4.00294  2.36077  2.68368  2.36066  2.54725  3.52968  5.77409  3.80454   2503 k - - -
          2.68618  4.42225  2.77519  2.73123  3.46354  2.40513  3.72494  3.29354  2.67741  2.69355  4.24690  2.90347  2.73739  3.18146  2.89801  2.37887  2.77519  2.98518  4.58477  3.61503
          0.03871  4.89901  3.48944  0.61958  0.77255  0.55188  0.85771
    644   2.47343  4.60306  2.64233  2.42547  4.65805  2.12527  3.31069  4.13933  2.52640  3.62213  4.36220  2.76267  3.12896  2.61055  2.59480  2.53438  2.65450  3.70673  5.75644  4.34952   2504 g - - -
          2.68618  4.42225  2.77519  2.73123  3.46354  2.40513  3.72494  3.29354  2.67741  2.69355  4.24690  2.90347  2.73739  3.18146  2.89801  2.37887  2.77519  2.98518  4.58477  3.61503
          0.08994  4.87175  2.54647  0.61958  0.77255  0.61408  0.77901
    645   2.41009  5.25658  3.06472  2.35907  4.58123  2.13752  3.76720  3.59182  2.33349  3.35934  4.30285  2.51038  3.35992  2.62689  2.71580  2.56670  2.72912  3.63624  5.70169  4.30371   2505 g - - -
          2.68651  4.42280  2.77565  2.73153  3.46380  2.40443  3.72461  3.29409  2.67763  2.69386  4.24688  2.90347  2.73740  3.18054  2.89765  2.37837  2.77504  2.98573  4.58470  3.61558
          0.48189  1.16441  2.65525  1.59418  0.22699  0.34396  1.23428
    646   2.34615  5.33084  2.52228  2.15887  4.19919  2.92857  3.42933  3.82582  2.20409  3.63575  4.37173  2.56816  3.98957  2.48207  2.41796  2.64558  2.94457  3.72104  5.76399  4.35353   2570 e - - -
          2.68618  4.42225  2.77519  2.73123  3.46354  2.40513  3.72494  3.29354  2.67741  2.69355  4.24690  2.90347  2.73739  3.18146  2.89801  2.37887  2.77519  2.98518  4.58477  3.61503
          0.02804  4.86561  3.91473  0.61958  0.77255  0.62734  0.76360
    647   2.68065  4.32909  3.71941  3.43040  2.77648  3.92186  3.85636  2.36885  3.32252  1.83144  3.44305  3.51287  3.45719  3.76096  3.51467  3.20317  3.06376  1.78951  4.93809  2.80065   2571 v - - -
          2.68618  4.42225  2.77519  2.73123  3.46354  2.40513  3.72494  3.29354  2.67741  2.69355  4.24690  2.90347  2.73739  3.18146  2.89801  2.37887  2.77519  2.98518  4.58477  3.61503
          0.01171  4.84927  5.57162  0.61958  0.77255  0.66142  0.72591
    648   2.30265  5.14736  2.93523  2.09001  3.85564  2.55341  3.81828  3.45987  2.52206  2.88113  3.69592  3.12294  4.01382  2.72171  2.87745  2.34218  2.68318  3.28478  5.62291  4.25702   2572 e - - -
          2.68618  4.42225  2.77519  2.73123  3.46354  2.40513  3.72494  3.29354  2.67741  2.69355  4.24690  2.90347  2.73739  3.18146  2.89801  2.37887  2.77519  2.98518  4.58477  3.61503
          0.01171  4.84927  5.57162  0.61958  0.77255  0.44052  1.03199
    649   4.05973  5.89308  3.91852  3.94218  5.48298  4.29568  5.33929  5.55740  4.42796  5.06679  6.09632  0.18583  5.01779  4.70878  4.73967  4.14024  4.51716  5.04819  6.61218  5.42980   2573 N - - -
          2.68618  4.42225  2.77519  2.73123  3.46354  2.40513  3.72494  3.29354  2.67741  2.69355  4.24690  2.90347  2.73739  3.18146  2.89801  2.37887  2.77519  2.98518  4.58477  3.61503
          0.01101  4.91010  5.63244  0.61958  0.77255  0.52493  0.89550
    650   2.46434  3.65235  4.42411  3.92011  4.02290  3.78070  4.63989  3.13171  3.81856  3.03715  3.60282  4.04813  0.88753  4.07727  4.05383  3.16364  3.24519  2.26025  5.53188  4.33955   2574 p - - -
          2.68612  4.42226  2.77521  2.73125  3.46355  2.40514  3.72496  3.29355  2.67742  2.69356  4.24691  2.90339  2.73741  3.18148  2.89802  2.37888  2.77513  2.98520  4.58478  3.61504
          0.02487  3.86416  5.63244  0.76176  0.62894  0.46203  0.99427
    651   2.71793  5.29150  2.96466  2.22296  4.14943  3.33609  3.82022  4.07795  2.27487  2.89746  3.47856  3.00567  2.25910  2.57164  2.80785  2.48682  2.72944  3.35956  5.74031  4.34586   2578 e - - -
          2.68618  4.42225  2.77519  2.73123  3.46354  2.40513  3.72494  3.29354  2.67741  2.69355  4.24690  2.90347  2.73739  3.18146  2.89801  2.37887  2.77519  2.98518  4.58477  3.61503
          0.01084  4.92548  5.64782  0.61958  0.77255  0.48576  0.95510
    652   2.56974  4.12184  3.49613  2.94689  4.16992  3.70475  4.05482  3.27380  2.91148  3.21707  4.06259  3.40616  1.34746  3.04709  3.06995  2.04443  3.12362  3.26012  5.51054  4.22588   2579 p - - -
          2.68618  4.42225  2.77519  2.73123  3.46354  2.40513  3.72494  3.29354  2.67741  2.69355  4.24690  2.90347  2.73739  3.18146  2.89801  2.37887  2.77519  2.98518  4.58477  3.61503
          0.01084  4.92548  5.64782  0.61958  0.77255  0.48576  0.95510
    653   3.55167  5.36203  4.61570  4.56262  5.32005  0.22647  5.54760  4.99740  4.66998  3.46886  5.66761  4.64445  4.86589  4.99672  4.83452  3.74903  4.08272  4.48144  6.57157  5.45254   2580 G - - -
          2.68618  4.42225  2.77519  2.73123  3.46354  2.40513  3.72494  3.29354  2.67741  2.69355  4.24690  2.90347  2.73739  3.18146  2.89801  2.37887  2.77519  2.98518  4.58477  3.61503
          0.01084  4.92548  5.64782  0.61958  0.77255  0.48576  0.95510
    654   2.69534  3.77464  4.36923  3.85386  3.95995  3.76544  4.56472  3.19206  3.75548  2.48734  3.94006  3.99921  4.34595  4.01090  3.99247  2.76474  0.81696  2.73543  5.44843  4.25491   2581 t - - -
          2.68618  4.42225  2.77519  2.73123  3.46354  2.40513  3.72494  3.29354  2.67741  2.69355  4.24690  2.90347  2.73739  3.18146  2.89801  2.37887  2.77519  2.98518  4.58477  3.61503
          0.01084  4.92548  5.64782  0.61958  0.77255  0.48576  0.95510
    655   3.19696  4.81649  5.61499  5.09153  3.40637  5.03981  5.57099  1.54079  4.97967  2.03740  3.83989  5.19120  5.29575  5.15677  5.07090  4.41978  3.82087  0.78280  5.94487  4.76461   2582 v - - -
          2.68618  4.42225  2.77519  2.73123  3.46354  2.40513  3.72494  3.29354  2.67741  2.69355  4.24690  2.90347  2.73739  3.18146  2.89801  2.37887  2.77519  2.98518  4.58477  3.61503
          0.01084  4.92548  5.64782  0.61958  0.77255  0.48576  0.95510
    656   2.85397  3.94327  5.40221  4.85356  3.42424  4.76180  5.23325  1.40244  4.71082  2.29169  3.80629  4.91456  5.06592  4.89197  4.78408  4.11694  3.63094  0.91890  5.68159  4.48754   2583 v - - -
          2.68618  4.42225  2.77519  2.73123  3.46354  2.40513  3.72494  3.29354  2.67741  2.69355  4.24690  2.90347  2.73739  3.18146  2.89801  2.37887  2.77519  2.98518  4.58477  3.61503
          0.01084  4.92548  5.64782  0.61958  0.77255  0.48576  0.95510
    657   2.77777  5.33434  1.20395  2.45642  4.64421  3.65050  3.88067  4.10792  2.65373  3.62818  4.39517  2.96033  3.58398  2.99559  3.14701  2.66509  2.74021  3.36617  5.79562  3.86219   2584 d - - -
          2.68618  4.42225  2.77519  2.73123  3.46354  2.40513  3.72494  3.29354  2.67741  2.69355  4.24690  2.90347  2.73739  3.18146  2.89801  2.37887  2.77519  2.98518  4.58477  3.61503
          0.01084  4.92548  5.64782  0.61958  0.77255  0.48576  0.95510
    658   2.84565  5.35092  2.75325  2.19300  4.69373  3.31310  3.36173  3.69765  2.45266  3.65522  4.39220  2.53064  4.01354  2.48364  2.48097  2.16266  2.23168  3.74035  5.78493  3.98525   2585 s - - -
          2.68618  4.42225  2.77519  2.73123  3.46354  2.40513  3.72494  3.29354  2.67741  2.69355  4.24690  2.90347  2.73739  3.18146  2.89801  2.37887  2.77519  2.98518  4.58477  3.61503
          0.01084  4.92548  5.64782  0.61958  0.77255  0.48576  0.95510
    659   2.65365  5.30485  2.45439  2.55938  4.62879  2.12661  3.22286  3.64072  2.24812  3.60109  3.95631  2.98203  3.40487  2.67469  3.04976  2.57894  2.58586  3.06137  5.75042  4.35258   2591 g - - -
          2.68627  4.42234  2.77528  2.73120  3.46363  2.40494  3.72503  3.29295  2.67750  2.69364  4.24698  2.90355  2.73737  3.18155  2.89809  2.37896  2.77502  2.98512  4.58486  3.61512
          0.09756  2.41428  5.64782  0.92223  0.50688  0.48576  0.95510
    660   2.64854  3.23394  4.85657  4.25290  3.43726  3.56667  4.47713  1.57339  4.05834  2.17421  3.44565  4.27381  4.49124  4.20685  4.09504  3.44506  3.18137  1.36762  4.98665  3.37504   2597 v - - -
          2.68618  4.42225  2.77519  2.73123  3.46354  2.40513  3.72494  3.29354  2.67741  2.69355  4.24690  2.90347  2.73739  3.18146  2.89801  2.37887  2.77519  2.98518  4.58477  3.61503
          0.01084  4.92548  5.64782  0.61958  0.77255  0.48576  0.95510
    661   2.70653  4.48459  4.14385  3.58722  3.67028  3.91805  4.31709  2.69565  3.49752  2.73026  3.65526  3.86880  4.34206  3.33971  3.75883  2.95251  1.46063  1.47320  5.16617  3.96059   2598 t - - -
          2.68618  4.42225  2.77519  2.73123  3.46354  2.40513  3.72494  3.29354  2.67741  2.69355  4.24690  2.90347  2.73739  3.18146  2.89801  2.37887  2.77519  2.98518  4.58477  3.61503
          0.01084  4.92548  5.64782  0.61958  0.77255  0.48576  0.95510
    662   2.48186  5.34482  2.77224  2.42920  4.09375  3.62090  2.74559  4.16778  2.25037  3.40633  4.38674  2.63141  3.50404  2.77150  2.69865  1.92831  2.65970  3.73292  5.78033  4.37227   2599 s - - -
          2.68618  4.42225  2.77519  2.73123  3.46354  2.40513  3.72494  3.29354  2.67741  2.69355  4.24690  2.90347  2.73739  3.18146  2.89801  2.37887  2.77519  2.98518  4.58477  3.61503
          0.03083  4.92548  3.76773  0.61958  0.77255  0.48576  0.95510
    663   2.61426  4.52619  2.77494  2.26888  4.68958  2.91585  3.57757  4.17480  2.11708  3.65040  4.00239  2.48456  2.79630  2.63180  2.51424  2.45992  2.87286  3.73564  5.77888  4.36858   2600 k - - -
          2.68618  4.42225  2.77519  2.73123  3.46354  2.40513  3.72494  3.29354  2.67741  2.69355  4.24690  2.90347  2.73739  3.18146  2.89801  2.37887  2.77519  2.98518  4.58477  3.61503
          0.01106  4.90570  5.62805  0.61958  0.77255  0.53574  0.88005
    664   2.53844  5.33400  2.10303  2.18901  4.03213  2.46002  3.53501  4.15466  2.47553  3.41478  4.37629  2.82410  4.00710  2.62542  2.63736  2.71843  2.82933  3.72136  5.77034  3.48605   2601 d - - -
          2.68618  4.42225  2.77519  2.73123  3.46354  2.40513  3.72494  3.29354  2.67741  2.69355  4.24690  2.90347  2.73739  3.18146  2.89801  2.37887  2.77519  2.98518  4.58477  3.61503
          0.06457  4.90570  2.89807  0.61958  0.77255  0.45573  1.00508
    665   2.61103  4.57815  3.01467  2.80615  3.12503  3.18295  4.05785  2.64885  2.73616  2.38651  3.68020  3.53006  4.18761  3.37836  3.00468  2.83122  2.86562  2.39366  2.69057  3.03251   2602 l - - -
          2.68632  4.42248  2.77509  2.73098  3.46376  2.40487  3.72485  3.29336  2.67763  2.69358  4.24712  2.90326  2.73753  3.18169  2.89782  2.37902  2.77515  2.98527  4.58499  3.61499
          0.11928  2.21889  5.59598  1.58880  0.22837  0.41526  1.07930
    666   2.59282  4.45537  3.99366  3.41918  2.34147  3.47290  3.80391  2.66419  3.18773  2.65748  3.56514  3.74801  2.89634  3.20152  3.62950  2.82371  3.09655  2.71769  4.26384  1.75525   2634 y - - -
          2.68618  4.42225  2.77519  2.73123  3.46354  2.40513  3.72494  3.29354  2.67741  2.69355  4.24690  2.90347  2.73739  3.18146  2.89801  2.37887  2.77519  2.98518  4.58477  3.61503
          0.01084  4.92548  5.64782  0.61958  0.77255  0.48576  0.95510
    667   3.42004  6.08354  1.01753  1.52922  5.37614  3.74051  4.23602  4.91702  2.93031  4.36639  5.18107  2.42116  4.33756  2.98285  3.81626  3.08828  3.69637  4.45342  6.50333  4.97771   2635 d - - -
          2.68618  4.42225  2.77519  2.73123  3.46354  2.40513  3.72494  3.29354  2.67741  2.69355  4.24690  2.90347  2.73739  3.18146  2.89801  2.37887  2.77519  2.98518  4.58477  3.61503
          0.01084  4.92548  5.64782  0.61958  0.77255  0.48576  0.95510
    668   4.83521  5.80171  5.78158  5.68431  0.36614  5.39590  4.08405  4.36399  5.45219  3.00138  4.88606  4.96016  5.64443  5.11664  5.25364  4.79434  5.02859  4.33582  3.39607  2.20465   2636 F - - -
          2.68618  4.42225  2.77519  2.73123  3.46354  2.40513  3.72494  3.29354  2.67741  2.69355  4.24690  2.90347  2.73739  3.18146  2.89801  2.37887  2.77519  2.98518  4.58477  3.61503
          0.01084  4.92548  5.64782  0.61958  0.77255  0.48576  0.95510
    669   4.79220  5.80025  5.64766  5.51945  0.84467  5.34165  4.07126  4.43203  5.30384  3.62905  4.96232  4.90647  5.60969  3.62268  5.16876  4.74004  4.99187  4.36783  4.15755  0.93680   2637 f - - -
          2.68618  4.42225  2.77519  2.73123  3.46354  2.40513  3.72494  3.29354  2.67741  2.69355  4.24690  2.90347  2.73739  3.18146  2.89801  2.37887  2.77519  2.98518  4.58477  3.61503
          0.01084  4.92548  5.64782  0.61958  0.77255  0.48576  0.95510
    670   4.25196  5.42917  6.19785  5.61271  3.53718  5.68416  5.95364  2.14421  5.48678  0.55398  1.96559  5.85210  5.62169  5.26701  5.39212  5.09558  4.44431  2.80618  5.83801  4.94095   2638 L - - -
          2.68618  4.42225  2.77519  2.73123  3.46354  2.40513  3.72494  3.29354  2.67741  2.69355  4.24690  2.90347  2.73739  3.18146  2.89801  2.37887  2.77519  2.98518  4.58477  3.61503
          0.01084  4.92548  5.64782  0.61958  0.77255  0.48576  0.95510
    671   2.74048  2.85026  5.14483  4.57325  3.74609  4.46459  4.89064  1.26725  4.40764  2.45681  3.68712  4.61725  4.80924  4.57986  4.47091  3.36809  3.43779  1.24355  5.38666  4.19667   2639 v - - -
          2.68618  4.42225  2.77519  2.73123  3.46354  2.40513  3.72494  3.29354  2.67741  2.69355  4.24690  2.90347  2.73739  3.18146  2.89801  2.37887  2.77519  2.98518  4.58477  3.61503
          0.01084  4.92548  5.64782  0.61958  0.77255  0.48576  0.95510
    672   1.76228  3.03950  3.50817  2.97248  4.36115  3.30432  3.59835  3.77149  2.96260  3.40464  4.22899  3.10494  2.87833  3.29863  3.39767  1.44244  3.13873  3.41765  5.66833  4.37065   2641 s - - -
          2.68618  4.42225  2.77519  2.73123  3.46354  2.40513  3.72494  3.29354  2.67741  2.69355  4.24690  2.90347  2.73739  3.18146  2.89801  2.37887  2.77519  2.98518  4.58477  3.61503
          0.01084  4.92548  5.64782  0.61958  0.77255  0.48576  0.95510
    673   3.15830  5.48657  3.17914  2.79950  4.80487  3.79618  2.12604  4.32121  2.70620  3.82458  4.63299  3.31917  3.58766  1.02429  3.08514  2.90545  3.40247  3.93360  5.92670  4.56229   2642 q - - -
          2.68618  4.42225  2.77519  2.73123  3.46354  2.40513  3.72494  3.29354  2.67741  2.69355  4.24690  2.90347  2.73739  3.18146  2.89801  2.37887  2.77519  2.98518  4.58477  3.61503
          0.01084  4.92548  5.64782  0.61958  0.77255  0.48576  0.95510
    674   2.40359  5.15754  3.02868  2.51791  3.31739  3.65668  2.51681  3.37500  2.25844  3.20759  3.86010  2.84703  4.04794  2.98175  2.94689  1.96834  2.88556  3.21476  5.63752  4.27656   2643 s - - -
          2.68618  4.42225  2.77519  2.73123  3.46354  2.40513  3.72494  3.29354  2.67741  2.69355  4.24690  2.90347  2.73739  3.18146  2.89801  2.37887  2.77519  2.98518  4.58477  3.61503
          0.01084  4.92548  5.64782  0.61958  0.77255  0.48576  0.95510
    675   2.30954  3.62961  4.08410  3.52138  3.65062  3.43661  3.71873  3.00258  3.44404  2.73690  3.64299  3.80744  3.63820  3.70723  3.71516  2.56641  2.49345  1.23676  5.13113  3.92479   2644 v - - -
          2.68627  4.42234  2.77506  2.73132  3.46362  2.40513  3.72503  3.29363  2.67749  2.69363  4.24644  2.90316  2.73726  3.18136  2.89797  2.37887  2.77528  2.98527  4.58486  3.61512
          0.13102  2.12629  5.64782  0.69064  0.69566  0.48576  0.95510
    676   2.71689  5.30432  3.11906  2.56300  4.62792  3.42475  3.52546  4.09818  2.32542  3.42075  4.35107  2.12790  2.99196  2.92311  2.18567  2.56780  2.16923  3.68346  5.74983  3.85144   2669 n - - -
          2.68618  4.42225  2.77519  2.73123  3.46354  2.40513  3.72494  3.29354  2.67741  2.69355  4.24690  2.90347  2.73739  3.18146  2.89801  2.37887  2.77519  2.98518  4.58477  3.61503
          0.01084  4.92548  5.64782  0.61958  0.77255  0.48576  0.95510
    677   2.71696  5.23654  3.15119  2.36052  3.89466  3.64350  3.83511  3.98729  2.37737  3.23537  3.87539  3.13257  3.66157  1.47163  2.53721  2.83745  2.78338  3.29997  5.69813  4.31907   2670 q - - -
          2.68618  4.42225  2.77519  2.73123  3.46354  2.40513  3.72494  3.29354  2.67741  2.69355  4.24690  2.90347  2.73739  3.18146  2.89801  2.37887  2.77519  2.98518  4.58477  3.61503
          0.01084  4.92548  5.64782  0.61958  0.77255  0.48576  0.95510
    678   2.50523  4.73002  4.51243  4.41946  5.41570  0.44538  5.36897  4.88315  4.55826  4.57790  5.34478  4.20346  4.35280  4.72224  4.72142  2.72976  2.64627  4.05866  6.74895  5.65323   2680 G - - -
          2.68619  4.42226  2.77520  2.73124  3.46354  2.40513  3.72495  3.29355  2.67741  2.69355  4.24690  2.90347  2.73740  3.18147  2.89801  2.37887  2.77508  2.98519  4.58477  3.61504
          0.03114  3.60701  5.64782  0.45468  1.00690  0.48576  0.95510
    679   2.55978  3.84131  4.12551  3.56017  3.64391  3.88955  4.28627  2.76545  3.47877  2.41208  3.63393  3.84122  4.31379  3.73964  3.74289  2.06978  1.32454  2.44853  5.13369  3.92838   2685 t - - -
          2.68618  4.42225  2.77519  2.73123  3.46354  2.40513  3.72494  3.29354  2.67741  2.69355  4.24690  2.90347  2.73739  3.18146  2.89801  2.37887  2.77519  2.98518  4.58477  3.61503
          0.01084  4.92548  5.64782  0.61958  0.77255  0.48576  0.95510
    680   1.46754  3.86268  4.35233  3.77041  3.50259  3.99078  4.32202  2.76296  3.65292  2.43071  3.22084  3.98134  4.37093  3.46235  3.84129  3.28261  2.62924  1.55325  5.01785  3.82483   2686 a - - -
          2.68618  4.42225  2.77519  2.73123  3.46354  2.40513  3.72494  3.29354  2.67741  2.69355  4.24690  2.90347  2.73739  3.18146  2.89801  2.37887  2.77519  2.98518  4.58477  3.61503
          0.01084  4.92548  5.64782  0.61958  0.77255  0.48576  0.95510
    681   2.74933  5.21147  3.16446  2.60770  4.50100  3.23697  3.84250  3.60364  2.38245  3.04985  4.26852  2.83076  4.04106  2.79041  2.61233  1.93750  1.82297  3.57218  5.67965  4.30712   2687 t - - -
          2.68618  4.42225  2.77519  2.73123  3.46354  2.40513  3.72494  3.29354  2.67741  2.69355  4.24690  2.90347  2.73739  3.18146  2.89801  2.37887  2.77519  2.98518  4.58477  3.61503
          0.01084  4.92548  5.64782  0.61958  0.77255  0.48576  0.95510
    682   2.97888  5.19476  4.46612  4.44316  5.49906  3.90878  5.51357  5.02194  4.60866  4.69010  5.64586  4.48235  0.26305  4.90560  4.77895  3.52327  3.87927  4.40148  6.72043  5.67265   2688 P - - -
          2.68618  4.42225  2.77519  2.73123  3.46354  2.40513  3.72494  3.29354  2.67741  2.69355  4.24690  2.90347  2.73739  3.18146  2.89801  2.37887  2.77519  2.98518  4.58477  3.61503
          0.01084  4.92548  5.64782  0.61958  0.77255  0.48576  0.95510
    683   2.32428  4.53030  4.12552  3.57474  3.77920  3.87045  4.35800  2.58036  3.50046  2.72059  3.75380  3.85800  4.33486  3.77396  3.78404  2.64385  1.09415  2.43870  5.26893  4.05928   2689 t - - -
          2.68618  4.42225  2.77519  2.73123  3.46354  2.40513  3.72494  3.29354  2.67741  2.69355  4.24690  2.90347  2.73739  3.18146  2.89801  2.37887  2.77519  2.98518  4.58477  3.61503
          0.01084  4.92548  5.64782  0.61958  0.77255  0.48576  0.95510
    684   2.97613  5.28481  3.32731  2.74164  4.58856  3.75715  1.58986  4.01811  2.10518  3.06013  3.70739  3.25561  4.13877  2.60341  2.12119  2.97344  3.19529  3.65769  5.71488  3.67685   2690 h - - -
          2.68618  4.42225  2.77519  2.73123  3.46354  2.40513  3.72494  3.29354  2.67741  2.69355  4.24690  2.90347  2.73739  3.18146  2.89801  2.37887  2.77519  2.98518  4.58477  3.61503
          0.01084  4.92548  5.64782  0.61958  0.77255  0.48576  0.95510
    685   4.25323  5.44091  5.53475  5.20780  2.45898  5.12884  4.24098  3.08729  5.01118  2.28038  4.24823  4.87138  5.39160  4.90247  4.96275  4.49348  4.46633  3.62502  4.35915  0.49657   2691 Y - - -
          2.68618  4.42225  2.77519  2.73123  3.46354  2.40513  3.72494  3.29354  2.67741  2.69355  4.24690  2.90347  2.73739  3.18146  2.89801  2.37887  2.77519  2.98518  4.58477  3.61503
          0.01084  4.92548  5.64782  0.61958  0.77255  0.48576  0.95510
    686   2.84686  5.22873  2.96988  2.41678  3.86534  3.64210  2.32774  3.60641  2.31604  3.28708  4.28288  2.98294  4.03422  2.30275  2.79500  2.68444  2.34500  3.03487  4.45971  3.85123   2692 q - - -
          2.68618  4.42225  2.77519  2.73123  3.46354  2.40513  3.72494  3.29354  2.67741  2.69355  4.24690  2.90347  2.73739  3.18146  2.89801  2.37887  2.77519  2.98518  4.58477  3.61503
          0.01084  4.92548  5.64782  0.61958  0.77255  0.48576  0.95510
    687   3.18208  4.57113  4.82123  4.25259  3.77404  4.39373  4.77268  2.07952  3.15823  2.42184  3.70975  4.42767  4.74362  4.33845  4.23060  3.41267  3.42449  0.75902  5.40024  4.20256   2693 v - - -
          2.68618  4.42225  2.77519  2.73123  3.46354  2.40513  3.72494  3.29354  2.67741  2.69355  4.24690  2.90347  2.73739  3.18146  2.89801  2.37887  2.77519  2.98518  4.58477  3.61503
          0.01084  4.92548  5.64782  0.61958  0.77255  0.48576  0.95510
    688   2.42567  4.43911  4.90660  4.31908  3.58679  4.28530  4.64888  1.51596  3.62224  1.59186  3.55837  4.39514  4.63440  4.32567  4.22968  3.60251  3.04131  1.60535  5.18015  3.99665   2694 i - - -
          2.68618  4.42225  2.77519  2.73123  3.46354  2.40513  3.72494  3.29354  2.67741  2.69355  4.24690  2.90347  2.73739  3.18146  2.89801  2.37887  2.77519  2.98518  4.58477  3.61503
          0.01084  4.92548  5.64782  0.61958  0.77255  0.48576  0.95510
    689   2.54369  3.66630  3.49818  2.76693  2.68291  3.86712  2.95304  3.00814  3.21588  2.73034  3.62966  3.64793  4.24449  3.25810  3.31176  3.11972  3.09365  2.39059  4.29971  1.77136   2695 y - - -
          2.68630  4.42237  2.77531  2.73111  3.46342  2.40524  3.72438  3.29345  2.67741  2.69355  4.24701  2.90358  2.73727  3.18136  2.89799  2.37892  2.77517  2.98530  4.58410  3.61515
          0.14512  2.02834  5.64782  0.84946  0.55800  0.48576  0.95510
    690   2.88996  5.31710  1.52243  2.58216  4.62175  3.64618  3.86081  4.08967  2.62465  3.28958  4.37185  2.04836  4.05517  2.81143  3.11485  2.43698  3.12394  3.40052  5.77038  3.47463   2704 d - - -
          2.68618  4.42225  2.77519  2.73123  3.46354  2.40513  3.72494  3.29354  2.67741  2.69355  4.24690  2.90347  2.73739  3.18146  2.89801  2.37887  2.77519  2.98518  4.58477  3.61503
          0.01084  4.92548  5.64782  0.61958  0.77255  0.48576  0.95510
    691   2.88744  5.40285  2.12865  1.88769  4.74418  3.19645  3.84039  4.23194  2.48113  3.70668  4.44669  2.44778  3.32168  2.81793  3.08753  2.44893  2.18929  3.79191  5.83591  4.41982   2705 e - - -
          2.68620  4.42227  2.77522  2.73125  3.46356  2.40507  3.72497  3.29356  2.67743  2.69357  4.24692  2.90349  2.73742  3.18149  2.89789  2.37889  2.77522  2.98521  4.58396  3.61505
          0.07922  3.01883  3.60071  0.50791  0.92068  0.48576  0.95510
    692   2.73129  4.72765  3.23568  2.96803  3.91313  3.24210  4.01804  2.49517  2.94401  2.55644  3.84264  3.42377  3.76240  3.26800  3.34931  2.04638  1.63393  3.03226  5.30760  4.04299   2720 t - - -
          2.68620  4.42227  2.77521  2.73098  3.46355  2.40514  3.72496  3.29356  2.67742  2.69356  4.24691  2.90348  2.73741  3.18148  2.89802  2.37888  2.77521  2.98520  4.58478  3.61505
          0.05853  2.93296  5.62376  0.34207  1.23890  0.44978  1.01548
    693   2.50084  5.35895  2.53874  2.30123  4.70318  2.17240  3.80953  4.18889  2.16964  3.66386  4.40006  2.55905  3.65532  2.65767  2.83050  2.50664  2.67678  3.74918  5.79196  4.38093   2722 k - - -
          2.68618  4.42225  2.77519  2.73123  3.46354  2.40513  3.72494  3.29354  2.67741  2.69355  4.24690  2.90347  2.73739  3.18146  2.89801  2.37887  2.77519  2.98518  4.58477  3.61503
          0.01084  4.92548  5.64782  0.61958  0.77255  0.48576  0.95510
    694   2.74176  4.26600  4.70433  4.09759  3.00652  3.59822  4.35148  2.57582  3.91034  1.26277  2.86401  4.14375  4.38997  3.63094  3.96428  3.12165  2.64408  2.35165  3.59518  2.83841   2723 l - - -
          2.68618  4.42225  2.77519  2.73123  3.46354  2.40513  3.72494  3.29354  2.67741  2.69355  4.24690  2.90347  2.73739  3.18146  2.89801  2.37887  2.77519  2.98518  4.58477  3.61503
          0.01084  4.92548  5.64782  0.61958  0.77255  0.48576  0.95510
    695   2.50845  5.33526  2.58096  2.32603  4.67162  3.40547  3.81044  3.74386  2.21241  3.45525  4.37821  2.72055  2.81901  2.81672  2.92994  2.23293  2.35057  3.39080  5.77319  3.88902   2724 k - - -
          2.68618  4.42225  2.77519  2.73123  3.46354  2.40513  3.72494  3.29354  2.67741  2.69355  4.24690  2.90347  2.73739  3.18146  2.89801  2.37887  2.77519  2.98518  4.58477  3.61503
          0.01084  4.92548  5.64782  0.61958  0.77255  0.48576  0.95510
    696   2.26856  5.27348  2.94061  2.39405  4.01531  3.37043  3.82448  4.04824  2.38778  3.56442  3.63644  2.75789  2.05424  2.75972  2.77716  2.69311  2.84453  2.99926  5.72669  4.33683   2725 p - - -
          2.68618  4.42225  2.77519  2.73123  3.46354  2.40513  3.72494  3.29354  2.67741  2.69355  4.24690  2.90347  2.73739  3.18146  2.89801  2.37887  2.77519  2.98518  4.58477  3.61503
          0.01084  4.92548  5.64782  0.61958  0.77255  0.48576  0.95510
    697   2.45317  5.34665  1.99331  1.86126  3.97987  3.62089  3.55241  4.17042  2.43943  3.32478  4.00544  2.59932  4.01452  2.42633  2.90705  2.81024  2.96787  3.73499  5.78186  4.37344   2726 e - - -
          2.68618  4.42225  2.77519  2.73123  3.46354  2.40513  3.72494  3.29354  2.67741  2.69355  4.24690  2.90347  2.73739  3.18146  2.89801  2.37887  2.77519  2.98518  4.58477  3.61503
          0.01084  4.92548  5.64782  0.61958  0.77255  0.48576  0.95510
    698   2.50674  5.34275  2.36864  2.15434  4.68223  3.62119  2.98353  3.51830  2.24022  3.40997  4.38488  2.90204  4.01456  2.35513  3.03760  2.48148  2.47384  3.49090  5.77879  3.98235   2727 e - - -
          2.68618  4.42225  2.77519  2.73123  3.46354  2.40513  3.72494  3.29354  2.67741  2.69355  4.24690  2.90347  2.73739  3.18146  2.89801  2.37887  2.77519  2.98518  4.58477  3.61503
          0.01084  4.92548  5.64782  0.61958  0.77255  0.48576  0.95510
    699   3.99359  5.22678  5.95478  5.35676  2.17961  5.33205  5.61283  2.03490  5.20315  0.70873  2.45752  5.50215  5.40231  5.07100  5.13040  4.70406  4.19615  2.58060  5.66621  4.69617   2728 l - - -
          2.68618  4.42225  2.77519  2.73123  3.46354  2.40513  3.72494  3.29354  2.67741  2.69355  4.24690  2.90347  2.73739  3.18146  2.89801  2.37887  2.77519  2.98518  4.58477  3.61503
          0.01084  4.92548  5.64782  0.61958  0.77255  0.48576  0.95510
    700   2.86702  5.03426  3.28435  2.40712  4.26419  3.70136  3.62579  2.66530  2.47493  3.28737  4.10763  3.24012  4.09050  1.44045  3.14310  2.90978  3.09724  2.90602  5.53789  3.16998   2729 q - - -
          2.68618  4.42225  2.77519  2.73123  3.46354  2.40513  3.72494  3.29354  2.67741  2.69355  4.24690  2.90347  2.73739  3.18146  2.89801  2.37887  2.77519  2.98518  4.58477  3.61503
          0.01084  4.92548  5.64782  0.61958  0.77255  0.48576  0.95510
    701   2.84568  5.32984  2.78243  2.06049  4.66395  3.62356  3.18188  3.38320  2.25256  2.89003  3.00677  2.75525  4.01677  2.50206  2.46366  2.57817  2.79190  3.71459  5.76910  4.36494   2730 e - - -
          2.68618  4.42225  2.77519  2.73123  3.46354  2.40513  3.72494  3.29354  2.67741  2.69355  4.24690  2.90347  2.73739  3.18146  2.89801  2.37887  2.77519  2.98518  4.58477  3.61503
          0.01084  4.92548  5.64782  0.61958  0.77255  0.48576  0.95510
    702   2.89222  3.80683  4.80205  4.19172  2.46078  4.05588  4.37704  2.39677  3.98813  1.06128  3.37696  4.19943  4.41794  4.12630  4.01369  3.07640  2.98149  2.51502  4.16255  3.23169   2731 l - - -
          2.68618  4.42225  2.77519  2.73123  3.46354  2.40513  3.72494  3.29354  2.67741  2.69355  4.24690  2.90347  2.73739  3.18146  2.89801  2.37887  2.77519  2.98518  4.58477  3.61503
          0.01084  4.92548  5.64782  0.61958  0.77255  0.48576  0.95510
    703   2.24172  4.69038  4.46244  4.09131  4.89450  3.02667  4.98717  4.29849  4.05531  4.00364  4.82249  4.06664  4.30742  4.30385  4.31817  2.25901  0.64109  3.22714  6.26638  5.09919   2732 T - - -
          2.68618  4.42225  2.77519  2.73123  3.46354  2.40513  3.72494  3.29354  2.67741  2.69355  4.24690  2.90347  2.73739  3.18146  2.89801  2.37887  2.77519  2.98518  4.58477  3.61503
          0.01084  4.92548  5.64782  0.61958  0.77255  0.48576  0.95510
    704   3.14051  5.04625  4.53787  4.04244  1.65299  4.46644  2.32912  3.57404  3.95481  2.91669  4.17947  2.80149  4.81681  4.14131  4.18351  3.75700  3.77309  3.39007  4.44774  1.16034   2733 y - - -
          2.68618  4.42225  2.77519  2.73123  3.46354  2.40513  3.72494  3.29354  2.67741  2.69355  4.24690  2.90347  2.73739  3.18146  2.89801  2.37887  2.77519  2.98518  4.58477  3.61503
          0.01084  4.92548  5.64782  0.61958  0.77255  0.48576  0.95510
    705   2.64756  3.68255  2.95256  2.33199  3.97442  3.43853  3.45804  3.35812  1.76278  3.60335  4.01021  2.70773  4.02042  2.47880  2.60592  2.59770  2.93280  3.68644  5.75181  3.80127   2734 k - - -
          2.68618  4.42225  2.77519  2.73123  3.46354  2.40513  3.72494  3.29354  2.67741  2.69355  4.24690  2.90347  2.73739  3.18146  2.89801  2.37887  2.77519  2.98518  4.58477  3.61503
          0.01084  4.92548  5.64782  0.61958  0.77255  0.48576  0.95510
    706   3.09046  4.91379  3.07383  3.10205  4.03027  3.87899  4.23000  3.41512  3.17392  0.86164  4.00734  3.55942  4.34360  2.63413  3.53091  2.99658  3.34404  3.19893  5.47834  4.20763   2735 l - - -
          2.68618  4.42225  2.77519  2.73123  3.46354  2.40513  3.72494  3.29354  2.67741  2.69355  4.24690  2.90347  2.73739  3.18146  2.89801  2.37887  2.77519  2.98518  4.58477  3.61503
          0.01084  4.92548  5.64782  0.61958  0.77255  0.48576  0.95510
    707   2.22122  0.73145  4.97698  4.71288  4.93460  3.52166  5.30400  4.30176  4.58625  4.06308  4.89699  4.29664  4.34597  4.75075  4.67953  2.24068  2.10131  3.72414  6.35455  5.24660   2736 c - - -
          2.68618  4.42225  2.77519  2.73123  3.46354  2.40513  3.72494  3.29354  2.67741  2.69355  4.24690  2.90347  2.73739  3.18146  2.89801  2.37887  2.77519  2.98518  4.58477  3.61503
          0.01084  4.92548  5.64782  0.61958  0.77255  0.48576  0.95510
    708   3.64289  4.97538  5.07757  4.61488  1.79631  4.62913  1.11511  3.04862  4.45113  3.05197  3.02661  4.49882  4.96184  4.49806  4.49837  3.95186  3.86743  3.30435  3.61838  1.90831   2737 h - - -
          2.68618  4.42225  2.77519  2.73123  3.46354  2.40513  3.72494  3.29354  2.67741  2.69355  4.24690  2.90347  2.73739  3.18146  2.89801  2.37887  2.77519  2.98518  4.58477  3.61503
          0.01084  4.92548  5.64782  0.61958  0.77255  0.48576  0.95510
    709   2.60675  4.43332  4.04813  3.47208  3.54850  3.32879  4.19664  2.89890  3.39150  1.43895  2.35344  2.84298  4.28918  3.31594  3.65932  2.98679  2.83671  2.46637  5.03458  3.48193   2738 l - - -
          2.68618  4.42225  2.77519  2.73123  3.46354  2.40513  3.72494  3.29354  2.67741  2.69355  4.24690  2.90347  2.73739  3.18146  2.89801  2.37887  2.77519  2.98518  4.58477  3.61503
          0.01084  4.92548  5.64782  0.61958  0.77255  0.48576  0.95510
    710   4.68844  5.79651  5.39737  5.25453  2.30104  5.22474  4.08112  4.47242  5.10470  3.69204  5.01368  3.56197  5.54296  4.96727  5.05643  4.63989  4.91618  4.38304  4.18523  0.33378   2739 Y - - -
          2.68618  4.42225  2.77519  2.73123  3.46354  2.40513  3.72494  3.29354  2.67741  2.69355  4.24690  2.90347  2.73739  3.18146  2.89801  2.37887  2.77519  2.98518  4.58477  3.61503
          0.01084  4.92548  5.64782  0.61958  0.77255  0.48576  0.95510
    711   2.55602  3.44007  3.65567  3.64569  1.88071  3.95156  4.24665  2.82658  3.54137  2.56982  3.22268  3.62668  3.35574  3.42067  3.75434  3.23116  3.09879  2.41657  4.98000  1.90072   2740 f - - -
          2.68618  4.42225  2.77519  2.73123  3.46354  2.40513  3.72494  3.29354  2.67741  2.69355  4.24690  2.90347  2.73739  3.18146  2.89801  2.37887  2.77519  2.98518  4.58477  3.61503
          0.01084  4.92548  5.64782  0.61958  0.77255  0.48576  0.95510
    712   4.08568  5.91445  3.94481  3.97017  5.50852  4.31778  5.36672  5.58933  4.45942  5.09580  6.12712  0.18039  5.04047  4.73869  4.76952  4.16691  4.54422  5.07791  6.63350  5.45617   2741 N - - -
          2.68618  4.42225  2.77519  2.73123  3.46354  2.40513  3.72494  3.29354  2.67741  2.69355  4.24690  2.90347  2.73739  3.18146  2.89801  2.37887  2.77519  2.98518  4.58477  3.61503
          0.01084  4.92548  5.64782  0.61958  0.77255  0.48576  0.95510
    713   3.71952  5.04370  5.08158  4.63801  2.03411  3.57264  4.11344  3.55068  4.46880  2.80028  4.18091  4.50680  5.00276  3.78871  4.51957  3.99920  3.94303  3.39067  0.93993  1.90643   2742 w - - -
          2.68618  4.42225  2.77519  2.73123  3.46354  2.40513  3.72494  3.29354  2.67741  2.69355  4.24690  2.90347  2.73739  3.18146  2.89801  2.37887  2.77519  2.98518  4.58477  3.61503
          0.01113  4.89913  5.62148  0.61958  0.77255  0.48576  0.95510
    714   2.46461  3.62358  3.26771  2.94637  3.09467  3.76392  3.99604  3.26575  2.92028  2.61908  3.32091  2.76736  2.67523  3.02480  3.32705  2.30324  2.22259  3.01528  5.28466  3.46892   2743 t - - -
          2.68618  4.42225  2.77519  2.73123  3.46354  2.40513  3.72494  3.29354  2.67741  2.69355  4.24690  2.90347  2.73739  3.18146  2.89801  2.37887  2.77519  2.98518  4.58477  3.61503
          0.01113  4.89913  5.62148  0.61958  0.77255  0.48576  0.95510
    715   3.24559  5.33525  3.19055  3.17522  5.32680  0.48355  4.69381  4.92140  3.64811  4.48439  5.34537  3.04326  4.45119  3.34296  4.04211  3.31434  3.69890  4.33371  6.56234  5.21387   2744 G - - -
          2.68618  4.42225  2.77519  2.73123  3.46354  2.40513  3.72494  3.29354  2.67741  2.69355  4.24690  2.90347  2.73739  3.18146  2.89801  2.37887  2.77519  2.98518  4.58477  3.61503
          0.01113  4.89913  5.62148  0.61958  0.77255  0.48576  0.95510
    716   1.69351  4.75109  4.05841  3.61691  4.85860  3.06093  4.67558  4.29741  3.61120  3.94296  4.74018  3.81766  2.04606  3.90433  3.97346  2.12183  1.24576  3.74168  6.16975  4.94182   2745 t - - -
          2.68618  4.42225  2.77519  2.73123  3.46354  2.40513  3.72494  3.29354  2.67741  2.69355  4.24690  2.90347  2.73739  3.18146  2.89801  2.37887  2.77519  2.98518  4.58477  3.61503
          0.01113  4.89913  5.62148  0.61958  0.77255  0.48576  0.95510
    717   3.77890  4.95741  5.91076  5.48235  4.39015  5.46157  6.35505  0.81050  5.45198  2.76482  4.09235  5.64919  5.67026  5.73728  5.64228  4.93260  4.04668  0.98936  6.60881  5.36632   2749 i - - -
          2.68618  4.42225  2.77519  2.73123  3.46354  2.40513  3.72494  3.29354  2.67741  2.69355  4.24690  2.90347  2.73739  3.18146  2.89801  2.37887  2.77519  2.98518  4.58477  3.61503
          0.01113  4.89913  5.62148  0.61958  0.77255  0.48576  0.95510
    718   3.06915  4.02091  3.46382  2.85774  4.76152  3.54015  3.94475  4.17525  1.71862  3.67502  4.47310  3.34649  4.21072  3.06573  1.26595  2.24220  3.29149  3.79926  5.80122  4.50425   2750 r - - -
          2.68618  4.42225  2.77519  2.73123  3.46354  2.40513  3.72494  3.29354  2.67741  2.69355  4.24690  2.90347  2.73739  3.18146  2.89801  2.37887  2.77519  2.98518  4.58477  3.61503
          0.01113  4.89913  5.62148  0.61958  0.77255  0.48576  0.95510
    719   2.73911  4.29845  4.75078  4.14820  3.08276  4.08045  4.41524  1.85358  3.96484  2.23406  3.13899  4.19889  4.44127  3.68181  4.02243  3.13363  2.91003  1.20966  4.94628  3.76646   2751 v - - -
          2.68618  4.42225  2.77519  2.73123  3.46354  2.40513  3.72494  3.29354  2.67741  2.69355  4.24690  2.90347  2.73739  3.18146  2.89801  2.37887  2.77519  2.98518  4.58477  3.61503
          0.01113  4.89913  5.62148  0.61958  0.77255  0.48576  0.95510
    720   4.56122  6.02772  5.25403  5.27291  6.04797  4.66643  6.15258  5.99958  5.43904  5.42762  6.57579  5.45900  0.08676  5.77641  5.47287  4.77849  5.07498  5.50277  6.83395  6.20800   2752 P - - -
          2.68618  4.42225  2.77519  2.73123  3.46354  2.40513  3.72494  3.29354  2.67741  2.69355  4.24690  2.90347  2.73739  3.18146  2.89801  2.37887  2.77519  2.98518  4.58477  3.61503
          0.01113  4.89913  5.62148  0.61958  0.77255  0.48576  0.95510
    721   1.20498  4.73786  3.61352  3.06865  4.06067  3.14993  4.12184  3.44048  3.04239  2.72535  3.56750  3.29784  4.16866  3.36593  3.44281  2.14108  2.66624  3.15351  5.44383  4.18174   2753 a - - -
          2.68618  4.42225  2.77519  2.73123  3.46354  2.40513  3.72494  3.29354  2.67741  2.69355  4.24690  2.90347  2.73739  3.18146  2.89801  2.37887  2.77519  2.98518  4.58477  3.61503
          0.01113  4.89913  5.62148  0.61958  0.77255  0.48576  0.95510
    722   2.91337  3.72505  4.37440  3.81754  3.67371  3.95074  4.44226  2.64966  3.70623  2.55078  3.65902  4.01896  1.20984  3.95143  3.91889  2.97573  3.19279  1.82990  5.19928  4.00204   2754 p - - -
          2.68618  4.42225  2.77519  2.73123  3.46354  2.40513  3.72494  3.29354  2.67741  2.69355  4.24690  2.90347  2.73739  3.18146  2.89801  2.37887  2.77519  2.98518  4.58477  3.61503
          0.01113  4.89913  5.62148  0.61958  0.77255  0.48576  0.95510
    723   2.60185  1.82336  4.83327  4.23310  3.44864  4.14012  4.48742  2.17940  4.04667  1.84553  3.21438  3.78861  4.49835  4.20184  4.09615  3.45317  3.18919  1.67385  5.00551  3.82552   2755 v - - -
          2.68618  4.42225  2.77519  2.73123  3.46354  2.40513  3.72494  3.29354  2.67741  2.69355  4.24690  2.90347  2.73739  3.18146  2.89801  2.37887  2.77519  2.98518  4.58477  3.61503
          0.01113  4.89913  5.62148  0.61958  0.77255  0.48576  0.95510
    724   2.89745  5.20668  3.23472  2.40443  4.49234  3.69179  3.62056  3.92499  2.24613  3.47634  1.97238  3.19373  4.07993  1.75980  2.84356  2.89930  3.12358  3.56645  5.66520  3.43650   2756 q - - -
          2.68618  4.42225  2.77519  2.73123  3.46354  2.40513  3.72494  3.29354  2.67741  2.69355  4.24690  2.90347  2.73739  3.18146  2.89801  2.37887  2.77519  2.98518  4.58477  3.61503
          0.01113  4.89913  5.62148  0.61958  0.77255  0.48576  0.95510
    725   3.01871  4.59417  4.10432  3.22183  3.41445  4.03080  4.19615  3.02949  3.37755  2.28786  3.05356  3.85607  4.40078  3.27423  3.63122  3.31260  3.24761  2.84651  4.95575  1.05079   2757 y - - -
          2.68618  4.42225  2.77519  2.73123  3.46354  2.40513  3.72494  3.29354  2.67741  2.69355  4.24690  2.90347  2.73739  3.18146  2.89801  2.37887  2.77519  2.98518  4.58477  3.61503
          0.01113  4.89913  5.62148  0.61958  0.77255  0.48576  0.95510
    726   0.31684  4.72811  4.61310  4.53546  5.29919  3.51910  5.39828  4.69504  4.59179  4.47483  5.29781  4.25505  4.37080  4.78780  4.71423  2.72824  3.38831  3.97059  6.66862  5.55018   2758 A - - -
          2.68618  4.42225  2.77519  2.73123  3.46354  2.40513  3.72494  3.29354  2.67741  2.69355  4.24690  2.90347  2.73739  3.18146  2.89801  2.37887  2.77519  2.98518  4.58477  3.61503
          0.01113  4.89913  5.62148  0.61958  0.77255  0.48576  0.95510
    727   2.57716  5.33578  2.81572  2.54904  4.66924  3.62317  1.61828  4.14576  2.24722  3.63485  4.38128  2.88817  4.02117  2.65873  2.90384  2.36796  2.91233  3.72055  5.77408  4.37174   2759 h - - -
          2.68618  4.42225  2.77519  2.73123  3.46354  2.40513  3.72494  3.29354  2.67741  2.69355  4.24690  2.90347  2.73739  3.18146  2.89801  2.37887  2.77519  2.98518  4.58477  3.61503
          0.01113  4.89913  5.62148  0.61958  0.77255  0.48576  0.95510
    728   2.83433  4.15969  3.43555  2.84584  4.51716  3.77306  3.95159  3.91035  0.96811  3.48682  4.30370  3.33452  4.17387  3.09293  2.62189  3.01409  2.71881  3.26260  5.68394  4.38431   2760 k - - -
          2.68618  4.42225  2.77519  2.73123  3.46354  2.40513  3.72494  3.29354  2.67741  2.69355  4.24690  2.90347  2.73739  3.18146  2.89801  2.37887  2.77519  2.98518  4.58477  3.61503
          0.01113  4.89913  5.62148  0.61958  0.77255  0.48576  0.95510
    729   2.55681  3.85761  4.69621  4.09061  3.05495  4.02714  4.35374  2.12854  3.90571  1.11468  3.37565  4.14249  4.39078  3.59399  3.96329  3.10498  3.10413  2.36893  4.88872  3.48208   2761 l - - -
          2.68618  4.42225  2.77519  2.73123  3.46354  2.40513  3.72494  3.29354  2.67741  2.69355  4.24690  2.90347  2.73739  3.18146  2.89801  2.37887  2.77519  2.98518  4.58477  3.61503
          0.01113  4.89913  5.62148  0.61958  0.77255  0.48576  0.95510
    730   0.60237  2.44892  4.88248  4.60977  5.04032  3.08150  5.28345  4.46508  4.51454  4.18207  4.98948  4.24348  4.31266  4.68775  4.64357  2.00912  3.28886  3.81050  6.43136  5.32597   2762 A - - -
          2.68618  4.42225  2.77519  2.73123  3.46354  2.40513  3.72494  3.29354  2.67741  2.69355  4.24690  2.90347  2.73739  3.18146  2.89801  2.37887  2.77519  2.98518  4.58477  3.61503
          0.01113  4.89913  5.62148  0.61958  0.77255  0.48576  0.95510
    731   2.73585  5.24372  2.92845  2.20641  2.41954  3.34830  3.46365  3.62344  2.07508  3.16881  4.29531  2.78849  4.01917  2.53126  3.05638  2.60608  2.90398  3.61230  5.70154  3.27276   2763 k - - -
          2.68618  4.42225  2.77519  2.73123  3.46354  2.40513  3.72494  3.29354  2.67741  2.69355  4.24690  2.90347  2.73739  3.18146  2.89801  2.37887  2.77519  2.98518  4.58477  3.61503
          0.01113  4.89913  5.62148  0.61958  0.77255  0.48576  0.95510
    732   2.90948  4.32174  4.62522  4.02857  2.10608  4.04831  3.44060  2.73782  3.86163  1.34657  2.47601  4.12177  4.40968  3.26623  3.95208  3.34967  3.14093  2.45429  4.88137  3.08207   2764 l - - -
          2.68618  4.42225  2.77519  2.73123  3.46354  2.40513  3.72494  3.29354  2.67741  2.69355  4.24690  2.90347  2.73739  3.18146  2.89801  2.37887  2.77519  2.98518  4.58477  3.61503
          0.01113  4.89913  5.62148  0.61958  0.77255  0.48576  0.95510
    733   2.54295  3.78505  4.50945  3.91312  3.38521  3.55514  3.69242  1.80862  3.76105  2.34549  2.77805  3.31995  4.35475  3.94899  3.87780  2.71320  2.68888  1.82754  4.90329  3.12961   2765 i - - -
          2.68618  4.42225  2.77519  2.73123  3.46354  2.40513  3.72494  3.29354  2.67741  2.69355  4.24690  2.90347  2.73739  3.18146  2.89801  2.37887  2.77519  2.98518  4.58477  3.61503
          0.01113  4.89913  5.62148  0.61958  0.77255  0.48576  0.95510
    734   2.60129  5.28577  3.13274  2.64258  4.64133  1.37820  3.90317  4.09515  2.50516  3.62132  4.39607  2.92698  4.08546  2.68432  2.88378  2.20979  3.15807  3.69762  5.78908  4.41452   2766 g - - -
          2.68618  4.42225  2.77519  2.73123  3.46354  2.40513  3.72494  3.29354  2.67741  2.69355  4.24690  2.90347  2.73739  3.18146  2.89801  2.37887  2.77519  2.98518  4.58477  3.61503
          0.01113  4.89913  5.62148  0.61958  0.77255  0.48576  0.95510
    735   2.73832  5.35384  2.59285  2.11750  4.69326  3.61629  3.81229  4.17620  2.27208  3.45626  4.39716  3.08504  4.01586  1.65911  3.04499  2.53772  2.35399  3.74167  5.78903  4.37968   2767 q - - -
          2.68618  4.42225  2.77519  2.73123  3.46354  2.40513  3.72494  3.29354  2.67741  2.69355  4.24690  2.90347  2.73739  3.18146  2.89801  2.37887  2.77519  2.98518  4.58477  3.61503
          0.01113  4.89913  5.62148  0.61958  0.77255  0.48576  0.95510
    736   2.58208  3.84041  3.70204  3.13513  3.08940  3.82120  2.78320  2.59792  2.93873  2.66161  3.68588  2.37604  4.20101  3.39638  3.23182  2.13359  2.81305  2.48580  5.16337  3.35537   2768 s - - -
          2.68618  4.42225  2.77519  2.73123  3.46354  2.40513  3.72494  3.29354  2.67741  2.69355  4.24690  2.90347  2.73739  3.18146  2.89801  2.37887  2.77519  2.98518  4.58477  3.61503
          0.01113  4.89913  5.62148  0.61958  0.77255  0.48576  0.95510
    737   2.85510  3.75019  4.30302  3.71647  3.43987  3.23653  4.25664  2.21017  3.28776  1.63891  3.45062  3.53875  4.32472  2.73043  3.78390  3.23983  2.70204  1.98094  4.94682  3.19129   2769 l - - -
          2.68618  4.42225  2.77519  2.73123  3.46354  2.40513  3.72494  3.29354  2.67741  2.69355  4.24690  2.90347  2.73739  3.18146  2.89801  2.37887  2.77519  2.98518  4.58477  3.61503
          0.01113  4.89913  5.62148  0.61958  0.77255  0.48576  0.95510
    738   2.83574  5.26873  2.94937  2.45891  3.93437  2.99632  2.29879  3.06793  2.17964  3.35233  3.80638  2.47636  4.01474  2.70956  2.70349  2.68085  2.90781  3.64250  5.72053  3.75782   2770 k - - -
          2.68618  4.42225  2.77519  2.73123  3.46354  2.40513  3.72494  3.29354  2.67741  2.69355  4.24690  2.90347  2.73739  3.18146  2.89801  2.37887  2.77519  2.98518  4.58477  3.61503
          0.01113  4.89913  5.62148  0.61958  0.77255  0.48576  0.95510
    739   2.34202  5.33014  2.47270  2.53431  4.66865  2.57896  3.79923  3.78277  2.14540  3.63262  4.37261  2.70243  4.00481  2.54459  2.48524  2.48305  2.78941  3.19558  5.76681  4.35992   2771 k - - -
          2.68620  4.42151  2.77446  2.73103  3.46384  2.40465  3.72572  3.29450  2.67809  2.69395  4.24640  2.90389  2.73699  3.18090  2.89633  2.37920  2.77540  2.98525  4.58610  3.61639
          1.36052  0.33081  3.68371  1.60485  0.22429  0.48576  0.95510
    740   2.47520  4.54686  3.40226  2.97036  3.19162  3.53169  3.69436  2.31868  3.12225  2.75717  3.65073  3.56962  2.17424  3.42137  3.15748  2.94857  2.60608  2.16746  4.16676  3.89852   3005 v - - -
          2.68618  4.42225  2.77519  2.73123  3.46354  2.40513  3.72494  3.29354  2.67741  2.69355  4.24690  2.90347  2.73739  3.18146  2.89801  2.37887  2.77519  2.98518  4.58477  3.61503
          0.08244  4.87739  2.63783  0.61958  0.77255  0.53915  0.87526
    741   2.48821  5.25401  2.83642  2.51675  4.57564  3.58368  2.11215  4.04532  2.30403  3.54927  3.92951  2.57411  3.13214  2.74225  3.00664  2.33003  2.87556  3.13968  5.70110  4.30482   3006 h - - -
          2.68618  4.42225  2.77519  2.73123  3.46354  2.40513  3.72494  3.29354  2.67741  2.69355  4.24690  2.90347  2.73739  3.18146  2.89801  2.37887  2.77519  2.98518  4.58477  3.61503
          0.01221  4.80716  5.52951  0.61958  0.77255  0.68789  0.69844
    742   2.53719  5.30271  2.24339  1.99450  4.64375  3.57554  3.49696  3.84497  2.34665  3.60625  3.69657  2.68507  2.55133  2.72591  2.88258  2.53079  3.03254  3.69120  5.73773  4.32905   3007 e - - -
          2.68618  4.42225  2.77512  2.73124  3.46354  2.40513  3.72495  3.29354  2.67741  2.69355  4.24690  2.90347  2.73740  3.18147  2.89801  2.37887  2.77520  2.98519  4.58477  3.61503
          0.02754  3.76388  5.52951  0.49802  0.93581  0.51789  0.90579
    743   2.58341  5.31595  2.80404  2.23986  4.65565  3.34824  3.50990  4.13780  2.06106  3.38829  4.35804  2.93034  3.62443  2.87955  2.14352  2.11728  2.86295  3.48005  5.75182  3.76164   3009 k - - -
          2.68619  4.42235  2.77514  2.73120  3.46339  2.40522  3.72416  3.29364  2.67739  2.69365  4.24699  2.90356  2.73720  3.18156  2.89799  2.37897  2.77529  2.98503  4.58487  3.61513
          0.13316  2.11288  5.57737  0.82836  0.57406  0.42563  1.05946
    744   3.17871  4.54421  5.02605  4.42081  3.07431  4.36203  4.67728  2.38916  4.23812  0.81697  2.69341  4.48545  4.67440  4.34408  3.56133  3.67726  3.40516  2.40653  5.11615  3.55088   3026 l - - -
          2.68604  4.42179  2.77514  2.73129  3.46360  2.40519  3.72449  3.29340  2.67747  2.69361  4.24696  2.90338  2.73746  3.18153  2.89807  2.37884  2.77526  2.98525  4.58483  3.61509
          0.11689  2.45062  3.72638  0.72280  0.66435  0.48576  0.95510
    745   2.53240  4.59397  2.80624  2.44359  4.65284  3.16402  2.99936  4.13263  2.23224  3.10061  4.35956  2.69468  3.61899  2.53879  2.31561  2.28570  3.05821  3.70248  3.81229  4.34899   3056 k - - -
          2.68618  4.42225  2.77519  2.73123  3.46354  2.40513  3.72494  3.29354  2.67741  2.69355  4.24690  2.90347  2.73739  3.18146  2.89801  2.37887  2.77519  2.98518  4.58477  3.61503
          0.01137  4.87846  5.60081  0.61958  0.77255  0.53661  0.87882
    746   2.60282  4.55213  2.14125  2.32498  4.67235  3.43074  3.42892  4.15705  2.30220  3.63365  4.37046  2.15691  3.99022  2.60713  2.82962  2.40896  2.60278  3.71883  5.76298  4.35303   3057 d - - -
          2.68622  4.42229  2.77493  2.73128  3.46358  2.40517  3.72499  3.29340  2.67745  2.69359  4.24694  2.90351  2.73744  3.18151  2.89770  2.37891  2.77524  2.98523  4.58481  3.61507
          0.08100  2.93866  3.69414  0.84434  0.56184  0.53661  0.87882
    747   2.80862  5.10640  3.15401  2.59667  3.74375  3.61951  2.91012  3.80780  1.87233  2.77143  4.16856  3.12701  3.61206  2.68043  2.73532  2.42991  2.36183  3.08386  5.58857  3.84229   3085 k - - -
          2.68621  4.42228  2.77522  2.73126  3.46357  2.40508  3.72464  3.29357  2.67743  2.69358  4.24692  2.90349  2.73742  3.18149  2.89789  2.37889  2.77522  2.98509  4.58480  3.61506
          0.07535  2.67840  5.54497  0.46067  0.99657  0.42843  1.05420
    748   2.83646  4.58047  3.30170  3.10951  3.40231  3.80506  4.05448  2.93310  2.70687  1.21631  3.68198  3.52539  3.39078  3.09806  3.42709  2.86515  3.06812  2.85585  5.15805  3.58197   3090 l - - -
          2.68618  4.42225  2.77519  2.73123  3.46354  2.40513  3.72494  3.29354  2.67741  2.69355  4.24690  2.90347  2.73739  3.18146  2.89801  2.37887  2.77519  2.98518  4.58477  3.61503
          0.01151  4.86580  5.58814  0.61958  0.77255  0.48576  0.95510
    749   3.82815  5.30834  3.77386  4.15811  1.58506  4.63521  1.70359  3.89062  4.09649  3.35403  4.45617  4.27688  4.97675  3.62955  4.32494  3.94157  4.04995  3.72035  4.29492  1.14203   3091 y - - -
          2.68618  4.42225  2.77519  2.73123  3.46354  2.40513  3.72494  3.29354  2.67741  2.69355  4.24690  2.90347  2.73739  3.18146  2.89801  2.37887  2.77519  2.98518  4.58477  3.61503
          0.01151  4.86580  5.58814  0.61958  0.77255  0.48576  0.95510
    750   4.08205  5.37292  5.07285  4.72738  1.44120  4.87084  4.04507  3.94543  4.57445  3.36811  4.53115  4.56475  5.19531  3.10727  4.64474  3.56607  4.30401  3.80654  4.21302  0.73903   3092 y - - -
          2.68618  4.42225  2.77519  2.73123  3.46354  2.40513  3.72494  3.29354  2.67741  2.69355  4.24690  2.90347  2.73739  3.18146  2.89801  2.37887  2.77519  2.98518  4.58477  3.61503
          0.01151  4.86580  5.58814  0.61958  0.77255  0.48576  0.95510
    751   2.61617  4.52023  1.69506  2.30305  3.86506  2.94423  3.70899  3.38279  2.74217  3.09103  4.11975  2.80315  3.58280  3.00204  3.14140  2.67283  2.97211  3.08379  5.10698  3.86898   3093 d - - -
          2.68618  4.42225  2.77519  2.73123  3.46354  2.40513  3.72494  3.29354  2.67741  2.69355  4.24690  2.90347  2.73739  3.18146  2.89801  2.37887  2.77519  2.98518  4.58477  3.61503
          0.04535  3.51171  4.23406  0.61958  0.77255  0.48576  0.95510
    752   2.61548  4.38854  3.07058  2.74951  3.64442  3.10016  3.67751  3.20105  2.31674  2.79099  3.86359  3.11194  3.67160  2.97391  1.80808  2.74697  2.94459  2.95533  4.90961  3.69850   3094 r - - -
          2.68618  4.42225  2.77519  2.73123  3.46354  2.40513  3.72494  3.29354  2.67741  2.69355  4.24690  2.90347  2.73739  3.18146  2.89801  2.37887  2.77519  2.98518  4.58477  3.61503
          0.03075  3.49711        *  0.61958  0.77255  0.00000        *
//
