# Supplementary material for: RNA-guided RNA silencing by an Asgard archaeal Argonaute
Source: Nat Commun. 2024 Jun 29;15:5499. doi: 10.1038/s41467-024-49452-1 (PMC11217426; doi:10.1038/s41467-024-49452-1)
Supplement: Supplementary file 4 — supplementary datasets 1-18 [file 41467_2024_49452_MOESM4_ESM.zip › Supplementary Datasets 1 - 18/Supplementary Dataset 5.fasta]

>hAgo3
VWDMRGKQ--FHTGVEIKMWAIATQR-QCREEILKGFTDQLRK--ISK-------------DAGM--------PIQGQP----------------------------------------FCKYAQDSVFRHL--------KNYLQLIIVILP----------------------------------GK-TPVYAEVKRVL--LGMATQCVQVKNVIK-------------------TSPQTLSNLCLKINVKLGGINNILVPHQRPSFQQPVIFLGADVTHPPAGD--GKKPSIAAVVGSMDAHPSRYCATVRVQR------------PRQEI-----IQDLASMVRELLIQFYKST---RFKPTRIIFYRDGQFRQ-ELLAIREACISLEK-----DYQ-GITYIVVQKR--HHTRLFCADRTERVR-----SGNIPAGTTITHP-YEDFYLCSHAG----------------QGTSRPSHYHVL-D-DN-CF-T-DELQLLTYQLCHTYVRCT---RSVSIPAPAYYAHLVAFRARYHLVDSHVSNGR--DPQALAKQIHQDTLRTMYFA
>hAgo4
VWDMRGKQ--FYAGIEIKVWAVAPQK-QCREDLLKSFTDQLRK--ISK-------------DAGM--------PIQGQP----------------------------------------FCKYAQDSVFKHL--------KMYLQLIVVILP----------------------------------GK-TPVYAEVKRVL--LGMATQCVQVKNVVK-------------------TSPQTLSNLCLKINAKLGGINNVLVPHQRPSFQQPVIFLGADVTHPPAGD--GKKPSIAAVVGSMDGHPSRYCATVRVQT------------SRQEIYSQEVIQDLTNMVRELLIQFYKST---RFKPTRIIYYRGGQMKQ-ELIAIRKACISLEE-----DYR-GITYIVVQKR--HHTRLFCADKTERVK-----SGNVPAGTTITHP-SEDFYLCSHAG----------------QGTSRPSHYQVL-D-DN-CF-T-DELQLLTYQLCHTYVRCT---RSVSIPAPAYYARLVAFRARYHLVDSHVSNGR--DPQALAKQIHHDTQHTMYFA
>hAgo1
VWDMRGKQ--FYNGIEIKVWAIAPQK-QCREEVLKNFTDQLRK--ISK-------------DAGM--------PIQGQP----------------------------------------FCKYAQDSVFRHL--------KNYLQLIIVILP----------------------------------GK-TPVYAEVKRVL--LGMATQCVQVKNVVK-------------------TSPQTLSNLCLKINVKLGGINNILVPHQRSAFQQPVIFLGADVTHPPAGD--GKKPSITAVVGSMDAHPSRYCATVRVQR------------PRQEI-----IEDLSYMVRELLIQFYKST---RFKPTRIIFYRDGQLPQ-ELLAIRDACIKLEK-----DYQ-GITYIVVQKR--HHTRLFCADKNERIK-----SGNIPAGTTITHP-FEDFYLCSHAG----------------QGTSRPSHYYVL-D-DN-RF-T-DELQILTYQLCHTYVRCT---RSVSIPAPAYYARLVAFRARYHLVDSHISNGR--DPQALAKQVHQDTLRTMYFA
>AaAgo
PF--------KKDVLSVEIISVYKKE-----R-KEEFLKELIN-FLKN--------------KGI------KLKIKG------------KSLILAQT----------------------REEAK-EKLINKI--------KDV-DLVIVFLEEYPKV---------------------------------DPYDFVKRELLKKMIPSQVILNRTL-K----------------NE-NLKFVLLNVAEQVLAKTGNIPYKLKEI----EGKVDAFVGIDISRTR----DGKTVNAVAFTKIFNSKGELVRYYL----TSYPA-------FGEKL----TEKAIGDVFSLLEK-------LGFKKGSKIVVHRDGRLYRDEVAAFKKYGEL---------YGYSLELLEIIKR--NNPRFF--------------NEKFIKGYFYKL-SEDSVILATYNQVYE--------------GTHQPIKVRKVYG-EL----PVEVLCSQILSLTLMNYSSF---QPIKLPATVHYSDKITKLMLRGIEP--IK----------------KEGDIMYWL
>Asgard_ASG011_04023
SY--------EKDANDIEIIPLSITKY--KLE-MKELIVRLIVG------------KYKYR--GS-ER---TFGTR---FKYEKI-------------------FTVD---------D-IKDMY-NL-VLDLIQKNPKD-KDISRIFLVYLPEEVYP----------------------------KTDYQSPYYSIKKLLLGIGIPSQMVSRKTI-L-------------------SMDWKDLNLALNIVAKCKTIPWVLPDE----LPDVDFFIGLSYTSKK----FETIKRYMGYANVFNQYGRWQLYQG----------------NPETFDYEDRHKFFGDLVRETLDKIQ------LSETPSIVFHYSSKFSRKDIEIMWSAAKSIR-------PNGKYTFIWINTT--HNIRLFDTSAQT--------DGSLSRGSFVIT-SPYQFYLSTTGYNIYSK----------AMGTPLPLEVNVYSH-PP----NLKIIAKQILYLTKLNWASSKSL--SRLPVTIKYAKDIAKLSSI-----FIHKGQN--------EIHKVLQETPWFI
>Asgard_ASG012_05861
PY---------QTISLSKIHVLMDEE---ID--FKTFKSYLDDN--------------KFE--GF-FQ---LLEIA-----------------------------QCE--------------------IEKIEDTLE-N-TEYDSAILVFLQNGAKK---------------------------------KKFEELKRKALLKS-FLQKITYERL-K-----------KNL---KINQKNHLRNVSLAWLTKSGGIPYSIQSKE---DISTSYYIGWVVNFSELHR--GKVKQIRIALALYNGKGEIVKSIFQVCH------------RNEY------SANIFQLLKQLIESL------DKDKNNIVHILKEGMIYDNEGKVIEKIKDELKE--------FNGEIIIIN---EGIFRIFKRQTNRGL------HKRPKPGLCIKI-TENHFLLLTTSLKD-----REYN----NVRTQQPISCIFTKKSDD----DHFSLLENLFHLTYSYHGSIQGL--IKLPAPLYASRKIQQFFQN----MDLENDFL------------FSSEIEYFV
>Asgard_ASG014_02649
PCMLPGR---RAISSSIRIGIIGSGET--IDL-AQQWIKKCQSE-IPGKPE-NPWLFQSFP--GF-KR---IFGSE---LRVLSQCIE----VLTE-AEIEKVL---KITDFHRRVKNAAKLFV-EK-LQNL-QV--RE-PRP-HVVICALPQKIVDKCATRKKGLGRLTKQEKKILL-DESALFIPEASDLRCIIKAEAMQIGIPTQLAKPQTF-T-------QSKDKSL---Q-DDATRAWNFSVAIYYKAEGYPWKLTQM-----LPGTCYAGITFYRDLSDP---QGNIKTSMAQVFTHTGEGLVLRG----GRAI-VEETT--RSPHL----SKKAAFQLMRDIIQLYQKQM---GQPPIRLVIHKSSRHWSEELSGFNEAAKD---------VK-VKDYVAIQ---RRGIRFMRK----------KGIYPPIRGTVIKI-GEKNYILFTRGWIPY---YKTYP----GLRVPVPIEIVEHYG-DS----PMETICKEIFALTKLSWNSADFC--ISEPVTLAYSRQVGRILAY------IPEE------------VIPRPEYRFYM
>Asgard_ASG042_02410
PY---------YGPSDINISILSCEEY--VED-VLNLYCNLKDG------------KGIFN--GM-EK---WFNVV----------LPEDPRVVSVV----------S-----------EEDLT-SN-VSRI--------PKC-DLVLVVVPDDMLV-----------------------------EYDDDPYMPLKREIAKLGIPSQMLEYSTV-KNL---------------R-DNPYVLFNLALSVYSKVGGVPWILSE-----PTFSGLVVGLDVRRTL------DGKI-VTGMSVLSMKNFTFNWSY----STVDSL---------------GAKYISSVIKSELKSFV------EEEVRDFTFHCEGMPSQEIIDGIKKALNNLVNENMLS-KDYSFRVIAVKKG--GTPKIFKSIHGS--------YGVPDKGFTIIL-DYYRGIVATSGFPEFS----FHS----PLGLVRPLKIEVVDECEH----DIKEVIKEVYWLSELHWASGFRS--SKYPISTLYAHRIVQFVASGV----EP--------------PEEYRGKAWFL
>Asgard_ASG045_01543
PW---------CGPKKLTLHYLTPPEEKANE-LIKRLHNDLQSG-AKA-------------GLGAFQQ-GDYIELK-------------------------------S------T----PSEFS-AS-ARKLGKQI--GESSV-DIIVPILPKTENA---------------------------------RCYALTKRALGDSSTKSKGIHWDNF-SIIA--------NQQ-VSR-DR-YSIRNLMAAIYSRAGEAGMLLANSARGL---SPLILATDISRD-----VQKKQEATADIITMNGQGLLLSTPSIYS-------------FNEGV----QSRLIREWLVDRITKVAELK---LSSPNTLIFGYDGKLRRNQVDEFEKVFEELIKDKILS-QDVASAILEITKR--IPDRIYNE-----N------GTLPPEGTYLAD-SNDTGYLIGSYPY---I------------GTSQPLRVRIAQ--QTKIF-TARSVLQFIHDMRYLDFTSPYTQ--PREAIFMHVVDKKAKLARHGA----VP--------------------YVPF-
>Asgard_ASG055_06528
PA--------NQFPSPLKIAIIAPPSN-PEE--SYKLIKEIKRKESEK-----SPI-------KYCDKLPRMYNVE-VK-------------------------LPED-----------------KE-LEDVHSRF----QKVADLLIMVLPDEITH---------------------------QISKDKDLYNWGKFA-AK--YRKQIIQ-KTF-K-----------------R-DTTYACYSLFAHLIPKYGGTIYDVDLDVDFL---KPGFLFYDFAYE---------RS-TAGIIIAGTGGAYITKPG------VT--------RNDAL-------NLGATLKKLIQEYQ---------WDVVIIFKDNYYQYDETKQIQEIQ----------NLNVHLIAFSILKRDLIAFRLKRKYKKDYY------AKSPKNSGLVTP-D--DAHLFPHETDLQH-------------GI-RAVKFKY-EG-TA----DLYD-TRDLIYLGTYLAKQTVASHRQKIPTFIHLSDKLAELIEAGTF-QSIT----------------DTKIPLAFL
>Asgard_ASG061_01709
PY---------HNEVLPGIVLLFPR-D--RHT-RNTFINDLRDELLTRQSI--VQLQRPYH-IGR-RE-----RMG-------------------------------------------------SS-LLQLATEV-KSHPN--CLALVILWNRFRK---------------------------------EVYYELKDAITP--TRSQCAKERTI-R-----------NRR--PQ-KAKSRLRNLSLSVLTEVGVKPWVLADNLH-----FEFYIGIDVLYPR----------Y--YHFIYGTGGRFVRTQT----GQFVSR---K--VREAI----KAPELQRQLIEGIRAIE-----SGFPINSIAIHRDGRWWPSEQRGLEKALEHLKAHDVLS-PDVRCVVVEIHKTH-KPIRLFTRINQSPH------FLNPLPGTYLVL-DQDSVLLTTTGRPGEW----DVP-----EGTASTILLKIIQG-ET----DIREVAEDAYWLSHLNWNAPDIE--ISLPITIRWTDEALRETFRPID---LE------------EIDKEQNEELMYI
>Asgard_ASG068_00704
IFQLSSK---FEENKTIRISLIIAAL---FDR-YSDFWKDLKKQ-LSN--------------VGF---LPQLT----------------SEIMIKDV----------D-----------RLSIE-EK-LKTI------SREDS-DIIVAILPEKPNK--------------------------------DKIYELFKSSLFTLGIESQFIFESTI-VS------------------KLKYAQANVVLGIIAKTGNIPYVLAN-----PLETDFLVGIDISREKKTGL-KGTQNFLAMARFYGKDGTFVNYEI----HEDKI-------EGETV----PKIILEKIFAKTEF--Q---------NKIIMVHRDGFFRGPEIQDLKEIGKN---------YNIQFQFVEVIKR--NVPRLFCGSNNK--------YVNPERNQIFYL-SEREAVIINNKV----------------TGTANPLRVRILGE-NV----NLNDAIVSVMALRMMHFGTT---KTPKLPVTISFSDRISGFARRGI----KP--------------PNKSGKIPWWY
>Asgard_ASG072_06565
PYGRYIDG--KPVSITANAGIIGTSSS--IGD-ILDFFDNMYNK-LPAKSKG----GIDFP--GL-GL-KGRLRFD---VRFDEQWQE----TITK-QDIEECK---KQDKRTDRALYALKLIE-DK-LESL-HQ--KE-PSP-DVVFIPIPMEIIRMSKLYGQMGLKITLAHRRFG--ILTEEQIRGDYDFHNIIKVMGTEHNLPTQVILPPSL-DL-------KRKVGV---Q-DLATRAWNLSVATYYKSKGVPWKLTEL-----ESGTCYAGISFYRELDPE--GRQSMRASVAQIFLHTGESLVLRG----DPFK-WSESD--PYPRL----DEEKAAVLREKIIDAYIKTH---KELPERLVIHKSSVFINEEIKGFLENGRT---------IK-QTDLLTIT---NSTIGWYR-----------EGSYPIVRGIVIKT-SGSEFYIFTLGYIPQ---LETFP----NPGVPIPIRVRVANL-DS----PERKMCKEILSLTRLNWNNANFC--DRKPITLLASNRIGDILSE------ARIRK-----------IEPSTEYRFYM
>Asgard_ASG073_01058
---------------NLKRIMLYSHR---KDEIANRLRRELENQLISE-----------------VSRDVPTINLP-------------------------------N-----------------AQ-LKDLAEQY--DPNR-EGTLYLFIH-----------------------------------RDRNYYRRIKSMFTQEN-PVQFIRTTTLSR----------------SR-NF-ALVRTLIPQILVKTGGLPYRLGKA----NLEKTLLIGLDKARDS----SSTRPSASAGVAAVTPEGRYVSAAS----TPLDNT------KHDSI----DVDKLAEGLLEDLKTY-------KDKLDYVVILRDGEVAQAEVDPWKKYVKEYG---------LDMIFLASRKE--NSYRVFPSDDRRPY---------------VVL-NSDEFLVVASDAP---------------IGTPKPVVYTLLDN-SV-NFEEITKVIAQIVSMSMLCWESP---KPTSQPLPLHYADKLAGFTQM------VQ------------QAWQISNKYPMFI
>Asgard_ASG073_02374
PY---------QTLKPEKLNYIVSEE---ED--EKWLLSSLEKG--------------IFE--GF-FS---FLGIN-----------------------------KVE--------------------LVKIHDKFL-T-TNFSESCFLLLEDETQN---------------------------------DDFFKIRVQGIQIG-TIQKITLESF-K-----------TDF---QDNKQNHLRNVALGWLAKSNGIPFILSSVT---D-NNIFIIGWSIHYKKPKK--GQVTQYNVVLSIYSSSGIHQSTIYSIMT------------KDDYI----LSKKFSQVIQELIGKT------GKKKNSDFFILKEGTISLEDVNIILKLVKEFPN--------LNMYFCSIV---EGIFRIFKEESRLGT------HKRVNPGVTVKI-TDRHYIMITTSIKDSH--IRDIY----NLRTQQPISCVFYENYPN----DIESLLELIFHLTYCNHGFLNAR--TKVPLPLHSTKKAQEFFVS----QEMQNGIV------------IESEREFFT
>Asgard_ASG073_02603
PI------VNQQENGTVRILCLYQDETVIKE-LVKTFSKELEQGILAI-----GPFFIQFPDTGLFKN---IYEAKA------------------------------------------VTKYIPSSYIDNV-----------RQVALVEVAKRQTN--------------------------------AKLFRKL---LASRSIPSQFL---DITN--------------PEKKENL-----NALYELY--AGPLPINIEFLPP-----NVWFFGINFFQ-Q-----GEYTEYGGVITAIKNKSQIMKGARLFSDWT----------TMHQV----TAGLLKDLIEEAKKKF-AMNNLEADNSFSAIIFVNGSF--TEISN-KKQFDDL----------ISLALIRINDQG-FNIRIFNVKRREEV---SISSLEVTTGEYFSL-DSN--LRVGTGQ----TLLDSKKIAYFGKGSPRPIEITILKG-------EFKELTTGILCKASTYWHGV-----TNYPLPLHLAHKICEDRRGKVRE--LE----------------KTIPLNHFF
>Asgard_ASG073_02772
PFDYP------------KIDVIFESSD--EER-LKNLATNLIEG-YND-----------FK--GI-ND---LISRQ-------------------------------D-----------IQSRSWED-LSDL--------KG-KVSILVLSP------------------------------------SQNFYSNKKLYFVRRE-FLQLI-YSSF-E-----------NCE--ER-RKENYLKNAALGWLAKSGGKGYILAIP----KEEQVLTIGWKTISKRGTR--TQPKRKIVIFTTYLSNGTHLKSLVFIV-------------RNEHY-SSICKEKI-ELIDEVCKGYQ---------NMPIHIHRDGHFFS-DLNTINEIKRTVTD------KNV--FFISIT---DSIFRIYKNSGKYGS------LGRPNPGICYQI-SSQYYAMITTYLLDKE------------ERTPRSIMCRFLEA-QE----NIKS-LEVIFDLSYCYHGYIKAK--IKFPVTIHAAKKISEIIYD----QKLSSDFS------------IKSDIEFFV
>Asgard_ASG073_03135
PY---------SGSKEINVHFFVPKS--LKDK-VSILYDQFKQ-AMRE-------------NLGS------IIPINNFV-------------------------IPED-----------GRQYF-TACLR--ATKIKQNGTD--FVAVIVLPQKEES---------------------------------QAYGDVKRAFGSLSVPSLCMKTATFMN--------------LIERENSKFYLRIIAINLYTRPGEAVWLLKNPAGGFKDKVPYVSAVDMSRDH-----KSRSETAADMVTYDAYGRILDPGQSINA------------KGEYL----SSELVKDWLFQRTAAIQELM-DDASSPTELIYLHDGNLKWNQVVEFKNAQSQLIDSGLVT-DDLGLVILSLTKR--DVIRLFERNNGWK-------ISNPPKEIYLID-RQTEVHLASSSP-----F-----------GTTNLIRLQIKD--QTKTF-T-QTLVRFINDLRYLDAGSPYNQ--PKLPIVSHMVHNKANFSRFGEIC--FP-----------------------Y-
>Asgard_ASG073_03281
PY---------KSPQFQKINYI---SEIGEK--TSLYIPDLKK-VMSS-----------------------LLSLD-----------------------------TLH-----------FNEIS----WKDIFKQ-----KK-GSTILVLLPDESYH---------------------------------KKYNEIKLRLVKKQISLQKLTISTI-T----------------SK-NRTSHLKNVCLGFFTKSGGIPWKISLE----EKTNRICIGWKTKTKN----PRRGKQAIVIFSAYSEEGVFIKSLAFTT-------------ENSNY-SKDTSAFL-KFIKESLE---------SEKFSSIDIHRDGDFYSEEINNCKTSF-----------SDISMNFVSIN---DGIFRIYQRYSEK--------IGNPQVGTTLKI--EDKYAMATTYIPRRA------------ESTQQTIFCNFIENLDFQ---TCKEILRTIFNLTSGYHGYTRGR--IKHPVSIHAVKKIFEILNQ----KNLHNGFT------------TSNETEFFV
>Asgard_ASG075_02395
PYGGRGVS--TEKGITIRVGVIGTTRS--ITS-TKLWLERLKHR-IVAKETSTEYKGIDFP--GL-NL-DSSLGFE---IVLDQNCIQ----RIER-KFIRDLR----KLNRRERVYNTAQEYC-FK-IDDL-SE--AH-PRP-DIILLPIDDDILKLSKEPSRRTDKIVYQRREFG---DPRTSFAPMFDFHNYVKAHAALKGFVTQMLQPKTL-M---------FAESR---Q-SPSIIGWNIAVGIYYKATGIPWKLADI-----DEETCYVGVSFYNEIRES---IKTLRASFAQVYMRTGESQVIRG----QPFE-WDHKQRGRSVHL----SSFQMKQLIEQAVKIYYNQR---ESPPKRLVVHKSSNFSDEEIKGCRLASED---------ID-ELDIVHVSEY--VGLRSYH-----------EKDYPVVRGTVISN--SNDAILFTTGYVPV---LATYP----GPTVPRPLLLKCQNI-DT----SIETICSDIMSLTKLDWNTSTFY--TKMPVTIGVARKVGAVMAE------MVADG-----------GEPPSSYRFYM
>Asgard_ASG076_03110
PHGGRATN--TLEKISIRAGMVGTDQS--IDS-TNVWLSRLRHR-IAAEDRSTEYKGIDFP--GI-NL-DGPLRFE---ICVDKNCIV----KIGK-KFVKGLA----KISRRERILQAAKEYC-RK-LDDL-TE--AH-PRP-QIVLLPIDSLLLRLCKEPYRRTDKIIYQRREFG---DPDSATAELFDFHHHLKAQAALRNFVTQMITPKTL-V---------FADDK---Q-SPALIGWNISAGIYYKATGVPWKLAEI-----DDETCFIGVSFYHE-------GESIRASIAQVYMRTGESQVIRG----KPFE-WDEEEKGRKVQL----ESSQMVEIIQDSIDLFLRQR---GKLPKRLVVHKSTRFSDEEIDGCEQASSD---------ID-ELDIIHIREW--TGFRAYH-----------KGDYPAVRGTVIAN--GKEAMLFTTGYVSP---LGTYP----GPSSPRPLHLICQKL-DT----SIESVCLDILGLTKLDWNSSTFN--IRMPVTIAVSRKVGAVMAE------MVSAG-----------GTPPSSYRFYM
>Asgard_ASG087_02988
FY------QSCNGKDTLHFHLLYFKS--GKGDIIENLLKSLNN--IET-----------YK--SF-SK-----NIQ-------------------------------------------LTPLK-KKLVQKI-----NEQPKY-HFYILIIE-------------------------------------NELHNNVKSLLIENDKPNQTININTL-NDI-----------------GYGSLRSLIYLQIYLKSEGKTWVLEEV----FRSNEIIIGLNIKF-K--------DHVIASILVFTNQGDFIEGKY----------------ENPEI----FDKKL-EILSEEFK--K---------YTSIFLLIFGPVIPNIVKSIENITDSK-----------NLDIVGIKYA--SLVRLFEQDDKKKW------IYPPKQGNGVII-NGKSCHIITSKT----------------QGTPSCIKVRVLST-KS----DLRNILSRIFKLSRYNPALVKNE--TKLPFPLHFARSTLQKG--------IQ------------NLNSFSFKIPFYL
>Asgard_ASG088_02980
PV---------DVKGSIPISYVAPES--EIEH-LKQFHNYLNK-HTKK-------------HLGEFKL-SNLFPVDRIH----------------------------------------PDRYM-RI-CQKFGQEI----TD--QIAIVLLPKSNLM---------------------------------KTYFAAKRGLGRHLVKSEMIQWKTY-NELL--------SAS--LKGGFSFSNYNIALKAYGRCGEAIWHLKSPAGGLPNQNNYFMGFDVSRNP-----ETRKEAAAYAAVCDNLGRILYKNSIDTH------------RGEKI----IAEVLSDWFFDLATTY-DDI-EDNKKIDTIFLFKDGPIYPSERKEYQKALERLLQEHIME-KESDIKVIAAIKR--GLHRFYGEEKYG--------YRVNYSGLI----NPHDAIIVTSKP----------------RGTASSTRLNLTQNNNM----NIEQIVRIFNDLRYLDWSSLFQQ--PKTILPLHIVQNLAKLTKEDII---VP-----------------------YD
>Asgard_ASG092_00089
PY---------KQPEVDRILLF---SN--ET-LTLKLWKEVEKTFINK--------------FGW-SE-PLLL--------------------------------ESD-----------------ETGVEAFVKK--QDKDKMRSSVLAIIR-----------------------------------NNSDQYSFLNNLFNKYGTGVQCLTEATA-RKIV-------------FQ-KKYGILSAICAGLFAKSGGIPWLLHTLLH-----YDRYVAIDVGRTK--------SEAWAMAIVFDKNGNLEVLPGQVT-------------LGETL----DETAISTCVRLATS---------KSSPKSLILIRDGDLSSEELLAFKAATQNFQ---------VNCAIVLVKKN--IPHRIFRQRKNK--------VFKPYSGDYIQF-DRNQILLCGAGVDEYE------------HGTPQPILIQINRG-SL----DLRNIAKDLFYLSYLNWGSPGRS--LSTAVPIRLAHNLASALSSGVL---LS--------------------TPPF-
>Asgard_ASG093_02036
PL--------YSPKYKIVFIPLYPLDQ--PN--IKEKIFKVAN--VFGSG--TGQF---FP--GL-LN---RYDLK---ISLTNATPI--DTSLTY-QNFKR------------EVIKIIEEIR-SE-FPNLPLKF-KNETVV-PFFIIGLTEDSPR---------------------------EWGKFTPLYQYFKENLTKLGYPTQIIKNNQFFG-----------------K-WKTFPLWSVATSIFAKLGGIPWQVEACYTKDDVPIDMIIGYRFARGITEN--KKDEFILGIATVFTGNGKYLGFKT----QTFE--DEISRYEGLKI----PNNEVKNLFFDAVKLIKNDM--HQEKPGAVIIHRLGSVSTEEADSFMDCFNTSN-------FA-AGALVSVS---EFPLKWN------------FNNKAVPRGTWINL-DDKSGLIFPQGISRY---FQGYNNFAP-KSIPNSFKIKILRD-SG-VYSKPYEAGFDILALSRMNWRHTYIP--SNFPISLQYSLIIAQYVKNNI----FPTG--------------DLSEIPWFL
>Asgard_ASG106_01524
LYKYSSD---FNKKSPIRAAIVTTE---LSSA-LTNLCSRVEKE-LSA--------------LGF---GFEIV----------------ATEILQNE----------S-----------RATLE-TI-IDKI------ENNSP-DLIIGVFP------------------------------------RGPVYYVFKSLTIGRGLASQVVLPHTL-EK--------------------NYALPNIVLGILGKTGNIPYVLEN-----PLSADIIVGIDVAREKKKKL-SGTVNIAAIARIYFSDGQFIKYVI----HDEPI-------EGETI----PSSVLESMFPASEF--S---------GKRVIIHRDSYFRGDEEMALKEWGNA---------IGATIHPVEVIKS--GAPRLYGAYEIKPA---IRGVDNPATGSAILI-SSTEAIVVSTLPPGKG-------------STAQPLRVRT-KS-SL----SIENALQSVLSLTLLHYGSI---IPPRLPVTIHYSDKIAGLALKGI----KP--------------KALEGDRPYWL
>Asgard_ASG120_00858
PYDYNTR---KRSFDSIRVVFLYKHGT----E-REQLIKKINSRMCER--------FGYYK--GL-SS---EFRLNS---------VVSEYIGYED-----------D-----------------EQVLRDLIENS--STER--TIVLVT--DDYKA-----------------------------FSDTEHYWLSKRILLKSGVPCQYLSSSVL-Q-----------PDS-----NFVYTIWNVVLSSYAKVGGVPWILKDTVAK-DQSIDAIAGIRFARDQSNV--GDSKYVIGAVTVFGSYGLLYGVDA----QKFLDTERYTRSKGLYV----SEKDSKKLAEIIVERYRDNE---GESPKHVIIHRLGSYDNNEISGLEEGLKNAG---------VKYAFIEIFRG--GNPRIFEIRNEK--------ASSVRRGLVLNM-SDNSSLICTTGDQRYKFRIKQPK-----MGTPVPITANIRVS-NN-SINDI--VAKNIFNLTGLHWGCGSQE--IQLPITLDFAHKIARLYANGV----IP--------------HDNLRNTSWFL
>Asgard_ASG131_04275
PI---------HKPRTLKILVATDTDN-TRKKAFKEYINLIKD-KLAK---------------GE-NS---LFHVKS--VDFIGP-------------------LRGN-----------PKDYL-TM-LKKLANK-----ESV-DAVLYIIAEYKKD-------------------------------RTGMHDLIKEYL--KNVPTKCV-IKNL-K-----------KHT--PK-SKEYSLQDLVISLYAATGYFPWIIESKH------FDSVIGIDVRRDK---Q----TRYYCTLTLLTNKGLIRVSNG----AKMK--------KGENI----PIKSLTDSIEEMILQVKKRN------LKNTLFIRDGDF--DEKEAVKDTLDALKLEGNLV-ES-KWVYCQIIKN--PEIRIIHKEDPSR-------YGQPSRGIAFILADDREGYIVTTGYPDIGMKKSKAS-----QGLSQPIFIRL-EN-ST----SFQNVLETIYHRTFLNPSLT----QIRVPIEISVAEKYMEYLSYDL----------------------KTEEIPEFL
>Asgard_ASG131_04279
IM------DIHNKIKKIKVFVIDEGK--LKGN-SKQYIEALEE-RLTK-----------------------IFDVEF------------------------------K-----------------EK-ITDIIEN-----SN--DAVILALTEKKTD---------------------------------DPLNKIKKESHEKNICVQGLNIGSH-K-------------------HFQRKLDEIALGIFSKVGGQPWILKRKL------NSWFLGLQTE--R--------GFY--SLVLIAPDGTFSGSYT----DEF------------------DKSNMESYVTKINNTFK---------DSNIVLHRRGRRYNSEE--FYN------------YFN---KVIVISDT--SIERMFSFKD----------DRKLKSGSTIFT-KENQALLITTAKFAQE-------------KSP-PKKISSITG-NL----KWQD-IRNIYNLSRLHIGFTSSR--IGYPCTLDYTAKCITIENVSAAP--LG----------------KWFDKPWFI
>Asgard_ASG132_01490
PVGPYLNA--DVDHRQINYGVVGTAES--LEK-CKTLVRELSNP-LEPVDK-STYGNLGFP--GL-GK-KSPLLFS---LITDVSWEQ----LIFT-EEITTLT---KISRKEDQRVSLINLFE-NK-IKLI-LE--AE-SRP-DIIFISIPREITDMYSRKYIKDIKIKFADKTDS---VSISKAEGDIDFHNIIKVIGMKYKIPTQLFLIHTI-ESILDKIIERTEYPT---E-DPATFAWNVAVAVYYKAFGTPWKLTKL-----DDNVCYIGISFFRDFSEE---KQSLQASIAQVFLSTGESFILRG----EPFE-WKSSKKDRNPRL----SKEYALNLMNYVLDFYCSLK---KTYPLRIVIHKSSHFNSEEIEGFYSNKAN---------VK-IVDMITLNNY--STIRFCR-----------NGLYPVLRGTHIEP-DEDKSFLYLTGFIPA---LGTYP----GPRIPVPVEITRYSF-DT----PLNKIAEEIISLSRLDWNNIKFN--SYMPVTLLLSRRVGKIMSE------ARSKE-----------IEIDPHYRFYM
>Asgard_ASG134_00171
DF--------DNQLSNINLGIIKSRR-S-KN--PARYVNSIKN-R----------L--Q----NF--------NVKT------------------------------D----------------YDK-LKDI-----RELET--NIVLAIMD----------------------------------DED-DYLREIKRECHKLNINVQGLNVNDI---------------------PFSNHINETSLGIYSKAGGIAWVLNKDL------NSWFLGLQSN--N--------GTY--SMILISPKGSFRGSFT----GKF------------------NPEDKSDYITKLKINYNSNI------NEKIILHKRGILYPEEFNS----------------FN---DVFVITRS--YYERIYSQKE----------NKKPDDGTYLFLESGKKAILVTTSEMIED-------------RMPEPIKITKVNA-NL----EHED-IETTFLLSRMHLGYTKSK--SKFPCTLKYAEKCLVLSNLESAP--LE----------------KWVEKPWFL
>Asgard_ASG134_00173
PV---------SQIEKLCINYIVPSD--IQDK-IESFHETLNN-VSKE-------------KLADLTL-GEVKAIDRLH----------------------------------------PDRYL-RE-SKQL-------NSN--DLTVVILPETQTT---------------------------------KAYISAKRGLGEKLISSQMLEFSTF-SKIV--------SNP-----SMSYTLSNIVAQIYDKPGESIWHLAKPAGRLPKKVIYFMGFDVSRAP-----EKRKEAAAYAAVCDPYGRMLYRKAIDTH------------KGEKI----QAKVLSDWFFDVASTF-DES-KETKKIDCLILFKDGPIQSNQVIDYKNALNRLVKEGIME-ENCDIKVVSVIKK--GPHRIYGKERFD--------YSTQNTSVI----NEKKALIVTAKA----------------QGTSAAIRINLDQNEDM-----IDQVIQIFNDLRYLDWSSLYKQ--PKTILPLHIVQNLAKLSAHDIN---VP-----------------------YI
>Asgard_ASG135_01774
PL---------GGSIDVKYIVIYPEG------LVGAFFDRISE-IFRTKNF--GNLRPYVP--GF--------KIK-----------------------------NTD-----------FQEYE-KAAVQELVQE---EKKKL-PLIFVVLP-------------------------I--------DDSNEMYYSMRRVFFSENLHTQSIESTTL-DSFF-------------RK-RKDYSLINIIGQVYTKPGIVPWVLEKPADHVGMKNTCYSYYDISRRA-----ERKTHSSVYTAITDSYGRIIYSGSFPT-------------GSEKL----DLLNSYDMILSILRRY-ADL------FKRLVFAKDGQMYKEDVEAIRTVLEGIEDDTNLP-NNIVIDLVSVNKS--PKKEIYNE----IS------WKNVVSGTCVKL-NERTALLVSSETD---------------KGT-NPLEISLMHG-EP----KIEEIVQEYYNLTHLNWNSFFKK--SKYALPQLLTQSIGENLTAGVI---IP-----------------EN----YL
>Asgard_ASG144_03258
IL--------TRKPFYRQYVILPNS--VKET--GYKFINGLKN-EIQN-------L---FP-VNY---TPIILSYD-------------------------------D------SVQRSVYQLA-KQ-IFKTLDQN--NAKP--GYGLVMIPKISSK----------------------------LRKEDELGNLLMSKLRERDIFASIIHTSTV-EASFEDIS-------RKQKGIFKGYLKNVVLKILLLNSYWPFGLKT-----PLNADLTIGIDVKNN------------IAGFTLIYKDGSKIRFEH----SESN--------QKEQL----NKNQMKSKILEIMRDEDIES---PEDIKNIVIHRDGTLYRTEIEGIKLAFDILAKEGKVN-KDAQCTFVEIRKTSRTPFRMFKIVMPIGL---DEKIYNPTIGTYIPI-TEDEFFICNTGFPFKH------------KGTSKPLHIVKAEG-NM----SSHKLTEDIFYLSNLTWTKLDDC--SRYPLTIKLTDIRLREYAGEYDKDALE----E--------------------
>Asgard_ASG147_00832
PY---------TGKIAGKYAVIAPSS--LKG-MVERALEVIEK-TYSRLNF------------GKLEQ---TLPIRY---------------------------VKSD-----------TSDYK-EAFISEIKDKV-QEKEN--IIVFVILPDVQYA--------------------------------GTIYYEAKDTFFNKPIQTQCIDAGTI-RAIV------------SGKLNIE----TLVPQVYLKLGHAVWLCTKPADSHGGDITAYACFDVSRRK-----KYKSQVSVFTAVIDPYGRFISFDVIQS-------------GGEGL----TKASFHKLIERIAQAYSSEFPSLKFNLKRIVLYRDGHISRKKL--MADVFNGVPERRDLP-SNIAIDIVGVNKS--PNRRVFAKDKDE--------WRNAKRGVCIVE-GSDKCLLVGSSPHKDA------------TGTVQPLEIEVHHN-SQL---EVEALAREYFHLSYLNWLSFSQR--SKYALPQKITQKTGEYISAQVR---IP------------N------------
>Asgard_ASG147_01375
PK------VACTNTEAIEALEL---K---KN--LEHFLSCITRGPLSK---------------GR-SS-QPIFSVK-------------------------------D--------------------VINL----A--KRSF-NAIVLV------------------------------------GRDEEEYAWFEYEL-SDDIVPQYI--DKIVK----------------SKEDASYSIYTVAKSILPKLG---WRIKLCVPE-ALNEAVIVGIDKTH-T----VGKG---TGIAAVLQADG-----------------------RMDHL----ENE--KDAVLQVAKMVKKEN------PVIFCVNR--YV--QDITELRNLF---GE---------QLIVVSASKTH-SMSRLLEKERNT--------FVNPGLGSCAVLEDERHGYLVASTFINRD------------R-T-RPVLVEILNG-NI----NVREVLGYIFSTQALCIETPYYV--ASMPWPLHRADSLCKKISK------IT------------R---ALPSNPEVL
>Asgard_ASG147_01653
PV---------SGPSKLRVCVMFEPDV--KRE-AEEFCYNLERG-VRG-----------FG--GL-GD---WFMVE-------------PEWIWVRV----------G-----------EDGFE-EA-ANCV--------EELPDLALAFIPDSMVV-----------------------------SYEDDPYMPLKRKLSAVGLPSQMVERSTL-ENL---------------R-GSEYVLFNVALSIYAKAGGVPWTLDD-----ALTHHLTVGINVSERK------HG---AVAACYTHGSGESMKFDW----ATAPAS---------------LGEAVFQVVGWAAENYIDSL---GGPPSSVAIHVDAASPILEA-GFGAAIQRLESEGLLK-EKAVYSVVSINKS--GPPRVYVKMGDT--------FMMPDKGACTVL-DYERGVVCTSGYPEQP----ALS----PLGVVKPLMVEVVESYEH----SITEIMRDVYWLSEIHWASGFRT--PRLPVTLLYPGRMCSFFRAGV----KP--------------T-SLRGTAWFL
>Asgard_ASG149_01430
PYD-----KSVMQRKSIRFAILYPQEH--DSV-IGNFIHQFCNG-VQR-----------FP--GY-LR---WFRQSPQCFER---------YPISDL----------N-----------TKGYE-DV-ANQA-------RRNY-DLIFVV--EGFRR-------------------------------ERILYQRIKTKLLEKGIPSQFLSSVRLY---------------ADSN-QLQWILSNIALSVYAKMGGTPWVIEA-----PDTSQIILGMSRALDP------SSKVIVGFTVVFKQNGDFVLSYS----------------KSPVTTWPEYEKGVEDLVYEAVYEYA----KTEGEPEQIAFHFTKRPGRREIESVNRAVSRL-------DFEIKYALIHVNST--SGFHLFDTSDP---------TRVPIVGLKVNL-SNHGALLLLGGRVRGLRP---------SIGTPSVLDVSVDKR-STV--EEYHRLIDQVFNLAFVNWRGFNA---RTIPVTTYYGYLMAKIIGG------IESIEEWNLISNNP----SLMDKAWFL
>Asgard_ASG154_01258
PYDFNAK---IRLFDKLKLILICLKDESAIDN-SLKLLNYIKNG------------GTYFH--GL-KT---FFKLDE--LDIPKD--KKDVIIYENG--------RED----------I-----INE-LASIVEKQ-PN-TK--YVVLAV--KDYRA-----------------------------IRNTNNYYKLKRLCLKMGYPIQYLSLQVL-K-----------SDS---K-GLPYILWNICISIYSKAGGIPWLLKN-----PHNVDITLAIRFSRNE------ERGYTTGFVSIFNNIGRFMGYYS----NTYFDMDDFKTTSGLFV----PNIIIRKIIHETLFSHQERS---SNPIEKLTIQKLGVFGKEELAGFEKEFKDTS---------INYCLVEIFDK--NILRSFNLDKM---------NKNIDRGICSQL-SEVFGYLCTTGDYNYARAIRSKP----EMGTPRPLLINMR-N-KD-CYRSFYDACQDIFTLTGLHYQTVHNE--LRLPASLIFAHQIAKFSKYEI----KP--------------HDNLKNTPWFL
>Asgard_ASG154_02673
PV---------DKKKEIKVSYIGPSS--EKDN-FMTFNKYLNL-HAKK-------------HLGTFEL-TNIFPIDRIH----------------------------------------PDRYL-RI-CQSVGQQI----EN--QISFVILPKFKTT---------------------------------KTYYAAKRGLGKNFIKSAMIQWNTF-KKLL--------SAS--SQGRLSFENYNIALKAYGRSGEAIWHLKEPAGGLAATNNYFLGFDVSRNP-----ESRKEAAAYAAVCDNYGKVLYKSSIDSH------------RGENI----ISEILSDWFFEIATTY-DEI-GNEKKIDCMYLFKDGPISHPQVKEYEKSLERLMEEHLMT-NDSDIKTIAVIKR--GLHRFYGDEKLG--------YKINYSGLI----SPKEAILITSRP----------------RGTAATTRIELTQNNNI----DISQIAKMFNDLRYLDWNSLFSQ--PKTILPLHIVQNLAKLSKEDVI---VP-----------------------YD
>Asgard_ASG155_03984
IYKLAPK---FEKDNSLKIILILGTL---FNN-YQDFWKKLTRG-LTE--------------LRF---APKLV----------------KKVELKEI----------N-----------IIEIE-KK-IKDF------PEEEY-DIVIAILPEKPNQ--------------------------------DKNYEIVKSSLFRSNVQSQFIFKNTI-QD------------------KLQWALANVILEVLSKTENIPYILAE-----PLEADYFVGIDISREKKKKL-SGSQNYAATARFYGKDGTFLHYEI----QEDKI-------EGETV----PKTILERAFVKTIF--Q---------GKTIMIHRDGYFRGREIPILKEIGKK---------YNMTFQFVEVIKE--NAPRLYKVSNYQ--------YLNPHKNQLFYL-NQKEAIIINNEV----------------KGTVKPLRIRVYDT-NT----KLNDAIISVMALRMMHFGTT---KPTKLPVTIIFSDRISGFVRRGI----RP--------------PNKSGKIPWWY
>Asgard_ASG158_02499
PY--------LNRFKEIKIGLIGSSES--LLQ-VRNLLNRMKHK-IIH----NNSLKWPFP--GL-GR-----SLN---FDITINMVK----TLND-LAIFNDK---SPEKRVERIMYALDLIE-TN-LTIL-SD--TE-PKP-DVIIISIPNEILKSCRDNRFKSTRILIHEKQFG---INNSNYKLGHNFHNIIKIMGMEKHIPTQLIFPYTL-V-------NPSVKER---Q-DLATIAWNLAVALLYKVNEVPWKYFKF-----PQDTCFIGISFHKELDDN--DEIVMRTGVAQIFLSNGQDIVLRG----ERFN-WDDT-VSKQPHM----TEEYAFKLIQEILKRYKHWS---GDLPNRVVIHKSSEYWEDETRGLKAGLND---------IK-NYDLLTIS---NTDIKFYR-----------YGQEPVVRGTFIEFLG--RYYLYNVGYTPC---IDHYP----GARVPIPLEIKFFHT-ST----DKIKLCEETLALARMNWNNIDYS--TREPVTLTFSRNVGKILSE------YRAKNF----------KNPPDKYRFFM
>Asgard_ASG158_04452
PIGL------SDNELRIPVGIIGTRES--KNL-AKTFLTRLQYA-IDGNYYPSNVRSIDFP--GL-HQ-NGPLGYY---FSIDENLCE----EISE-DLVNEIL---NKNDQRDAAKHLGLVLK-QA-LNDL-SG--VH-QIP-KLVFIAIPEKLLIHCKKPDIEEVKITISDRSFS-DLLVPQDRPLYFDLHNYLKVIGFQLNIPTQILKPSTM-LW--------KGSQS---E-DPATIAWNICVASYYKSTMNPWKLADL-----EPETIHVGISFYNDIGYN--NDVIIRAAIAQVYMRTGDSQVTRG----LEIP-VETEEENRNRHL----TENQAEDILNKAINLYFRKH---HRNPARVVVHKKSEYDSNERNGFTSAAQG---------IE-IQDYLYITKK--PDFRIIT-----------PTTYPIMRGSVFQTRNLSGFYISTTRYVPA---LDTYP----GSSVPMPIRIIIDSA-MS----NVNTLATDIMNLTKLDWNSSNFS--KRMPATLSVSEKIGNIMGE------INIQG-----------IEPPNSYVWYM
>Asgard_ASG158_04709
LYKLAPK---YSESRDFKLIYLVTPQ---INQ-HEAVSAKINRE-LSE--------------IGF---NPIIV----------------KTVLIKQF----------D-----------RISIE-NA-IKSI------SPNDF-DVIVGILPNRINR----------------------------ITSQDKIYELFKSALFTKNLQSQFIFQETI-QH------------------RLQYAVANVILGILSKTDNIPFVLAK-----PLSADFFVGIDISREKKKAL-TGSQNYAAVARIYGCDGTLHGYNV----QEDKI-------EGETV----PKVVLERIFAKFEY--T---------GKIIMIHRDGLFRGGEISDLKAIGEE---------YDIEFRFVEVIKR--NVPRLLQISNGK--------ITNVEKNQVFFL-RKKEALIVNTKI----------------SGTAKPLRVVVRDE-KT----KLNDAIVSVMALRMMHFGST---RPSRLPVTISFSDRIAGFIRRGI----KP--------------NNNQGKVAWWY
>Asgard_ASG159_02762
NL------------RKIDIFFFNAYR--LKQK-VEDFSKILKQQIVQQ---------------KTFQRKIDRIEIN----------------------------PITD-----------------NKFIRGLIDQL--D-SS--CCPIVFLG----------------------------------QKHN--YREIKSRLTQRGIPVQGIKEATLYN----------------TR-NITGLVRTIIPQIIAKTGGFPYKLHPP----ILDNAIIIGLDKARDS----SLRRPSASAGVAAVTPEGQYISGAS----TPLENN------TTDFI----DVDKLANLLLELDEKF-------NKEYEYVVILRDGNICRHEVPLWKKHLEEYGK---------NFIFLASRKT--HPYRVFPI------------LEQQNKRRVAVL-NAQDFLVLAAKAP---------------RGTPKPMLYTVMEN-TT-SLDDVEKVLAQIISMSILCWESP---LPTSQPLPLHYADKLAGFTQM------VQ------------QAWNSKNQYPMFI
>Asgard_ASG160_01885
IYKLTSK---FENDPTLETVLLLSST---YSR-YQDFWEKLKTE-MID--------------LGF---TPKLK----------------KIIKLDKI----------T-----------PIEIE-KS-IKTI------SVDNF-DIILAILPEKNNQ--------------------------------DRIYELIKSALFSSNIKSQFIFEKTL-HE------------------KLQWALANVILGILAKTENIPYIFSF-----PLDADYFVGIDISREQKKNL-KGSQNYAATARFYGKDGTFKHYEI----QEDKI-------EGETL----PKIILERIFAKTMF--Q---------GKTIMIHRDGFFRGEEIPFLKELGEK---------YNITFQFVEVIKR--NVPRLFKVSESK--------PFNPEKNQIFYF-SQKEAIIINNEV----------------KGTAKPLRIRVCDK-HT----NLDNAIISVMAFRMMHFGTT---KTPKLPVTISFSDRISGFVRRGI----KP--------------PKKSGKIPWWY
>Asgard_ASG168_03600
PL--------ESPEYKIVFIPLYPENQ--KN--IKEKLEKVCN--INGSG--TRRF---FP--GL-KR---RFGLN---ISLGNSKSF--PVNLNR-ENFKR------------NINSILLELR-NE-FPNLPLSF-SSSEIV-PIFIVGFREHVIR---------------------------EWGKYTPLYQYFKENLVSLGFPSQIITKDNFLG-----------------D-WISFPLWSIATSIFAKIGGIPWHVDVGLTKNKKAIDAIIGYRFARSFSDK---ENVFILGIATIFTGNGRYLGFKV----GTVN--DDITRYEGLKI----HGEDVKNLFNDAVRYINNIL--FQEEPGGVIVHRLGSISNEEADSFLECFQLSK-------FS-AGALVSMS---EFPLRWK------------YNNQTVVRGTWINL-NENSGLLFPQGRTSY---FQGTKNYYP-SSVPKSFKVNILRD-NG-VYNKPYEAADDIMALSRMNWRHIYIP--SIYPISLEYSLIIAQNLKNNI----IPTG--------------DLIKLPWFL
>Asgard_ASG172_03793
PL--------ESPQYKIVFIPLYPENQ--KN--IKEKLEKVCN--INGSG--TRRF---FP--GL-KR---RFGLN---VSLGNSKSF--PVNLNR-ENFKR------------NINSILLELR-NE-FPNLPLSF-SSSEIV-PIFIVGFREHVIK---------------------------EWGKYTPLYQYFKENLVSLGFPSQIITKDNFLG-----------------D-WISFPLWSIATSIFAKIGGIPWHVDAGLTKNKKAIDAIIGYRFARSFSDE---ENVFILGIATIFTGNGRYLGFKV----GTVN--DDITRYEGLKI----HAEDVKNLFNDAVRYINNIL--FQEEPGGVIVHRLGSISNEEADSFLECFQLSK-------FS-AGALVSMS---EFPLRWK------------FNNQTVVRGTWINL-NENSGLLFPQGRTSY---FQGTKNYYP-SSVPKSFKVNILRD-NG-VYNKPYEAADDIMALSRMNWRHIYIP--SIYPISLEYSLIIAQNLKNNI----IPTG--------------DLIKLPWFL
>Asgard_ASG180_00585
IYKLAPK---FEKDNSFKIILILGTL---FDN-YQDFWKKLTRG-LTD--------------LGF---APNLV----------------KKVELKEI----------N-----------IIEIE-KK-IKDF------PEEQY-DIVIAILPEKPNQ--------------------------------DKNYEIVKSSLLRSNVQTQFIFSNTI-KD------------------KLQWALANVILGILSKTENIPYILAE-----PLEADYFVGIDISREKKKKL-SGSQNYAATARFYGKDGTFLHYEI----QEDKI-------EGETV----PKTILERVFVKTIF--Q---------GKTIMIHRDGYFRGREIPVLKKIGKK---------YNIIFQFVEVIKE--NAPRLYKVSNYQ--------YLNPHKNQIFYL-NQKEAVIINNEV----------------KGTVKPLRIRVYDT-NT----KLNDAIISVMALRMMHFGTT---KPTKLPVTIIFSDRISGFVRRGI----RP--------------PNKSGKIPWWY
>Asgard_ASG183_02489
PL--------ESPQYKIVFIPLYPENQ--RN--IKEKLEKVCN--INGSG--TGRF---FP--GL-KR---RFGLN---ISLGNSKSF--PVDLNR-EDFKR------------NIHSILLELR-NE-FSNLPLSF-SSSEIV-PIFIVGFREHVFR---------------------------EWGKYTPLYQYFKENLVCLGFPSQMITKDKFLG-----------------D-WISFPLWSIATSIFAKIGGIPWHVDAGLTKKKKAIDAIIGYRFARSFSDE---ENVFILGIATIFTGNGRYLGFKV----GTVN--DDTTRYEGLKI----HAEDVKILFNDAVRYINNIL--FQDEPGGVIVHRLGSISNEEADSFLECFQLSN-------FS-SGALVSMS---EFPLRWK------------FNNQTVVRGTWINI-NENSGLLFPQGRTTY---FQGIKNFYP-SSVPKSFKVNILRD-NG-VYNKPYEAAADIMALSRMNWRHVYIP--SIYPISLEYSLIIAQNLKNNI----IPTG--------------DLIKLPWFL
>Asgard_ASG187_01555
PL--------ESPQYKIVFIPLYPENQ--RN--IKEKLEKVCN--INGSG--IGRF---FP--GL-KR---RFGLN---ISLGNSKSF--PVDLNR-ENFKR------------NIHSILLELR-NE-FSNLPLSF-SSSEIV-PIFIVGFREHVFR---------------------------EWGKYTPLYQYFKENLVCLGFPSQMITKDKFLG-----------------D-WISFPLWSIATSIFAKIGGIPWHVDAGLTKNKKAIDAIIGYRFARSFSDE---ENVFILGIATIFTGNGRYLGFKV----GTVN--DDTTRYEGLKI----HAEDVKTLFNDAVRHINNIL--FQDEPGGVIVHRLGSISNEEADSFLECFQLSN-------FS-AGALVSMS---EFPLRWK------------FNNQTVVRGTWINI-NENSGLLFPQGRTTY---FQGIKNYNP-SSVPKSFKVKILRD-NG-VYNKPYEAADDIMALSRMNWRHVYIP--SIYPISLEYSLIIAQNLKNNI----IPTG--------------DLIKLPWFL
>Asgard_ASG187_01723
SFK-------SPIAKDVQFIFIYENSD----D-ANKLYQYLKNG-LKH-----------FP--GL-QT---YVEIPTTL--------ADLKLKYNEK----------N-----------EEDFY-KF-LSNLPGNS---YEN--YFVVLIGPKKGKQ-----------------------------DQLNKLYYCIKKELFKKNIPSQFVCYKNI-R----------------SD-YFHFYLPNIAIAILAKLGGIPWKLKE-----QSYEELIIGFNTKKI-------NDTKYIGSAVFFNNQGYLKNVNSYEGE---------------------DLDKISSDLKQAIKTFREEN---SEELKRVVIHTYKPYGKAERKI-ERLLKELE-------LDTPLVYIEINDVKTTVEVCFDEDYD---------YGMPVSGTYVKT-GKDEYLLFNNTRYRKKSL----------RSVTEPIKLRIYAG-NNTIF-D-KQLISQVYEFSRLYWKGLKQ---RSQPVTTIYSKLIADYAGN------FD-------ESIPK--NKISQKTPWFL
>Asgard_ASG188_03183
PYSASDSI--QEEFKVIKCGIIGTSFS--IKR-TINLFERISHG-LKAND--NLYGSLGFP--GL-GR-KSPLQFS---TKFSKEWNA----KVLS-SEIQKVL---DGFDVNEQKNSLFDLIE-SK-LENI-KS--ID-PPP-DLILLLVEETILKNFLREKIHSDDIIFANRTIP---NSVYESEGDINFHSIIKIIGMDKDVVTQIIKTNTL-NF----------TTE---E-DEVTMAWNLAVSLYYKAEMIPWKFTKF-----EGNICYVGISFFRDFSQP---DVRMNTSMAQVFLSTGESYILKG----DSFL-WEGDKEDLDPHL----DQENSKKITNKVLEFYYKLR---GNYPERLVIFKTSNFKKEEIEGIYSNNAK---------LH-NIDMITIQQF--PKIRLYR-----------QTNYPVMRGTGLISNDEKECILFTTGYIPS---YKTYP----GMRAPKPILIRDFTG-NS----NIELISKEVLKLTRLDWNDIKFC--HRLPVTITFPQKVGDILAE------RRARG-----------ISIKNHYRYYM
>Asgard_ASG188_03523
PS---------TIKKSIKISYIGPES--EVNN-FSKFHKYLNI-HAKK-------------KLGEFVL-NNIYPIDRIH----------------------------------------HDRYM-RV-CNSIKSE-----SE--DLVIVILPTTKPT---------------------------------KTYYAAKRGLGKNLVISEMIQWKTY-TDLL--------KRS--NQEKLSFPNYNIALKAYGRTGESIWHLNNPAGGLPKKIIYFMGFDVSRNP-----ETRKEAAAYAAVCDIYGRILYKNVIDSH------------RGEKV----QAEVLSDWFFDLAITY-DDV-GEQNKIDCLFLFKDGPIYASQIKEYQQAIERLLNEHIMS-KSSDIKIVAVIKR--GLHRFYGTQESN--------YRVQYSGVI----DVNNSIIITSKP----------------RGTSSSTRLNFTQNNDI----DIEQISRIFNDLRYLDWSSLFQQ--PKTILPLHIVQNLAKLSKEDIY---VP-----------------------YD
>Asgard_ASG188_06490
PFS-------KRDISKISVSIITTSTK--KND-MQRLVQLINNG--------D---GKYFL--GM-KK---CFRAD---LQLNRT------VELTD-----------E-----------IESYKVEEYLQKVSSGC----RD--DLILVYVPEAFKD---------------------------WV---YSQYYLAKHILLDQGYSSQMLTDKTL-K-------------------NPSYALLNIASAIYAKAGGIPWVLQKE----RREIDMILGLSYSQEQRTD-VEGLNRCIAFVNVFDQYGQWMFFQG----NAYPY-------SSKNL-------ALGDVIENAVARFEVEK---GYKPKKIALHFSQKFSYKSKAAVIQALGKIEE---------LIAFISINDS--HPFRAFDLATS---------DGSFSRRSYVYL-DKGQYLLSTTGISGVTRQ---------GIGTPKLLHIICQE-YPH-RF-EPKEIIEQVFSMTRLNWASANPL--IREPITVSFSKEIAYLIAT------MSRGM-IRQPAILK----NLEGRTWFI
>Asgard_ASG189_03873
PY--------YTPKRKVVFIPLYPEDQ--PH--IKEKISKVAS--ISGSG--SGKY---FP--GL-IK---GFNLN---INLVNPKPI--PLNLTR-QDFER------------KIVNTIKDIE-RE-VPHLPSKF-KNSSLV-PFFLIGFEENIQK---------------------------EWGKFTPIYQYFKENLIGLGYPNQIIKSGQFFG-----------------N-YKSYPLWSSSSAIFSKLGGIPWQIEANLAKNGTSIDVIIGFRFARQKIKD---KNQFVLGIATIFSGNGKYLGFKT----KNIP--DNITRYEGLKI----PAEKVKDLFSDAEKIIKSDY--HQKNPGAVVVHRLGSVSSEEADAFLECFNSSK-------YS-AGALVSVS---EHPLRWN------------FNGKTVARGTWINL-NENSGILFPQGLTNY---YQGYYPFKP-KSIPRAFKITIMRD-NG-VYEHPHAAGYDVMALSRMNWRHTFIP--SNYPISLQYSLIIAQYFKNNI----IPSG--------------DLNETAWFL
>Asgard_ASG189_07849
PF--------QTPKTTIVFIPIYPDDQ--LH--IKNKISKVAS--ISGSG--SGIY---FP--GL-LK---RFNLK---INLRNPRPI--PLNLSK-LEFER------------KITNILNEVK-KN-VPNLPNKF-KENSI-NPFFLVGFEENVQK---------------------------EWGKFTPYYQYFKENLIYLGYPNQVITRSHFFG-----------------N-YKSFPLWSLSSAIFSKVGGIPWQIEANYAKNGTPIDAIIGFRFARQRDKE---KNQFVLGIATVFSGNGKYLGFKT----KSIP--DNITMYEGLKI----PSEDIKDLFSDAEKLIKTGY--HQKNPGAVVVHRLGSVSSEEADAFLECFNASN-------YS-AGALISIS---EHPLKWK------------FNGKAVNRGMWINL-NEKSGLLFPQGFASY---YQGTYPFNP-KSIPKAFKITIMRD-NG-VYSKPHDAGHDIMALSRMNWRHTFIP--SNYPITLQYALIIAQYSKNNI----IPMG--------------DLNETPWFL
>Asgard_ASG190_00881
LL--------------KKIDVFYEKK--ISYK-VEKFYEILEK----Q---------------DLLSRDQPQVEVN----------------------------PIKD-----------------GKIFNRILGEL--D-QT--CCPIFF----------------------------------RGSNGN--YRKIKTKFTQKGIPVQVIREKTLFE----------------SR-NLYALVRTVFPQMIAKSGGLPYRLAPP----LLDRAILIGLDKARDS----SGRRPSASAGVAAVTPEGRYVSGAS----TPLENN------FTDFI----DVDKLADLLRELEEKF-------EKSYEYAVILRDGKTCMHEVPQWRKHLQEYQK---------DFIFIASRKS--HEFRVFPK------------DSSSQKGIVLVL-SPSDFLVIAAKAP---------------RGTPQPVLYTIMEN-TT-PLKEIEKVIAQIISMSMLCWESP---LPTSQPLPLHYADKLAEFTQL------VQ------------MAWNSSNRFPMFI
>Asgard_ASG194_01917
PFNSLLSNPLGPIPSKFRIFVTYEK---LRQE-FEEFKKAFTNG-VED-----------YR--GF-KE---TFCTD---LEWKE-------------DSIRSFI---E------TEGILSAEYK-KT-VRSL--------SDF-DCVVLLMNKNRRR--------------------L----------S---YVEPKKAILEKGIPVQILREDTI-K-----------------K-QP-EFLFNFGLNILEKAGVRVFKIGPSTKKCFLPSSVVIGYNITR------IPKREHSIQKKEILEKIPATIPLVV----------ED-ERFMKKYE----PSTEV-SLFEEFGQEIFDQI---PSDIQNIIIHKDGPFTDRELHDLESTL---------N-EK-RIVPISIVRS--QTPRFT------------IGEEAPRAGYVIKM-TNSEFIMTTTM-----V-RSKVE-----FGWPRPIWIRFHDQ-DIKKYND-KEVLFQIFCMTKLHAGAL---KPTRLPISIHYPNMISKLLRK------ISAKF-FVKVSVH-----ETIKMIWL-
>Asgard_ASG203_01028
PV---------------KKVFLYSSAA--RN-LTLPFYNSMVRA-LKN--------------FSF-AK-PTLL----------------------------------E---------PNPRDME-KQ-LQSL-----SGSEN--AIVVAIIG----------------------------------SHGTDIHDEITNICGRLGVPSKCIAESTV-EMVV-------------NR-KKSFPLAGYVSSLLTRAKCIPWVLATQLS-----YDCYIATDVGRAK----S---ENV--MMIVYDKSGRYRIGQTELT-------------VGESV----DRDSLVKCINEAQALV-----PS---AKSLLYLRDGSVYDKERNDFESVVKESG---------LDSAILAIREI--TPFRVYRGSLSD--------IWRPHSGDYYVL-DESNTVLCAAGADEYQ------------HGTPSPITIDFISG-SI----DRFKAIEDVFKLSYLNWASPGKS--YSTPAPLRMAHRIARELSLGIERKTVP-----------------------F-
>Asgard_ASG207_00250
PY--------RAPTLTGPIAIAFPSA-MPRER-VMRFYRDC---RFSS--------KEFFRDIGQ------TL-------------------------------WRYD-----------VIDLK-KN-LQQY-------GQTLGMIAIFSSP--------------------------------------DEYFELKEI---AKIPTQLVETGTIDR--------------PPKRIRYRNAVINIMLGILVKINMLPWILGQ-----PLHADCFIGLDVGR-R--------AKMLCSSYIFDSRGAYLGVEQ--------------KPIGRSV----TEEIV-DLVKDILL--DEIK---RKPPKVLCVHRDGFLSEKEKRGISRAVQDLQEDNILS-KDTTVYGANLRKN--VPYRIFDR----------SGTEDCPVGSSIVL-DKNNAILATTGYPLLS------------QGMSEPLLVEV-EG-TA----PISSIAEDVYDLSFLGWGSLLRK--IKLPITIKYAEDQAQLAERGIKT--LP----------------V--------
>Asgard_ASG207_00814
PF---------EKPTIMEMCLIYRKDD--RDA-ILAFYNDLRDA-MQK----------YFKT-ALPRE---IL--------------------------------TKD-----------YYDLS-EK-IREYKDRM----KA--SFFIVFFPSGEAA-------------------------------E---YDFVKAELA----PSQIINLKNLIK-----------TDEKKSR-SLAYYVFTTTMGVFIQAGGIPWILNDRLH-----ADCHIGIDVG--------GKEAKVACYGYLFDNQGKIIGTDI----GTAQ--------TGETV----ETGRIKMALKKLLSKTK------CQENMKITIYRDGRLLQEERQGIIEAVQECVSPGILK---LCLSIVEIHKD--VPYRMFQREGKI--------VQNPVIGRFAII-DENSGILCTTGYPLIH------------KRVAQPLLVELVNG-SI----KMKSVFDDIFYLSELNWIAGDKQ--AKLPIVINLAENRALFAEKGVSPSRMP-------------------------
>Asgard_ASG209_00934
PY---------DGPVTINLYVLFKGT---ESH-IKGLINNLNQ-YFGE--------EIV---INVVDE---TFYIKR------------------------------N-----------LQKYS-KEAIR--INKW-REKRD-HKVLLQVIPRRDDV-------------------------------PDGYYYFVRKVALSRALPVQTITMETL-RRAGG----------RRHR-ARKGIIHNLAIALYAKVGYRPWILAGTVSE-HFTDAIYVGYDISYHR-----EYGSKGMGGVVVFDSRGQVIEYFD----VEIQVE------EGDKI----DRSSFNEFVERIIMSAE----SRDIRPSVVVFHRDGDYKPHEIELVRECMERWK---------MNYILLEFSKV-NAPIFKYNREKNE--------WISAESGYWLKM-GQKTYLLQSYGGEIPL-------------GVANMLKFRVMR--RVP---NLEDIVRQVFYLTRLNYATKIGV--AKLPITVHYAHKVANIKRVGII---LG------------EFEAKVNKPLWML
>Asgard_ASG235_01169
PCLHPNR---RIMSTPIRLGVIGSKET--IDL-TREWVERCRMG-IAGKEE-NPVLFPSFP--GF-SK---IFGSE---LRVLDECIE----QLTD-DEIKNVI---RIGNFNRRVQRAANIII-EK-LENL-RI--RE-PRP-HVVICALPQQIVDYCAVKKGRRVELTKEERKILL-NEEETLYGRTSNLRRIVKAKAMQLGIPTQFVWPRTL-K-------GTENETL---Q-PEATRAWNLSVALYYKAEGYPWKLAEM-----PTGTCYVGITFYRTHN-----QENVRSSLAQVFTHTGEGLVLRG----GRAI-VDKIT--RSTHL----SEKAAYRLLEDALNLYERQM---RTRPTRLVIHKSSRFWPDELSGFKKAAEG---------IE-LVDLVAIE---SRGIRFMRR----------TGKYPPRRGTALRI-GENDYILFTKGYIQY---FKTYP----GLRVPIPIEIIEHHG-DT----PMKEICKEILALTKMNWNSADFC--IREPVTLAYSRRVGEILSY------IPEH------------ITPCPEYRFYM
>Asgard_ASG244_02077
----------------------TSSK-LFKD-LQNEFYRLLKT-DLSK-------------HFGF---------------------------------------------------------------IQSF----------L-------VS------------------------------------E---YKKYKGSL--AG----MIK-NSLF---------------------------NIGANCIAKINGILFRFKYPFGTRPLEIEMQAGFDASKAE------DSPR-GAVVVTLDPYGKQVRSKYIRDA------------THKGL----SETVIKDLILEIINMIKKTH---KDLPKKIIFLFDGDISNKQKKLFVKVYKELIESGELP---IDFYIFEVLKS--HPNRLY--ENSE--------IYDMPFGILALL-NDKEFLIKSHIW---------------SKSMPQKMRLSF-KG-EKYGL-EL--IGLQLFQSTLFNTGKS---RPLKESFVIHESHKLSQEFTK------------------------SSIGVLFYK
>Asgard_ASG304_01440
PYEDSDG---TPSLSQIRIGIVGTGQS--IQH-AKSVLAMLGSK-IDSPKA-NKWLFPSFP--GF-SR-NNPIDCE---IIHSPNWIA----RIPK-ARIERVL---QVVDVNQRIADEASLFT-EY-ASKI-MM--ED-SPP-AVLVYALPEEIEEYCGISKRTRPKFSEEEKRKQLAEDDVEDVPRSYDLWAALKGRAMDLNVPIQIMQESTC-SAILNYSE--SSGDV---E-PPSTYAWNLSTGLYYKASGRPWRLAKL-----TQGTCYVGISFYKSRHEV---DEKLRTAMAQVFTHSGEGFVLRG----GEAK-IQEST--KEAHL----GKQQASLLIEEVIERFTKRT---EAPPSRVVIHKSSFFSEEEREGFSEAIGNI-----------PVDYVSIRAW--SRFRFLR-----------SGKYPVLRGTLISL-TPNDHLLFTHGYSPR---LRSYP----GHRVPTPLLIQ-HSG-DT----EIGIISKEILSLTKLDWNSTAFN--KKVPITLAFSRKVGLVLAE------FPED------------MNVKNHYKYYM
>Asgard_ASG307_01149
PNGL------EHNNLRIPIGIIGSKKS--INA-AIDFLSLLQYS-IEGVTYPSNIRNLDFP--GL-YQ-DGPLGFY---MEKDDNYCQ----EISS-QNIEKIL---NIANRNERIVEFSEHIK-QI-LKDL-SG--QNLPR--PVIIITIPKKILEACSDPFTKDKKIRLSDRNFR-DSMDQSERPIFYDFHNYIKVLGYELNLRTQLMLPQTL-EF--------KGGNL---E-DPASIAWNYVVAQYYKFSGIPWKLADL-----NPETVHVGISFYYDINKR--DSVVIKAAIAQVYMRTGDSQVARG----LELK-VEHEEDIRRTNL----TEEQAKDILSQAINLYKRQH--HNSKPNRIVVHKKSEYTEEENEGFLKSTKN---------IE-IQDFIHIKEY--CHFNAIT-----------STDYPIARGSVFER-NSNVFNLYTTGYIPC---LDTYP----GSMIPKPIEVIVEKS-DS----DTEILARDIINLTKLDWNSTDFC--KRMPVTLSVSKKVGKIMGE------LKGRD-----------ITPPTAYSNYM
>Asgard_ASG308_00888
PA------------KIQKWMVLYPRSS--GD-TLEKFLAEMQK-IADD--------------MGF------KLPLP-------------------------------Q-----------RKGYASKD-ISKLPAK-----EN--TFVLVVSR----------------------------------NKNKRFYQECKKKFCQKGVLSQMLLKKNVFN----------------YK-RRHAILQNLIRQVQSKLGGQLWNLQSSS---LANGTYLVGVDIWHGV----SGRDQSCVGIAVSAD-HGKSYRTETL---------------WQTRI----SEEVVQGHILKIIKTLEKDS---NIRCNKILIFRDGQITEKEINVIVK------------GTKIPIAMIMVNKR--GNRRIFRNSSIG--------YDNVPPGTIIGQ-DPRNFYMAAHTS----------------RGA-SPAHLTVLYN-ET-DY---ETLIEIGYELCHLYDNYP---GAIKIPAPIEYAHKAAYLNGT----SQIA------------EIHDRLKRHKYYI
>Asgard_ASG315_01074
PYHAKD----EEPIGQVRLGIIGTGSG--REV-AKNIIDLLGQE-IACPSE-NKFLFPSYP--GF-NT-DSPVNCQ---FKYSNSWNE----TITQ-SEVDRII---SIQSVHERIHAAVELYH-DK-VKSI-AI--ED-NRP-DVILCIVPDAIDDYCGISKKTRPRYTKEEKDFALA-----PDLRSFDLHDAIKGAVMDYGIPVQLLIERNG-RAILDYPR--RADLV---Q-NPATFSWNFSTAMYYKANGKPWRLAKL-----EQDTCYVGIAFYSRRDDP---LGNLKASMAQVFTHSGDGFVLQG----AKVE-VDKKS--KEVHL----QKDSAFDLLNRAIETYTLKS---RTKPARVVIHKLSRFNSDERQGFLNAIGRA-----------SADFISIGRV--HGFRFVR-----------TGKYPVLRGTMIKI-NEKQCLLYTSGYIPR---LRTYP----GPRVPRPLLLDL-DC-DS----EMDFVASEILKLTKINWNTSSFG--DKLPITIIFPEKVGAVLSE------IPEG------------KEVQGHYRFYM
>Asgard_ASG331_03721
PI---------AGPMPFKIIMIAPINETPQE--AFELLKKMRSKCLAS---------------GD----DVLISLS-----------------------------SPD-----------RSSWT-EKILKDV------DIGK--FIPVIVVTKKIGKLSMIFK-----------------------NHENDIYQSV---I-NKEIDTRIIQTNALNR---------------FEK-DA-YY--NALYNLFARAGGIVYKLAVPIGKSPSDHDLFAGYDAS-DS----DTNEKATGAILVMMDEFG---------------------KFTSQFF----PYESLAKLIEKMLQAIKKEH------ILHVII--DGRFIPKHRDNFRKAINAYLP-----DLDLEVIIIWCKKR--IPLRSM--------------PANIPFGHMITM-GSNEFILVNHQLMPR-------------RNSP-HLEVKVKHGLKT----DLVQIGLKLFYSSLLNVSY------NGMPTTIHGAHKLSKDYTKAMR-SVIK-------------------------
>Asgard_ASG338_01097
PYS-----FSNFKSNNFKIAVFAPSRN--EGT-AGSFIKLIKDN-LAN-----------------------NFHAPNIEFDLIKF--------------------ERN-----------------TALVKNLVNKT--DEGNY-NLAITILSQSDKK----------------------------LPIKDSPYFVLKAKLLGRKIPTQQLTIEVI-R-----------------QIRFDLILNAIALNIYSKLGGTAWTIEKDE---KEREEIIIGIGTTIN-------NKERIIGFANVFDYKGVYLLGSS----SQIS-------------NYQNYSKQLKDHLIKTIKQI-QLKGIDKNDNFRLIFHLSKPASKKEIKAIEDSLKHFKD------YNIQYAIVHLSYQ--HNYRLFST----------NNENSIARGTFVEI-ASRQALLHLGQN----------------SKT--PILLRIDKSYDNEMYKDLYAIAKQILYFSHLSHRAF---KPANVPVTIKYPQLMSKLSSE------LMIIEGWDKTNLEI-----VKNQLWFI
>Asgard_ASG339_01781
PYDGR---------ISLKLFILVSGSR--ED-IIKEFIKYLKNSRINS-----------FE--NV-EV-VEWFNVE----------------------------SSGD--DDD-----LVNKIMGRK---ELSNRG----ES--YVMLQILNKADKS-------------------------------PTGLYWKVRKMAIGYGLPIQTITFPKI-K---------------ESK-ENHAIIENILLALYTKAGYRPWVLYGSISD-VYPSAIYVGFDISYSE-----KFGQKGMGGVVVFDSIGQVIEYFE----TEVQVD------EGDKI----SRASFIELIESIINSAR----VREIKPELVVIHRDGNFKPNELEIIRDHFRE---------SGLKYIFLNFPKR-YGSFPVFKKRGKK--------IFPADEGFMIKL-GDQPYVFALQSLPNII-----------AKNIPNALQTNIRNK-EEV----IDDIAKQVYGLTKLNYATKFGV--SKYPATIH--------------------------------------------
>Asgard_ASG340_01986
PY---------SGEKNLRVHIVHPSTQ------AKDLMKEIIE-TARA-------------NLGSWES-GNIISLS-------------------------------K------H----------NE-FNSTINQK----EE--SDVVVAIP----------------------------------GRANNSYNAIMHKLAERNIVSKGIEAKTA-TKAL--------RDS---R-RPNTVLSVMVRSLYSRYGDTALCLASDPQILGYTFPVILSMDISRDP-----GSVKSHSATISAMDKKGLILKSPSRSKF------------SEGYF----NPEDVKTWILEVLKGITQEHF-----PDLFIYIHDGTMSRQQVEAFKKIDKEFRN--ITS-KSSEFIISEVTKK--VPLRFLSD---------------VGEGSWLKDY-DDTLWLKASEPSYKL-------------GDAQLLRIRINHG-DR----SIVKLAELLYFLRFINPVTPFNY--TRVPYMQHLAHKSSNDRRVGDRG--IP-----------------------Y-
>Asgard_ASG340_01988
SYESIPDMANARNKYKKNSIVLYLHSDVAENE-IPRLLRNLRE--ISR---------------GK--------NIT-------------------------------------------------NSIVHEL------DTSKINRVILSIFP-------------------------------------KDI----REY-ASKGIGVQFMNLDNV-R----------------------AKLTNIGLGIAAKAGIQLWVLDEPM------SQNYLGVHKE--------TKGQETLISVCAFDKTGKFLSTQTLKV----------------------PKDFVADRIPELIQDYE---------DFRILC--TGNFTKEERTAL--------------------PHISIS---YDGARIFDTNEP---------SRMPKSAAYVRA-DEGTVFMTTTPELFAYRE----------QGTPEVILLR--SS-KV----SMDE-IRDVYKMCKLNLGSDSEV--TKLPAPLHFASRANSKAVD------FP------------E---GKIEFPWFV
>Asgard_ASG341_00360
PF---------SGPIDLTLDLVCPES-----KLGSALLSKLVE-CASV-------------KLGQWKV-GEIAKVGR------------------------------D------H----------KK-LNHLMKEI---RGK-PNRAVIVIG----------------------------------GEANNTHSSLRSKLHQDGIVTKGIAEQSA-RAVVA------------AK-RVDHPIATVMCSLYSRFGGALAVLEQEPRIFGAREPVILAMDISRDP-----GSVKSYSATITAIDRKGIVVHTPNKTSF------------REGYF----IPERVKEWIEQVIKALT----SHNRWPDEFIYLHDGALNR-QLEDLKNIKDEYNRKASLGGYE-SFLIIEEAKN--VPERFLSK---------------VPVGTYLLD--DRGFWLVASRPTNF--------------GNQKLLRLKVY-G-NE----D-EKIVELIHLLRYLHPSTSFNY--SRVSYPKQMAHKTSNVTRLGNEP--FS-----------------------YH
>Asgard_ASG347_02881
PID-----YSENLNKTLELIVISTEK-------CDDIVNDLRN--AEK---------QKFH--GL-QK---MFKFQKI-----------------------------------------TVKYL-TN-IDEI-----KDGDN--QVVFAVIS----------------------------------SKSDNIKSKIKKCF-EEQIGVQTI-PD---N----------------NRT--RYLLRNISLGLYHNLGRNSWHLSKKM------DYISIGLKYD---------NKKLM--MISVVGHYGEWKYGLI----------------KVENI---------RETLVRLNQKITTLE------KSQIEIHWHGEI--DELNDIIEIL---NP-----------RIILVKDN-IGPIRLFDRSMN---------DKKPQTGSYVIL-DSRNGLLASSVE----------------EGTPKPIKIELKYN-DE----ELKEIIERIHMLARVNQHVTHGL--SKLPITIHYPKLMLEKYNEGI----YP----------------GFQNIAWFV
>Asgard_ASG347_02885
PI---------YKPRKLKILVATDTED-QRKKAFKKYIKLIRR-KLVK---------------GD-KS---LFHVNS--VDFVGP-------------------LKGD-----------PKSYL-SM-LRDLAKK-----ESV-DAILYIIAEYKKD-------------------------------KTGMHDLIKEYV--KDVPTKCI-IKKL-K-----------KHT--PK-SKEYSLQDLVIGLYAATRYFPWSIESKH------FDSVVGIDVRRDK---Q----TRYYCTLTLFTNKGLIRISNG----NKMK--------KGENI----PISALTDSIEKLILRVKERN------FQNTLFLRDGDF--DEKEAVKDILDKHKIEGTLD-EK-QWIYCQIIKN--PELRVIHSDEPSR-------WGQPSRGIAFVLADEWEGYIVTTGYPDIGKKKSKAS-----QGLSQPIFVRL-EN-ST----TFPEVLETIYHRTYLNPSLT----QIRVPIEIPAAEKYMEYLSYGL----------------------STEEIPGYL
>Asgard_ASG403_00889
PY--------YTPKRKVVFIPLYPEDQ--PH--IKEKISKVAS--ISGSG--SGKY---FP--GL-IK---GFNLK---INLVNPKPI--SLNLTK-QDFER------------KIVNTLKDIE-RE-VPHLPSKF-KTSSLV-PFFLIGFEENIQK---------------------------EWGKFTPIYQYFKENLIGLGYPNQIIKSGQFFG-----------------N-YKTYPLWSSSSAIFSKLGGIPWQIEANLAKNGTSIDVIIGFRFARQKTKD---KNQFVLGIATIFSGNGKYLGFKT----KNIP--DNISRYEGLKI----PAEKVKELFSDAEKIIKSDY--HQKNPGAVVVHRLGSVSSEEADAFLESFNSSR-------YS-AGALVSVS---EHPLRWS------------FNGKTVTRGTWINL-NKNSGILFPQGLTNY---YQGYYPFKP-KSIPRAFKITIMRD-NG-VYEKPHAAGYDVMALSRMNWRHTFIP--SNYPISLQYSLIIAQYFKNNI----IPSG--------------DLNETAWFL
>Asgard_ASG407_01599
PKGPYNQQ--EMHFTKIDCGLIGDLEA--MNL-FDEVFNQIASG-LDSCD--TVYGSKGFP--GF-GM-KSQLNFS---INIEDFWKQ----QIQS-KEILTLK---EIENESELKEKLIELYE-NK-IKLV-LA--YD-SHP-NVIIILIPDEILHMFDSHKRKRRIIKFANKTIP---ESIRESQGDIDFHNIMKVIGMKYKIPTQLIRYDTL-NEIAKGLRNHKRLTT---E-DPVTFAWNFAVGVFYKAIGTPWKLSEL-----EDNVCFIGISFFKDFKNESGEKTDLRASLAQVFISNGASYVLKG----ESFE-WDENKEGKTPKL----TKEYASSLINLVLRHYVTNR---NTTPKRVVIHKSSNFSEEEINGFYDNEYG---------VT-HIDMITIFNG--SDFRLY---------------------------------------------------------------------------------------------------------------------------------------------------------
>Asgard_ASG413_01233
PYD-----QALLEKNEINCIILYIERY--IKE-KNILIKVIQEG------------EENFD--GF-QS---LFKIP---LKFVDS------IPVKE-----------D-----------AKEIK-IQ-LEKI------ACENP-DFVYIILP------------------------------------NSDFYVLSKTILLGNGIPNQVLIAEKI-S---------------RSY-GRQYYFENVSLATYAKVGGTPWVTTRA----YETKPLMIGVSRAQDR------DRSYFVGFVTMFTCDGDFIFMNS----------------KAPVIKWEDYVNGLTTLVEDSIIEFQREI------PEHLIFHFHKNPGRREFKAIVTALKNL-------NLDIPYGLIHINEY--SNYCLFDTSHI---------TYVPPARIVVNL-SKREALMLLDGRIGDRRR---------RMGVPNILDIRMDKR-STL--EELPDIIEQIKDFSALNWRGFNA---AKIPVTINYSKLIARMIAQ------IG----WNQIVAQG----KLRNKAWFL
>Asgard_ASG413_01332
PYQILKEN--VFRNRVNEILVLIDNNNNAKDK-LKHFLEEFER-HIKT-----------------IKH---FF----------------------------------D-----------------PQ---EI-------GDN--KVGLIILDDTLEG---------------------------------EWYNSLKKKIF---MASKVIKIRTIFN-------------------NPSWMLQKLLLRMFIKLG--SWL-------------VLTGTSLK-D-------DS--VISISLFYN--------------------------RNEQI----TENNIEQFILELVNKI----------SKNILLI-SG----NELSLL----NEIAK---------KFDLVYLKES--NSIFLSDS------------TSIALDGLYQRI-SDKKYLLMTNGYPNKP------------EGIPKPIVVDIFQK-NS----E-KDIIQEIFALTFIHPMSL---TKPKFPFPLTLARSNVTDV--------LE----------------MSEDFNRFE
>Asgard_ASG413_01333
FYD-------YKTSENLFIKVIFSDSS----K-IEIIMDRISQ-RITS--------FYKYS------------KIKT------------------------------E-----------PTQITSKQ-LENLVVKL----KEYRNLCVLLVH----------------------------------SKNDNLKHKVEKLLIEENIPKQGINLEDIMK----------------LRIKQNAYLRNIYLGIFAKMGHMAWILDL-----EKNNNIYVGFSSKY-KNVE-----NSYRASLCFYDNQGRFLKGKS----ICCSKN---------------KKEEFGRIFENLNK------------DFNYVIMKHGRIWETEYIELLDIFKT---------QNLNGDLYEIV---SSPLRIY--KGER--------VHLPTQGTYMFL-SDSEIGLVTTRAM---------------QGTRDPILIRV-FG-KP----DMKKVLHDIFSLTQCYTGWEKYT--TKFPVPVHASDKVLQKS--------IL------------DLESFEFEKAWFV
>Asgard_ASG414_00098
PV---------SGPKEITIHFVCPAD-ISSEK-VKDVMNKIKG--AAY-------------KLGDFKV-GRII----------------------------------D-------TSTQ------ET-LNEFRKEIY-SQQR--HIVFVM--ETENM--------------------------------S--YYKLKKIF-ENNIPTKGISRSTFYK---------------LARNDRSSAIYYMSL--YARIGEAMILFEDSLPGL---NPLFLAMDISFDP-----VKQESASADIVAMTSEGYLIPGGE----------------KTKFL----VAEHIAEWLYNKLVTMRSLF---EDTPNLILYIHDGAMTENQVIAFEEIAERLGK-----EYPMEYIVIEVTKR--VPERLYQN------------GSNAEIGTYMKS-SSR--WLVASNPQSWL-------------GASALLRIRIRSG-SL----SL--IIHIMHNLRFLNPVSPFNR--QKEPIIQQFAHKKSNLYRKGLDPDYLP-----------------------F-
>Asgard_ASG471_00745
PNSPFQ----TRDPVSISAGVICTDGS--LEL-LKDWLERLSWR-IEGQDIPSNVRGIDFP--GL-SR-ESPLRFE---LIIDESNIE----TISS-EELALVL---KPSDRKERIIKAVELYK-QK-FSDI-SG---N-PPP-KIVLLPISNKLMNACRDKRYKQDKIVYERRTFD--RSKNLSDVPLFDFHNFLKVIAFKQGMVTQMIRPKTL-K---------FASEL---Q-DPATIAWNFAVATYYKGTGIPWKLADI-----DENTCFVGISFYQEISKE---FRSMRTSMAHIYMRTGESQVIRG----KSFH-WDVK-QGLSPTL----TSDRASEIMGDVLSLYKRQK---NKLPRRVVVHKSSPFTLEEISGLDEANSS---------IE-IVDYVHIGEN--VDVRAYP-----------DGEYPILRGTMFGK--KTKWFLFTTGFIPS---LGTSP----GSTVPMPLMVETYRL-DS----TPYQVCKDIMALTKLDWNTADFC--RRVPVTLSVSKKVGDILSE------MRENEI----------YEPPSGYWYYM
>Asgard_ASG472_00289
PF---------KGPKNIDIAALVPEGF--IDD-FKKLWDALWNG-IRG-----------YG--GL-QK---WFSLE-------------GNSEVEIL----------R-----------VQNYDYET-IQSA-------PEDI-DLFIIVVPDKMMV-----------------------------PYDKDPYIPYKQELSKRGFPSQMIAESTV-KFGF----------------SNPYLLLNLALSIFAKAGGIPWTLKN-----KLKTDIFIGIDSIQI-------NNSRIFVFNTIYDNKSVGIFWEL----IKSES-------RSEKM----QEEMLKTNIVSIIGTIRKSN--PDYKINRITIHRDGLPFLEEINGVRSAIEHLKSSEILP-ESVEYSFVCVKKH--RTPKIFRAYSNK--------YGNPEKGLYFIL-GYEMGMVLTTGFPEFS----PFA----PTGRVNPLEVEVAYAFEF----DIREIMKEIYYLSELHWASGLRS--AKLPISILYADRIARFAYLNV----IP--------------SERLKTSLWFL
>Asgard_ASG472_01049
PFS-------RNQFKKINVLVIAEDG--LEQKIIRSFLKSLIEG-YEK-----------FR--GF-NN---IFRTR---MEIN------------------------D------IRLRYPFEIE-KSYLR----------KKP-DILLCLLRER----------------------------------SRQYYFDIKSRFVSKGLLQQIVFPDKLLK-----------------RVNLGRRLLNIALGIYAKVGGIPWILSQQ----RVTKTCYVGLDIRYAR------GS--VYVSACFFDENGRWLGSYT----------------KLDGL-------NVDEMFKKALTAYSNLK---HDFPFVFVVHRAGSFRKKEIEAISRYFRESGD---------NYALVEVIKN--HIFRVYDLASK---------DYVSRDGVTVTL-DSDTFLVNTTGFPFYM-----------KKGTPRPLLIKVK-G-NH-VI-SVDDLIRGVYYLSFLHWGYFRSK--IRFPITVFYAKKLADMIVKGI----YP--------------DERLLEKPWFI
>Asgard_ASG473_00939
PY---------YSPTLKGVLAIVPTSI--RQE-FNALWKNIWGG-IKK-----------FN--GL-SK---WVSLNA------------ESLNFEIV----------E-----------LSHYDYKA-VEKL------ELENF-DIVLLIVPDKLMV-----------------------------PYDRDPYVPYKRLLSINGYPSQMIAESTV-KYSF----------------ENPYVLFNIALSIFTKAGGIPWTIDV-----SWENILFIGIDSTQQ-------GNKRFFALTAVYGIPKINFFWTL----DTVES-------PSEKI----SSERMKKIIRNVVSTAQKSS---SFPFEKIVIHRDGLIFEDELIGVREAFKEMLQSGIVS-NNTKYAFVSVKKH--KTPKIFKSYAKS--------YGTPDKGLYIIF-GYEKGLVVTTGFPEFS----PFS----PMGKINPLDVEIADSYEA----SIKDIMKEIYYLSELHFASGFRS--AKLPITILFSDRIAKFAYSGV----IP--------------SRKLQETLWFL
>Asgard_ASG492_00215
IFQLSPK---FEEDKTIRICLIIAAL---FDR-YSDFWEDLKKQ-LSN--------------VGF---LPQLT----------------SEILIKDV----------D-----------RLSIE-EK-LKTI------SRDDS-DIIVVILPEKSNK--------------------------------DKIYELFKSSLFTLGIESQFIFESTI-VS------------------KLKYAQANVVLGIIAKTGNIPYVLAD-----YLEADFLVGIDISREKKTGL-KGTQNFLAMARFYGKDGTFVNYEI----HEDKI-------EGETV----PKIILEKIFAKTEF--Q---------NKIIMIHRDGFFRGPEIQDLKEIGKN---------YNIQFQFVEVIKG--NVPRLFRGSNNK--------YVNPERNQIFYL-SKREVVIVNNKV----------------TGTANPLRVRILGE-NV----KLNDAIVSVMALRMMHFGTT---KTPKLPVTISFSDRISGFARRGI----KP--------------PNKSGKVPWWY
>Asgard_ASG504_02781
PFELIKKEKIFNKKQRIRLNIILPFQ-------IPDFLHNLSE--FKK-----------YNEIDF------KFNIE-------------------------------N-----------------RS-IENL------EKGD--NAIYLILKEENND-------------------------------EKDLISYLKNQL--KNM---HL--STLTQ-------------------EL-YKKENIYAPIYHKVS--PFYLEDN-------RDYKKGFGMAQS-------GNEK-LCAILEYENKGNFI--------------------RGFYI----RETNVKDRIIEILSSLE---------LKKNLLMINGFMHKK----IQNYFENL----------I--KLIEVSEN--SLIRLFRFSYEQPS------KSGVPSGFGIFF--NNKWFLITYDS----------------QGTQRTIKLK---NYNY-SF-EFKVLAKICFRETKYHLGFSNNS--MKLPFPIHFALKTLKKLKK------ID-------------IKDLEFKYPLYL
>Asgard_ASG507_03215
PYGPSGNE--QLDFKIINCGVIATSPY--IAK-TRHFIEKISFG-FDANS--TTYGDLGFP--GL-GK-RSPLLFS---LKVLKQWEE----KILD-HEIRTIE---NISDKNQRKNKLFEIIE-TK-IQNI-VQ--VD-PPP-HLIFITLNEKIINLFRRPGIYSDDIIFANRNYP---DSVYESEGDIDFHNIVKILGMKYDIRTQLLKPTTL-TF----------EGT---E-DQVTTSWNLAVGLYYKANGIPWRFSEF-----ENDVCYVGISFFRDFSEE---EVYMNSSMAQVFLHTGENYILRG----DKFQ-WERTKRDRNPHL----DEGKAESLINKIVDLYYSKK---NTYPSRMVIYKTSNFHPEEINGFYKNKGK---------IR-DIDMITIIDR--KKFRLYR-----------HGNYPVMRGTMISTEERKRCFLYTYGYLPP---METYP----GMKVPSPLEVKQFTG-NA----DIKKICKEILTLTRLDWNNIKYC--QKMPVTLAFAKKVGEILSE------RRSEDI----------SNIKIHYRYYM
>Asgard_ASG508_03859
PYQ-------NLDLKKLWMIPIYDDSNDFRDN-ISNICEDLKNGHYRN---------------GF-QD---WLNIEV--ITTDPI-----PININS-----------D-----------------DTWLTQVIQDQKDDPEKYFQAILIIMP------------------------------------YTNQYYEIKKVLSNRGIPCQIITQVDI-N----------------NR-NYAYYRWNLLTSIYAKLGGTIWTIKAKNPGRLNDINLILGFRFKR------VPGGDFITAIATVITGSGEFIGYYA----EKFDIS---QRTTGMKL----TEDQINKILSNLHIQFSNIH------DPSILITRLGPMPSEERELFIDYFNKLN---------INYAICTFS---RDLLRLSTI------------EDFLPLGTFIAH-DRNKGTIIPIGNLRYK------------TGIPTYLELEVNEGNDE----DIESLAHDIINLCWLNWQNVFPI--AGMPVTLNYAEKIANYLSHGV----IA----------------ELHDTLWFI
>Asgard_ASG508_04171
PYSSSISD--EREFKIINCGIIGTKVS--KTN-IISLIDRISHG-LKAND--KTYGNLGFP--GL-GI-QSPLQFS---IRFSDEWYS----SFND-NEIDQIL---EASDNNLKKNILFQLIE-EK-IINL-KY--TD-PPP-DIIFIPVERDIIKAFQHDNIESNNIVFANRNKP---RTVSASEGDINFHSILKIIGMKHNIVTQLIKSKTL-KL----------KMN---E-DVVTTAWNLIVGLYYKAKRIPWKFTEF-----EDQVCYVGISFYRDFSEK---EVKMGTSMAQVFLSSGDSYILKG----DSFK-IDKQEDNRSPNL----DRRNAKNIIDKVLKFYKKLK---KIYPLRLVIYKTSNFTDSEIEGIYDNIAD---------IK-NIDMISINEN--PKIRLYR-----------QDQYPVMRGTTLITEDHKEAILYTIGFIPS---LNTYP----GHQIPKPIKIRQFTS-NT----DMITICREILKLTRLDWNDIKFC--HKMPVTLSFPKKVSKVLVE------KRAAD-----------INIQPHYRFYM
>Asgard_ASG517_00110
PFHAQG----EEPLSQMRIGLVATGRT--IPL-AGRVLDLLESE-QESVTT-NRYLFPSFP--GL-KQ-DNSLACK---IVRSATWNA----EIPQ-VLVERIV---NADALNERIAKAVGLYV-KA-IERI-SM--ED-NRP-QLILCVVPDELYEYCGISEKTRKRRTKMKQEQTLE-----TSPKSYDLRDAVKGQIMRFGIPVQFLVEKKL-RAVLNYT---PKSEV---Q-EPATFCWNLGTGMYYKADGKPWRLAKL-----DEGTCYVGIAFFRSRLEY---RPGLNVSMAQVFTHSGDGLVLRG----KEVY-VDQRT--REAHM----SSNSAEELLREAISKYTDKV---GAPPSRVVVHKTSSFEKEERQGFLAAIGDA-----------KADFVAIRYE--RGIRFMR-----------TGKYPVLRGTLITL-SDRDFLLYTTGYIPR---LRTYP----GPRVPTPLRLTM-DC-DS----SPEKVAAEVLKLTKINWNTTAFA--DKEPITIRFPKRVGKVLSE------LPDG------------AEINSHYRFYM
>Asgard_ASG523_03052
NL--------------KRVDIFYSER--IERK-ISEFAQLLQENKIKE---------------KTSARSIPDIEIT----------------------------PLNT-----------------DRFINQLLGSL--D-GK--CCPVIVTD----------------------------------RYKN--YKEFKKKFTQRCIPVQVIEADTIFQ----------------SR-NLVALVRTLIPQMLVKAGGMPYKLSPA----MLDRTIIVGLDKARDS----SMQRPSASAGIAAVTPDGQYVSGAS----TELENN------TTDFI----NVDKLAVLLRELEEKY-------GKDYDYVVILRDGRTCKQEVPAWRKHLEAHGK---------RFIFIASRKT--HAFRVFPA------------DDQPETSRVAVL-N----------------------------G-A-PL--------------P----------------------------------------------------------------------------
>Asgard_ASG530_00495
PI---------LGYYRIHVVGVVPER-RIQD--FIKFIKDLNEERLKH---R-QKI-------GV-ES-NYIVSYS-------------------------------DGSFNAS-----------RK-LQKL-----------PRTAIVVIPRSVRI--------------------------------KELYYTIKKEFYSQGFIPHIIREETLDK---------------ILKGER-HFLLNIAAAIYEKPQGITWILDKPAGYSGCEETVYMGFDVSSHP-----EFGEKYGVTVTLCDSHGRLVYVQS--------------KATEDYL----QYERMKDYTFKIIEKVK-----SLESLKRMVFYRDGVLLHTEKEAITYAAEEVIKRRGLS-KDFKIDLISVPKS--GEERIFEIVGNGAYK-----YYNPRPGYAIAL-SNNQLILVTTKFYGR--------------GTVKPLRIRY-EGQRT----DLKLISSEFLDLTMLDWGSTLFQ--PKLPIPLLLAHQISQMMAF------TA----------------EYLKHPGMI
>Asgard_ASG532_01529
PHE-------SPSGENITIRFVYPKNY--QTV-VNKFKNVLESG------------GNRFP--GF-EN---VYRIP---IELSDD-------------------IMLD-----------HTEYRGKK-LAKAVEEDK-EANKP-IYVIVVHPPRWQK--------------------------------SSPYYVFKSHLLKFKIMSQMIRTDVL-Q----------------GR-NLDEVAYNVANAIFAKAGGKPWKLFTKIPSFTADLVIIIGFGLTRDR--------DRYAGYVIVMNEEGLMDHLKTFVTQ------------YEKTV----MRRKLIECIRDALNSALREH------NIDVIFHYSKELSIEEEKSIKQLLEQISK-----SVKMNYAIIRIITH--PLYRVFDT------------DGYPLMASYVEI-GDRLLLIYTVGKLYEKIT---------PLGVPRPILVSIRSS-NI----DIQEIVYSVIGTARMNWRNTGIF--NREPTTIRYARDIAYMVAS------FNEIVNLDPAYL-------PEEIPWFL
>Asgard_ASG532_01693
PY---------YGPSRIVPVVITHRDY--LRD-VEELFENLKAG-LRG-----------YG--GA-GK---WFDLE----------L-EDPEVVAVG----------S-----------VREYL-DA-VARM--------PLG-DIVVAVIPDEMAV-----------------------------DYEDDPYMPLKREIAITGIPSQMVEFSTV-RNL---------------K-DSPFVLFNLMLNIYAKVGGIPWVLDD-----ALPSDVVFGIDILRRR------KGEEVALGLTCLTGKG-AFRFEW----EGSMSS---------------WMDVLSERIVGLSED---MG---FRDLRRVCFHIEEPTGFASVEVVRRLIPEMRERGILV-EDGMYMVVAVRKS--GVPRPFKGVGAR--------YGVPDKGLAFVL-DYYRGVVLTSGYPEFA----AFS----PLGLVKPLAVEILDSFEH----NVKSALKEVYWLSEMHWASGFRS--SKHPISTLYAHRVSSFLSAGV----EP--------------AREYKGKAWFL
>Asgard_ASG532_03461
PHE-------SPTGEKITIRFVYPKNY--RTV-VSKFKNILENG------------GNRFP--GF-EN---VYRIP---IEISDD-------------------IVLD-----------YKDYRGKK-LAKVVEEDR-ETSKP-IYVVVVHPPRWQK--------------------------------RNPYYVFKSHLLKCKIMSQMIRTDVL-Q----------------GR-NLDEIAYNVANAIFAKAGGRPWKLLTKIPSFTADLVITIGFGLTRDR--------DRYAGYVIVMNEEGIMSHLKTFVTQ------------YEKTI----MRRKLIECIRDALYSALREH------NIDVIFHYSKELSIEEEQSIKQLLEQISK-----SVRINYAIIRIITH--PLYKVFDT------------DGYPLMASYVEI-GDRLLLIYTVGKLYEKIT---------PLGVPRPILISIRSS-NI----DIQEIVYSVIGTARMNWRNTGIF--NREPTTIRYARDIAYMVAS------FNEIVNLDPAYL-------PEEIPWFL
>Asgard_ASG547_01427
PV---------RGPSKIKVGVLFEEDA--KRP-VGEFCENLEMG-VKG-----------FG--GL-GE---WFNVE-------------VEWVWQPV----------G-----------ERGFE-EA-AGGM--------PDV-DLALALIPDAMMV-----------------------------DYEDDPYMPLKRALSARGIPSQMVERSTL-ENL---------------R-GSSYVLFNIALSIYAKTGGVPWTLDD-----PLTYNLCIGLDTARPH--------HR-TVASCCVHGSGEHFTLDW----NAAEPP---------------LEDAATQAIAEATESYIQTH---RSPPASLTIHVEATSPILEL-NFNQLLQKLAEKGLLE-ENVKYTVASINMS--GPPRIYAETNGK--------YFMPDKGTYTIL-DYERGIVCTSGYPEHP----ELS----PLGTVKPIMVEVTHSHEH----NITNIIKDIYWLSETHWASGFRT--PRLPVTTLYPNRITTFIKAGV----KP--------------T-PLKGKTWFL
>Asgard_ASG550_03377
PCGPDINK--EAEYLPIRVGLIGTVNS--ING-IKPFLYNLSNK-IYPIDKD-KDYLTLFP--GL-SQ-ISKINCK---ISLSKTWED----IITK-KEFDACL---QKLSRVEKGQEYINLFE-KK-MDAM-IV--RE-PPP-HIILLAVMNEELGHFQKQRMKTHIVKFAKRTFS--ILAAQMSGGDLDFHNIIKTIGLKYQKPTQLVTERTW-T--------QEEGET---Q-DPSMVAWNFSVGLYYKATGIPWKVIDL-----YPGTCYAGVGFYPDNIEQ---GGEMGVSMAQIFLHTGQSYVLRG----QPFP-WDYN-QDRNPHL----DEDHASALMMEIVNEYKNHM---GQEPQRIVIHKSTEFNKEELKGFNEGAKT---------IS-DKNFICIL---RKGVRFYT-----------DDQYPVVRGTVISV-SNNEHFLYTSGFIPA---LNTYP----GSQVPTPLYVKLHDC-DS----TYEQLLTEIMAFSKLDWNNAEFC--SKFPITLKVSHRVGIILAE------ARARKI----------QNLPKQYRFYM
>Asgard_ASG562_00147
PI---------DHNGFINVFLLFPVDK--KKQ-FLSLMDNFLNG------------TVKYN--GF-EKWKGYYGVK---LEIVDT-------------------VQVD-----------VKDYI-NASVRRIREEQ---IKN--PFVIALLPENSVL--------------------------------GNLYLDLKGVFIPNGIPEQFIREEKL-DSYL------------TNQ-KL-HFYPVLAYNVHSKAGFRTFTLSTEE------AALEIGWDITRER-----GKTISVGAAVEVFLNDGIMLRSTG----GGFVQ-------PGEAM-------DIQKVITESIISHR----GDLKNISKIFLRRDGPIPREEVKLITDTIRGLEE-----GYDLDIVLVEEIKE--NPFRVTTE------------GENPPNGIYIKL-NDRELILLTTGKNDFL------------VGTAKPLKVKI-KG-ETT---SI-EVAQDTFNMSRIHIASPYRL--IRTSMPTYFADKHAYFAGRNIAP--MP----------------PLNNRPWFI
>Asgard_ASG563_00304
PVDLR-----SRKFTKMQVYVVHDGRR--KDL-VNAFVDRLKKS-AED-----------------------LLKLE---LEVK------KEIIVDQ-----------K------DLTTYLARIE-NE-IEPV--------RD-GEIVLQVLREKEETI------------------------------DKSPYYQLRIRLLGRKIPVQSILYSTL-E-------------------NLSAIPNNVMLSMYAKCGGKPWFLAESVSE-LFNNVLYIGYDISRTR----EGKKVPRTGTAIVYDNEGQYIYFTK----YEIQT-------DKEVI----PKESIRGFIYNVVRDV----IAKKREIEGIVIHRDGEIYREEIEGIAEVAKSFN---------LSLAILSFPKK--APALIDSN------------NMFAEPGWYFHA-GRKETYLHTFYLQGFRFP----------EGV-NLLKYRIVSG-EKI---TIKDIARQNLYLSRLNWGTALGK--SKSPVTIHYAHKSSKLLSSGL----DP---------------RLDEDKLFMI
>Asgard_ASG569_00910
PFDANTNSILRRSFNGIELLFFYPETE--KER-IIDALDKLREG-YTA-----KHYDITFD--GM-AR---EFRLTSFY-------------------------ERKD------KPGSLSQSVE-RNMIREI-------QQR-GNIPIVIVGSAHRS-----------------------------SRARQMYIEVKKEFTKRDISSQYVSEESLLE----------------EKSGLGFEIWNLGLNIYGKAGGIAWIVEQSLSF-NVNADLSIGLRFARDR------RGGYVVGHATILDRFGRLVGCVT----RPLRV-------TGMTI----SRENMKNILKKALSRVKDVYSISKKKVLNIALHRLNHFHPKEKQGILQAINDIES-----FKDLKIALISIVKD--PSLMLFDVNQR---------SRDIRWGTAFKL-NENTLLLYTTGSIHRY-----------SKRLSYPIIVM-NET-DEKSFTK-QELAAHILSLSVLHWQTVIPC--VRLPATIEFAGGVARLFKFGV----YP------------RQNSQLEKTLWFI
>Asgard_ASG571_01536
PWDLN-----ERHFDLLRIILIYPKNN--ETD-VREFTDLLNKE----------------------AR---ILRIKL---------KEVENIPYEPR----------S-----------LRSYETDN-LCNMLDKLR-D-KR-GIIILQFLAEREEP-------------------------------ETSFYIILRRRIYQTDIPIQSIILSKWVE----------------SK-ERVQYIRNLLLAMYTKIGGTPWLLANNASK-LFNNSIFIGYKIQINT--------EKY--VATSFGPTGRHILTAI----EDLGTP------SNRNI-------VFRNVLRDILSIYK----KFYEEPKLIIWHRNGDLGEYEIELMRQITREIPD---------AYYIISFPDD--WSLPLLSKENSS--------IKIADSGYYFYA-GKETFFIQTISPTNLQ-------------GV-NMVKFRIRH--EKFTWSELEDAARQILYLTRLNWGSIVGL--STLPATMFYLSKAERFREMGIK---IR-----------------------FM
>Asgard_ASG575_01292
PYD-----KNHKQVRKIRLLFLVHE----KEK-IKETMEKLTN-IFDK--------VEELPRIGLGKE-----ELE---FEILNDKV-----------------FSLD------NSPKSIDKIP-EEYIRQFSDALR-DGEA--DILLIGYP--------------------------------IASNADEFYYSPKKYFIEKNIQSQFLS--GLMK-----------KEKFNQKGNENKILNNLLLNIYIKATGKPWIVEQVPDSL---LHIFIAIKVYR-A------QG--YEGIAVILDDSGSIIDIRT----IPAQYS------KSYYL----TADDMSKIIEAVLLLYEKEK-RQKPDTIHLGIFRLSRFHKEELKGLTKAVNNLENRGLI----IRIAPISILGA-----RIY--------------PTTQGKGRQVTI-GGNGCMILPARD------------------VP-TIYIDLSQ--NV-IL-DVNNLVNCLEALYKTHWQTFGSK--LRFPPIIKFAESIAKFRRK------LP------------EPTDLLKTTPWFI
>Asgard_ASG575_01501
PWDLG-----HRLFNTIRLIIIYPEKN--EKV-VYDLIDYLIRE----------------------SD---LLKIN---LEII------GRISYVPG----------T-----------LSSYNNNK-IRDLVKGE--KIKN--NIAVIQIFERENQ-------------------------------EESFYNLLKSKIYLEELSVQALMIPKWVD----------------SR-DKINYSRNLLLSIYTKMGGVPWILKNPASR-LTDKTYFIGYSSVEKP--------DAFYTMLAVFDAHGKHIVYRI----LKSSNT---------------DHESIREIWHKTFSEMN----RWVQNSNLLILHRYGKMTELERDALKEFI-----------NNIGYYVVEFPFD--WSIPIILKKNSH--------AMNAEPGIWFYG-GDGSFFLKLFTFNRK-------------RDV-DAVKYRITK--EKFNW-DLRDTANHIFALSRLNWGNIKGY--FDVPITIHFMRKMKSFIERNIII--------------------QSTTRGIFI
>Asgard_FWG016_02866
PYVPHDG---GSPLSQIRLGIVGTGRT--IRL-AKDIVSLLKSP-IGSAKR-NQWLFPPYP--GF-KL-DSAIGCD---IVTQSNWIA----TISN-TRIRRIV---DIDDVNERIAQAAILFA-EH-VGKV-VS--ED-SPP-AVVLCCLPKEIEEYCGISERTRKRLSPEEKKLLLGMKPNRASEKNYDLWAALKGRAMDLGVPIQLLQESTG-RDILHYSP--KTSST---E-PPASFAWNLSTALYYKASGRPWRLAEL-----SEGTCYVGISFYRSRVSS---DSFLRTSMAQIFTHSGEGYVLRG----GSVK-VRETT--KEAHL----ERHQAKELMDEIIRKFTERT---NAPPNRVVVHKTSFFSEEELSGFQEAIGDT-----------PADYVAIREK--QGYRFLR-----------SGNYPILRGMMISL-SPSVHLLYTHGYSPR---LRSYP----GHHVPDPLYIH-HN-------------------------------------------------------------------------------------
>Asgard_FWG037_01384
PF--------------------YSDSS------LKAFLQRF----------------------GN------FYSVK-------------------------------D-----------------SK-ISEFFETLH-N-KE--DSILIFIE----------------------------------NEKSEWYNENRHLFYSNKIPTQLIKRETFLE-----------------KSKFPGVRANLLLELLTKMNKQPLVLKIPE---DINADGFLCLTDL-E------GAKEKFGAYLRGIERNGKIQIYRD----IDYNVN----Q-RRDRI----GKEKI-DLLAEKIS------ILAEADSLDILITK--EWKNEDL---KRLISKLKN------NNIKVYYISTKRS-----RFVDN---------SIGIISRTTNPYIIV-NEKIAFLRSTTEIRIY-------------AIPQPLKEAIQEN-------DLKKIKKRLYRIQEF--------GVLNTPEPLFIFKTFGKYLSR----TTIP-----LNIVL---------------
>Asgard_FWG138_01706
PYDLE-----SRNFEEINLMVITPE-A--RDE-VLNFINIMKE-YAKK-----------------------LLRIN---INIIDT-------------------VLAE------RITDYISLIS-GA-VKNV--------AGV-NIIFQVLTKKIIR-------------------------------ENNYYIELRKQMIHNGIAVQSITLPNLVE-------------------NIYEKAGNVLLGIYAKVGGTPWQLADPISL-FFRDVIHIGYGISTT-------GDNKNVLIVTAYDNTGRLIFSSA----RDIPV-------IDNVI----KSADMKRVMKKLLDDI----LSRFSKTDAFIVHKDGEVTDEEAIGIDAAAKEM-------SKDLKITILSFPRI--GLVPLLVKLDND--------YKLASSGYFFYA-GNNTFLLQTHGL----------------M-TPNSLQFMVAKS-DNLELENVKSLVRQVYFLSRLNWGSSIGK--PRRPATIHYVNKVSKLLSGGFK---LE--------------E-IVWDKLWMT
>Asgard_FWG138_02219
PY--------MPKNSSVDVVVVYPKNY--ENE-ARLLKKELKEG---------SSYRRLYP--GF-KK---TFNID---FNIREQPF--GYLTFDYE----------D-----------YNQYV-DA-IKEA------RPSPT-ELVLVVIPKTPKI----------------------------L--SNTPYYLVKKHLINKERYSQMVTIDIL-K------------DH-----RFRMSLFPIAMQIFTKVGGVPYALSAPLGITPRSLSIMVGVGLSRIKTET--GKITQYIGYINVFEAHGIWLFSNFFVRP------------KGDEE----GKTALRTLIQDTMRKIEEEM-KKEIEEVNLIIHYSGEISVREEVAVIEASKSLSD-----GISVRPTILKIFTN--SIYRAFDEQNE---------TYHIATGTYIEI-QPTLYLLSTTGYLPE---SNKVI----GIGTPNPLAVSVKDG-PL----DVEGLLYSVFAMTRVNYAGLTII--TREPATTRYSRKMAYMMGK------LG------YEDL--ERQGYLSKTLWFI
>Asgard_FWG139_01681
PY---------KTLDEIRCIAFVNVKV--NSD-FSQFIDNFING-HRG-----------YP--GF-PK---QFDIS-------------VKYPIDII----------Q-----------FSTINE---LADIVESD-NE-EKY-DIAIVTVPEKMFL-----------------------------NPENDYYISPKRLFAKIGLPSQMVATSSV-KYGA----------------NNPYLLFNFGLSVFTKAGGLPWTLHE-----HLSSDLFVGVDLSIM-------KNKSFLGITLLSQYPDLNIMWFL----EENTG-------FLEVI----NPDVFKKKLQDAFEYLVNES---DLNINTITFHRDGTFFDSDILTIRSVIKSISE---LS-KTINYQLIEIKKS--GVPKHYTRLLEK--------YGVPEKGFYFRL-DKYTYLLTTAGYPDIM----PFT----PSGYVNPLKITIVDSYQP----KILTTLRDILSLTELHFASGFRP--PKLPITTLYAHRVAQFATAGV----IP--------------KKYLNTRLWFL
>Asgard_FWG169_01464
PYDYNLN---LRTFDSIKFIVIHNND---KDQ-TLHLLNKL----ISR--------QGYYK--GF-KT---NFRLTE--VKIPES--TDEFLIYNS---------QND---------NILFDLN-QKYIT--AKKR----GQI-YFVIIV--NDHRA-----------------------------IENTNEYYYLKKICIENGYPCQYISNKIL-K-----------SDT---R-GLPYALWNLGVAIYSKSGGIPWVLNN-----PTHININLGIRFARNY------SGNYTTGFATLFDKNGRFIQIFS----NSYIDRDDFKTSTGLVV----PEIIAKRMIEDTISNYRLFH---RELPNSISIYKLGYFGKDEQKAFISALEGD--------FQ-DYYLIEIVDN--TLIRLFDESRF---------NKIIDRGSFIPL-SNNWGLLCTTGNHSKDKFSEQVI----QLGTPKPLYIKIKSN-NV----SLDSHAKDILSLTSLHYQTVHNE--IRLPAPLIFALKIAKMKKYNI----TP--------------HDSLKNTPWFL
>Asgard_FWG169_03248
PINFEQSNQVIDAPELKKWMILYPKKS-LQE--ARKFSNDFQK-IAQQ--------------MGM---CRP--QLQG----------------------------VFD--------------------MTKFLKKNPQHINS-IQLILTITP----------------------------------NRNKTCYRKIKQLCYDLGIANQNVVLKNL-R---------------DQK-RRMPIIRNLVRQIFTKYGGALWKIKNNS---IPDKTLIVGIDVWHGR----PGIDKSIAGIVFSTD-KGLHYTANYTITP------------KGLEF-----IHNLGKIIITQLQNHYNAT---RQYFENILIFRDGQYNKEEFKSIQQELSSIFS-----EKH-KIAIILVNKR--INRRLFHKNKQGQ-------ILNPKPGTFIKSES--NYYLVPHFS----------------RGTTRPIHISVIYN-NT-KY-NF--FVEIANILCHLNYNWA---GTVRIPASVEYAHKVADFIGS----NQIT------------SIAPELLQTQFYL
>AtAgo10
QWNMMNKK--INGMTVSRWACVFSRS--VQENVARGFCNELGQ--MCE-------------VSGM--------EFNPEP----------------------------------------IPIYSADQVLKHVMNKTK--GKE-LELLLAILP----------------------------------DNNGSLYGDLKRICTELGLISQCL-TKHVFK---------------ISK----QYLANVSLKINVKMGGRNTVLVDAISCRVSDPTIIFGADVTHPENGEE--SSPSIAAVVASQDPEVTKYAGLVCAQA------------HRQELTWQDPVRTVSGMIRDLLISFRKAT---GQKPLRIIFYRDGQFYQ-ELDAIRKACASLEP-----NYQ-PVTFIVVQKR--HHTRLFANNHRDKNR-----SGNILPGTVICHP-TEDFYLCSHAG----------------QGTSRPAHYHVL-D-EN-NF-T-DGIQSLTNNLCYTYARCT---RSVSIVPPAYYAHLAAFRARFYLEPKPLP------------ALKENVKRVMFYC
>CbAgo
FF--------KNPKENVKFGVLYPEG--CMEN-AQSIARSITAGKYNKQ-------ENKYI-IGF-SE--CIFKLG-------------------------------D-----------ITEYK-AT-ARKLKEH-----EKV-GFVIAVIPNELEV--------------------------------ENPYNPFKKVWAKLNIPSQMITLKTT-EKF---------KNI-VDK-SGLYYLHNIALNILGKIGGIPWIIKDM----PGNIDCFIGLDVGTRE------KGIHFPACSVLFDKYGKLINYYK----PTIPQ-------SGEKI----AETILQEIFDNVLISYKEEN---GEYPKNIVIHRDG--SRENIDWYKEYFDK---------KGIKFNIIEVKKN--IPVKIAKVVGSN--------ICNPIKGSYVLK--NDKAFIVTTDIKDGV-------------ASPNPLKIEKTYG-DV----EMKSILEQIYSLSQIHVGST---KSLRLPITTGYADKICKAIEY------IP--------------QGVVDNRLFFL
>DmPiwi1
--HFRDQRLTTPSDGLDRWAVIAPQR-NSHE--LRTLLDSLYR-AASG-------------M-GL--------RIRS--------------------QE-----IYDD-----------TGTYV-RA-MDDCVRSD-------PKLILCLVP----------------------------------NDNAERYSSIKKRYVDRAVPTQVVTLKTT-K----------------NR-SLMSIATKIAIQLNCKLGYTPWMIELPLS-----GLMTIGFDIAKST----RDRKRAYGALIASMDQQNSTYFSTV----------------SAFDV----LANTLWPMIAKALRQYQHEH---RKLPSRIVFYRDGSLKQEEVKDIIEKLKTEYA-----RVQLQLAYIVVTRS--MNTRFFLN------------GQNPPPGTIITLP-ERDFYLVSQQVR---------------QGTVSPTSYNVLYS-SM-GL-S-EKMQKLTYKMCHLYYNWS---GTTRVPAVCQYAKKLATLVGTNLHS--IP--------------QNALEKKFYYL
>EfPiwi
--ECLKEH--ISAVSLLDWAVLFVR----KDK-ATDFVNMLSK-VCPP--------------IGM--------EVHE--------------------KM-----VVND-----------TESYL-RA-LRELIAPR-------LQMVVIVFP----------------------------------TSRDDRYSAVKKLCIESPIPSQVLIARTITQ----------------QQ-KLRSVAQKVALQMNAKLGGELWAVEIPLK-----SCMVVGIDVYHDK----SYGNKSIAGFVASTNPSFTRWYSRTAMQE------------QSQEL-------ELKLCMQAALKKYNEMN---QSLPERIIVFRDGREEYEEVPQFNSCFSIFGE-----NYC-KLAVVVVQKR--ITTRIFGRSGHS--------YDNPPPGVIITK-S--DFYLVSQHVR---------------QGTVSPTYYRVIYD-KS-GL-K-DHLQRLTYKLTHMYYNWP---GTIRTPAPCNYAHKLAFLVGKSLHR--DP--------------AHELSDRLFFL
>HsAgo2
VWDMRNKQ--FHTGIEIKVWAIAPQR-QCTEVHLKSFTEQLRK--ISR-------------DAGM--------PIQGQP----------------------------------------FCKYAQDSVFRHL--------KNYLQLVVVILP----------------------------------GK-TPVYAEVKRVV--LGMATQCVQMKNVQR-------------------TTPQTLSNLCLKINVKLGGVNNILLPQGRPPFQQPVIFLGADVTHPPAGD--GKKPSIAAVVGSMDAHPNRYCATVRVQQ------------HRQEI-----IQDLAAMVRELLIQFYKST---RFKPTRIIFYRDGQFQQ-ELLAIREACIKLEK-----DYQ-GITFIVVQKR--HHTRLFCTDKNERVK-----SGNIPAGTTITHP-TEDFYLCSHAG----------------QGTSRPSHYHVL-D-DN-RF-S-DELQILTYQLCHTYVRCT---RSVSIPAPAYYAHLVAFRARYHLVDSHTSNGR--DHQALAKQVHQDTLRTMYFA
>KpAgo
QF------STPAKQVNLRAIFIAPPS--MESESMDKFASDVKQGLINQ--------IKKFQRGGRGSRGPPTFEISLL-----------------------------N--------------------LENI-------PSN--TYILYVLR----------------------------------GNDSAVYDRLKYIL-KFGALNSVV--DNFKK-------------------NSQYN--NVVMKM-LKLGSNSLSIENNKLLIESNPILVLGSDVTHEK------DQNSIASLVGSYD---KFTQFPG----YMLQDG------PGEEI-------NVGSLMLNRLKIYQKHN--NGKLPTKIMYFRDGQFSQKEVKSIKESVRKFGP---LNKYD-PVTCIATVKR--NQVRFIENNEKGEE---AVQMGNVMPGTVITSV-AHDFFIQSHQA----------------KGT--PCHYWLYENQSTS---DLQEI-----NLCYIFGRST---TSVKVPAPVYYADLLCTRA------VLLP------------QVNDNIKSVMYYI
>MfAgo
PLSIP---PILNDKKKIGVYIFYSN---ISD--ELRFIEGI----FKK-------L-------GLINKSVPKIEVK----------------------------KEVD-----------FEDYANSRIITTVLSNL-EDGEQ--PFLICILP-------------------------------------NNEFDELKMHLFSHPIFHQFM---NLRK---------------LEKESFKPFINSILSQFFHKMGMYLFSLSDELGN----YDFIIGYDISREK---DIGKIKGIGGSAIIYNNYGHVKSIITFDDV------------GSSEI----RYDLLAQVHSELIPHLN----LNNKRKIKILLLKDGRIFKKELEKLSQISKK---------YNFEITYIDVRKS--TLLRFWGVRRGKVV------EYKNSYGKF-----GRAYYISSHYYNRFF------------K---QPIAIVI-EG-NYKRV-EIEE-IKQLVLLTKINYSQLPDK--MRLPAPVHYAHKHVNAVRRGWKIGCLP-------------------------
>MjAgo
PYDVPE----IIRNKNLLTYILIDEE--IKDE-LKAIKDKVNK-MFRN-----------YN--KI-NKELPKFNYA-------------------------------N-----------WKYFSTDDIIKEIKSEF--N-DEI-CFALII--EKYKD--------------------------------NDYYEILKKQLFDLKIISQNILWENW-R-----------------KDDKGYMTNNLLIQIMGKLGIKYFILDSKTP-----YDYIMGLDTGLG-----IFGNHRVGGCTVVYDSEGKIRRIQP----IETPA-------PGERL----HLPYV-EYLENKAN--------IDMENKNILFLRDGFIQNSERNDLKEISKELNS---------NIEVISIRKN--NKYKVF--------------TSDYRIGSV----GND--IFLPHKTP----------------GS-NPVKLSLRNG-NEEGL-KIESIMQLLYDLTKMNYSALYGERYLRIPAPIHYADKFVKALGKNWK---ID--------------EELKHGFLYFI
>MpAgo
FY---------KNEQPLKAIFFFSS----KKQ-FFEVQKSLKE-LFHNK-------HSVFYELG--------FKVEF--------------------RDSKTKSFLYN-----------PEEFTVNT---EFINQI---EDN--VMAIVLLD--------------------------------------KYIGNI---LV-RNFPDNLIK-EKLED----------------IKP---FIIKSYVYKMFIP-ECKPFILKKME---DKEKNLYIGIDLSHDT----YARKTNL--CIAAVDNTGDILYIGKHKNL------------LNEKM----NLDILEKEYIKAFEKYIEKF---NVSPENVFILRDGRF--EDIEIIKNFISY---------NDTKYTLVEVNKN--------TN-------IN---SYDDLKEWIIKL-DENTYIYYPKTFLNQK-------------GV----EVKILEN-NT-DY-TIEEIIEQIYLLTRVAHSTPYTN--YKLPYPLHIANKVALTDYEKLY---IP----------------------Y--
>NgAgo
IV---------NPPESFEVAVVLPEQQ--ADT-CKAQWDTMAD-LLNQ--------------AGAPTRETVQY----------------------------------D------AFSSP------ES-ISNVAGAI--DPSEV-DAAFVVLPPDQEG--------------------F------DLASPTETYDELKKALANMGIYSQMAYFDRF-R-------------------DAKFYTRNVALGLLAAAGGVAFTTEHAM---PGDADMFIGIDVSRSYPEDGASGQINIAATATAVYKDGTILGHSS----TRPQ--------LGEKL----QSTDVRDIMKNAILGYQQVT---GESPTHIVIHRDG--MNEDLDPATEFLNE---------QGVEYDIVEIRKQ--PQTRLLAVSDVQ--------YDTPVKSIAINQ-NEPRATVATFGAPEY---LATRD----GGGLPRPIQIERVAG-ET----DIETLTRQVYLLSQSHIQVHNST--ARLPITTAYADQASTHATKGYL---VQ--------------TGAFESNVGFL
>PfAgo
PYEVP---EKFRKIREIPMFIILDSG-LLAD--IQNFATEFRE-LVKS---M-YSLAKKYNEIGL------FLDFR---------------------KE-----ITED------NSDKGIIEVV-EQ-VSSFMKG-----KEL-GLAFIALS-------------------------------------SEKFEEIKRRLFNLNVISQVVNEDTL-K-----------KRD-YDRNRLDFVRHNLLFQVLSKLGVKYYVLDY-----RFNYDYIIGIDVAPMK-----RSEGYIGGSAVMFDSQGYIRKIVP----IKIGEQ------RGESV-------DMNEFFKEMVDKFKEFN--IKLDNKKILLLRDGRITNNEEEGLKYISEM---------FDIEVVTMDVIKN--HPVRAFAN-----------------MKMYFNL-GGA--YLIPHKLKQAK-------------GTPIPIKLAIKNG-KVE---K-QSIVLDIFILTRLNYGSISAD--MRLPAPVHYAHKFANAIRNEWK---IK--------------EELAEGFLYFV
>RsAgo
PFD-----RPSFANRSPRILVVYPSST--QGK-VENFLSAFRDG-MGS--------YSGFS-KGF-VD---LMGLTKVEFVMCPV----------------------E------DRNGAHTKYN-SA-IEDKLAGA----GEV-HAGIVVLFEDHAR----------------------------LPDDRNPYIHTKSLLLTLGVPTQQVRMPTVL---------------LEPK-SLQYTLQNFSIATYAKLNGTPWTVNHDK---AINDELVVGMGLAELSGSR-TEKRQRFVGITTVFAGDGSYLLGN-----------------VSKECEYEGYSDAIRESMTGILRELKKRNNWRPGDTVRVVFHAHRPLKRVDVASIFECTREISD------QNIQMAFVTVSHD--HPFVLIDRSERGL-STARKGVFAPPRGAISRV-GRLTRLLAVNSPQLIKRA---------NTPLPTPLLVSLHPD-ST--FKDVDYLAEQALKFTSLSWRSTLP---AATPVTIFYSERIAELLGR------LKSIPNWSSANLNI----KLKWSRWFL
>Siwi
--DMRSKH--LAIAQLNSWVVITPER-QRRD--TESFIDLIIK-TGGG--------------VGF--------RMRS--------------------DL-----IRHD-----------PIEYA-NM-CEEVIAR-----KN-PALILCVLA----------------------------------RNYADRYEAIKKKTVDRAVPTQVVCARNM-S----------------SK-SAMSIATKVAIQINCKLGGSPWTVDIPLP-----SLMVVGYDVCHDT----RSKEKSFGAFVATLDKQMTQYYSIVNAHT------------SGEEL-------HMGFNIASAVKKFREKN---GTYPARIFIYRDGQIPYSEVAEIKKKLAEIYA-----GVEIKLAFIIVSKR--INTRIFVQRGRS--------GENPRPGTVVTLP-ERDFYLVSQNVR---------------EGTIAPTSYNVIED-TT-GL-N-DRIQRLTYKLTHLYFNCS---SQVRVPSVCQYAHKLAFLAANSLHN--QP--------------HYSLNETLYFL
>TbAgo
PI------LNETKRHNLRLLIFYPKK--FDER-KSIFLDQIER--LRN---------------GLFSSEVDLIPVSR------------------------------D-----------SLDYH-KT-MLEALDKV----RDY-TLATIIFPEQYNK-----------------------------RDEREFYNWLKKEFYDETLVFQRV--ESVFK---------------------RYAVPNIVLQMAAKLGVYPYSLETSSG-----YDYIIGIDYTYER------DAVSVGGGAVVVSPSGLIEGIYP----IAIPS-------KRESL----DMKEIQEWFLKTVQEI------MKQGRVTVLISRDGMVPKYERNRIQEFLCEYSD-----ELDMTIEAVEVRKR--ILTRIWSLDGPNTF------YSPVKVGNYYYMVNRKSKYLIGSLYRFQS-------------GV-QPI-----HG-SA----S-RHLVESLIRLQKINYTTTMDN--VRLPLPIDVTHKLINFIRDNMR-VGIP--------------------NSLFM
>TeAgo
PFEKTYSLPKFIKDKKIAIYLLYPKE-FSKE--RTTLVSDVKSARVSE----------YFA-ISMTSS---SLEITT---------------------------IAVD-----------YTNLA-QR-LTKIFEKY----ENYYHLAITFVP----------------------------------SMSREQFDRIKKFFFERGIIHKAINIDNLNK---------------FGK-NKQRIIESVILALY--AGIYFYSLDNLP------YDIIIGIDVTREKDKN--GKYYGISGAAVVQNKNGEIIKIVP----ITQPQS------SSETV----DVEKI-ESLQPELDQI-----VETKSNVDILILRDGRIPSREIEQLKRSL----------RRPYTFTLVGIIKR--PLVRFFKGTDRH--------LFGPKPNYYFRI-GDT--YLTSHFLEHYL------------K-V--PLKLEISRG-KLA---SLHE-ILAITKLTKLNYSQPKNPDRMKLPAPVHLSHRLINYERRGLR---FA-------------RPELQEGALYFL
>TtAgo
----------FYRAQETALALL---RDGAQG--WPEFLRALRAG----AS-------------GA------SLRLHT-------------------------------------LHAHPSQGLAFEA-LRKA-------KEEV-QAVLVLTP-------------------------M----------ED--RNRLKALLLREGLPSQILNV-PLRE-------------------EERHRWENALLGLLAKAGLQVVALSGAYP-----AELAVGFDAGR--------ESFRFGGAACAVGGDGGHLLWTL----PEAQ--------AGERI----PQEVVWDLLEETLWAFRRKA---GRLPSRVLLLRDGRVPQDEFALALEALAR---------EGIAYDLVSVRKS--GGGRVYPV------------QGRLADGLYVPL-EDKTFLLLTVHR---------------DRGTPRPLKLVHEAG-DT----PLEALAHQIFHLTRLYPASGFAF--PRLPAPLHLADRLVKEVGR------LG------------HLKEVDREKLFFV
>WP_002645493.1
PFGKNIA---GLHPSEIKMGFIGTRET--IAG-AKEWLEECGTE-IESENSKEKILNRDFI--GF-SK-DSEFESC---FQMNDRWDR----TIRQ-NEINKTL---GIEEKQRRIWELVELFN-GH-IKSL-AE--TS-PAP-DIIVLALTPEIIDEAYTVQ--------------V------TGNFFLNFRRAIKAKAMQWGVPIQLIQRSTILK-------KGRKTPL---Q-EKATRAWNFCTALYYKAEGIPWCPVTV-----EKDTCFIGVDFYVAQEGK--DSLTMRTSVAQAFDYLGQGLVLRG----DPFE-WNSDANGKSPHM----SCEGASRLVSATLKEYINVR---GTPPKRVVVHKPSRFWGNELDGFIEGIQSV--------FPCDYDLVTLT---RSRIRFFR-----------EGQYPPARGSYFCI-EDEAHFLYTMGFIPY---LETFP----GSYVPEPWQILERHG-SS----APKDLFREVLELTKMNVNNCSFA--DGTPITLSFSQKIGEIMKH------VSDE------------DLVQTSYRFYM
>WP_004290502.1
PTDYWKD---EKFSIGVSLSVIAPIEK--SGR-FASFISNLSRN-LSPVKK-DHDYLVDYP--GF-NS---AYHTQ---LFIPSP-GTDKWQYSKLY----------T------SAFEIASDIT-LK-INRLAIN-----GQ--SVILIFIPKEWEKFKTLNH----------------------KGEKIDLHNYIKAYCASRGITTQLIEEKTL-TDI-----------------MLCEKIWWLSLAIYVKSLRTPWTLASL-----DENTAYAGIGYSILSKVNN--EQHVVMGCSHIYNRFGEGLKYKL----QKVNN-PIFDRKNNPYM----SYEEAYKFGTMIQNLFLESM---DKLPTRVVIHKRTHFRNDEINGIKDSLKAA-------GIE-TVELLTIEFE--CERKELPYD-----YGVGIHNYPIKRGAYIVI-SDNTFLLWTHGVVPS---IRNESSYYPGIGIPAPLKITRYSG-SS----TVQTIATEILGFTKMNWNSFNLY--TKLPATIDTSNTLAQVSHL------LRHK------------SEQTFDYRLFI
>WP_004710421.1
PYT-----RNYFDRNNPSICVICNAKE--QGK-VEQFLHKFLKG-IPN--------SHNFK-TGF-EG---KFHIGLSQIEFFTT----------------------S--------DDSLGSYQ-LA-IQKAIQTRT-NSSQW-DLALVQTRQSFKK----------------------------LLVEQNPYFISKKMFFQHQIPVQDFTIELT-N--------------QNDK-NLEYSLNNMALACYAKMNGKPWLLKSSP---TISHELVIGIGSSNIIIEE-DSLNQRIMGITTVFSGDGSYMVSN-----------------TSKAVAPNEYCCALIDTLEQTIKKLEKLMNWQSNDTIRLIFHAVKTFNKNEILAVKEVIKKYSE------YKIEYAFLKISSD--HGLHLFDHSTKNE----NKGKLAPKRGKYFEL-SSHEILLYLVGQKELKQV---------SDGHPQGVIVSLHKD-SS--FQDLKYLSNQIFSFSSHSWRSYFP---SPLPVTIHYSDLIAENLGW------LNKLSGWDDTILLG----KLGQTQWFL
>WP_006111085.1
VY---------QQPTSFDIAYVYPTES--EQE-SKQFISNFEN-KLSQ--------CQC------PTARHVPYELGG------------------------------------------ELSYL-AV-INEL--------ESV-DAVLAVVPPRDDD---------------------------TAGDITDPYPEFKKGLGKQKIPSQMIVTENL---------------------GTRWVMNNTAMGLIAGAGGVPWRVDEM----PGEADCFIGLDVTRDP-----ETGQHLGASANVVYADGTVFASKT----QTLQ--------SGETF----DEQSIIDVIKDVFQEFVRRE---GRSPEHIVIHRDGRL--EDADEIQAPFAD---------SGVSIDILDIRKS--GAPRIAQYEDNS--------FKIDEKGRLISQ-DDTHGFIATTGKPEFDDS---------NLGTPKTLRVVRRAG-DT----PMLTLLKQVYWLSEAHVGSVSRS--VRLPITTYYADRCAEHAREGYL---LH----------------ELIEGVPYL
>WP_008205290.1
VYKRHREY--VDTARKIRLAILKPAN-----R-VGDFREQLEK-RLKL--------------YKF-ET---ILQINFSV----------------------------E------EGSEKRARLE-EA-VDRL-------RGEPVDIALVFLPQSDRN---------------------------DNTEEGSLYSWIKRKFLDRGVITQMIYEKTL-N----------------NKSQYNNILNQVVPGILAKLGNLPYVLAE-----PLEADYFIGLDVGRMPKKNL-PGSLNVCASVRLYGKQGEFVRCRV----EDSLT-------EGEEI----PQRILENCLPQAEL--K---------NQTVLIYRDGKFQGKEVDNLLARARA---------INAKFILVECYKT--GIPRLYNFEQKQ--------INAPSKGLALAL-SNREVILITSQVSEKI-------------GVPRPLRLKVNEGEQV----NLKQLVDTTLKLTLLHYGSL---KDPRLPIPLYGADIIAYRRLQGI----YP----------------LEDDCQFWL
>WP_008504757.1
VL--------NRTSFDVQYLLVPDEQD-AN--LVEGFKNEF---LIKK-------LAPAFD--KFI-----IIRYPV-------------------------------------KSCTSASVQI-QE-IEKVLHRR--NALH--GFALVVLPDLDAF--------------------------------STFHELLKSKFY-PDLKVQCASAHNI-SSFFKPFS-------EALKGRFSSYLFYLVLHLI--VNKWPYALAK-----NLFYDIYIGIDVH-DR-----------HAGFTFFFKNGEQIIFHP----EEVPQKTNS---RVEKV----RAKTLNKVIYEKLKLYIPLF---APNPNGIVIVRDGRSFGVEYKALQAAINTLAAEGIVN-KDVKYGVVDLHKQSSVPIRIAAKTNSYDQ------LENPVAGSYKLV-SPKEGFIFSTGYPFDI------------KGTSRPLNLSMKEG-DL----DFMKVMEDVFCQIMLAFSAPDKS--NFLPVIIKLIDTLLEPLAT--------------------ETADAEEDEEEMM
>WP_008838212.1
FH--------DRTLLGRQYLVLPAS--VANG--GDQFKADLQK-IVSG-------L---YP--PY---DPEIITYD-------------------------------D------GAKRSFIGQA-KV-IKQAMSRA--ALRP--GNALVMIHSLDHR-----------------------------ARTDQLEAMIVKDFVEFELVAAVIHTDTA-RGSYHCIE-------PKRKRRFEAYLRNVALKVLLSNRKIPFVLEG-----QTRADMVIGIDVKQN------------TAALSLIAQGGRIAHCKT----WSSR--------QREQL----SAEQVANYLVELVKLEAASF---KTRPRRIVVHRDGRTFPTEIEGLQKACALLAQAAIIA-ADFDLTIVEVKKSGPVTLRLFDTIVSPDH---RRRTFNPRVGTWEAL-SESEGYVCTTGQPFGR------------RGTARPLHAVRVWG-TM----TIEDCLSDIFDLSCLAWSSPETG--TRLPVSIKLCDRVLFEDAADYDADELN----DDQGEVSA-------------
>WP_009128903.1
PG------------RSLTLTMLYPRGQ--LDA-ARRLFGPLASA-----------V---MP-VGSMDQ---AY----------------------------------D------ADERAADQLT-QA-LY--TQP--ADVPAF-RLYCLMVPEAATA----------------------------L--TRQLSVRLRRLVLSLGIPLHAVS-SGF-----------------------GRYLPSVASRLLVQMGGVPWMPRHFA---SQDTDLIAGFSCSRPQ---C----EP-FSAVTFYNHPARGCCFDL--------CK------AEEKF---------SSRFRRAYEQFLTDH--RDSPPQRLVVYCHRELPTAALLSLVRMV----------PYSVPVVLAQVRRTSRAMLRHYDA------------GCMPPAGTVLGC-TDDTFLLFCRDFRPA---SDSSR----A-SYPYPLEVRLNRGPSA----EADDVLVQAFQLVKANPACV---DGSPLPLVLSHTDRLLRHRQE----WQLE-------------MADIAMD-----
>WP_009507643.1
PFDYKD----NKRPASIRVGFVGTQQS--MTG-ASAWMESCRSP-IAGKESRKTNLFPAFP--GF-NP-DSSFRAT---FVTDPTVWA----AIHP-GEFEKLK---SNTSYNARIAAAVELFV-ER-IGDL-RE-----KRV-DVVVCAMPLELITLMAETGGKD--STETTVNLD--DEDDVKDTSKHDFHDLLKARSMLTGVPIQVIRPGTW-DEKNKRKEQSKGRKL---Q-DPATRAWNFFTALYYKAGGIPWRLPRSE---SDISTCYVGISFYFSL-----EKDKLLTSIAQVFNERGAGVIVRG----KNAS-RSKTD--LQIHL----DYDSAKDLLLNALKRYKREH---HNLPGRVVLHKTSGFDENEVSGFIAALNELD-------ID-AYDFIYI-SS--SFNRLYR-----------PNYYPPLRGAYLEL-DGTTALLYTRGSVPF---YEEYP----GMYVPKTLMIKHERS-WA----DLKDVAGEITALTKMNWNNTQFD--NLNPITIRASRQVGSILKY------TRPQ------------DQIEHLYKFFM
>WP_009826338.1
PLQLHAG-------EVVTVGVIGSSET--AEG-FTQFLTESQQG-VEAASNTLPNLNPDFP--GL-GN-ANPFGCR---FVVPNTGQR----ALSK-RQIKKIV---QASSTQEAINLLLDAVE-AE-ARVL-QE--SS-AKP-DVVVFSMPIDLIEKVVMARSEN-------------EPDDDGGPDVLNFRDMMKAKMMELGVATQIVWPDVF-DPDAKIPQRQKDRKI---Q-SPATRTWNLLNGLFYKAGKVPWRLYEP----RDYTTNFLGIGFHRSL-----DGQQLWTSTAQMFDETGHGLILRG----ARAQ-TETRG--RRPYL----TRADMKALVLDALRSYKEHH---KALPARLVVLKTSHFRDEEADGVDDALEELD-------VS-MCDMVWVQES--SPISLLR-----------NGSYPVLRGTFVEL-DGK-GLLYTRGSVPY---YSTYP----GMRVPNPLLLCHKQT-DR----SITQIAEEILALTKVNWNSTQFD--QKLPAPIRASREVGRVLKH------VAQS------------GMVRADFRFYT
>WP_010123963.1
PFDAGM----EGAPKRIKIGIVGSAET--VEG-TARWLENCRSG-FEAKASRQPNLFPAFP--GL-SF-EEAFRCE---FVTSDELQR----VLPP-KEIARLA---AVPGQREMTRAVVESIS-DE-IGVL-SE--RT-TKP-DVVLVALPIEIIQRTYNARAAT--SSENDE------DGGDESGPELDFRGMLKASCMRLHLPIQLLWPTTF-DPAYKIPRENSDRRT---Q-DPATIAWNLLTAVYYKAGGLPWRLARDA---RQLRTSFVGLSFYRSV-----DGEHVHTSTAQMFDERGEGLILRG----GRMV-ESEED--RRPHL----TAEDAYELLRNSLKVFRQQH---GHYPARVVLHKTSRFDRNELAGFHKAIDERD-------ID-YADLIWV-QK--SMTRLYR-----------LGVYPPLRGSLLRF-EKDQALLYTRGSVEF---FRTYP----GMYVPRPLMLRCQAL-GQ----PLQHVAAEMLALTKMNWNNTQFD--NGLPITIAAAKQVGEVLKY------VPEG------------QEIAPRYSFYM
>WP_010289662.1
LY----------KGGNIKISVLFDEDT--KKD-IYQFIAVLQK-IAIA--------------QGV---NMTISSITGK--------------------------FTDD-----------FHHFT-EE-VEAL------QFAQ--TTVLAFITTHLSN-------------------------------KTRSYQLLKQYFGKWDIASQVITEKTI-EAFQKILH----NDELKNE-SFYYTVMNILLGVYVKSGIQPWILAN-----TTHSDCFIGIDVSHE-------NGNSAAGMMNVIGSQGHLIQQAP----LNGIL-------AGEKI----DDTLLANLLKQMIKAYHTQF---QRFPKHITIHRDG--WREHTALVEKIMSH---------YEITYDIVEIIKK--PNRRMAFFNSVDN-------TFSTRQGTVYQR--GNEAFLCATNPQQKV-------------GMAQPIKIHQVTK-TL----PFSHIIEDVYNLSFLHIHAM---NKMRLPATIHYADLSATAYQRGQV---MP--------------RSGNQTNLPFV
>WP_011021016.1
PRFSGSK---NNDFREFKVGIIGSSKS--IAL-TKELFETLQYK-ILPLGEI-KPWKIPFP--GL-NS-NSKLKFR---FVFNPEWES----IIEP-TDLDKLQ---AANSSSE---AALNLIK-RK-LKLI-YE--KE-TPP-DIILISFPQEFYTICECSE----------------TDKPLIKVGIDDFRNRIKLLAMQQKIPSQIVRPETL-LL----------DGT---Q-ERCIVAWNLVVGMLYKCKGHPWKLTHL-----EENTCYVGISFFNEK-----GKETRRASLAQIFLDTGESFVLRG----DSFN-WTNMKHPKSPHL----SKDDAYNLMNYVLEHYRSIR---RQNPNRVVVHKSSNFWNDELEGFREATKN---------VP-QKDFITIL---ESSLKLFT-----------QGRYPILRGTLLSLEDDTSGFLFSTGFVPS---LNTYP----GFSIPRALEIRPFNL-DT----SLVQVCKEILSFTKLDWNNTFVY--SRMPVTISVSRKVGQVMSE------TEAQKF----------SELDSHYYFYM
>WP_011308723.1
PY--------DSRPLDRQYMILPKS--VWDS--GPVFLNDFKK-IMNE-------L---YL--PY---NPIVVTYN-------------------------------D------LSAKTYALQG-RA-ILDAVDSEL--REP--GYGVVMIHETVDR----------------------------RNRHDQLAAMVMREL-RRRLYVSVIHT-TVTKDCYQLPQ-------AGKQGKLNGYLRNVAIKVLLTNERWPFVIST-----PLHADFTVAFDVQLN------------TACFTFIGKSGSDIRTVL----KTSN--------QKERL----SKAQVRQTLLEVLRQEVGFG---RRTMQTIVVQRDGKLFASEIAGAKDAIEIVKKEGILP-SDVSLNFIEIPKSSVAPFRLFDSSPRPGQ---PEMANNPRIGSYFIA-TNYDGYICTTGKEFYH------------PGTANPLHVKYIEG-NM----PFEKILEDVYALTCLALTRPEDC--TREPFTMKLADIRLREHAGGYDEDALA----ENEN----EDNEE--------
>WP_011378069.1
----------CAKIGETSFGYL---NN--NQQ-YPLEVHCLLE--IANKN-------------NL------QLSLD-------------------------------Q------LSDYPQDDLDQQMFWQTW-----SS-QGI-KTVLVVMP-------------------------D--------SHHD--KQKIRIQAIQAGIATQFMV--PLPK-------------------ADKYKALNVTLGLLCKAGWQPIQLESVD---PEVADLIIGFDTGTN-------RELYYGTSAFAVLADGQSLGWEL----PAVQ--------RGETF----SGQAIWQTVSKLIIKFYQIC---QRYPQKLLLMRDGLVQEGEFQQTIELLKE---------RKIAVDVISVRKS--GAGRMGQEYENGQL------YRDAAIGSVILQPAERSFIMVTSQPVSKTI------------GSIRPLRIVHEYG-ST----DLELLALQTYHLTQLHPASGFRS--CRLPWVLHLADRSSKEFQR------IG------QISV---LQNISRDKLIAV
>WP_011516870.1
PLDSI-----EGQPRRIRLGVVGTQQT--VDG-ILQWLERSKAG-IKAKASRQPHLFPDFP--GF-GA-DSPFRAD---FNIDASSVR----TLSS-RELSRIT----AQSELMAVADGQSMLA-DE-VQAI-SE--S--GRP-DVVIVGVPQELVALEDNDA------NEATAEFN--KQDALEYGSTFDLRNMLKAKVMRMNQPIQLVLPQTY-DETAKGKKKGEKRAL---Q-DEATRAWNFHTALYYKANYRPWRIVRDP---SEFQACFVGISFYRSL-----DQATLVTSMAQVYDERGEGVIVRG----KAVE-LLKDD--RQPHL----SRNDAYLLLTTALKEYRREH---RHLPARVVVHKSSKYSKDELEGFNGAVDDQG-------LE-TADFMVV-TK--SFTRLFR-----------EGTYPPLRGTMLSL-DEANHLLYTRGSVPY---YATYP----GMYVPRPLKFQIAQA-DT----SPRKLAEEILALTKLNWNNTQFD--GAEPITMRVAQQVGKVLKY------VPEG------------DVVQPRYSFYM
>WP_012575214.1
VY----------EPKSVTVSYFVDPEK--KDE-ILDFTKKLQD-LSGK--------------LGV---KLNVSQLFG---------------------------LPVD-----------SERLS-FE-LKSI-------TNAF-EGTIVVIGTEENI--------------------------------ERAYMAIKKEFGKADIMTQFVIFDSIV--------------------NNSFYYYNVLLGIYAKSGVQPWILLD-----HMNSDCFIGLDVSHE-------QGKHASGIIQVIGKDGRIIKQKS----VMATE-------AGETI----ARCTMEEIINESIFSYEKMY---GMKPSHITFHRDG--CREDLAHLTQYMQS---------FQIPFDFVEIIKK--PRRRMAVYKNK---------SWFTEQGLCYAK--ERMAYLCATDPRESV-------------GMAQVVKIVQKTN-CL----SIRDIVSDAYKLSFMHIHSM---LKTRLPITIHYADLSSTFHNRGL----IH-------------PRSVHERALPFV
>WP_012912354.1
PI--------QRVTGDVRICFVYQPQD--KPL-SHDLYKALRGD------------YSQFL--GM-ER---MFGFSL-GEHVFGI--------------------PIQ---DYS-----PDELA-TA-TTAIKAQS---GGAL-VVPIVLIPLRHDT-----------------------------EDFSDQYYVTKHAFLKAGLPSQFVSTKTI-R-----------NKA-----SFKWTVSNIGMAVFAKLGGKPWKVVS-----ENDDCLIVGIGQSHR-GED--KTISRYYSYCVLTDSSGLYEDVRV-----LGKD-------TDERS----YLTRFADNLLEIFR-------GHSQQFSRFAIHTPFKLRHEEMTAIQDAITRFTL------TRMTFAVLKFNAD--SDFIGYSA---------TTNARVPFESTLVPL-SFQDFLVWFEGLQFHK----STV----ERRYGRPVHVEFIHG-SGLSLEQ-KSVLQDSLNLSGANWRGFNA---KSLPVSVFYAKLIARYFSQ------FE------RLGL--EECELDNLTPWFL
>WP_013299754.1
PYSRNWI---AGVPDQIRIAMIGQQGM--IGK-MRGLVSELEAT-LRPRD--AAAYRPDYQ--GM-SK---TFGVR---PVGAGS---ASEIILPD-TLTDDVR-RAR------PYVVLAEALQ-RA-ITQL------KRNDF-DVVFIGIDAAWEPAFVERD-----------------------EEDFDLHDYLKAVGASMGVSVQLIRSDAL-DY----------------H-CRASVMWRLSIALYTKAGGVPWVLEDI-----HPQTAFIGIDYAMRRVQDD--GPRFAICCAQVFDAEGSGLEFIA----YKADG-VSV-YGDNPYL----NHAQMLKIIARSLTIYQRKH---GDLPKRVVIHKNTPFRDEEVDGCLNALSSVD----------AVELIQVQQD--TGWRGYRV------AAQKVAGYPVERGSLMPI-GAHEALLWSRGDLPD---VALRGHYFKGKGTPEPLLITRHAG-RG----DFGDVCSDTLGLTKMDWNNDGPY--DGMPVTLNYAGRLAQIVKR------MPDL------------QPHPYPVRLFM
>WP_013324485.1
----------CLRTGEQKFGCL---SD--SN-IWPNLIKKLQL--AAKSS-------------DV------EIILE-------------------------------E------KKDLPDSSLSRRQFWQNW-----AD-EGT-NTVLVVSN-------------------------L--------GNNE--KTQLRREALEANIALQFMQ--PMFK-------------------QEDYRAVNIVLGLLLKAKWQPVGLEPLQ---EQAAELVIGFDAGTN-------RSLYYGTSAFAVLANGQSLGWEL----PEAQ--------PGERL----SGQAVLRATLNIVDRFQKLE---KRPPKRLLLLRDGFVQRDEFDSTIAELKQ---------ENISVDLLGVRKS--GAGRMASYSPSPTE---LPQLKDAPPGMAIFSQDGKTFKIVTSEAKAG--------------GSARPLQIFRDTG-DA----PLEVLAQQIDRLTMLNPASGYFY--SRLPMVLHFADKMAKEVQR------LG------QIAF---LQKVEREKIFFA
>WP_013451524.1
PYK-------PENISKFQLLFIYPDSE----A-ANKLFGYFSRG-YRH-----------FP--GL-ES---YVGIPANL--------SEIKIKYNSL----------N---------SIVDEIN-NK-LNQT------KYEN--LIAVCIIPSKTNA-----------------------------EEESKIYFKIKQILLNKNIPSQFIKRDKIFE-------------------NFHYSLPNIAIAMLAKIGGVPWKLSK-----SHYDELIIGFNVYIE-------EKDKYIGSCVFFDNEGIIQELNFYPTS---------------------NIEEICKGLFQSIVKYKKDK---NKDIERIVIHYYKPLSNEENKEIKKALGNF--------SNINYVVVEINDTKATTDLCFDLEYE---------RLMPQSGTYIKL-KIDEYLIFNNLRYWEKPI-----------N-PNPIKVKIYDP-NN-TF-D-QHLISQVYEFSRLYWKSLKQ---KDQPVTTIYSKLFAEYVAN------FE------NQELCD--NYVSKKTVWFI
>WP_013561109.1
VFKRSSAF--PDKNHPIKIGIVNASPQVAQQA-LMTFLRELKAA-LEK--------------LNF---SIQSVEVNGQ-----------RQQKIEIL----------S-----------RANLE-NA-VNCL------ESAKP-DILLALFPGSARY---------------------------EDDEEDSMYHVFKSLTMRYGLPSQVIYEDTF-SE--------------------QYAMDNIVLGILAKTGNVPFVLAK-----PLPADIVVGIDIARRAKQKL-SGTVNATAIARIYFSDGQFLRYII----HDAPI-------EGETI----PSSILRSLFPLKEF--Q---------GKRVVIHRDGQFRGGERAALKEWAKQ---------IRAEFHLVEVIKS--GAPRLYQSTATSA-------IDRPPKGSAFKV-SDTEVLCCKDRL-----------------GT--PS------G-----------V--------------------CCRPVL----------------------------------------------
>WP_013878483.1
VF---------NSPGQYRVGVLTPATSIFDE-IREEFLPLLVR-RLRE--------------IGAPAAKNYTFELG-------------------------------D-----------VSTYT-EA-AHSV-------DEDT-DVVVAVVPDKEQA---------------------------SLPGMEDPFDELKRSLMRRGIPSQMMMKPTI-DELLA----------INAS-AGNFSFINALSAIVAKAGGTPWVIGDL----PGPTDAFMGLDVTRDE------NNQHAGASASVVLNNGAVFAAES----TTLQ--------SGEKF----QADHINQFIRDLVHDFASSH---EENIRHVTILRDGKI--EQVDTIREGLSG---------MDIEFDMVGIRKT--GQPRVTTHEDDE--------FKIADKGLGVDT-DREESILHPWGVPETTQD-N-------QQGTPRTIGIVKDSG-PT----DLHTITEQVYWLTEMHFGSPARS--TREPVPIKYADAAADYVRKGFV---APG---------------EVIHGPAYL
>WP_013921749.1
CY--------ENRPFEPQYFLMPES--VYSS--CTIFLEDLKR-ATLG-------L---HP--GW---IPKVISYD-------------------------------D------RNNTDIHELA-IE-IMKV-----QNIKL-GGYCVIMIPKCNGK-----------------------------SRHDELAAICVSKCADMTVNVAIIHDTTL-KRCIEYKA-------DREKGLYDGYVNGVALQVLLNNQRWPFVLAE-----PLHADLTIGIDVKKN------------VAGYVFVDKYAKNILPFR----RRSK--------AKERL----NKEQVTKALLDNIKIMSENM------IRTIVVHRDGRIFESELAGILHAIELLKG-KYLP-DDVTLTIVEIPKHSIFSLRLFDVQQTKND---NGQVKNPKIGSWLKI-STTEGFICTTGREFRR------------KGSTHPLYIKKVFG-AM----DMEQILQDIFYLSVLAFTKPDDC--SRNPLTIKMTDRLINDYGEQFDE--------------------AKYERAEIL
>WP_014020247.1
PNE-------QFERNSIKAGVVATKDG--LEK-YKAFVRRLQSP-IFSKKVMNEVQRPSYT--GF-EA---TFGIE---WNEDPVLNK----FLDS-STIENIL---AIDRKPERTRKLVDYYA-NK-IIESRGK--DD-KQI-DLWFVIVPRSVYMECRYNSKDI-----EKKQINLELALEKLKNDSTDFHNLIKAELLKNKIPIQVIVEPTL-EFKDK---LLKELGD---D-MKAHLAWTQSVGVYYKLGNKPWVLNDV-----RKDVCYLGLIFKRVPDKS---NKRSVCSAAQMFLEDGDGSIFRG----NIGL-FKSE-DSVGYHL----DEESAEKLLDMALTDYFESQ---GNYPKELFIHGRVQFNNEEWTGFLNAIAKH-------DANTQLNGILIKDTRRRKLKLFKE------TFGQKNNYGVMRGLSWII-DDESGYLFTRGFIPR---LGSTN----HLETANPLYIEVNKG-SA----SIETVMQDVLALTKLNYNACIYG--DGLPVTLRFSDLIGNILTA------TKNW------------ESEMRQFKYYI
>WP_014387264.1
FYSLSN----NTHNSEINYSIIGTKKQ--IEI-YNEFVEKLKNP-IESTSVFNKKLNPDFP--GF-NE-NSCFKCK---FQNNPDNDI----ILKS-NEIDNIL---NGDEKLHKLFKIIDLFK-TA-YVELIEN--NT-GTP-DIIILIIGKELFEDFSSIQ---------------------IGNKWLNFRRILKAEALDKNVPIQIILEDTL-TG--------KKKSL---Q-DLSMIAWNYCIAQYYKANCTPWTIKDI-----DSDTCYLGISFHKVTESD---DNDLRSSIAQAFNKDGKGLIFTG----KQFE-WNSNKKVVAPHL----KYDYAKELIINVLKQYVKIN---KHTPKRVVIHKTSDFWDNEVDGIVQGIVEVL------GNDVEYDLVTVK---SSKIRVLR-----------NGAYPSIRGTMLKI-SDEKAILYTSGYVPY---FNTYP----GAYVPVPLQIENI-G-ET----PIKEICKEVLALTKMNFNNADYF--DSLPITLQFSMKVGEIIQY------MPEDV-----------DNPPNKYYFYM
>WP_015329024.1
IYRRSQR---ISSDLPISIATIIQS----NSS-SDRFMSEVEQQ-LKK-----------FW-CKF--------RIDA---------DRSNKISIENL----------D-------SPKGRAELD-ER-LEDL-------IPTP-DLVFIFLPQSDRD---------------------------DDEDGGSLYYRIYEKLLNRGIATQFIYEKSL-RNV-----------------EPKHILNQVMPGVLAKLGHSPFVLAE-----PMEADVFIGLDVSRKTKLKL-SGTTSACAGVCFYGKQGEFLRAKS----EDGII-------EGEEI----PRRFLEKLLPASDI--K---------GKTVAIYRDGRFCGNEAQYLADWAAA---------IGAKFILIECCKS--GCPRLYNLANGR--------LQAPDRGVALKL-SNREAILVTTKVELKV-------------GVPRPIRLNIREGHQV----AIEEVLETTLKLTLLHYGAL---KPPKLPVMLNGAHRLAKLRLRGIYL--------------------VEMFRQFWL
>WP_015449155.1
PVDA------GAAPRSIRYGFIGTPQS--FEC-FQEWASQVSGY-IPISKE-SMPHHVPFP--GF-AE---TFFSH---WSATPAFAI---RDLSE-DDLRRKA---HIGNRHEAIKELVDTYV-DR-LIAEIKR--LE-DPP-QFWYAVIPEFVYELGRPQSSKAGKILVSEKQASLAEKDAEVYQYEKNFRRQLKARLLDHKIVTQIVRETTL-APGRFLKADQPKRRV---E-DPATIAWKLSTGSYYKSGGRPWQLAGV-----RPGVCYVGLVYKQQPQNE---DHRYACCAAQMFLADGEGVVFRG----ALGP-WYNP-DTRQYHL----DADAAYRLASTVIAEYKNKH---DCEPTELFIHAQSRFDDAEWEGFHSACSG----------ATNPVGVQIGDA-WDDLKLFR-----------PGNYPVIRGTALIV-SARAGYLWTSGYVPR---LDTYM----GPDTPNPLHIVIRRG-DA----SIQTVMADVLALSKINFNSCLFN--DRLPVTLRFANAIGEILTA------APLH------------SEPMLPFKHYI
>WP_015717132.1
----------ALSPGETRLALLWEGD--GKAK-GLAYLERLQG--VGSAS-------------GI------KLELKR-------------------------------------RFLPRGDNLEMQV-FEEL-------SQEV-GAGLLLTP-------------------------L----------EE--RRELKNTAASHGLALQLLNPDDI------------------------YRVNNALLGFLAKAGWLFLRLEGTYP-----ADLVVAYDAG--------GESLRFGGACFAHLTDGTHLGFSL----PAAQ--------GGERM----AEEVAWELLRPLLLRYRKAK---GQTPGRIFLLRDGKIQKEEFRKVEEELRK---------RNIPYALFSVRKT--GAPRLFSK------------NGPLGDGLFLRL-PEEGFLLLSAEG---------------GKGTPRPVKYVLEAG-EV-DL-NLEEAARQLYHLSRIYPGSGYRF--PRLPAPLHMVDRMVREVAR------LG------------HNLRLKEEQLFFL
>WP_015791216.1
PYDIPD----IIKNKTLTTFVLIDEN--LKN-VSGKIKRKVYQ-MFKN-----------YN--KI-SKELPKFDFA-------------------------------N-----------WKYFSNNNIIRKIKDEF--N-EEL-GFALII--NRYYE--------------------------------NDYYETLKMQLFNLNIISQNILWENW-S-----------------KDDNNFMTNNLLIQIMGKLGIKYFALDAKVN-----YDYIMGLDSGLG-----AFKSNRVSGCTVIYDSEGKIRRIQP----IDVPS-------PGERI----PIHLV-EFLETKTD--------INMENKNILFLRDGFVQNSEREELKKLSKELNS---------NIEVISIRKN--NKYKVF--------------TSDYGIGSI----GND--IFLPHKTT----------------GS-NPVKLSLRNG-NEEKL-KIESIMQLLYDLTKMNYSALYGERNLRIPAPIHYADKFVKALGKNWK---ID--------------EELKHGFLYFI
>WP_015807620.1
PL--------QPVSKETTFYFIYRKSD--RGI-AVNLLKGLRGE------------PNTFS--GI-QK---FFKIPF-TDHIKGF--------------------ALD---DYN-----EPNIS-KV-VEDIKAEV----NN--VLPVIITNKKEES-------------------------------DDKLYFSLKHRFTNEGIPCQVVTKDLII------------NDN-----ALKFSLGNIALQMFAKAGGIPWKMKP-----ATTEYLIIGIGQSYNETED-GNKVEKNITYSVLTDSSGIFKDLQV-----LSEGV------ATDDS----YYTQLVNNIAGIIN---------NGKYKKIAVHTPFRLSKDKV--LDKVVKLID-------HNIELSVLVINDK--TDFFGFDA---------SNNGLVPFESTFLKL-SSQEYLVWFEGIQPSN----PKI----TKRFGNPLSIKFWYT-NNPQFQDYESLLQDCINLSGANWRGFKA---KQLPVSVFYCQRISEFIGK------FR------QYEL--SHIDINNLKPWFL
>WP_015898277.1
PYD-----AESFPNKRVRIAVICPQEF--TGD-AEEFLRKLKEG-LPN--------GSPFR-KGF-VR---KYHLSSCDFTFHEV----------------------K------RSSNSDDIYK-DA-LEAL-------KQKP-DMAIAIIRSQYRG----------------------------LPDASNPYYTTKARLMAQGVPVQLLNIETI-R----------------RK-SLDYILNNIGLAMYAKLGGIPWTLTQNS---DMAHEIIVGIGSARLNESR-RGAGERVIGITTVFSGDGQYLLAN-----------------NTQEVPSEEYVDALTQSLSETVSELRSRFGWRPKDRVRFIFHQFKKYKDAEAEAVDRFARSLKD------FDVQYAFVHVSDS--HNWMLLDPASRGVKGDTMKGVAVPQRGQCVPL-GPNAALLTLSGPFQVKTP---------LQGCPHPVLVSIHEK-ST--FKSVDYIARQIFNLSFISWRGFNP---STLPVSISYSDMIVDLLGH------LRRVKNWNPETLST----ALKERRWFL
>WP_016205751.1
VY----------ENKRIEIKYFIDPIN--LEK-ISKFCDELEQ-FSSK--------------LGV---GLNRVKLNNIV-------------NFKE--------IRMD-----------EDIFS-YE-IRKI-------VSNY-NETTIVILSEENL--------------------------------NKYYNIIKKTFSGNEVPTQCIGFNTL-S--------------YTEK-NKDSIFLNILLGVYAKSGIQPWILNE-----KLNSDCFIGLDVSRE-------NKVNKAGVIQVVGKDGRVLKTKV----ISSSQ-------SGEKI----KLETLREIVFEAINSYENTY---RCKPKHITFHRDG--NREELENLKNTMTN---------LGVEFDYIEITKG--INRRIATISEGE--------EWKTIMGRCYYK--DNSAYVCTTKPYEGI-------------GMAKPIRIRRVFG-TL----DIEKIVEDAYKLTFMHVGAI---NKIRLPITTYYADLSSTYGNRDL----IP--------------TNIDTNCLYFI
>WP_016523204.1
PFS-----KVNADSLKSKICFIYKNNE--KNF-SYKLYNALEGK------------YSTFL--GM-EK---MFQFPL-NNTVLGR--------------------GVD---EYT-----EDAINI---ISELKMNF---PDSF-IVPILIVPNKENA----------------------------TSEQQKLYYKLKYLFLVNKMPSQFISAAKV-M-----------NDN-----ILKWSVSSLAIQIFSKLGGSPWIVIP-----KTNNCLIIGIGQTYKRNEN--SKINRFFSYSILTDTTGLFKGIRI-----LANT-------NNPDD----YAYNLSKSIKEIVEEY-------NNDYSSFVIHTSFRMKNKDIKIIKKTLDNIKI------NNSTLAILRFDDH--HDYICFDQ---------DYNSLIPLESTKICL-SFYRFLIWFEGQQYGQ----FAV----HHRIGAPIKIDIDYP-DDL---DINDYLQDSINLSGANWRGFNA---KSIPISLLYAELISKFVSA------FD------EYNL--EPINIENFTPWFL
>WP_016846609.1
PVDFS-----TARTKEIHLGVVGSSQT--VGK-LGDWLRRCESG-IPAKNSRQPNLFPEFP--GS-TI-LGPFRCS---FEVGPRHVR----TLSQ-SVISRIV---SEKDDDKAVSLAVEVFT-NE-VKVL-AE--QD-QPP-QVVICALPVEIIERVSNMRTQP--SEDDQEDVP-DEDAPVTDREIDNFRGALKATTLALRIPIQIVWPTTY-DNDAVVKRELSTRKV---Q-DEATRAWNFFCALYYKAGGTPWRMVRDQ---REYSATFMGVSFFEGL-----DGTSLQTSSAQLFDERGEGLILKG----GPGL-KDKAD--RQPYL----SSLDAFNLTRTALQSYKKEH---GNYPARLVIHKTSRFHPEEREGFQKAIEQSE-------IE-IADFIWMPRR--SPVRLFR-----------NGVYPPLRGTAMRL-DDAQTILYTRGSVDF---FRTYP----GLYVPNPLLLHAQRR-DTP---DWNLLLKETLALTKMNWNGTQFD--GALPITLKAARQVGDILKY------VPDG------------TTPDPRYRFYM
>WP_019497030.1
IY--------VQEKFDRQYILLPQT--VGDS--GSRFIDDLKK-TVDK-------L---YP--GY---DPKIIYYP-------------------------------D------RGLRTYIEQG-RA-ILKTVEEN--ELQP--GYGIVMLHDSPDR----------------------------LLRHDKLAALVIREL-KYDLYVAVIHSKTG-RECYELRY-------HEKRGKLYGYMRGVALKVLLTNERWPFVLST-----PLNADVVIGIDVKHH------------TAGYIVVNKNGRIWTLPT----ITSK--------QKERL----PSIQIKASLIEIITKEAEQT---VDQLHNIVIHRDGRIHESEIEGAKQAMAELISRCTLP-VNATLTILEVAKSSPVSFRLFDVSNTNSK---DPFVQNPQVGCYYIA-NSTDAYLCSTGRAFLK------------FGTVNPLHIRYVEG-TL----PLKLCLEDVYYLTALPWTKPDGC--IRYPITVKINDRRLGEDASEYDEDALR----FESLESEDEMTDDFNQEETMV
>WP_019977020.1
PYDFSLNG--NVFDPEINLGIICPNLY--RVP-VYDFLCRLNKT-QTAGTS-NPDYLIDYP--GF-IN---AYGIP---FNVPDI-NSDLWKDSDINLPISNLM---Q------SAKEFSDKIK-KA-IDQLEAVN----KK--LVLVIFIPTEWNIISDINN----------------------ENEKFDLHDYIKAYAAQKQIATQFIQESTL-KD----------------S-LVCQVNWWLSLSFYVKAQRTPWVLNGL-----ESNTAFVGIGYSVNKKKD---KTKVVLGCSHIYNSMGQGLKYRL----SRVED-CYFDKQNNPYL----SYQDAYKFGTLVRELFFNTM---GEVPKRVVVHKRTHFKPDEIKGIVNSLKKS-------GVQ-QIDLIEVNFE--ENARFLSLY-----ENIVPGMFPLSRGSCFLL-DSTTALLWTHGIVPS---VKSDNSYYLGKNIPIPLKIKKHYG-SS----NIGTVATEILGLTKMNWNSFDLY--SKLPTTIQTSNEIARIGWL------LNRF------------EGKTYDYRNFM
>WP_022545095.1
VYDTVI----EARKNQLLIGIIGIEED--VEN-LKSWIKRFESY-IPAPKGKQKGLFKSFP--GF-HQ-DKGFCAK---FIYDSNYER----ILSP-NDIKRIL---KEPDRNKKVLDAVELFG-EN-IGFL-SD--I--KNC-DVIICIIPKSFEGKIVKEN----KDDEPVEQV---AEDNEGPELELNFRRALKARAMKYNTPIQLLREYVM-H---------DSNKS---Q-DNATKAWNFCTALYYKGQTIPWKLEVDE---NKPKVCFVGIGFYKSR-----DKKTIQTSLAQIFNENGKGVILRG----TPVT-EDKDD--KKPHL----TYEQSLSLLKDALTKYKFAT---GSMPGRVVLHKTSKYYEDELDGFIQAMQDLG-------IT-EYDIVTI-ME--TDLRFFR-----------NNLYPPVRGAVFSL-TEQRHILYTRGSVHQ---YQTYP----GMYIPAPLEVRIVSS-VS----SIRTVCKEILGLTKMNWNNTQFD--NKYPITIGCARRVGEIMKY------VGEN------------EYPKESYAYYM
>WP_022787370.1
PIDCSYMR--STTRPSVRLAVLSPNQD--MDR-ILAHLNKLNTH-VQNRG--SDNFLPHYE--GF-EQ---VYRRA---LSVPTK-EQSNICIGYNVNAILKM-----------SPAEFLAFMK-RG-IEKY------SSSDF-DILVIYIPESFAHFRTATE----------------------ISSDYNLHDALKLYATDKGIILQLIEEKSV-KS----------------Y-DPCKVMWGLSTSLYAKATGVLWHPEAI-----RNDTAYIGISYAFSE------EKRICIGCSQLFDSTGTGIRMVL----RKINN-PIF-GRSNPYM----REDDARIMMTELREQYYHSA---VNTLKRVVIHKTTPFIRDEIAGIMQAFNGI-----------EVELVQIQDY--CSWRGIRF------PGKTAFGFPVKRGMAVKL-DRESFLLWTHGCVIH---PELSGNYFKSRGIPAPLLVRRFAG-NA----SGDTLAKEILMLTKMNWNSGSLY--KTLPVTLDFAKVLARMSKQ------DEAI------------FDKAYDFRFFM
>WP_022842740.1
PLDLGE----ATAPNQIRVGLVGTSES--VDG-IRSWLQSCESG-VGAKKSRLSNLFPLFP--GF-RS-DTTFRSQ---LAFHDRWTS----TLRQ-KEIDMLL---KNQGSPTLIQDCVKLFV-EN-VAAV-KE--T--AGP-MVVICAPPKDLLDAVDAKIAKK--LDSQEQELD--EAAEDDNTAIPAFHDLLKAEIMRVGVPIQMVRPSTY-GGQGRRSKRALSLPL---Q-DEATRAWNIHTALYYKAGGAPWRLLRSP---SELTTCFVGISFYRSL-----DGDLVMTSVAQVFNERGEGIIVKG----AQAQ-LDKND--RQPHL----SRDDAKALLKNAIAVYRKEH---HTSPARLVVHKTSRLTAGEVAGFEEAAEDHD-------ID-SVELISV-KR--SFTRLFR-----------EGTYPPLRGTFLKM-QADTGLLYLRGSVQF---FQTYP----GMYVPRPLELSVTRS-EA----SIEQIAKEMLSLSKLNWNNTQFD--GGEPITLRAARRVGDILKC------IPEG------------GSVQPSFRFFI
>WP_025493197.1
PIETYV-------NKAIRLAVLSPKEC--AAD-IWKHLQKLNEHVTSLI-Q-DANFLPEYT--GF-QN---VFRCN---LDIPNG-NDVHRFKGYSIDKVMQLN-AKS----------YFYGIC-KY-IDAF------ERSQY-DLLVIYIPKQLTHIREAKN----------------------NFEYFDLHDSLKIYCAGKGIVTQIIEEHSVYTN----------------N-DTAKIIWGLSTAIFTKTAGRLWKPRRY-----SMNTAYVGLSY-VQSVKNN---EKVSIGCSQLFDAEGNGMKLYL----RPLMN-PQII-QNNPFM----RSDDACRLMSNLKRMYDDSV---LYKLNRIVIHKTTFFTKEEMEGITKGLAGVD----------DIELLQIQEF--TAWRAIRFDYDK------IAPFPIQRGTVI--------LGWGHF----------------------------------------------------------SYL--DTWKCTT---------------------------------------------
>WP_026764177.1
PYQL------PQKPSNFKFFFIYQKAD--KPTAVTELYRYLHSG-WKD----D---RFPFP--KM-QD---YIKVPFEL-------DISKNVEFDTV----------E---------NAVASVR-NA-VKNADWQP---DTQ--YMALFVNPPKLEK-----------------------------DGKKNIYYKIKEILLYEGVLSQVIKSEHLYK--------------KPNS-FFNTFLPHIEIAMLAKLGGVPWRLNR-----PTNNELIVGVGAFYSV-----TRKSRFVGSAFCFNNEGIFKGFDCFKGD---------------------DTISLAGSIREAVAKFI----AVNYTASRLVIHFYKDIGKKELEPILRTLHTLG-------LNIPVIVVTINKTESKELLGFDVSDAE--------NLMPYSGTIVKV-GKSEYLLFNNTRYDATSK--------PQKEYH-PVKIALSST-VEGMLDDVEQLIDQVYQFSRMYWKSTNQ---QSLPVTIKYPEMVAEIYPY------FQ------HDKLPD----FGKESLWFL
>WP_026932798.1
PNSN------HKISGKINIGVIGTEIS--RER-MISYLQKIHKP-VESLD--NDKARPMFP--GL-EA---AYGIN---INFENIASI----NVPT-EDIEEFL---HYTDSHQRVHNLTNLFA-DK-IFNYVRR--EE-NPV-TIWFIVIPKEIYLYGRPNSPSS-NIKIGLKKNELQKKLQEAYKYQVNFHNQLKAKLLQEKIISQIIIEDKI-AYEEIWDDTKIDSEK---K-FDSAKAWNISTTLYYKCGGLPWKLGDV-----RNGVCYLGLVFKRLNEDA---NHKNACCAAQMFLDSGDGMVFRG----NVGP-WFNP-AKNEFHL----SKDDAFEIISQSLEAFKDYS---GDYPKEVFIHAKTYFENAEWKGFTDATEG----------KSKIIGIRIRDD--SAFKLHR-----------NFSYCVPRGSVMSI-NSDKAYVWTRGFIPR---LQTQL----GLEVPNPLSVEITRG-ES----NIRDVCKDILALTKLNYNTCSYG--DGIPVTLKFAESIGEILTA------GKDV------------KSSVLPFKHYI
>WP_028057924.1
PYDLRLG---RAHRSALRLALIGPPEA--VRG-MRSFVRRMQRG-ISAQKT-NISLFPAFP--AF-QE---IFRSS---LDSRADSDV----ILDS-SAYRAAL----GLPPADAFVRMVDLYG-SA-IEDL-AR--RD-LAA-DVAICCLPRELRDKCAIVDSRLLRALREQQRIRLDVEDAAEDLLRRNFRAALKARAMEAKLPIQLVTEHLW-D---------DRRDN---E-DAATRAWNLAVALYYKAGGIPWRADMR-----VDEACFVGVSFHHLRTQR---SHVVYSSLAQAFSSDGEGFALRG----EAVP-YDAQT--RRPYL----SAEKANGLLSTVLDAYRERA---GRDPVRIVVHKTTLFTNEEREGIAAALTS---------VP-NVQLVTIRSR--HDFRMLR-----------QGTYPPHRGTLCRL-ADA--YLFTVGYQPQ---HLTYP----GPHIPVPLEIVGVE--FA----DVEQVADDLLCLTKMNWNSARSA--AGLPITLSFARKVGGIMAE------LPPG------------VSPHPSFRYYM
>WP_028306819.1
PYD-----SITYTPKTPNIAVICKKTD--RGI-VTEFLKKFEQG-LPS--------FEPYG-QGF-VR---KFKLSSINWSVYEF----------------------N--------SDCKDDYE-KA-IRSCLQN----TIKW-DLAIIQTSEKHKL----------------------------LPASESPYYLAKAKFMANDIPVQGINIETM-K--------------KRDE-QIVYILNNISLACYAKMGGTPWVIPSNK---SIDRELVIGLGNAIIKKDR-FKYEKRIVGITTVFNSDGRYMLSS-----------------KSAEVDFKDYFEALLYNLRSVFNDIKKNEGWRSGDNVRLVFHCFKPFKNSEANAIKKLMLELSR------LNIIYAFLHIAKE--PPLFLIDDEQAGI-NGSLKGKWMLKKGTGVKF-DDNECLIQLTDAKDIKMA---------SHGMAKPIMLKLHRE-ST--FLDLDYLSQQVFNFAAMSYRSFSS---APLPVTIWYSQMIAKILGN------MRDIKGWDSDFLLN----KLKYNRWFL
>WP_028363061.1
PA--------EARTQMPDTVVVGTKEG--IEL-WSEWCKALNAP-ASCVDPQKHRAWPPYP--GF-DV---AFGPK---WP-EPVRSF----AVDA-AALSDAS---RIADKFDRAFAVANLYV-NE-MSRL-SK--LD-SRP-ALAICVVPDEVAENCRPNAAVSLSRSKDEKKFLMDDDFEESHSMSPDFRRQLKARMMEAELPVQIIRESTL-RITEQ---RQGLKGA---N-PLSDRLWNFATAVYYKCGSKPWKTPWA-----REGVCYVGLAYKRTD------SGQNACCAAQMFLDSGDGVVFVG----EFGP-WYSA-ERKEFHL----PPEKADALLRGVLATYREQD---GRPLKEIFLHARSGIDSEEYEGFKRACPP----------EVNLVAIRVNQE-RNTYRLYRHDNNP--DTAKRGQHPVLRGVLWER-TSRYGLLFTNGFKPR---LGTYD----GFEVPVPLSITIQHG-EG----DLVQIAKDVLGLTKLNYNACVLG--EGQPITVKYSDRVGEILLA------NPGLP----------PEKWRANFKYYV
>WP_028663822.1
SY--------INAARNITIIPVCINAE--RQQ-MAELIDRLQKG------------KYKYE--GS-ER---TFGVK---FTYETI-------------------YTVS-----------HDEIE-AE-CKRIIHQHPED-SSLARIFLVSMPENNYS----------------------------LDDYTSPYYGIKEFLFERGIPCQMVNTPTL-K-------------------NPDWKDLNLSLNIVAKCGLVPWVLSEK----LPEADFFMGIAYTTSRNGN---NREKMMGFVSVFDEYGRWRFYKG----ESVF-------------SFERKKEYFAKLVPETLKEL-----GHLPENAKIHIHTASRFSREDEQVILSAAKEL--------PDAHFSFVWINDT--HLLRGYDNSNV---------GGSLSRGSYISL-SPNKLLLSTTGYNVFKK----------SLGTPKMIEASIREG-SI----SLKLYAKHLLALTKLNWASTNAL--TGEPITTKYALNIAYLTEK-----FIKRRGD--------KLHKVLEKTPWFI
>WP_029134084.1
PLDG------PERPVGIRVGVVGSPKG--IER-YKRWVKHINGY-IPAGDE-TAAHHTAFP--GF-ET---VFGAK---WPTEPVCEI----SIPE-IKILNSI---RIKDRHQAIYNTVSLFD-AE-IRRHIVE--EE-AQV-EVWFVVIPEEVHKYGRPKSPNDSPILMTAKQARLKHENAEVYKYELNFHNQLKARLLDSKQVLQVVRETTL-APDDFMEGGRQSRRL---Q-DPASVAWNLCTTAYFKSSGRPWKLAQV-----RERVCYVGLVFKQDMTSK---DPANACCGAQMFLDSGDGLVFKG----AMGP-WYSE-ATGEYHL----KFDDAKKLSEKIVSAYERLH---GYPPSELFVHGKTRINQEEWEGFQAGVPA----------ETNIVSIRIRKE--NQFKLYS-----------SGTRPVARGMALLV-TKRRGYLWTKGYIPR---LKTYP----GREVPNPLNIEICYG-DA----DLAQVMEDIISLTKINFNACIYA--DGEPVTLRFADQVGEILTA------TPMA------------HEPPLPFKHYI
>WP_029193119.1
PYDYFMNN--EVFKPYINIGVVCPGKH--SEE-FYRFLNSLNQR-HETKH--NLDYLITYP--NF-FS---IYGVT---LNIPAV-GSSSWVDVKV-DSDHDFK---E------AALAFGKKIT-QK-IDQLNSQQ----NI--DVIVIYVPQDFEYFTSFND----------------------GNTHFDLHDFVKAFAVQKNISTQFIRQKTI-DS----------------A-LDCQIAWSLSLAIYVKTLRTPWILTNL-----RNDTAFAGIGYSIDHYSNS--KQQMVIGCSHIYSSDGQGLKYKL----SKIND-VTFDKKKNPYL----SENEAYQLGLNIKELFYKSF---SELPKRVVIHKRTPFKKPEIKGIVESLHYV-------GIT-DIDLVEISYE--DSARFFEVN-----STFNIDDFPVRRGCCFPI-NNDTAYLFTHGIAPS---VRNPKRYFQGKSIPVPLKITRHFG-NG----DIGQIATEILGLSKMNWNSFELY--SKLPCTLQSSNDIAKIGWL------LSQF------------DGVVYDYRNFM
>WP_029585865.1
PFDLRFG---AARSDRVCVGIVGTAAM--IDS-ALEWFRRAEGE-LLDEPS--VTAYPAFA--GF-EV---IFRAK---LTIADHWTV----KFDD-REFAEAL---ETANPSQRFDLVLSMYQ-SS-IRRL-SK--LESTRP-DVVVCCVSDEVLVKCRNVTKTLKRAAEALKKRKMDDEAQPEDLLYRDFRRALKARAMKEQMPIQIATGGLF-V---------DGRSG---Q-GSATRAWNSSVGLYYKSGGIPWRLKTE-----GPETCFVGISFNHIKTTE---RHLVKSSIAQAFSSQGEAFALRG----GDIE-WTEE-QGRAVHL----TGEQAYQLGQDILSEYRDRA---GGVPLRVVMHKSSKFSPEEIDGFRSALDD---------VP-VVELINIM---PTTFRLVR-----------FGAYPPNRGTLCSV-NDASSYLFTTGYMQE---LNTYP----GPHIPAPVEIRSDR--AI----DIERVSKDILGLARMNWNTASIT--GGQPVTLRFARQVGGIMAE------YGQATQ----------ERPLTSFRFYM
>WP_029630398.1
PYS-----SRGFTPNRPRVCVLCQKAK--KGQ-VEQFLVKFKEG-VVT----G---IQPFE-QGF-LD---KYHLSGIDFEFFVT----------------------E--------TNTGSAYR-KA-ARSAIASVG-PGHKW-DICFVQIEERFKD----------------------------LPNAENPYLICKSELLTHQMPVQAFTVETM-E--------------LSAY-SIQYALNNFSLACYAKMNGTPWLLKSDQ---PLLQEMVVGLGSARIGDSR-LGSGQRVVGITTVFTGDGNYCLSN-----------------LSRAASFETYQDELLETLRLAVRQVRADTGWQCARPVRLVFHAFKPFRDAEITAVMQVMEDLGE------FNAEFAFVHVIED--HPYRLFDLDQQGK-TRSTKGVYGPNRGLFMLL-SEREVLLTLTGFKEVKRP---------EDGVPRPILLRIHEN-ST--FTDPVYLARQICTFAGHSWQGFFP---CDMPVTIEYSAMIAKLLGN------LATLPGWNPSSLLG----NIGWTRWFL
>WP_030007227.1
----------FFKSGETRLGYLYENN--SAN-GWSKFILQIEN--LARVH-------------QV------EIDTS-------------------------------S------KEQIPNSSIQRFQFWKSW-----RD-EGI-QTILVVCN-------------------------L--------ENEE--KLTLTKEALEHGIALQFMK-EKVVK-----------QQK--YKENDRYRIQNILLGLFAKAGWQAVGLNSEL---SNFADLVIGFDAGRN-------DTLSYGTSSFAVLASGQTLGWEL----PEAQ--------KAEKL----NHEHVKLSVRKIIGQFQNLM--NGELPKRILLMRDGLIQANEFDSLLSELKE---------ERIAYDLISVRKS--GAGRMAQLQLRDEN---QPTYIDVPRGTVVFS-GEHKLKIVTSEAKAG--------------GSARPLSIIREAG-ST----PIKDIAEQVFVLTLLHPTSAAFP--SRLPMPLHYADKLAKKVQS------LG------SVGI---LQSLSRQKLFFV
>WP_030101561.1
PYS-----RHVFTPTRPNVCVICSRAC--RGE-FEKFLRKLKDG-MTV----N---AFPFG-RGM-LG---IYGLQDMMLTFVDA----------------------D--------GFTADAYH-SA-ASKAVRMGA-QGDPW-HLAIIQTERDSRQ----------------------------LPPQHNPYLVAKAAFLSNQIPTQFVAVETL-S--------------MAPG-NLAYTLSNLALAIYAKLGGIPWLIKSDR---AISHEVVIGLGSAAIGESR-FSKKERIVGITSVFSGDGGYLLSN-----------------LSNAVPLSKYSEALTESLQGTLQRVRAEMNWMKGDSVRIVVHAFKPMRNAEIEALKAALQGFSE------FDLQFAFLYVKQD--HPYLLFDEAQSGV---KGRGEKTPVRGLYAEI-GENDALLTLTGPQQLKRP---------TDGLPKPLLLSLHRD-ST--FKDLIYLTKQVYWFSNHSWRSFLP---AALPVTIYYSDLVAGLLGR------LDRLGNWSPSVMLG----KIGTTRWFL
>WP_030421331.1
PRSWTAS---GRHPTRLRVGLIGTAEL--VEK-ARTWMSSRAEG-VRGDV-----NNPEFP--GW-MP-DRGFFSS---LEFDDVWNE----ELGQ-TELRQVL---EIKSQKDRFHAALTLFE-TK-FRQL-AE--RD-SVP-DYVVIALSDQIVTRCGTAD----------------YTSKETGAVHRDLRRALKASAMKFRIPTQIVRAPTL-DG----------RDR---T-PPSRIAWNFFTAMYCKAGGYPWSPYGL-----TPGTCYVGIGFYRPLGSE---ATTMQTSLVQAFDERGEGLVLRG----HEFE-WDPNKTGRSPHL----TADGAHQLMALVLDRYESVM---KQTPARVVVHKTSRYWPDERDGFRAAIES--L------VR-RYDLMALEAQ--SRVRLIT-----------TSKYPPLRGTRFSF-G-ELDYLYTTGYISA---LNEFH----GMHVPAPLQVADHVGQDS----SRDALLREVLALTKLNWNSAALG--GLLPITIKFSGLVGEIMRE------IPAD------------QEPLPQFKFYI
>WP_030443103.1
PFD-----TEFFRTKRPRIAVITPRAH--RGV-VETFMTKLLDG-VPG--------APVFS-LGF-IR---KYHLSGYDVQMHPF----------------------D------GATDDADAYR-DT-CRAALTA----DPKP-DLAIVITSETQEH----------------------------LAGDDSPYLVAKSTFMGQGVPVQEVQIETV-R--------------L--A-KPEYALNSIALACYAKLGGIPFVIAAPR---ALTQELVIGIGTAHVKASR-LTAPERVVGITTIFSADGNYLLSN-----------------TSREADYDDYPRELLRSLTACINDIAARQAWQRGDELRLIFHVFKPLKDTEAIAVKQLVESLTR-----YTKVEFAFVSVAND--HGLVMFDRAGTGV-NGPVKGRFVPQRGHAVAI-GEREMLLAVGGPYDLKSA---------THAIPKPLLIKLHRE-ST--FTDVEYLARQLFRFTSMSWRTMYP---SRLPVTILYSSLIADLLGH------LRHVRNWNADAITT----QLSQSRWFL
>WP_034824194.1
FF--------ETSPLEPQCLVLPKS--VMNA--GNEFVRDLTA-EVKR-------L---HP--NY---KPTVIAFD-------------------------------D------SATVDARSQA-EA-IFKLAEDG--DLPP--GDCAIMIHRTKGK-----------------------------ARQEELPALLINKLRKYGVNAAIFHA-TVPGNAYRRES-------RDEKGRFSGYLTGAALKILLPNAKWPFVLKD-----ELVADIVVGIDVKHH------------TAALVLIAEGGRIIRHTL----RLST--------KNEKL----PAGIVETKLVELISNEAPHL---SRLTKTIAIHRDGRIWPSELKGLRAACRKLADDGHID-PAFDLNVFEVSKSAPARLRLFSVDRSAGR---KPRIENPELGDWMML-TETDGYVCTTGAPLLR------------GGAARPLHVKQVAG-DM----SLQDALSDVFRLSCLTWTRPESC--SRLPISLKLCDMLLMDEGTAHDEDEIL----DDTPAVSA-------------
>WP_035658611.1
IY---------KAVNNWNILPIYEDD-------IKVFENMLKNAILEP-----------------------IISTN-----------------------------EID-----------KQE------VQSI--------KN-GKTMIAVIP-------------------------------------HDSFAPL------KGFKYQIYQ-DTT-D----------------NK-QNRAKLSNFTCKCLEKMGGVIAAIADTS---IAEDGYFIGIDLGHTT----NGKEKF-SNGVSLFDSLGILLGDYV----KEIP--------RRENL----DTNCL-NAFKKLDKMLEAKK---LNKPKHLIIHRDGKLHFKDINILVSCVETVGK--------INVDIVEIIKSGFPVMAIKDETNK---------PINPISGTSYQD-DIHKYILATNVQADEQ------------SAV-NPIIIK-KYG-EL----EFSKIVEQVYWFTKVYTNNLYNS--TRLPATTLKANNVVGTSKK------LH--------------------RSTYL
>WP_036488545.1
PL------------TVLRNVYIVPDP-IGRE-LGQKLGKDITS-LLSK-----------------TRKKASTLTYD-----------------------------CFE-----------------NA-IARL-----RTLQP--SLVVFVFE----------------------------------KEE-AIYFDVAHNL-SKRITSEKLN-E---Q-----------SRSKSERGDWQSFIEKNALDILQLMDCIPWGFANPQN-----YQAQLAIDVG-DK--------RNYLSLTNTINRNNTTCQLSTIVD-HKVDS-------KKETI----NEVILKDKIVELFEQGRRKK---DKSIERVLVLRDGRECGAELNAVADAQRKLVESQVFT-LQVRVDVVDVHKTYAKNLRLWNRNSKGK-------IERVLEGTALLL-DRRTVILTSTGAPTLN------------QGTPNPVMLEAQTD-NV----NM--VAEDFYAASQFNWSSPSTA--QRLAITLKRTDDELKIHASEIR-GLLR------------KPTDTSEQKVSSL
>WP_036798916.1
PFS-----RESFSKKSPEILIFFPDTV--QGA-VENFLGTFRDGSIKK----NVEYNSRYI-GGF-AK---IFGLANPKFVMHKI----------------------P------TNVSPAIAYK-NE-IEQVLKNR---EHKA-DAAIVVLLEEHSR----------------------------LPDAINPYLQSKALLLMAGIPVQSIRVSTL-G--------------QANW-SLQYSLQSFSVALYAKMNGIPWTVDQDL---TISDELVIGIGNCELSDSR-FTEKQRFVGITTVFRGDGNYLLGN-----------------MSKECSYDEYPSVLRRSTTSILQEIKQRNGWQPGDTVRLVFHAARPMKYVDISSIAECVAEVQE------QIIEFAFLTVSQA--HPFSVTDKSQPGVLSQTRKGIYVPARGKIAQL-GRYTRLLCSNSPNMIKKI---------TSPLPTPLLINLHPQ-ST--YRDLTYLSEQVLKFTSLSWRSVLP---ISKPVTIYYSELISELLAR------LQNIKDWSPAMLNI----QLRASKWFL
>WP_036828494.1
IYQ-------PSLKPQVKFFFIAQQSD--IN-VCKSLYDIFTKG-YKPVDTAE---RYVFP--PL-AT---CIKQPFST-------DPKGSIYFSDP----------Q---------NALSEIK-SQ-LNNKPLDP---QTQ--YVSIYVSPPRDAV-----------------------------NPYYGLYFQIKELLLEKRITSQVIYKDRP-N----------------NQ-YFNFHLPNIATAILAKIGGIPWQLNSH----TTNKDLVIGVGAFLSE-----KVGERYVGSAFSFNPNGLFKNFDCCKAN---------------------DLESIVAGIRKAIGHFVVDS---ETNPQRLIIHYYKTMSKREARPITQMLNTLG-------LNIPVLIVTINKTETSDIVMFDEKQQ---------GYMPLSGTVLKI-RNDDFLLYNNSRYKENEK----------SDM--PVRIRLSKN-QSD--DDAFNLLNQVYQFSRMYWKSVKQ---QNLPITIKYPEMVAEIVPH------FS------EAELPQ----FGKNNLWFL
>WP_036856560.1
PYDHFIAS--KFRDVSIHIGVVCPCTY--SDR-FFLFLNELQSP-IKNNNP-NSDYIQNYN--GF-SQ---IYASI---LNIPAI-NSQYWISCREE----------D------NSISLARNLC-KY-ANQMATNM----PG--IIVTFFIPNSWSNHKSFKE----------------------CGEVFDLHSYIKAFAAQHGFTTQIIEERTL-TNL---------------S-MKKEIYWWLSLAFFVKAMRVPWTLANL-----DQNTAFAGIGYSVSKKQSG--NFNIVIGCSHIYNSEGQGLRYKL----SKIDN-PILDRKNNPYL----TYNEAYKLGVNIQNLFIQSM---DKLPKRVVIHKRTPFQEDEIKGITEALAQA-------NIT-NVDLITITIE--KNIRCLDQ------GQAKKSNFPLHRGTCMKL-SDTECLLWTHGVVDS---IKAGRSYYSGKGIPSPLRISKFYG-AG----SMKTICNEILGFTKMNWNSFNFY--TKLPATIDTSNTLAQVGNM------LDNY------------NGITYDYRYFI
>WP_038030576.1
PQ-------------RVRVLLAFPEKK--KNKNKRTFVEELREERLQN-NEK-HVL---VPKWGL--------DLE-----------------------------PVRPPVKYA-----------EV-LE--GSK-----RNV-DVAVILAPESVKQ-------------------------------A---LDALKKK-IRRDVRVQVVNPDTLLA-----------------RAEASSFAYHLAV----RAGALPFKIEGF-------SWYVLGLRKGK--------NN--I--SWRLLEPGG--------------------PD-EGPGF---GKEEEL---------------------PPNTLVHYRGKY--KQVQAWKR------------------PVIWIQ---ESHLRFS--------------KELPLRSYFRPL--PEVAYLHTHS----------------GPG-PRALRVEVVQG-DV----PLEEVLAQVYWLTKPAGGLY---NPGKLPLSVVDETSWPRERKK------------------------PS-------
>WP_041081268.1
PL---------KSPGTLKMTFLFSS----KYK-NENISEPVRK-VFASS-------DSAYRELGL--------EIEY--------------------RNPQTNKFYYK-----------EKTFEINK---EVLSS----SGK--IYAIVLLD--------------------------------------ERQESL---LI-KNAPKNVVT-PKIIS----------------DQI---YILKSFAYKIFSQ-DAQTYQLLG-----LSDNALYIGFDLSHDF----QKRVSHY--AISAVDRNSKVLYINQERDM------------LNEKF----ELELLQKDIVKSIDRYKSVV---KKPPNMIFLMRDGVF--EDINLLKNYLDL---------LKIDYTIIEIDKN--------SN-------IN---SKQNLKGMIVKF-EPNKYVYFAQTYNLQK-------------AV----EINIVIN-NS-KL-D-EQIARETYLTTRLFHSTPYTN--LKLPYPLYITDKVALLNNEKLY---IP----------------------YFC
>WP_041440484.1
PYT-----AKVFTPNRPKLCVICQREQ--KGR-VEQFLHKFINGVLPT----R---RNYFE-KGL-LR---KYALQDVTYEFFLA----------------------E--------DRQPRSYK-EA-CRQALEQHG-AGMKW-DLALVQIEESFHQ----------------------------LPVSQNPYFITKGSFLAHQIPVQEFEIETA-Q--------------KNDR-ELQYSLNNMALATYAKMNGIPWLLKANP---TIAHELIIGLGSANIADGR-LGDSERYVGITTVFSGDGNYHLTN-----------------VSRAVTIDCYQKAFLEALRKAVSKVQQDMNWQPKDHVRLVFHAFKRFRQDEVNSVKLLMSELGN------YEVEYAFLQLSEQ--HPYLLFDKSQSGV-TKRTKGVFAPKRASTLQL-SKRAVLLCLTGPSEVKRP---------EDGVPSPLLLELHRD-SS--FTDMTYLSRQVFAFSCHSWRTFLP---ASVPVTIQYSDLIARTLGH------LSLFEKWDPDVMLG----RIGKTRWFL
>WP_041514531.1
PHSG------PKRSREVKIGVIGTTTG--LNY-FRSWAIKLGGF-ISIDKE-HRLHLSNFP--GL-EE---AFGLL---INPAEFVHR----KIDL-AALDSAT---KTLNQHEAVKKAVDLYI-KE-IEHHDKN--EE-RTV-DIWIFVLPELVFERCKPLSSGLGEFLKTQKKKSLAQDDEAIFDDVPDFHRQVKARLLKLGHTSQLLRETTL-APDQFLNKGYPLRTL---Q-EPASVAWNLATGLYYKTQPEPWKLANV-----RPGVCYIGLVFKLIPNDRR----EHACCAAQMFLNEGDAVVFRG----ANGP-WKTG-D-YDFHL----KAPEAKQLISRVLETFKDKH---GTPPKEFFIHGKTTFNEEEWDAFAEAAPP----------ETNVVAVRIKTT-TGDTKLFR-----------NGDYPVLRGTAIIL-DDKNAYLWTTGFVPR---LDTYI----GPETPNPLFVTVLRG-EPP---NIRTVLTDIMGLTKINYNACNYS--DGLPVTVRFAGKVGNVLTM------GSAK------------DAEKQPLKFYV
>WP_042291992.1
PYK-------ASPHDNVNLFFIYHKPD--AHEYAKTLHDYFMEG-YKK----------FFP--PL-KN---VIRQPLFL-------DKGTSLAFESF----------D---------SCIAELK-TH-LFDLKKKP---NTR--YVAIYVSPHKEDE-------------------------------NKHLYYQVKEELLKHDITSQVIYKESI-K----------------DK-YFGAFLENIAPALLAKIDGIPWRLDR-----ELKQELIVGVGAYKSS-----VTNTRFVGSAFCFNNKGEFKSFDCFREK---------------------EFDLIAGKIGKQVLTFIEEN---ENKLERLIIHYFKPFNKDEIDLVQETLGLLK-------LEIPIIIVTINKTESSDYVAFDTNDD---------ALMPLSGTIIEI-AHLKYLLFNNAKYSSIGF---------AKDHP-PVKLSLYCT-DQDYFEDVKELIDQVYQFSRMYWKSVKQ---QNLPVTIKYPEMVAQIFPH------FE------GDKLPD----FGKNNLWFL
>WP_043061314.1
PFSA------SQVPSPIRVATIAPAGE--STR-LFGFMQELHRT-FSPRE--RTDYLPEWP--GF-SA---VFNTR---VTAAPA---KCRVELEP-ALDADLA-ASP------PHTLLADRLI-QA-VRCL------ERTEF-DVLFVYLPDRWEAAFFGH------------------------DDDFDLHDYLKAFAAIRGMPIQIVREGAL-SY----------------S-CRASVMWRIGLAIYAKAGGIPWKLADT-----KAETAFIGISYAVRNDDSG--SPRFVTCCSQVFDEDGAGLEFIA----FDTNE-IQV-QRENPFL----SRAEMFRVITRSLELYRRRH---GRSPRRVMIHKTTEFKSDEIAGCFEALPVCE----------AVDLIQVVDE--VGWRGVWWEQDPNNRRNQAAAYPVKRGTLVQL-GPRDALLWIHGAVDG---LG---PHLQGRGTPKPIRLVRHAG-HG----SWDDTAMAALALSKMNWNNDGLY--DPLPVTMSYAKVLARVLKR------MPRL------------GSTPFQFRFFM
>WP_044171549.1
PY--------KKVNQSALFYFLRNEDE--KDK-ALKLYTALRGESLDD--------NKFYG--GL-EE---TYKLTI-NNNIKGL--------------------NSD---KYK----FVDEIE-QV-AIEIKKKH-P-YEK--IIIFAFSPRKEEG-----------------------------GGGQKRYLTIKYGFAQQNIPVQFVQYSTV-T-----------SPY-----ALKSSIPNIALAVFSKLGGEPWKVKS-----AGEDCLVLGISQTY-RKTG--SKAKKFIAYSVLLDTGGIYKSLEV-----LSNE-------ENIES----YFAKLKISLKKVLT-------EETKRYKKVVLHVTFKLKIKELNIIKETLSGFD-------SEIDFVVIRINTE--NGFWGYDQ---------TQHHLTPSRNTCISI-ADSKYLIWLEGTKSDF----DSP----EKRYSGPMYVDFFYT-SK-TLEDKRTYLQDLLNLSGANWRGLNA---KAVPVSVYYCKLVSEYIKD------FK-----EVLNI--EELKNEFSNPWFL
>WP_044400168.1
PYS-----LEQYQNKNIKLGIICPSEY--QGE-TEGFAKKIESK-LKE-----------------------VFHFNHLSFYFLKI-------------------PDSD-----------LKSYE-HA-IYDK------ELLEC-NLVYVIVNQLQEK----------------------------LSNNLSPYFKCKAKLIGNGIPTQDLQIETI-R-----------------Q-NLAFTMTNIALNSYAKLGGTAWTIEKED---KLKDELVIGIGSTISK------DGQFVLGIAQIFHNDGRYMTGNC----SPLS-------------SFDNYAENLENHLFETLKPLVEEM--KNSGTFRLIFHLFKSASEKEIKAINNLKERLSD------YNFEFALVHLAYG--HNFRLYYN----------DGRNDIMAGSYIQL-SKHSAILHFVKN----------------SDL--PLKIDIDKR-ST--FTSMFYIAKQVYWFSHLSHRSY---MPSKRTVTIMYPSLMAKMTEE------LKKVDNWDYDRLKF-----VEDKLWFI
>WP_045057111.1
PLDYTS----ASAPKDIKLGIVGTSET--VEG-VQTWLESCRNG-ISAKPSKQPYLFPEFP--GF-GS-ESNLPTS---LITDSRLNQ----TIHQ-REFDKLR---NGNNVNEIIRNAVEIFI-SQ-LQYL-GE--K--TAI-DVLICAVPDKLLDLMAGDNATE--ASSTADN-----RANKAEDSKVDFHDLLKAKAMGLKKPTQLILPATY-NPTKRRRQRVSEVEL---Q-DDATRAWNIYTALYYKALGTPWRLLRDP---RELTTCYIGISFYKTL-----DKSKLLTSTAQIFNERGDGVILRG----GIAK-LSKED--KQPYL----PASGASKLLRDALAAYRREH---QNLPARVVLHKTSRYISEEFEGFKEALEQHN-------IS-SVDFISFDSK--SSTRLFR-----------YGKYPPLRGTLLNL-DDRSQVLYTRGSVDF---FSTYP----GQYVPRPLRFRCEDV-EQ----TPKSLAKEILALTKMNWNNTQFD--RREPITIRAARQVGSILKY------LGTS------------DQIEPHYRFYM
>WP_045964484.1
PI---------TRERIIPVIVGTPKN---RQR-MTDSINALNNAVINS-------------------------ELE----------------------------------------------------LARL-------SKEVSDAIFLILCDKANK--------------------------------AKL----RDEFI-KGAATQFMKLDNIYS---------------------TSYYRNVAAGLFSKAGGQLVALANM----PGQADLFIGLDMG-TH--------LRFPGVSFLFSATGAQLGWQI----ADSQ--------QGEKL----KENALTDLLYKCLRNYAQTH--NGNKPKHIVLHRDGKFYE-DLGQIKA--EQA--------HDLKITVVEVLKS--GAPVLFRRGKNQQG------FMNPCVGDYALL-EENEAILATYSGQELG------------KGTVRPLRIRV-YG-DA----ALVDVLEQITALSRVHGASLYRH--PRLPVTTHHADRFATLRQD----DALS----------------MDRLCPVYL
>WP_046408758.1
PLEG------PDGRSQVRLGVIGTESG--VGL-SRRWLERISLH-IPGKVDAKVLWAPAWP--GF-EA---CFGIA---LPTRGMVEL----ALKS-GDIDHCI---KKNNRADAVRSTVLLFA-DA-IRAHIRA--EE-RRP-DVWLVVVPDVVYRYGRPQVPPRPSDITSFKDAKLPVRDAETYLFSSNFHHQLKAELLQDGVVLQLILESTL-VDRNLNITNDRRRGL---Q-DEATVAWNFCTTLYFKMDAKPWALAHV-----RPGVCYVGLVFKNDDTPA---ATGEACCAAQMFLNSGDGLVFRG----ALGP-WYSD-ERKEYHL----SRSAAANLMTSVVEGYKLKH---GKPPNQLFIHGRHRFSHDEWDGFCSAVPT----------ETQLVGVRIKQL--DDVRLFRP----------SASTPVLRGTALTV-GDWSGYLWARGFVPR---LAGYQ----GFETPKPLTVDVTHG-EG----DIVEVLGDILALTKVNYNACDFA--SALPVTLKFADRVGEILMA------SPHTV-----------TAPPLPFRHYI
>WP_047451873.1
PY--------RVPNNHVKLFIIYSEAD--RDR-VMKLHNELKGD-SAN---------------SL-KK---YARILASY-------SKEHNIIITD-----------D--------TNPLPDVE-KA-LSAMVLSP--N-TS--YFAIYISPSKVTA-----------------------------PVAKNVYFQIKQQLLQRGIVSQVLEREKM-D----------------SS-AFCYFIPNIQVAMLAKLGAIPWTLAV-----PDSQELVVGIGAFKQQ-----GRMVRYIGSTCSFAGDGHFRGYKAFPET---------------------SIRLLAGSIQRAIVEFC----EKHGKPKRLVIHFYKDMSNRELQPIEEVLDKME-------LKIPVVILKINRTESSDFIGFDESVE---------SLMPVCGTVVSL-RNSSYLLFNTPRFDAGTM----------KGNP-PLRITLKAN-QPGLIDDVNMLLQQVYNFSGMYWKSISR---QNMPVTILYPSLLADFYMH------FN------SSLLPE----AVGDKPWFL
>WP_048090858.1
PFHYSTE---SSSIEKTRLGMVGNKSA--NEK-AKKIVDLISDQ-VESDDR-NKWLYPPFP--GM-SK-DTKFHCS---IELSENWKE----TILE-DEINRLL---EISEPNERIGAAVELYY-NK-IENILTY--ED-NPP-DVVLCMIPRDIEEFCGISEKTRPKPTPLEKQIQLSVEEEKPKFKGYDFRNALKGKIMDLQVPIQLLRESTC-DTILNYEK-GKMGTR---Q-DPASFAWNLSTALYYKANGKPWRLAKL-----RQDTCYVGISFYYDKLSF---NKDIQTSMAQVFTHNGEGLVLRG----TEVY-IDEKT--KESHL----SQNQAEDLLKDVIHTYIKKA---GRTPSRVVIHKSTMFSKAEENGFKSAIEATN-------KNAKKDFVAISKR-NNGIRFMR-----------MGSYPVLRGTLISL-SESEHILYTSGYTPR---IRTYP----GHSIPQPLLIH-HKG-DS----EIEEICKEILGLTKLNWNTTAFA--TYLPITLAFSKRVGEVLSE------RPKG------------KPLQNHYRFYM
>WP_049720106.1
IY--------DSVSSPIYYQLLLDQE---REKMSEAFITKMEN-RSRQ--------------WGI--------KLQCTG----------------------------N------LPTSNPYALR-LH-LKDI-------NLDT-DIISVVLLDETKQ-------------------------------EEEVYSTIKKELGTRGAHTQVILIDSL-K---------------------EYTIPQILLGIYTKAGLQPWVLHQ-----PLHADCYVGYDVSHE-------NGRHTTGIVQVFGKDGSQIFSQP----ISSAE-------AGEKV----SKETIQTMVIHVLYYYQKKV---GKMPQHIVFHRDGRGYVEEIDWIKDILSNRTN------QSIAFDYISVIKE--CGRRMAYFDDIKK-------KYVNVPGIAYLD--DNKAYLCSTNPYEKV-------------GMSKPIKIVKKIG-EM----TLEQIVEDIYHLSFMNIDTD---RKVRLPVTTNYADKSSTFFSRGY----LS----------------SQKKGIGFV
>WP_049923881.1
VY---------EAPDPFRVCHIRMEK---RDR-IQRGWSTLETK-LEQ--------------IGAPDSEEVTFDAT------------------------------MS----------P------DQ-LGEIAAEIP-DDHDY-DAAFCTLPPKDTGY-------------------F------DTADPERVYDELKKVLATKDLNSQFAYEATL---------------------DERFTIINIALGLVAAAGGIPFTIERAL---PGDSELHLGIDVTHQYDESANGNHIHLAAATTAIHADGAVLGYTS----SRPQ--------SGEKI----PPKELKEIIKQAVMGFRTRY---DRYPNHITIHRDG--ANEDLSEVEKFLTD---------LDVEYDVVEIRKQ--APARVLKYSGAH--------FDTPQKATAIYE-DIPKAIVATFGEPET---LASRE----STGLPQPITVERVHG-ET----PIETLAAQTYLLSQAHIGASNAT--ARLPITTMYADLASAAAARQH----LP-------------PTNKLRDKIGFI
>WP_049982463.1
VY---------EPPAPFNVLYVYPQQE--GDQ-ADSFWNTFSR-KLRS--------------MGAPDSSDITFKSDGPG----------------------------D--------------------VDQVGRQIA-SDHDY-DAALVVLPPEEGA----------------------------LTSFYQPYDELKEVLAEKGLHSQMIDRKSM-KE--------------------TGYHQNIALGLISAAGGIPFTVEGSL---PGDADLYLAFDVGQDDDDDGLQDGIRVGASVTAITNEGAVLGYAH----TGPQ--------AGERI----PASALRRIARQSLLGYEEHR---GDAPDHIAIHRDG--MNDPIEPALGFLDE---------RGISYDVVEVRKQ--APARIVNQEGG---------LANPDKAIAIND-EQHLAYIATYGQPEPLAK---------TTGTPRPITVERKHG-GT----DIETLTRQVYLLAQCHIGVANTT--TRLPITTAYADRAATAAAKGH----LP-------------MTSDLETGIGFL
>WP_050403924.1
----------------MRLGAIGTPSG--LSI-LRDWLDSANRF-IPAITE-GSAHQFAFP--GF-EA---AFRTR---WSNKPAVEI----AVSS-ADVANTI---RKSDRYQAIYETVSLFE-RP-IKRHLRE--DD-SQV-DIWFVVVPDEVWRLGRPLSSRSSRPSLGPRVARLSMDAAEVYRYELNFHHQLKARLVRSRAVIQVVRESTL-SGGSSNED-LHRRRL---Q-DPATVAWNLGTTTFFKSGGRPWKLANV-----RDGVCYIGLVFKMNTADP---TKGNACCGAQMFLDSGDGLVFKG----AMGP-WYSS-QTREFHL----PRDEAKNLISRLFDSYVQEH---KREPRELFIHGKTRFSNEEWDGFRSGVPS----------HVNLVGVRIIRS--NEMKLFG-----------PGSLPVIRGSCYRL-SRNRALLWTTGYIPQ---LDTYP----GREVPNPLLVEVCRG-EA----DLDEVLKDVLGLTKVNFNSCLFA--DGLPVTLRFADAVGEVLTA------APMN------------QEAPLPFRYYI
>WP_051144000.1
PYSR------PPTEAAIRVATITVSGQ--QML-LNGFLSGLRKA-YEASD--RKSYVPTFP--GF-AQ---VFGVD---LVPAHD----RHFDLDP----AAVG-SGP------AHERLVEALG-RA-LLRL------QRDAW-DVVVFLLPTGWEPLRESPD-------------------------RYQLHDRLKAFAAPLGIPVQFLRESAV-QF----------------R-HHASLAWRLSIALLTKAGGTPWRIAPT----TPEDTAYIGLAYAIRGGTKD----AFVTCCSQVFDAEGGGMEFVA----YNVGA----DDLQNPHL----TREEMRAVMSRSVRLYQQRH---GRTPRRISVHKTTRWRSEEVDGVFDAWSATP----------DIECVTVQAR--TAWRGVVLEQGIGGARSAPGSWPVERGTMQQL-SGRAALLWVSGTAPT---MSLRGPYNPVKGIPTPCVITRDAG-AG----PLEITAADVLALSKLDWNNDAAF--DPTPVTIGHSQRLARVIAH------VPEL------------PDNVYPYRLFM
>WP_052287949.1
----------CLRTGETQFGYL---NQ--EDD-WPEAVKQLSK--VAKAS-------------GV------SLELS-------------------------------H------RRDLPESDMERRRFWSSI-----SD-LNI-KTMLVVSP-------------------------L--------GNAR--KAQFRREALQAGIALQFMR--PM-R-------------------GLQYRAANVTLGLLVKAGWQPIGMKMPA---PQAADLCIGFDAGTN-------KKLFYGTSAFAVLANGQSLGWEI----PEAQ--------LGESF----SSQAIWEATSSIVERFYRLN---NRNPGRIFLLRDGFVRDQEFDYTINNLEA---------ENIAVDLLEVHKS--GAGRMAKRLQNDV-------FHEVDPGTGFSI-ADDAFRIVTSQAHAG--------------GSARPLEVVKIHG-DA----SLRLLANEIFALSQFHPASAFRS--SRLPMPLHYADRMIKEVQR------LG------QLSI---LHGIDRQKLFFA
>WP_052334926.1
PCPPRD----GSDHEIVRIGIVGDSWS--ISA-VRDLLEEMRHG-VLPEGSDRERWNQPFP--GL-GS-ESELQMS---FDQRQKWRS----EIEG-DHVDALQ---EVRDEEQQVEMALDNIE-YH-IENV-CS--TT-PSP-DVVIVSIPPDLVEILTGDK-----------------KGGRIRTKDTDFRSRIKLLGMLNETPTQLIGPDTL-RD----------EDV---Q-PRREVAWNLAVGLLYKARGRPWKLTEL-----KSRTCYVGVSFYDERGTDP----DTRASIAQVFMETGENFVIRG----DPVKDIASDKDTGRTHL----NREDAKQLIETILRRFGDRQ---GEMPGRLVIHKSSNFWEKETEGFKDGSSE---------VA-ARDFITIRER--HPIRLFS-----------NTQYPPLRGTVLPL-GKKEYYLYTKGFVPE---ISAYD----DSGMPKPIVVRPHSQ-ST----SYREICEEILSFSKLDWNSSDFC--KKLPVTVGIADAVSDILAE------PLAGEL---------PEEFPYHYYYYM
>WP_052564896.1
PLDYSFES--QTNQQAIKLGIITPISG--MQR-ILKHLNELNNE-IRAAT--EKEYLTDYY--PF-SN---IYKRY---LDIPQN-KDSKFLELVNEAEVNKL-----------NHLEFYDFLK-RK-IDYF------YRGEF-DVLVLYFPKGWTKFRELKN----------------------DSVYFDLHDSIKLYCAKKNIKIQFVEDKSI-DY----------------L-DPAKVKWWLSLGLYVKANGLPWRNVVV-----NESTAFVGLDFAVQRINN---SNKYVLGSSQIFDSSGQGLRFLL----QPIEH-PVF-IGKNPFM----SKEDARRMILKLKEAYFRID---NSKLEKLVVHKVLHYTNDEMTGISEALEGIE----------NIELLQIQKY--SKWRAIRGDIDRYTVKTDPHNFPIQRGTVIQL-DDFSFLLWTHGSVQE---DDVAGNYYQKRGIPAPLLIRRFRG-TD----PIEMTVRDILSLTKMNWNGGELY--KTLPVTLDFSKRLSKYAKQ------AETL------------QAIPYDFRFFM
>WP_053381024.1
-------------------------------------MTAARAG-VAARPSKKEKFRPAFP--GF-G----VFACD---WATEERCQR----IIDS-RKMELAL---SNPSSAETIKTAAKLFI-DE-CQYL-DS--E--TNV-DVIICAPPNELLAKVDASRETE--RPVPF-----S-AKASKDSIAYDLHDLVKAESLQLKIPIQYVRPPTY-GVPA--KQRVKPRGV---Q-DAATRAWNFHTALYYKAGGTPWRLLRRT---SDLESCYIGISFFRSI-----DKVRIHTSVAQVFNERGEGMILRG----GEAV-KSDSD--LEPHL----SKADMKALVVNALGQYEKEH---HHLPARVVIHKTSGFSVEETMGCEEGLQGLK-------IH-TRDLLVI-RD--SEVRLFR-----------NGTYPPLRGTFLQI-DDRLSLLYTRGSVPF---FEMYP----GLYVPRGLQIESVAT-EE----SPRQLAREILALTKMNWNNTQFD--SSLPITIQAARQVGSILKY------TSES------------SPIQKRYAFYM
>WP_055075777.1
LL--------DKPNQPVKSVLLYPLE--WQRK-AKAYSDKLKDE-LHK-----------F---GI---AHQVYDPR-------------------------------D-----------KVEIR-QV-CQKL--------KEC-DFVFACVPNESEF---------------------------SQDSSADPYKIIKKQLVQRKIPSQMIMKSSL-D-----------------KG--KHTGHNLIIGINAKLGHASWCIKET----TGTAKSFIGLDVSRK-------DGKTVGASAFVLDAHGQLIDWAA----SDFQA-------FQESF----DPEILENLLLDFFSAYP---------TKHLVIHRDGKLQDAEFQVLVKIKNELAS------NGLKLDVVEVIKS--GFCRAVQNDVDT--------YTNPKRGWGWLH-SHNEAVILTTGDREAKVS---------PNSSPRPLRIKRKMG-DT----DLLTLAEQVYWLSEMQVGST---QTIRLPITTYYADRAAEFAQEGL----LP--------------RGQRDKRLWFL
>WP_055143320.1
PY--------EKNSSTIRVGVICTEKG--LEY-YRSFVCQMNKP-IFT----NSSGRPFFP--GF-KS---VFGIE---WPVEPTATI----ILSQ-SDLDTAL---AITNLKERTYNLVSLYL-NA-IKKYIED--EE-SVV-DIWYVVVPNAVLTLCRPKS---GKATYSKKQIELPSQYVEMYESDSDFHDQLKARAIYNKIPIQVMLESTL-QFQPK---GSDEYNS---D-MKAHLAWTHSSSLYYKLGCLPWKLDAV-----REGVCYVGLVFKKLQTGK---QKGYACSAAQMFLDSGDGVVFRG----NIGP-WISK-NEKTFHL----DRTSAKALLSIAIDAYYDKH---KSYPKELFIHGRTAFTNDEWNGFQDAASP----------TTNLVGVAIREK--SGLRLLKD------NTDPKSQYGILRGLCLYV-DEKSGYLWTKGFIPK---TETAN----HLEVACPLHIEINRG-QA----DIKTVMRDILALTKLNYNACLYG--DGLPVTLRFSDKIGDILTA------IPDV------------NWAAKPFKYYI
>WP_055429304.1
PYDIP---QKLKKIEKIPVFIIVDSA-LSRD--IQTFAKEFRY-LISS---L-KSL-----WVDF------ILDIR---------------------K------FTID------TSDKDIVNLS-IK-LVNLMKN-----AEL-GLALIALP-------------------------------------NETFDEVKKRLFSVNIISQVVNEATLY------------KRD-YNESRLNYVQHNLLFQILSKLGIKYYVLRH-----KFSYDYIVGIDVTPMK-----LSHGYIGGSAVMFDSQGYIRKIIP----VEIGEQ------MGESI-------DMKEFFKDMVVQFGKFG--IDLEGKSILILRDGKITKDEEEGLAYISKV---------FGIKITTFNIVKR--HLLRIFAN-----------------RKLYLRL-ANS--YLLPHRIKQSV-------------GTPVPLKLSILDG-TIT---S-QEIIFEILLLSELNYGSISAD--MKLPAPVHYAHKFVRALRKGWR---IR--------------EELAEGFLYFV
>WP_056240734.1
P---------PEAPLGVQYGVIGTPEG--IQQ-FESWCAKIQKT-VPRDEK--VGSSVTFP--GF-ET---VFRWP---WPSAPRVKL----EVHP-DKLARTV---KLSDPHQRVFDTVDLFA-NP-IQRFVKE--ED-PRV-SLWFVVIPEEVWKLCRPQSSRRAEHHLSHARAILENLAAEKHLYENHFHNQLKAKLLACEAVTQIVRQTTI-APQEFLNAGKPLRKL---Q-DDATIAWNLTTAIYYKAGAKPWTLSDI-----REGVCYIGLVFKRTNNPH---DRNEACCGAQMFLHTGEGIVFKG----AVGA-WGSD-KIGEFHL----SQEKAADIVRRSIDSYITWH---GKPPAEVFIHGRTRFSSTEIEGFRSAVPA----------GTKITGIQITRP--NDLKLFS-----------EGRRPILRGLALPM-DDRNAFLWTLGYIPK---LKTYP----GREVPSPLKVRIVFG-ET----KINQVLADILALTKINFNACLFG--DGLPVTLRFADDIGEILTA------IPDV------------GSKPLPFRHYI
>WP_056452252.1
PFGRTDP---VLHPTQIRVGIVGTRAT--AEL-CERWVDECRHY-IETNKKQEKSLTPDFV--GM-SA-ESSFATQ---ILTAERWRS----TFQD-REARIIA---DGTNAIQRVERATDLIA-EH-IERI-AT--VS-PAP-DVILVAMPEVLLEGSSTAQ--------------L------NNGGWLNLRRGLKARSMKWGVPIQILREDTL-SG--------KKASL---Q-DRATRAWNFATALYFKGGGVPWRGHGL-----GADTCYVGVTFYKAEDAG--GRIVMRTGVAQAFDYLGQGVVLRG----DPFE-WDVEEHGKTPHL----TRTGAADLMRKVLTEYEKIS---RLPPKRVVVHKSSRFWGDELEGFFEGIYAVNP------KA-EVDLVTLD---RSRVRLAR-----------IGRYPPVRGTFAMV-DDAYPILYTHGFTPY---FDTYP----GVHVPEPWTILEKHG-DS----GPRELAAEILALTKMNVNNAAFS--DGVPITMAFSRKVSEVLKQ------VSPE------------MTVRSEYKFYM
>WP_056466663.1
PYD-----QESFPRKKLRIAVVCEPGM--LRK-MKGVVDDFLHG-LPN----T---LAPHP-TGL-VG---RFRLEDPVVAFFPA----------------------A--------GDRGRDYA-EA-ARAANADAA-DDDRW-DLALLQVSREWQE----------------------------RSYDDSPYWMGKAAFLKQGTVVQALSVETV-A--------------MDDL-PYAMALANVALGVYAKLGGLPWLLPAPR---GDAHEFVFGLGTHVEKDGR-RGAGQRVVGIATMFTAQGAFVLDS-----------------RTSAVSYEGLPEALKTVVVDAIRRVRAEEAWRPDDPVRLVFHAFTQMGRDSANAVVEAVRGLGL------TRMQFAFLHVVED--HPFTIFDLEAEGD----RKSPLAPERGQAVEL-GDREWLVALTGRKEVKGI---------RQGLPDPVLLRLHH--ST--YANMVALSRQVSDFACHSWRTFTP---SRLPVTLGYADQIAQQLFG------LERTPGWDRDAVLG----NVMRRPWFL
>WP_056695929.1
PV-------TGPDHGSIRLGIVGTGAA--IAG-LKNWLEQCETE-IPGRKSRLTNLAIAFP--GI-GA-ESPFRCG---FRVADDDTR----RIPP-LAIERIQ---QAKTMEAAIDLAADVFV-SE-IEAI-EE--SS-SRP-DVILVALTADLIERLVNDT-----SVGDGEDVP--GLQPRRRKTGVDFRDILKARALRCHTPLQIVWETTW-NDDRTIKRTRSVRTN---Q-DEATRAWNLFSGLFYKAGYTPWRLPRTD---TQLDTSYIGISFFETG-----DRGSIQTSCAQMFDERGQGQILQG----ARPR-TDHKG--RNPYL----AESDAYNLLSRSLEQFRKHH---RQAPARVVLHKTSPFRDEERSGFKQALAEER-------ID-DADFLWIKRN--TSIRLHR-----------SGRYPVLRGTSVKL-GSE--VLMTKGSVPF---YQTYP----AEYAPRPLHVVHDYG-SA----SAEELAREIMLLTNMNWNTTQFD--GGQPITITASKEVARILRH------MNSD------------NQRTYRYAYFT
>WP_056934506.1
PI------LKETRKHKLRITLFCPEK--FSER-RTIFYDKLNQ--FRD---------------GLFASEIELFQVK-------------------------------E-----------SSDYE-EI-MKDALDKI----HDY-TLAVIIFPEHYSK-----------------------------RNERIFYNWLKMRFYSENLVFQRI--DSVF-----------------GR-YAKYASYNLILQIPPKLGIYPYSLEEHED-----YDYIIGIDYTYE------RDTPSLGGGAVLTSPSGLIESIYP----IALPS-------RTESL----NMSKISEWFTRTVKHI------IDKGHVTVLISRDGMIPKYERQTIQEFLSEYSG-----DMGMTIEAVEVRKR--IAVRTWATQEPVAY------YSPIKVGDCYYLVDEKSSYLIGSFYRFE-------------KGS-SPV-----PG-SA----K-KHVIESLIRLQKINYATTMDN--IKLPLPVDITHKLINFIRDKME-VGIP--------------------NSLFM
>WP_058316939.1
CY--------HFPPSAPRTIYCYPQS-LGED-IPEKLVNGIVN-VLNK-------------WTGL---CSNLVSYSTAS----------------------------------------------EAYLRRA-------ESA--GVVLFILDEEPAA-----------------------------------YYDA---FLEKRVRQQYLT-NGVWK-----------RQESLGRGRWESFITLIGLDVIQQLDAVPYRVSNIGP-----YEGQLIIDVGHDR--------QFFAVSLLIVRSEDKVPAFNISSQVHKADH-------KHESI----NPVLLKDTIINVFKAI-RRT---FDPLTSLLIMRDGNVQGNEIGGIDNAFAELRQLGIIS-PDARLDIVGVHKESVSSIRLWDMDGRGE-------VSNAIEGTSLSV-NSSLYLVACTGEATLT------------QGTAEPVAIVA--N-NR-CL-SIGDAALSAFLAAQLNWSSPGVA--QRLPLPLKRTDEELTARSDEIRR--IR-------------------------
>WP_058568616.1
PRTPSG----KSEHQVINIGYIGSGRS--LGG-LEKLFSDMELA-ITADEDQSKRWKPPFP--GL-GE-RSPLNFT---FNTQKRWRQ----TITR-GEIRDLK---QIRSREDRLEEAVEIIK-IN-LEVL-YA--TE-TPP-DVVFIAIPEAMWDACTPSH----------------QDHARMQSETSDFHNRIKLLGMEVGLPTQLIQPKTL-RG----------EDV---Q-DKSEIAWNIAVGTLYKAQGHPWKLTEL-----EDGTCFAGISFYKERGGD---KSRTRTAMAQVFLETGENFILRG----DPVE-GEKH-GPGNNHL----AEEDAEQLVKKILRHYRSHK---KTEPRRLVLHKRSEFWEDEREGFIKGAGN---------IE-LMDFVTVRER--HSVRALS-----------SGIYPPLRGTMLSAPDNEVHYLYTKGYIPA---LSTYP----ASNIPEPIVVKPDPS-DS----APQKVCREMLAFTKLDWNTSDFC--TKLPVTIGISDAVGNILAE------AEAQN-----------TRLDIHYYHYM
>WP_059000177.1
PYSLRFG---AAHRSQVRVGLVGPLEM--LEK-ADNWFSHCQHF-ISSGKS-NQTTYPDFP--GF-QK---TFRAT---LDLAPQWRL----AIDN-HELEQAL---Q-LKPIDRFQKVLELYV-HG-IERI-AN--LD-VRP-DVVVCCLPDAVVRDCWSVTNHNELKKIWQQQRQLEVEEKAEDLLTRSFRRALKAEVMKHRMPIQIATTNLL-V---------DGKAN---Q-DAATRAWNSCLGIFYKSGGIPWRLALD-----GPETCFVGISFHHLKTNK---RHLVYSSLAQAFSTEGDGFALRG----DFVP-WDED-QGRTPHL----SEEQAAYLVNQVLDEYRERT---GHLPARVVLHKTSHYDAAENFGFEHALQQ---------IP-IVEFVNLL---PTKFRLVR-----------QGSYPPKRGTLCRI-NGAVTYLFTTGYITE---WETYP----GAHIPVPIQVITNH--SS----EIYRTAADILGLSRMNWNTARDT--SGYPVTLRFSREVGGIMAE------VGAE------------AKPNPSYRYYM
>WP_061254329.1
PL--------RPLTTKPTLLFVFREQD--RDT-ARKLAMALKGS-KKQ----D---QYSFP--GF-NS---LFKADL----------------------------LIDVLKDFS-----LESSR-EV-LARVRTSS----SS--LLPIFILP----------------------------------DREGDGYLEHKAIFAENGIPTQACTLQVI-Q-----------DDV-----TLRWSVPNIALQIFCKAGGWPWKVQSP----TTDNALIIGISQSHK-DYSDKTTVDKHFAFSVLTDSSGLFQKIQV-----LSEQ-------KTENT----YFEQLKSNLKSILN-------VNSKSYQRIVIHTSFKLKYKEISAIEEVVSEFAR-----SSDCKFAVVKVNHK--HRYFGFNR---------EVNSLVPYEGTVCKL-GDREYLVWFEGIYQEK----PTV----TKAFPGPTHIEFLKG-SN-NLSD-DLLLQDLMNLSGANWRGFNA---KSAPVSIFYCHLVADIVHD------FQ------MKGL--PMPAIDLIRPWFI
>WP_062547851.1
PYSSK-----LNPIEKIRIAAIYPQGS--YQI-LENLVRELHSV-HVPKE--RANYLEEFT--GI-EN---IFKTK---VELVQE---NLSISLQT---ENLFK-DGI------PYITLSEAIS-GA-IREM------AVLDY-DVLMVYLPDYWSPGFEDL------------------------NTGFDLHDFIKATTAMQNIASQVLRESAI-KY----------------K-CRCSVMWRLSIALYVKAGGIPWKLSSL-----DQNSAFIGLSYATRLNTNT--QFDFTTCCSQVFDADGTGLEFVA----YDASE-IETRIGDNPFL----SRAEMRKLMSRSLELYQRKH---GRRPERLIVHKTTHFTKSEIDGAFDAIPGNI----------NLELLQIVQN--SNWRGVNYIDKA--GTKGADNFPLNRGSYFQI-GPQEVLLWTQGNVVLN-------NFFKGKNIPAPILIRRFAG-DG----GWDRNCQAILGLTKMNWNHDALY--DRLPVTLGYAQSLATTIKR------MNKL------------INKPYEFRYFM
>WP_062618762.1
PYR-------RPSNQNIKIFFICHTSH--KDS-VLSFYQNLKEG-VNT----E---KNYYK--GL-EA---YVNIKATA-------SKEHFIEFTNE----------N---------DPIPEIV-VQ-LESLTFDHE--NVK--YAAFYISPDKFTP-----------------------------PDDREIYIRIKELFLNEGIVTQVVDYEKMIN--------------QDQY-NFQFSLQNMALAIHAKLGGAPWKLAV-----TDKKELVIGVGAFTNQ-----GENRRYIASAFSFQNNGLFRNFEYFNQN---------------------ETKLLAGSILKAIRDFT-----SVAQADKVVIHFYKEMSYEELQPIVDGMNKLK-------LGVPLYILNINKTEAEDMIAYDVNWGD--------KLMPVSGTYIRI-GVNKFLLFNNARYPNDIH-------YATDGYP-PIKIKISSP-DDDAFEDIEELLTQVYQFSRLYWKSLRQ---QNVPITIKYPEMVAQIAPR------FE-------NGVPE----DAKDTLWFL
>WP_063002580.1
PADADS----PSAPHRIPIALIGPAQA--IDG-IRTWLQRCRDR-IEARDTKQENLHQPFP--GF-NL-EGEFGAE---LVFDEALVR----EIPE-RQLRRLA----RAGITSATTEAVEIYA-DA-ARSL-AE--T--GRC-RVIVCARPEELLDRETRPPATE--DDGAEYD-----EEAAERKSGGDFHDLLKASGLTLGAPLQLMRKETW-TGIPAK--GQLVRPL---Q-DEATRAWNLHIALYYKAGGTPWRMRRHS---SDLATCYVGISFYRAS-----DGQDLHTAVAQVFNERGDGVVVRG----GTAQ-ISKTD--RQPHL----AHDAARRLLIEALAEYRSTH---SHQPARIVIHKTSSFTDDEAEGFRATADERE-------ID-HLEMVWIQRR--GAPHLFR-----------TGQLPPLRGTSVQL-DERSLLLYTRGSVPY---FHTYP----GMYVPQPLLIQTMSP-ST----DLLEAGTDILALSKMNWNNAQLD--ERDPLTLRTAYRVGAILKH------VPEG------------TRAATRYAYYM
>WP_063460619.1
AFDQASY---RHYSQDLRVAYVGPRSG--AAL-VRDMRESLRGP-QRNTD--NNSYAQAYP--GF-ES---LFGVD---LLSADK---QAHVVWPE--ELYDLG-QGD------VSERVRAALH-HA-LRRL------ERAQF-DVALVYFPDRWLPHLR--------------------------TKEFDAHDELKALGAQLGIPTQVINDKSL-KF----------------G-NWGARAWRLSVALYAKAGGTPWKLAPIEG--IPEDTAYIGLAYAIRRSSD---EAHYVTCCSQVFDMEGGGMQFIA----FEAND-AIAAARRNPFL----SQADMRAVLTRSVRLYLEGH---GRVPRRLVIHKTTAFTEGELKGVQDATQSIP----------EVECIEIGSS--SAWRGVWMVEAPGKPSVQPARFPVPRGTLVMT-SGNAALLWLAGNAPSAVG-----DYFQGKSIPKPIVLRRHMG-RG----PFELLASEAMALAKMDWNNDALY--DPLPVTIMYSQRLSRTISN------VPSL------------PAHSYPYRLFM
>WP_064102502.1
VYDKKD----ELRRNELRIGMVGRGEG--IDK-LDVWLDYCTHA-ILGAETSYPNLFRGFG--GI-NQ-TYGFYTR---LIRSPQFSR----TIQR-TEILKVI---NLPTQNERIQSCVELYY-DQ-IRFL-SE--N--RSI-DVIICAIPDDLYKALTKET-----STEPINK----NESNNQEEIEFNFRRLLKAKCMHLGIPLQLAQENSL-DK--------DKAGR---Q-DVATRAWNFCTALYYKGNTVPWRLVEDK---YKPKTCYIGVGFYYSR-----DRETVSTSLAQVFDEFGHGVILRG----SPVS-LDKDN--KRPYM----NEEQAYELLLNALTEYDRAL---HQMPARIVIHKSSKFRDSEIKGFSRAIQEKG-------IR-SKDFVSI-TN--TSIRLFG-----------EGHYPPHRGTLMSL-DDNTAILYTKGFVDF---YKTYP----GMYIPNPILVSVYEN-DS----SLEELCKEVLGLTKMNWNNTQLD--GRLPITLECAQKVGDIIKY------IPPH------------EKPQVNYSFYM
>WP_064683282.1
PLQPKPG-------DLVRIGVIGTEDT--VEG-FSEFIEEVADG-IESGNEKLINLNPDFP--GL-SN-QNPFRCR---FEVQSDAMV----LISK-RQINEIR---KIAKHEDAVRAAVDLMA-GQ-IAAL-VE--SS-AKP-DVIVLALPLLLIEKVVNAKSDP-------------GAEEDSGDESLNFRDLLKARVLHIDVPCQIVWPDTW-DDRAVIPRRSKNRQT---Q-PKATRAWNLLNALFYKAGKVPWRLLPDQ---AEYRTSFLGIGFYRDL-----DGQQLWTSTAQMFDERGRGLILRG----ARAQ-TETKG--RHPYL----TAEDAEDLVARSIDAYKAHH---KHVPARIVVLKTSRFRPEEAEGIHAALKRCG-------IE-LCDMVWVQES--SPIAIFR-----------DGNYPVLRGTFIDL-GEK-GLLYTRGSVPY---YGTYP----GLRVPRPLLLVHEDS-DS----PLWRIAEEVLALTKVNWNTTQFD--QKLPAPIKASRDVGRILKH------VPFG------------SGESSDFRRYT
>WP_064790850.1
PLAS------PVSGGVLKYGVIGTDKG--IEL-FAKWRKSVQGY-IAPYKE-GVAHHSAFP--GF-QA---AFGMK---WPEKPLAEL----RVSN-TKIQDTI---RIRNRHESIKKTVDIFS-DA-ISDHLND--ED-ITP-DLWFVIIPGEVFLWGRPQKPISGSAQMKNKDARMENQQAQLQLYDLNFHNQLKARLLNKA-VVQIIKETTL-DQATWPETATEKRTI---Q-DPATLAWNLCTTTYFKSAGPPWRIRDI-----RPGVCYVGIVFKKDSSDP---ASGNACCGAQLFLRSGDGLVFRG----AVGP-WYSK-ELRQFHL----PRAKASELMKLVIQAYKRIH---GEPPQEIFIHGRTRFDKEEWLGFNDAKTD----------ETKIIGIRIRPT--DELKLYR-----------LAKQPPIRGTYYQV-HKRMAYLWTKGYVAR---FNTYP----GFEVPNPLAVYIDWG-DG----DLHQVVSDILALTKVNFNGCSFS--DGVPVTLKFADAIGEILTA------APNI------------EGAPQPFKYYI
>WP_065383217.1
PYD-----QRTFTPKKLNIAVICQARY--EGQ-VETFVAKFLEG-MPD----G---QARYG-DGF-LR---RFQLEKANVQTFTA----------------------R--------SPTLNGYE-EA-CTAALAHAA-DGIQW-DLALVQVEEDFKA----------------------------LPGNQNPYFGSKAVLLKNHVAVQSFRLETM-S--------------QPAA-GLVFTMNQMSLACYAKLGGRPWLLGAEQ---TVGHELVIGVGSHVATTSR-IGGGARQVGITTVFSSDGGYHLSE-----------------RTNVVPFSEYTSALTETLKRTIIRVRDQDNWKNTDRVRLIFHMFKPAKDVEAEAIKAAVEGLEL------DNVTYAFVHIAPT--NPFVLFDTDQKGE-AQQKKGILGPSRGMHLKL-GDYESLVVFAGASELKQA---------TDGMPRACLLKLHRN-ST--FRDMTYLSRQAFDFTAHSWRIMSP---EPFPITIKYSDLIAERLTG------LKQIESWDDDAVKF----RIGRTPWFL
>WP_065715042.1
EFR-------KADKSEIRIAILNTLKS--ENKLIEIFRNNFKRS-FNQ----N----------GIGNQ---KYKLKLVG--------QPIALDLSKN----------S-----------LSLLD-SK-IGEL------SKKKP-DIVICVIPNFLSK----------------------------GEDGRTLYDDLKQTFLKYNLQSQMLQEKTL-TT--------------------SFATKNIVLGVLAKIGSVPYILQE-----PLTTDFVVGLDVSRRRKKNL-QGTNSVAAMTRIYSNQGELVHYSI----RDATI-------DGEII----PKRMLYDLFPLHEY--Q---------GKRVVIHRDGNFPEEERQALEEIAEK---------IDAKFYFVSIIKS--GNPRIYGRTKNEEG---IGSYRKAPKGSIFLL-SETEALLISSDFPDRF------------RATPQPLRIKTF-G-NF----PLQSAVHSVLSLTYLHYGSE---RPPRLPVSTYYADSISTMVSKGI----KP--------------KDVDGNIPFWL
>WP_066219549.1
PFD-------FSDTSNIHFFFIFHKDD--YQ-VAKKMDGFFKGT------------ERGFG--GL-SK---FIHTPYHT-------EKGFSIMFEDK----------E---------NPWSEIY-HK-VTEKYFEP---DIQ--YIAIYISPSKNSP-----------------------------KSRRKIYYRLKELLLKKGISSQVIDAEKVMT----------------ND-KYYFSLPNIAIAILAKLNGIPWRLDN-----TIKKELVIGVGAFKNP-----DFDIKYIGSAFSFSNNGRFNRFECFQQD---------------------QTKELAGSIIRAVKEYA----ALNPEIKRLVIHFYKTMGRAELEPIENGLKRLG-------LSIPVFIVSINKTETSDIVAFDLNWK---------DLMPLSGTYINI-GYNKFLLFNNTRYSNNGF--------NHDGYP-PIKLKIYCT-QKELVDDVRELIDQVYQFSRMYWKSVRQ---QNLPVTIKYPEMVAEMLPH------FD------GNEIPE----FGKDNLWFL
>WP_066624034.1
PMID------EGKPAEMRVGVIGTDEG--IAR-YKKWVAQITGY-IPAAKA--EQHHLAFP--GF-EA---AFKTR---WPANPVAAI----SISA-AALSSTV---RIPDGHERVYKTVDLFD-QA-IRKFLRE--ED-SSP-AVWFVVIPDDVHRFCRPKSPLPTSQRFSARTARMANAAAEPYRYEVDFHNQLKARLLDQKVVLQIVRESTI-DPEGVNALGGKPRML---Q-DPANIAWNLSTTAFFKAGGRPWALAGV-----REDVCYIGLVFKKTDTAG---SPGNACCGAQMFLGSGDGVVFKG----AVGP-WYSL-TTSEFHL----DEAKAKEIAGLVVEAYVAKH---GRPPKELFIHAKQHFNEAEWRGFSSAVGP----------DTRLVGVRIQTT--REIKLFR-----------QGRSPVLRGTALTV-SPRKGYLWTVGFVPD---LQTYP----GREAPNPLSIEITRG-DA----DLTQVMQDVLGLTKLNFNACIYG--DGTPVTLRFADDVGEILTA------APIA------------DLPPLPFKHYI
>WP_066978564.1
PYGQNTM---AAIRGPIRIAIICPRGA--NLK-LKSFIDGLDAQ-YETNH--KPEYTPNYP--GM-AS---AFRVN---ACIEDH----LKFEVDF--DIREID-SNQ------PHICFAEKLT-DV-IRTF------ERHNF-DILFIYLPDVYEKYFTDI------------------------ATGFDLHDFVKAESANNDIITQFIRDKAI-NS----------------S-CKSTTYWNLALAIYTKVGGTPWKMSAL-----EENVAFMGISYSVKSNAEMDGKPRFVTCCSQVFDSQGKGLEFVA----FDAKP-KAY-FGDNPFF----DREQMARLVSRGLEIYRSHN---GIPPKRLIIYKTTEFRSDEIDGCFDVWGKNE----------NLDLISINQN--TPWKGTLRQRVINDKKTQPSFYPINRGTYVPI-DDYDLLLWTQGNVNG---IAT--SFYRGRCIPEPLCLTRYGG-HG----PWADIASYTLALTKMNWNNSSLY--DQLPATLLVSSKLAKFVKH------MPQL------------INHKYDLRFFL
>WP_067714880.1
AF--------KTLKEDPLLVCIFRQQH--RDA-ANEFYKYITGQ--------N---RDRFA--GM-SE---LFGVEL-HDNFKPI-----------------------ILTDLS-----KESLD-KT-LVDIQEYRR-ETRA--IIGVFLLDQKDDM----------------------------PSSGFSPYHYLKYLFTSQCLPVQTIRIEKL-M-----------DPR-----VFQWSVGNVALQIFSKLGGIPWEVKP-----SNEKCLIFGIGSAHKKDSD--GHILKYFAYSVCLDSSGVYRKINV-----LGNS-------QNRTN----YIEELRTNIQQSIE---ENV---DNSIEKCVIHLPFKIRRDEMNYIEQGVRQVSG------AHIQFQFVKINTH--NKFFGFAD----------NNTKIPTESTYVQL-ARDEFLVWFEGLQPGK----NSV----RTRVGNPVHIQFMNS-TEV--QDMMRYLQDIINLSGANWRGFNA---KLVPVSIFYPNLIAKFIAE------FYKFNP--------GDIDSNYALPWFL
>WP_068133589.1
PRYVESS---TRHPATARIGLIGSGRS--VAS-AEQWITNSSTG-VAG-----DGINLDFP--GY-QE-DRGFFTR---PIMDTGWRE----SITT-NEMAAIG---SLKRRRDKFVESVKLVS-DK-MRLL-AE--KE-SEP-QVIVLALPDELLKHCRTVD----------------YRDDELGSVHRDFRRAIKAEAMRYRVPTQILLQHTS-EA------TPASRNV---D-HRSRCAWNFFTGLHYKVGGTPWGPKMK-----SPGTLYIGVSFFPPLGSE---SGTMQTSVAQAFDDSGEGIVLRG----KDFQ-WDQSQMGNSPHL----DEEQAQELITEALKRYQDET---KQTPRRVVIHKSSRYWPGELLGFQRAVST---------VP-EFDLVSVWSN--DRVRLLR-----------QASYPALRGTQFSV-GEI--YLYTTGYIPS---MRAFP----HGHVPSPLQIADHHG-DA----SIHQICAEILALTKLNWNSAFFA--AAEPITLKFSRAVSNVMRE------IPPD------------VKPLPQFKFYI
>WP_068222130.1
TYDRN-----QVRPVQIKLGVVGKEES--VEK-VLNWLINSKDY-IPGKESKKPKLFPAFP--GF-NS-QTAFKSE---IIYDETYIR----NLNN-SEFDKIK---ENSDSVELISATIDLYL-NE-IKFL-AK--N--KVA-DVIICVLPEKFVQGFLESEKDPANADSTQENDN--AEDEEEHSLETDFRRLFKAKSMKYNILIQIVRDRIV-K---------PSSSM---Q-DPASIAWNLYTALYYKAGGTPWALRKD----SASIDCYAGISFYRSR-----DKKTLQTSIAQIFNEVGKGVILRG----EPVE-IKSND--RIPHL----SEDQAYRLMNRALTEYRDSL---RINPQRLVIHKTSNFNEDEIRGFEKAANEHA-------VY-STDMVTI-MR--TDLRLFR-----------EGMFAPRRGSHLAL-DSHNHLLYTRGSVDF---FETYP----AKYIPSPILVRLFKY-DS----SPNKICEEILALTKMNWNNTQFD--RKYPITIECARKVGDILKY------LNED------------EKEQLKYSFYM
>WP_068394128.1
QL--------QPLKPQIQYHFLFAESL--RDY-AADLYKALNGA------------NQTFS--GI-ES---MFKLPYLSTNTVGH--------------------KLK---SFD-----KAEIR-QV-IEGIQAA---D-AVP-KVLIAVLSDKESS--------------------V----------E---YLDLKYHALEARLPLQIVTAELI-R-----------NEF-----AFKWSVAGIALQIFAKLGGKPWKVKP-----SYQNCLIIGIGQAHQ-QKESTGTIEKYFAYSVLMDSSGVYKDIKI-----LGDA-------TDQVE----YLAQLRTQIQQIVQQY-------RDEFTKFAIHTPFKLKHRELSAIRESLERCSN-----SSELEFVVIKVNDR--NKFFGYDR---------DVNSLVPAESSCLKL-SKNEFLIWFEGVQRTN----PKI-----KRYAGPTHLSFYYA-NR-SL-DAKMLLQDVINLSGANWRGFSA---KSIPVSIYYCKLIAWKIRD------FQ------AKGY--QSPRIDSSIPWFL
>WP_068488195.1
IY----------KGGEMTVSLFVDETD--KVF-VYKYFCILRE-IARK--------------HGV---KIDISSISGK--------------------------LNQE-----------FKNFD-WQ-IKEH------EFKN--TTVLAVLSPHL-----------------------------------ELYEPFKKQFGNWDISSQVISVERL-KEFQKMLS----KDDQNDR-NLSYTFYNILLGLYVKSGMQPWVLNK-----KTNSDCFIGLDVSHE-------KGRSTAGIINVIGNDGRLIKQSA----VGGAN-------AGEKV----SDELLKDTLNEVLHKYKVQF---DELPKHVTIHRDG--WRENTELISEVLGA---------KGIQFDIVEVIKS--PKRRMAYYDSKDN-------KMETRQGTYYFR--GKEALLCATNPREQ-------------IGMALPIKVVQKTS-TL----SFEQVISDVYALSFMHVHAL---NKTRLPATTHYADLSSTFYQRGM----VA--------------ARTNETHLPFV
>WP_068768973.1
PVDAGT----PKAKEIVRLGFVGSPKT--VAA-FTEWMKQCGAG-LSGDDPLNPNFAPRFP--GL-DP-TAGFRCR---FATAPSWVT----EVTE-AELKVEG---K---KPGAVIALTEFFH-QR-IKAL-FEL-SA-AKP-DVVICLPPDLVRKIVKPKT---------------S-DEEEQNDSGVDFHDYLKALCLQTQSKFQLIWPRTY-AE--------SSRGV---Q-DPATRAWNLFAALFYKAGGIPWKLQRPT---GAQSTCYVGISFARRE-----EGGYMHSSLTQVFNDKGEGTILRG----GMAK-MSDED--HEVHL----PKDSAQKLLADAIRNFASAN--DQKPPDRVVIHKSSGYDQAELDGFNEAAEEAK-------VR-FRDFTALT---RAAFRLFR-----------IGTYPPLRGTHIIL-DEMNSLLYTRGSVAF---YRKHP----GPYVPRTLHIRYYQT-DR----TQSDIAAEILALTKLNWNKTQFD--SFYPITLGGSRRIGEIYRW------CANP------------PGDPITYAHFM
>WP_068847674.1
PYSQG----MPSHPVSPPYMVIGTPEG--ISA-MRAWSEAMNHA-HSAAETKKHRLWPPYP--GF-EV---AFGSR---WSTTPITTV----ELNR-EELLNAS---RKKDSHERCFAVIEQIM-PA-FERA-RK--HD-AKI-AVAICIVPDDVWANCRTESANPLGITSATKKSRLE---AEQYHFSPDFRRQLKARTMRYDIPIQIIRESTL-KLSDE---AFGERGL---T-RLSDRMWNLGTALYYKAGGRPWKLHSA-----REGVCYIGIAFRRAS-----EGNRTACCAAQMFLDTGDGIVFLG----EYGP-WYSP-DKNQFHI----ERSAAKRLLEGILKTYSELG---GKPLTEIFLHCRSSISRDEFQGFSEACPH----------NCKLVGVRVRSD-SYGPRLYR-----------TGTMPVIRGTFLKM-SNRSGFLYASGFKPR---LGTYD----GWETPVPLRIDIQHG-DA----TIEQVARDVLGLTKLNYNACKLG--ESQPVTVGFSDAVGEILIS------NPTV------------EDRRPNFKFFI
>WP_069133529.1
PF--------PPKHSHIRFLFIMSKRD-IKGA-GKQFYEYLKGE-VKG----D----------GF-NR---YANIPSSL--------RGEMIEFENE----------Q---------NPLPEII-DG-LNNMEREA---GVA--YFAFYISPDREVR-----------------------------RKERLVYYRVKEELLKRKIASQVVERSTI-E----------------KA-DFRYSIPNIAVATVAKLGGIPWKLTQ-----PPEAELIVGIGAFQPR-----EFDKRYLGSAFCFQGDGTFSGLRCFTKD---------------------EPHMLAGSIREAVQRYA----DENRQVERLVIHFYKTMSYDERKPILATLKELG-------LDIPVVVVTINKTEYEQTILFDLNSS---------MRLPLSGTYFSQ-RRDDILLSNNTRYRKDSE---------KRGFP-PVRLQLWCS-KEGLLDDRERLITQVYRFSRLYWKSVSQ---QNLPVTIKYPEMLAEKFPY------FN------SRSLPS----FGEKSLWFL
>WP_069293923.1
PL--------MNKEESLKLALFFSS----KNQ-IVELIPTLKV-IFAK--------EQLLASLNF--------KLEL--------------------ENPNTHQFLYD-----------PETLKPDT---DALRKV---KGR--TYAIIVLD--------------------------------------KFYGNL---LI-ASFPQNFVK-ENLVN----------------KQV---YVMNSFAYKVFTE-NALPYSVDIPS------NTLFIGVDLSHDH----ISKKSHF--AISAVDYLGKVIYVGAKRNL------------LNERF----SEEIITEYFQRIFERYKERY---GESPARVIIIRDGSW--EDIERIVEDLKRFKG---------EIALVEIVKN--------SA-------IN---SPTSLQEHVIKI-TNEMCVYFPKTYHNQK-------------GV----EIRIRVN-NT-DM-N-EEIMKAVYKATILYHPTPYTT--LSIPYPIYITDKIALLGGEKFY---IP----------------------YFF
>WP_070235713.1
PYK-------PSDESNVRFVFIYHKDD--RKKYVTKLFSILRDG-LKN----E---YVNFP--PM-QE---AIAQNFYM-------VESKGFEFTSV----------D---------TALQEIT-QQ-LSTFEKVD---NTL--YVAFYISPSKDEK-----------------------------NQRLMLYYKMKELFLNQGITSQVIYKESLF-----------------NA-NFKWYLPNIAVALLAKINGIPWRLDT-----DTKDDLVVGVGAFYSV-----TQKTKYIGSTFCFNNDGTFQDFNCFNSN---------------------ETEKLGGEISKAIMKYVVDN---HKQAKRLVIHFYKKISKKDLEPIYDILHKFN-------WNIPVIIITINKTLSNDYVAFDLDSP---------NLMPLSGSIVPI-GKEQYLLFNNTRYNTRET----------TDNP-PIKLTFSSS-EEALLGDIKDLIDQVYQFSRMYWKSVRQ---QNLPVTIKYPEMVAEIYPF------FK------NDSLPP----FGQKNLWFL
>WP_071516134.1
VYKKRS----DFQSKQIKVFVLDCRP---QSN-KTNFSQNIKD-IFHK--------------IGF--------DIGFKI----------SKTTIQNF----------S-----------RVELE-KA-VRDA------QAKNP-HLLLCILPDRLGN-------------------------------QEEPYELLKSITINNDLPSQCIYESTL-KN--------------------QYALGNMVLGILGKTGNIPFVLAD-----PLPTDFIVGLDVAREKKKDL-PGSINTTAIARIYCNDGDLVKYTI----NDTAI-------EGETI----PDKVLEALFPYHHF--A---------GKHVVIHRDGLFRGNEKAALQQRAVQ---------LGATFYLVEIIKN--DAPRLYCQSEKHKSDENPHGIIQPAKGTIFKI-SETEAFLVSSLPPFQN-------------STPQPLHLRS-DT-SL----GIDKAIKSVLALTLLHYGSL---RPPRLPVSIHYSDKIGYLALRGI----RP--------------NNSQGQIPFWL
>WP_072761037.1
PI---------KTEGSIKIAFFFKS----KEQ-YMKLKQTLTT-LFHP--------NGIFTNLGI--------KLSF--------------------KNPANGSFTYD-----------ESTFTP-----SMPFKT---NEK--VVAIIFLE--------------------------------------KFYGNI---II-RNFPRNFIE-KTILE----------------SKA---YTINSFAYKIFTN-ENIMYYLKIEP------GTVFVGIDIAHSA----MQDSSDI--IFSSVDFLGKVLRVAVRKNA------------LTEKA----DERFIESEIIKTIETYKIKY---NREPKRIIIFRDGMF--EEISEIEETLKARIE---------EYALVEIKKN--------SM-------YN---SHYNLQDKIIKL-NETNYIYFPKTYQSQK-------------SV----EIKIVKN-AT-KL-N-NDIAKQTYLSTLLHHPSPYMT--LKLPYPLYINDKISKVGGERFY---VP----------------------YFI
>WP_072985233.1
VYQ-------VPDSLEKQFIFIYQNND----D-ANTLYKYLKNG-YKG-----------FP--GL-QP---YVNIPLTLANSVEK-GKNKRLEYENI----------Q---------SLMDAYQDNR---ELPNNY---YLN--LFAIVIGPDKNDP---------------------------------TEYYELKLSLIKKGIPTQFVNYENI-R---------------KSG-VFNYHLPNIAIGIHAKMGGIPWRLAT-----PKKQDLVIGFNQIKS-------GNKKFIGSTVFFDNQGKLKRTQAFGEQ---------------------SSNEILYLLKKAIENYL----ELESDIQRLVIHYYKTLSKKDQGNIERILEEFN-------LSIPYAVVEVNDTKSRLDLGFDPDSN---------FRMPVSGSYLRL-YPKEYLLFNNNRFKTI-------------A-P-PLKLKIHFA-DEAGF-S-RELIEQVYEFSRLIWKGLKQ---RSQPATCYYAKEIARFKSE------IG-------EPIPD--NKLTQTTPWVI
>WP_073132933.1
PYDYPLNG--QVYSSEINVGVICGQKY--ADK-FYKFLNELHQK-HRAEV--NPDYLLDYP--GF-SS---AFKIP---INVPYFRDDDKWVDVQI-DHEPDIK---S------TAIKLARLIT-AK-IDQLVSSH----SQ--LVVTIFIPSEWQQYREFED----------------------SMETFNLHDYIKAFSASKGISTQLIEEDTL-SD----------------A-LKCQIFWWLSLSFYVKSLRTPWILNTT-----DSTTAFAGIGYSIKRVGD---SSEIVLGCSHIYNSQGQGLKYKL----SKIDD-FFLDRQSNPFL----SYNDAFQFGVSIRELFYSSM---DSLPERVVVHKRTRFTVEEVKGITESLNMA-------GVK-NIDLIEINYE--PDARFFATS-----GEMGIDGFPVSRGTCIVT-DRKVALLWTHGIVPS---IKSVNKYYLGRSIPAPLKITRHFG-DT----NINTIASEILGLTKMNWNSFDLY--TKLPATINSSNQIARIGKL------LARF------------EGKTYDYRLFI
>WP_073288094.1
PYSR----STSFDVNSPKILVVFHQRN--AGH-FAEFLAQLKGG-IAQ--------HAYFA-NGM-VR---KYGLTAMEYRIAEI----------------------T--------DYTVPQYL-TA-INKLLRAE---NGSF-DIAIVETCEDFRR----------------------------LPPMDNPYFQVKSLLYSHGISTQFIRAETA-Q-------------------KPIYSIDSIALQMYAKLGGTPWTVPIGP---SVDHELVIGIGSSILRSNQ-YATQARIVGISTFFSADGKYISNR-----------------KTQDVPYDQYFDELLHNLKVSIDEISNNYSWSSGDRIRIIFHIFKPIKHIEADVVASLMEQYQE------FDIKFAFVTFSEF--HPYVLFNENERGE-RKVYKGTHVPWRGYNVLL-DPRSCLVQMLGPHEMKTS---------RHGASRPVLVRIHRS-ST--FVDLAYVVQQAFKFTRLSFRTFYP---VHSPVTLLYSNMLARQLKD------LRGIPGWNYDVASR----QLRHKKWFL
>WP_075054206.1
PFDLN-----DERITNVEFTIYFSRRT--LEQ-IEEFYNDLTNG-FQG--------RPLFK--GF-HS---LFNVR-------------------------------------------APKFD-KSMVKKIPQKA---GSK--KFALVIVPAISFK-------------------------------KAKEYMPLKQLFVKNGIPSQFVLSQNI-A-----------PDL-TPS-KYVGILKNLALEIYAKIGGTAWALSRP----TGDGKCFIGVDSIR-K--------KVTYFSVQVFNGRGVWICGWT----RSVP--------AEQ------YGKSLQDTLTNAIRIFAKTQ-GA---IKEVVAHKEGNVWSSETDAIKSAT-----------AH-KTRVVSIIKT--GIMRVYDKSKQ---------DNITNRGLFVEL-DKNEALLVTSGPPHPI------------QGSQKALTVRVASGDGT----TLKDICNDVFLLSTSYGGYILAA--TSKPVTTYYANKATSISAQGLE---VS---------------DDLWRSTWFI
>WP_075793711.1
PWDFSLTS--NGLAPQADLAVICPAPD--ANV-FSRFLYQLNER-ATPPQT-EQDYLLPYP--GF-TA---AFGLP---LVIPSP-GDSGWQNIND-RVEGDRL---E------AAKSLAQRLC-RA-LDNIRSST----RP-GAVTLIFVPSRWESLKVVQT----------------------SIESFNLHDYVKAYAARAGLSTQFLRAETV-QS----------------P-QPCRVRWWLSLALYAKALRTPWRLDCI-----DDETAYVGIGYSIDQSADN--GSHILLGCSHLYSSRGEGLQFRL----GRLEN-SII-KGRNPFM----SEDDARRTGETIRQLFFDAK---MKLPSRVVVHKRTRFTEEEQRGLCQGL----------GVK-NVELIEINID--ESLRYLASKKTD--KGMEPDTFPVPRGTTIVL-SGHSALVWVHGSALN---IKNPKRYYQKRRIPAPLFIKRYMG-QS----DVMQVASEILGLSKMNWNHFDFY--SQMPATLTSANSIAQVGSY------LSAF------------GSAAYDYRLLI
>WP_076523956.1
IH--------ETPKSSLACQYLLDDDA--EKR-ILPIEKELSK-RSAQ--------------LGV---PLTLKRIQFS-----------------------------D-----------SQNTR-VK-LMEL-------SEQVPGCPLIVVADRKNL-------------------------------SKGLYGLLKQVLGDYAVSTQVVTMDTL-E---------------LQK-GRSTALLNLLLGVYVKSGIQPWVLSE-----PLYSPCFIGLDVSRE-------DGKHGAGVVQTIGTDGRVLWSKP----VTSVE-------AGEKI----GPETLEKIVAETVFRFRKRY---RRVPDHITFHRDGKGHWEEIEALNRIAES---------HGIKFDYISLVKK--AGRRMAMREEKQG-------AWKNPMGVALLK--GDTAYLCATDPADFL-------------GMAQPVRIQQRTG-TL----KMEEIVEDIFKLSYMNVHAI---NKSRLPVTVNYADKSSTFFNRGM----LP--------------TH-VEMPVQSV
>WP_076626087.1
FF--------KHSALRPQGFMVPQS--VWSS--GPALLTDLKK-IMLK-------L---YS--NY---DPQIVVYD-------------------------------D------SFGRALDGQW-KG-LLAAMETDPFENNV--DNVLVMLNRVPGS-----------------------------ARQDQLAAMVCNEFFRFDKRVQVMHSDTP-RRGYVRKS-------NDHRITMDGYLKGVALKICLGNGRWPFVLKD-----PLAADMIIGMDVKNN------------MAVFSLVGEGGRLVRVHR----DKSQ--------QKEKL----KPAQVTQAMLHLLREEMKYL---EMPVRTVAIHRDGRAWPEEIEGIEVAFATLAGEGPVL-SNVEVSVFELLKSSPAPMRLFSQGRPNDK---PDGVFNPIVGTWFQL-GENDAYICTTGAPLLR------------QGTADPLHVRRVSG-LM----PMSDGVADIYALSCLTWPKPDGC--MRDPISIKLCDITLFDEAATYDMDAVR----AQADEAAL-------------
>WP_076701676.1
PFK-----PCTQIHKNIHLFFIVHQDH--TNE-AKTLQNYLQDG-FKW-----------YR--GL-QE---YAGVLYHV-------EKGFSIVFDDL----------D---------NPLPQIS-QG-IKNLKLKP---DVT--YVAIYLSPSKYEQ-----------------------------LSKKQVYYKVKEQLLLRRIVSQVIDVEKF-K-----------KNNQKSN-GYVYDLTNISLAMLAKLEGIPWQLNI-----TPKKELIIGVGAFKNV-----EENIRYVASAFSFQSNGKFNEFQYFSKS---------------------DTKKLAGAISDAIWQYV----TVEQNPDKVVIHFYKEMSNEEIEPVLEMMNELK-------LECPLYIVNINKTKSEDIIAFDKDWYG--------NLMPKSGTYINI-SKSKYLLFNNSRYDDSKI-------YPTEGYP-PVKLRITSP-TPEALNDIKKLIEQVYQFSRLYWKSLRQ---QNVPITIKYPEMVAEIAPR------FD------GSTIPP----YGEETLWFL
>WP_077026978.1
PVS-----KNKFRDRNLKFMVICQESY--RSK-VTDFVERFLNG-VQT--------AGPFD-SGF-SG---KYRLNEITVQYFTT----------------------P--------DGTASSYS-LA-VDEATRN----GNGW-DFAIVQVLDADKS----------------------------LRSDQSPYLVTKARLLSLKIASQEFTLETA-E--------------LPIS-RLAYALNNMALATYAKLGGTPWLLRSPD---SGGQDLVVGLGSANVGHGK-LAARDRLVGITTVFSGDGSYRLSN-----------------LSKSVAFEHYRPTLVDTVVAAVNKASMDLHWDPHLPIRLTFHYFKSFSREDVHAVKDAVNTIVD------CKIDFAFVNFLRS--SPHLIFDLRQQGA-SRQFKGAYAPDRSSYLQL-SKSQILLNLVGPKEVKRP---------ADGMPHPVLIDLHP--ST--FRDMGAIVNQIFAFSCHSWQSLNP---SSLPVTIQYSNLIAKQLGQ------LSRLSSWDAHSMAT----GIHGSRWFL
>WP_077198807.1
FY---------KPPKKLNIAFLFSS----KKQ-VKSLYPVLKS-TFNSK-------NSLFYQLGI------N-NVRF--------------------KNPINKKFFYD-----------PDTLTIDR---EFLSNK---SYK--IITIVVLD--------------------------------------EHVGNI---LL-KNAPDNLIK-NNLLK----------------IKP---YIFKSYIYKLFCT-DSMPFLLKNLD---LRRKILYVGIDLSHDT----YNRKTHL--AISAVTNFGNIIYLSRYRNL------------LNEKL----ELEILEKEYVRLMDKYKEKT---NSYPEIVFIIRDGVF--EDIKVVENILNMIE---------VKYVLAEVNKN--------SN-------IN---SCLNLKENIIRL-EKNSFVYFPSSYNHQK-------------GV----EINIIRN-CT-DY-SFEKIAEHIYGLTKINPPSPFSE--RRLPYPLYIVNKVALSDYEKIY---VP-----------I----GKDKIYNFI
>WP_077208232.1
FW--------ESQSKISEIVLAYPGGE--RTR-AENLYQDVREKLLEI---------------GV--------QIRS------------------------------D------HRVCYTDQVE-DEWVAEF-------GDSI-DGVLGLIE------------------------------------EGDEYYEIIDAF--GGAPTQYVTTSTY-S---------------EGQGASDDVIFNTACGLAVKLGTYPFGLAN-----ELNSDVYLGLSVAGDR--------ST-TATAVTIDRDGRFLYQTE----EPLGQ-------GTSTV----SEGPAKRIIQQSLKAASSAF---DRPIESFDIHRNGDFGDAELETLSSELPALQNQEYVH-TDVSWSAVEIIEN--HAYRLFSE----------RGSRAPDTGAYAKL-DDEHVLVTTFGEPQIH------------QGTPKPILCKRRATHDQ----DITAIGEDVFKLSFLNWGSPMMK--MKPPVTTKIPKDLNEIFEK----VRYP-------------------------
>WP_078350477.1
PYS-------APDSENLRFIFVYKPAH--AAA-AKKLHLTLTQG-LQD--------GAFAP--GL-KD---YVKVNYRM-------GDPHRIVLDS-----------N---------DPVNELE-AK-IADYPFSA--D-LR--YFVIYLTDNRFES-----------------------------DENEEEYYKVKYLLLNRGILSQFIWHKNILN-------------------NFRFHLPNIQVAILAKLGGIPWKLDT-----FSDDKLIIGFGVKKI-------NNEEFLGNSLFFKEDGTFHKFESFQHG---------------------NIQTIGDALKHNIESVLQQD---DLKISKLVIHYYKTLNDEEGRAIEKTLKFFN-------LDIPFVVLTINDSKSKDYVFFDTQYS---------NIMPVSGTIIEL-KKSEYLLSNNMRHDELQS----------R-YP-PLKIKVNKP-ENVIF-DVKQLIDQVYSFSRIYWKSIGQ---ASLPVTISYSKIVADLAAH------FP------DHELPQ--NPVAHTNLWFL
>WP_078813595.1
PYSRNLL---QAVLDPIRIAIIAPFGG--LKF-VKGLLTELHQR-HRPSE--RRAYLTEYP--GF-TS---IFRVG---LEIASD---TAIFEFPQ-AFDEALN-NAK------PYVTLAEGLS-RA-ISVV------ERHEF-DIIAIYLPHRWQAGFYSSE-----------------------IDGFDLHDYLKATMATRGIPTQIITDNAL-TY----------------K-CRCSVAWRLSIALYCKAGGVPWKMASA-----DPETAFIGLSYAMREQQSK--GSRFVTCCSQVFDSEGSGLEFVA----FETDD-VHV-ERDNPFL----SRNEMRRVMSRSLGLYQRRH---GRIPQRVVVHKSTQFKSDEIEGCFDAFRGSL----------AIDLIQVQQD--VGWRGVLIHAPSDPTKGAPDGYPVHRGTSLQL-DGRTMLLWTQGNAPTAVG-----DFYKGKGIPTPLMLRRYAG-HG----SWEPHCQAILGLTKMNWNNDGLY--DRLPVTLAYAQVLARVIKR------MPTL------------NPQTYQFRYFM
>WP_078924280.1
PVN-----WERFPSRKLNIAVICQAKH--QGE-VEKFIKKFLDG-IQT--------------IGF-IQ---RFRLDIPYIQIFTT----------------------P--------SEKSSSYK-MA-CAEAIDHAT-SGRHW-DLTLIQINESFHE----------------------------LQSNENPYLVCKAFFLAKNIAVQQFELETI-L--------------QNDR-NLAYSINNIGVACYAKVGGIPWVLPVHQ---VISHELVIGIGSYVASESR-FGKYRKYIGVTTVFSSDGRYILES-----------------RTRAKLFEEYLPELLSTLERAITDVKMKDGWNEYDRVRLIFHVFKPLSYIEINAVRELVEKLKL------PYVDFSFISVTED--HPYLLFDESQEGV---HKKGVFVPERGLMVKL-SNNEVLLQLTGSNELKQW---------TDNHPSPLLIKLHDN-ST--FRDIDYLAGQIFDFSCLSWRTLLP---SPTPITILYSDLIAKNLLM------LKDISGWSIEDMLG----PIGRTRWFL
>WP_079365507.1
PYD-----QRTFTPKQLRIAVICQPAY--EGQ-VDAFLAKFLDG-LPD----E---RQPYA-KGF-IR---RYGLEKPKVSTFTT----------------------K--------GSTAADYA-AA-CRAAIEAAT-NGFDW-NLALVQIDKDFRE----------------------------MDDAVNPYFATKAVLLKHRVPVQEVTLETM-R--------------NADE-QLVYVLNNMSVATYAKMGGTPWLLKSQP---TVAHELVVGIGSQNFSPNR-LGGKERIVGLTTVFTSDGKYLLDD-----------------RTAAVDYEHYSEELFKSLSRSIESVRTNDNWRSTDAVRLIFHVFKQMADHEADAVDMLIQKLGL------SDVKYAFLHIVED--HPFALFDEANAGT-GGGMKGVYAPERGLSVAL-SQTETLLSFTGGKDLKQA---------RDGMPLPSLLRLHHR-ST--FRDMTYLTRQAFDFANHTWRMFTP---APLPITIHYSELMVRLLTG------LRQVPDWDPDTMLS----PISRTRWFL
>WP_079731543.1
PVHD------QRQPKELRIGAIGTPDG--LRY-FRQWVGSIQGP-VPVSKK-DDPKQSLFP--GF-AA---TFRCS---WAEEPIASI----EIDP-KEIEETL---RHADGHQRIYNTVSLYE-SR-IAKYVNE--ED-FPV-SLWFVIIPEAVYERGRPKSPLAKEEALSHKQAKFLNRGAEMHRYARDFRDQLKGRLLGPRAVVQVVRETTL-APHAFTKSGAPLRSL---Q-DPVDVAWNLATGAFYKAGGQPWRLDGI-----RSGVCYLGMVYKRLDEHSG----SQACCGAQMFLTDGDGLVFKG----AVGN-WYSE-ESREYHL----DEAQAETLMHKAIDAYRAQH---KDDPREVFIHGRARFNDAEWKGFEKAIPE----------TTKLVGVRIKRN--NLRKLYR-----------GDKYTALRGLALPF-SETSGLLWTLGFVPR---LQTYQ----GREVPNPLLIDICRG-TA----NLRTVMTDVLALTKVNFNACLYA--DGMPVTLRFADRVGRVLTA------IPPEL-----------DPPPLPFRHYI
>WP_079980881.1
PWTPG-----SSGHNEIKIGLIGTNRS--ISA-VKGLLQEMETV-IPRNSEE-KRHQPPFP--SM-GP-NSPFEAS---FVLMDRHQS----EFTR-RDLDHIT---QHDSPSKNVGILLDQMD-KR-LQIL-KR--RD-PPP-DVVIVAIPEEIEDACTSSG----------------VNKAKMKDGPTDFHDRIKTFGLKYDVPTQLIRPASV-H---------FDGTG---Q-SKAEVAWNLSVGLLYKSEGKPWKVADL-----AEDTCYAGISFYRERHGD---RSKAHASLAQVFLDTGESFVVWG----DPAI-KDDSK--SNYHL----TKDSAEDIVTQILDQY-TMN---KPRPERLVLHKTSRFHDEEKEGFLNAASD---------IP-KLDFVTIREG--DGIRLFP-----------SGDYPPLRGTVLHPRNTNKYFLYTQGYVPS---LETYP----GPRIPTPITVELDPN-HT----SYREICREILSFTKLDWNTSSFC--KKQPVTIKVARSVGAILAE------SKNRG-----------IDVQPQYYYYM
>WP_080458312.1
PLQTNLG-------DTIKVGVVGSALT--VEK-SGEFLNAIEDG-FEGKTEKHPNLHPDFP--GL-RN-QNPYRCR---FEMVAAEDG----VLTK-GQIEKIA---KEPSDARAVEMAVDAVM-AQ-LEKL-EA--HH-ERP-DVVMVSLPVKLIERVWRNEQAR--DDEVIED----AKVKAGKETSPNFRGLLKARAMDLRFSTQIVWEDVI-NPDAKIPRENSDRQT---Q-DRADLAWNLMTTLYYKGGKVPWRRLPEE---GEFTACYIGISFFKDA-----ETDEIWTSAAQMFDERGRGFILRG----GPAQ-SESRG--RHPFL----TIDEAHKLTESALAAYKSVH---RTMPARVIVMKTSRFREDEAEGVGKALDEAG-------VE-LRDLVWIHES--YSVKVLR-----------DGDFPVLRGTFVEL-DGN-GLLYTNGSIPY---YGTYP----GLYVPNPLLLCHPQS-ES----TIEQIAKEVFSLTKVNWNSTQMN--QRLPIPIRAARKVGDVLKY------VPSG------------QKVSSDYRKYI
>WP_080523304.1
---------------------------------------ELNTA-HSPKE--RKDYLIDYS--GF-SN---IYKTT---LVSVDE---HACLELPQ-VLDKEIY-ESE------PHLVLADAIT-RT-LQSL------RQHEF-TIVLLLIPNRWKRAFKVKN----------------------ELEDFDLHHYLKAISASMNMPLQITNDDAL-RY----------------F-CRCSVMWRASIAIYTKAGGIPWVLANR-----PEDTAYIGLRYALHNNPNG--KSKFAICCSQVFDASGAGLEFIA----YEAED-VRI-FGDNPFL----NRSQMLSVISRSIEIYQRKH---GKKPKHVIIHKNTEFKPEEIDGCFDALTAVD----------EVDLIHIKQD--TPWSAIHLNNYR--GKISLDGYPCKRGTSLQL-GGHNSLLWIHGASSS---LSNNKQLLKGKGIPSPVELVRYAG-HG----SMDEIAKSILALSKMDWNNDGPY--VQLPVTLSYAHIMAQIVAR------MPKL------------ESRPYPIRFFM
>WP_080807610.1
SY--------DNDPHRIELIPICLESQ--RQQ-MNSLIERLKSG------------KYKYR--GA-ER---TFSTR---FTYPTI-------------------ITAS----------HIEGID-GE-VQRLLSEHPYN-ADLNRLFLIHTPKRGYS----------------------------IDDENSPYFVLKRRLLEAGIPCQMVDTGTI-N-------------------NPDWKDLNLSLNIISKCGVTPWVLPEN----IPDADFFVGLSYTQSR------SGQKILGFANVFNSYGKWEFYAG----------------NTTAFDVQKRSEYLSQLAKSALERLKREQ--SLPAGASLVFHHSVRISKEDYNAVLLGVREVA-------PDASVSFVWVNSH--NNFRLFDSKVET--------DGSIQRGSFVSI-SRRRLLLSTTGTNVYRK----------SLGTPRPLEISVDHG-SIE--EDLRSLALQVLSLTKLNWASTDSF--TSEPITTKYAGNIAYLTAA-----FLRQSEP--------KLHPVLERTPWFV
>WP_081144923.1
SY--------DNSPKNIEIIPLCGSNF--HSN-MQALIDRLRTG------------KFKFK--GS-ER---TFGVK---LTYNTV-------------------VNAD-----------PQNLQ-NE-IGRLLEQHPKD-NTLSRIFLVHCPEVGHS----------------------------IDDETSPYYVIKRMLLEAGIPCQMVDTPTL-L-------------------NPDFKDLNLALNIVAKCGQTPWVLPES----IPDCDFFIGLSYTQNR-----KGSNRVMAFANVFNEYGRWEFYSG----------------GSEVFAFDDRVKHYEALVKATLSKLK------LSEEPTICFHYSAKFSREDKAAILKAARSIR-------PNGTYVFVWINSH--HHVRLYDDRPET--------TGSLTRGRYVIT-RGNQILLSTTGDNPYRR----------ALGTPKPLELNIFEAKNNM--KDLRVLASQVLSLTKLNWASTDSH--CAEPITTKYAGDIAYLTGA-----FMRQGGE--------KLHPVLERTPWFL
>WP_081295619.1
PVEF------NRNPREVRVGVVGAPEG--IEL-FKKWCARFASP-VLPSDG-GGPRQVPFP--GF-DA---VFGAV---WLKEPVAAR----PVSR-TDLLNAI---RISERHEAVSKAVDLVV-AE-IHNASVE--DD-TLV-DIWFVVIPEEVFLLGRPNSPLAPALLLSKRAATLENAAAEIFSYHTDFHHQLKNRLLGLKAVTQLFRESSI-IQTLSEPASVPLRRM---Q-APLDVSWNIAAASFFKAGGRPWRVSTA-----REGVCYVGMVFKQDPSRRD----SNACCGAQLFLESGDGIVFKG----AMGP-WYSS-DTKQFHL----SETEATKLVQKALGSYHAEH---GSFPREVFIHGRTYFSQEELRGFQAAVPTG--------TTISITGVRITRN--SDLKLFT-----------YRDTPVLRGTSLIV-SPRLAFLWTSGFIPY---LGTYQ----GRETPNPLRIELCQS-SA----DIKTVLADIMTLTKMNFNSAIFA--DGFPVTMRFADAIGDVLMA------TGDR------------EIPPLPFRHYI
>WP_081444939.1
PFDAESVK--AMPQNDIQLSIICPKAE--AQM-LSQFLSTSDCK-ANAKRP--GEYVVDFK--GF-SD---VFRCN---LVIPGL-SDPNWITLPELRSNQEAL---N------GCQELTSNLC-AA-LT--ASAL----GR--SVALILTPNRWEKFRSAET----------------------DEHNFDVHDDVKAFAVRKGIATQFLDQDTL-SP----------------Y-DQSRIWWWLSLAIYTKAMRTPWVLKSL-----DTDSAFVGLGYSIDRGSDR--DQKIVLGCSHIYNAQGQGLQFRL----RNIQD-PRIRRDRNPYL----NFNEARQLGEMIRQLFWESH---YRLPNRVVIHKLFPFTYEEIKGIKAGL----------GVA-MLELLEINHE--PSLRFLSS------GQFQIDGYPVKRGTALKL-SSDELLLWVHGATSA---VNDKNTYFQKRRIPTAI----------------------------------------------------------------AP-------------------------
>WP_081743200.1
PLDYSYNL--GRFQEKIQLAIIAPKNY--FVR-LTGHLEGLEKS-INPFD--EKDYLIEYP--GF-ER---AFKKK---IVYPTD-PGSCYCILFDDSILTKI-----------NIMEFYEKLK-KA-IKQL------KAADT-DVLVIYLPDEYSHFRNHNN----------------------EGVYFDLHDSIKLYCAKEGIKVQFIEDKSI-EY----------------R-NQARVRWWLSLGLYAKSSGNIWDNTNI-----DAGTAFIGIGYAVLPNGF---KDKFVVGCSQVFDSKGRGIKVLL----QPISK-YYW-RKRNPYM----STDDARRLLYKLKQAYYDAE---VSDLKRIVIHKSTPFKKEEMDGFIQAAEGIA----------SLELLQIQTH--NCWRGLQGTRWVENECMGIDSYPVRRGTVIQL-DDFKFIMWTHGNLKH---EDIAGNYYQKRGIPSPLLVKRFYG-NA----TIETVASEIMALTKMNWNSGSLY--KTLPATLDFSKTLSRIAKQ------EENI------------SEQMYDFRFFI
>WP_081892299.1
PYS-----RQGFTPSTPRFCVICERSR--KGE-VEQFLRKFFEG-NNE--------RCFFP-NGF-IK---TYGLQGKVIRFFLA----------------------E--------NASATAYR-SA-AQDALTAVT-TAERW-HLAFVQVNEASHN----------------------------LRGDNNPYLVTKAAFLSQQIPTQEFMIETT-R--------------RKGT-GLDFILSNIALASYAKLGGTPWHLKVNN---PMAHELVVGLGSASISDSR-LGSRQRMVGITTLFTSEGRYLLGN-----------------MSNAVPFEEYGKAVVQMLTSAIERAQTDMNWQRGDEVRLIFHAFKPLKDTEAEAVKAVTESLSG------YNVEFAFLHVSQD--HDIVLYDTDNQGV-KEMMKGEFAPTRGAYLTL-NRSSAILSLTGAKEVKKP---------TDGLPYPALLHLHRS-ST--FTDMKYLAEQVYTFASHSWKSFDM---SGMPVTIGYSHLIARLLGR------LGGLPHFSVDSIHG----RLNRLRWFL
>WP_082839051.1
----------YLQGHSINPLLAWPKA-FGAAR-AKRMAEDVNR-ILASA--------------GI------TFHFN----------------------------LYGD--------------------VEELVQK-----NR-HDALLAVLPEGWRE---------------------------PFS-DDNTHEQIKQRI-D--VPSQCIH-ETL-E--------------WVSRGQREWKLAELCLNLFAKLGWVPFAPADPFA-----YNLHLGLDVGR-H-----NNRAMALGYGFATPRDGLFFRAEE----IAINVQ------KAEPI----PTESLKNGLMRLFEHVHADLAQTKMNLEKALFFRDGMLGDNEIDALRDVHAKLRKLGWVS-DK-SVTAVEVMKNA-EEWRVMTS------------VSNPLVGQCFPFDDENTGLVCTTGLPYLP------------QGTASPLKIGIVHG-RA-----VEEVIRDLVWEADMCFTKPDMG--MGLPWVLHVADAGALQASRAYK---IS-------------------------
>WP_083829967.1
PV------ATLRELDELQLLVLVEDDEVVEN--VTRLYEIVRE-VYEP-------L-------KI---KLPKLRVHR------------QPILFTHG----------D-----------YSNVL-KE-VRKV------TGGKL-AFAFILRP----------------------------------DDEEDYYRPLKKVLFKGNVISQNIDVRKYVS---------------DGRVDKRPAISNMFYDMLGKLGVKYLTLSK-----STDYDLIIGVDVGHGE-----VEGSRIVGSVVLFDKMGRLMNLVPVYGL------------GRETA-------RIGDLLEQIEYNY------AELKGKRILVLRDGRLTKEEVTQLADISRT---------KDCTIEVINVKKR--TPFQQLSDSRVAWF---------------VDI--GDAYLLKTHMLKRDM--------------LPRPIKIDVVKG-TVR---E-ERVLRLLRGLSHLNYSTIEGETGLRLPAPVHYADKLLDALRSGWE---IE----------------LRDGLLYFL
>WP_083930349.1
PY--------KVVSDEVKYLFVFTEPL--RSL-AREVYSGLDGK------------HGMFS--GL-ES---MFSLPF-SNCVEYK-----------------------LVINYN-----NAEMA-EV-IEKAVEMIG--KNN-KVCVLTFFPSLLTE-----------------------------DKNKEIYSHLKFQAIKHGFYTQTITQETM-G-----------KKE-----QLKWSIGNIGLQIFSKLGGIPWLLIP-----SHEKCLIFGIGSAHEKDSE--GNIIKYTAYTVCIDTKGNFNRVQP-----LSSS-------ENEGE----YLIRLKEELIKIIC---SEN---NTHIEECVIHVPYKVSRQEVDIIKKSVQEVTG------ISFQIKVIKINSK--HKFLGFSY----------HNTKIPYESSMVQL-SNTEYLIWTEGLQYGN----PTV----SRRVSEPLHVEFLHG-SENNYDD-KSYLQDIINLTGANWRGFNS---KAQPVSIYYPWLIATFMKR------FSKYEA--------SILSCESFNPWFL
>WP_084106721.1
YY--------LKPNNKIRVAIMCPEGY--VEE-SKNALSKIKNGIVSN-DKT----QKNFAYTGI------FYKLG-------------------------------D-----------ITEYK-RI-AGNLIKN----EKEF-DLVLCVIPNKSDE--------------------------------SNPYSEFKKIWAKHNIPSQMICIDSL-KIINN-------KDL-NNY-NGIYYIYEISLGMLAKSGGVPWGLKEI----NSDVDCFVGLDVGNPY------KGIRYPSSSVVFDKNGTLINYFK----PEIPQ-------TGEII----VEGILQEIFDEIILSYERKF---NQKPKHIVIHRDG--ARENINWYINYFSQ---------KNIKFDIVEVKKQ--GAVKFAIKDKDI--------FKNPEAGYYLTN--GKYAYLVTNDIK---------------IGSPRPLKIEKVYG-DT----SLDDIVKQIFYLSELHVGSF---KKTRLPITTEYADRISKNIMY------IP--------------SGCLSKKLFFL
>WP_084286803.1
II--------NDTVFAAQYLLVPET--LPYT-MAKSIKYYMDK-AIKM-------IAPEFP--GF------TIQYSM-------------------------------------KSAPYASNVC-KD-LKALVASK--GLAG--GNALFVLPESSDN-----------------------------GRN-KFHNLVKKELF-SDVKIKCVSARSL-KRFLKPVV-------KLMR-DFKAYQTNTIFEYLNK--KWPYALAK-----DLNHDLYIGIDAH-E-----------FFAGFVFFFKNGEKIVFDV----EQVAKATGS---RNEKI----NYAVIQDKIVKVLSRHLNIG---EDAPRSIVILRDGVSFGEEEKALVGAMEELERMKLIV-ENVQLGVLDIAKSSAVPVRAA--QGANKV------LENPDCGTYFYM-NKKQAYIFNTGFPYRV------------PGSSNPLQVSLSYG-DI----DFEKALEDVFALTQITFSSPDRP--TSLPLPLKLIDTLIRDVAHEYTY------------------ANTQERELKII
>WP_084462763.1
PYDYPLTA--RGLSPSLRIGVVCPAAE--AGT-LQSYLQNIHRA-FSPRRT-EQDYLLDYP--GF-QA---AYGLP---IELPAP-DSPGWMTCPE-PAARNAA---E------GSLEVARLID-RS-IEALQSSY----AP--DVVLIYFPDRWQSFRGYST----------------------DSESFDVHNFVKAFCVQRGIATQFLNEDTL-SD----------------N-QQCRVWWWLSLALYVKGMRTPWLLDNL-----ADNAAFVGLGFSIDKSAQR--GDHVVLGCSHIYSARGEGLQYRL----SKVEN-PII-RRGNPFM----SSDDARRVGDTIRQLFFDAR---MALPERVVLHKRTPFTKDEREGLRDGL--S-------GVG-SIDMLEIQID--HALRYLAST-----GTPGEDNYPVRRGTVMKL-DDFSALLWVHGATSA---L-NPRKYFQKRRIPAPLIIRRHAG-NT----PLQDMAGEILGLSKMNWNTFDLY--TKLPATLQSSNEIARIGSL------LQRF------------GAASYDYRLFI
>WP_084602981.1
PYQ-----YIQQERNEPVVAVICERTQ--RGR-TEQRLQTLRSG-FDE----NSRADNPFQ-GGL-IG---KFRLQRIRFQIEDV----------------------A--------APQAEEYR-RA-IARLLQRL---PQRP-DLALVQTRASYWT----------------------------LPAADNPYLAAKALFMAAGVPVQSIKAETI-E--------------ASDR-NLPYILNNLALASYAKLGGTPFVMSTRA---PASHELVIGLGASEVGEGR-LGPKARYVGLTTLFQADGRYLVWG-----------------QTREVAFEDYAVALLESLTSTIRFVREQNNWQVGDHVRLVFHVYKPLKHREIDAIKALVRDLGR------HQVEFAFLDISRH--HDFFLFDPRQTGI-RRGLKGVGVPRRGQCRQL-SARAALLQLVGADEVKAD---------AQGLPRPLLIELHPE-SD--FTDLTYLARQVFHFSYLCWRSFFP---AEEPVTILYSRLIARALGN------LRLVPEWRCDVLTV----SLRHSLWFL
>WP_085870579.1
PADIK-----DPTPRIVRAAIIGPQES--IDG-LQAWLDRCRLG-IGATDTHLTRLYVPFP--GF-DV-THGFRSI---INFTPRLTR----AIPK-RQLDALN----GLHPKKAVAAAVDIYD-TE-LAAL-HD--E--PSC-DVVIVCRPDNLNDAAMSKAPKS--PDVLEVD----GSSKDGRDVVADFHALLKARSLRYKQPIQIVRRNTW-DATFKDPH--RAGAN---Q-DEATRAWNLHTALYYKNGGVPWRLPREA---SDLASCYIGIAFHKTA-----D--NLHTSVAQIYNQRGDGVIVRG----GPAT-VSKED--RQPHL----SEDDARDLLETALQRYRTEH---RTAPARVVLHKASNYTAAETAGFNQAANTER-------LD-VLELLWLTSS--DQLRLYR-----------KGQQPPLRGTFVSI-GEKRHLLYTTGAVPF---YKTYP----GHYVPQPLGIRTVQA-ES----SPETLAAETLALTKMNWNQTRLD--GRIPITLRTARTVGIILRH------HESD------------APVSGRYAHYM
>WP_085933357.1
PFDLRFG---SARKDSIYVGAIGPANI--VDG-AHKWLTRCSTG-IPSFGPP-TSLRRPFP--GF-SE---VFRKK---LVFSDHLTV----ALDNADPIANAL---AGTDAFQRFQTIVDLYD-AA-LRRL-AG--RDVNRP-DVVLVCLPQNVLDKCKTVERQNRERAKAIRKARFDVEESEDDFLKRDLRHALKAKALAARLPIQIVTPRLL-E---------DGPKT---E-DPATRAWNFSVGLYYKAGGVPWRLNPP-----GPEACFVGISFHHHRTKQ---RHVVQSSLAQAFSSEGEGFAIRG----TGVP-AEAD-QRLNVHL----SEDQAFDLGERIIAEYASRT---GRSPLRLVIHKTSQFDAAEIRGFRAALGD---------IP-ILSLVTMV---PSAFRLVR-----------FGMYPPKVGTICTV-NGTRTFLYTSGYISE---IETYP----GPHIPQPFEVRAI-G-PE----DSLAAATDIFNLTRMNWNTADIR--GKWPVTLSFARRVGGILNE------YGEQ------------DPEETSFRYFV
>WP_085938215.1
FF--------EQSSLARQHFVVPKS--IYNS--GPQFLADLKA-QMAS-------L---YP--GY---DPEVVVYD-------------------------------D------TGSRNFVGQS-RA-IKAALEQA--RVSP--GFALVMVHRYERR-----------------------------VRADQLAAWIVKDLNNFQITASVIHTDMI-RRGYVART-------ESQRKRMAGYLRNLAIKVLLTNGKWPFVIDT-----RLHADVVIGIDVKNN------------TAAFTLIGDGGKIIRFAT----SPSR--------QKEQL----LKNQVCQYVEDVIRKECGSL---AATPKRIVIHRDGRTWPSEVAGIMDACAHLATDGCID-PQWQLTIVNVSKTAAAPLRMFSVHPARLG---GTSVENPVVGSWIAI-GNDEGFVCTTGKPFRF------------PGTANPLHIRRVRG-EM----SIQHCLEDVFALSCLTWGQPEGV--MRLPMSIKLCDRSLFDEATDVNEDEVA----DNMAGGTR-------------
>WP_087838767.1
VYDKNS----LTRRTRILLGAIGTNKD--LED-LSSLLDRMKTP-IQGGKDHQGNLFPNFC--GF-NE-ETGFHAE---LAFNQDLGR----QLRQ-SDIEKIT---KIENRSQRIEEAINLYY-EE-IKFL-AQ--N--RPV-DVIVCVLSKSIFDAVSKES-----PVEGEEK----LEESVEVQSELNFRRALKAKAMHLGKPLQLLRADSL-TS--------GGKGQ---Q-DDATKAWNLATALYYKAGATPWRLEKAE---GNTLSCALGIAFYRSK-----DKKTLNTSLAQVFDELGNGLILRG----TPVH-MEKDD--RVPRL----SGEQSYALFKTALEEYRNAM---RTYPGRVVVHKTSNFSEPEMSGFMAAASDLR-------ID-TVDFVTV-MD--SRLRLFR-----------SGGYPPYRGTSLVL-DEQRQLLYTRGSIWY---YKTYP----GMYIPQPLELRVVKS-EQ----SPAFLAREILGLTKMNWNNTQLD--GKYPITLSCARKVGEIMKY------LDEH------------DRPQIRYGYYM
>WP_088656112.1
PL--------NIVSDDVQFVFIFEDRF--KTF-ANDIFLSLIGK--------N---PGTFP--GM-EA---MFKIKL-DTKVKRV--------------------SIS---DYS-----NPELL-KA-VDKVVEFSK-D-KK--TIAVFIEDSEEEG-------------------------------NSEPYYFLKYQFLKKDIPLQVLNYQKL-S-----------ARN-----TLKWSTSNIGLQVFSKLGGKPWIVKP-----SNTDCLILGIGSSHKKDKE-TGKIQRFFAYSICLDSSGLYKKLEV-----LAED-------EDETN----YLQSLQNGLVQLLS---NDD---FSNYKSCVLHLPFKIKRSEIKALEQAINEV--------SNLDFTVVKINVD--NRFFGFSN----------HNTLVPYESSYIQL-ASNQFLVWFEGLNYGK----EIV----DKRLSNPVHLEFLNG-ARV--EDYKSYLQDIINLSGANWRGFNA---KSVPISIYYSKIITEYISE------FGDIVD--------EQMSVTNDKPWFL
>WP_088891256.1
QL--------LDKPAQIKAIVFHPEG---ES--VKAWCQSFTQ-YIES-----------FD-IGV---DYRPYPLG-------------------------------N-----------TLGIQ-RE-CRNL--------QEA-NLVLMCVPDKEGY---------------------------RNNPIADPYPVLKRQFVQAMLPSQGIELSTI-HSPF--------------K---PSTGNNLLLGVLGKLGHSPWQLRQM----PGNAQAFVGLDVGRK-------DGRAVGAAAFVVNQLGRVIGWSA----ADFQA-------HRETF----DSNSLRKVIFDLINLFEQHE---QKQLEHLVIHRDGLLQDDEFSLFSELMSELHA------NGVEVDVVEVLKS--GYDRAGQYNERTEM------WENPQRGWGWSL-SDEEVALMTTGAKEIK-----------G-GVPRPITIRRRMG-NT----TPGTLAAQVYWLSEMHIGST---QTIRLPITTYYADAAAEYALEGF----LP--------------TGQIARRLPFL
>WP_089320882.1
PYD-----SITFEPKTPLVLCIGRKEN--RGK-FTSFLANLIDG-LPN--------SKYFK-KGL-HK---KYEFQHINKIIEDI----------------------N--------SDDVDEYL-RV-IKDI-------DKKP-DLAIIEIPSKFKR----------------------------YPDSTNPYYRIKAKLLLLEVPAQFVTSEVI-A-------------------HNEYILNSIALQIYAKLGGTPWVLPSSR---SVDREIIVGVGHSWVRENA-FKAQDRIVGITTFMSSDGQYLLSD-----------------KAKEVQYADYFKELLRSLKNSFERLEKEFGWTEGDTIRLIFHIFKPIKNVEYEVVSELIRQFSQ------YKIQFAFVTIGKT--HPFKIFDINQRGV-STELKGHLIPERGTNIFL-DSTTALVQMLGAHELKTD---------KHGISSPIQIRIREGFNTDLFTDLGYVVQQLFSFTYISWRSFLP---GEHPATMLYSTLIAKLLSK------MRNVQGWDADSLNF----KLKRKKWFL
>WP_089764886.1
PY---------AGPVNGEYVVITPED--GRE--IRDGFDELAS-IYNQLN-----L-------GSISRNDGIIEVG-----------------------------SQN-----------SNTYA-NR-ITEVRDQL-AD-SD--LIAFVVLP----------------------------------GHNQDVYFQARGKLFENNVPAQAIQYKNVVK---------------LANDNG-YFIGNTASQVYVKVGSAVWILDEPADAHGVESTCYAYHDVSRRP-----DKKSAATAYSATTDSYGRYIATGAQPT-------------GGEKL----TDEVFHSILNELLRAFRQETGEKDFHFKRLVFAKDGKIGWQEQKMMKKVIREGVPSGLLP-DDMIIDVVSVNKS--PNKRVVTRDGNG--------FDNVAGGNAMIY-GDESGLLVSHKPE---------------RGTAKPLEITANHNDDVP---EAESLLKEYYNLSYLNWSSIFSQ--GKYALPQILTQNLGENLSAGID---VP-------------------ENMAMI
>WP_089880661.1
VY---------KAPESFDIIALYPDSE--QAA-ARPYVLSILG-KLAD-----------YD--GKPTKDQETYELG-------------------------------S-----------EFHYS-QH-AQKT--------SDY-DAALIVVPAKDKA---------------------------AAADYDDPYPEFKRRLGQLGVPSQMITIDNL---------------------GNDSYLGNISSSLIGKAGGVPWRIDDV----PGDVDAFVGLDVTYDH-----ATKQHLGAAANVIMADGTILASEA----VTKQ--------AGETF----DEDDVANVIKHILEIFAEEE---GRPPRHVVIHRDGKFYL-DIESLIKRLDKARD--------IRFDLVEIRKS--GNPRIAEYDESKSR------FDIADKGVAFHV-NGNHSYLTTTGGKEGS------------PGTPRPLQIVKRHG-ST----DLDTLAEQTYWLSEAHVGSLSRS--TRLPITTYYADKCADFAMKGY----LT--------------KGSVIRGVPYI
>WP_090604190.1
PFS-----RETFSPNKPHICVVLQANK--KGQ-VEQILHKFLNG-MPP--------GKTFEFTGL-KN---KFRLQDCYIDFFTA----------------------E--------DDSITSYN-RA-ITAALQSNG-STRTF-DLALIQIDDGFRG----------------------------RVASNNPYLAAKARFVGQQIPVQEFTMENL-G--------------QPDA-RIVWSLNNMALATYAKLGGVPWLLTADS---TIGHEVVFGIGSAMIHTSR-LSAKERMVGITTVFTGDGRYYVNN-----------------ISSAVTADEYFETLLQNLRTTMDRVKTDFAWRPKDTVRLIFHAFKTFKDAEADAVKQVMSELGD------FNVEFAFVHVAPN--SPYILFDTAQPGS---FGKGIYAPERTNYLQL-SEHVALASLTGAVELKKA---------SDGIPQPVQLILHRD-ST--FKDMAYLCKQVIKFGAHSWRSYQP---APMPVSIYYSQLMAQMLSQ------LSGTPNWNPDAIYN----KIGTTRWFL
>WP_091133620.1
PYSAD-----LGYPEMVRLAYFCPPEF--TRK-LDGLVAELNGR-AMPRE--ATNYYVEYP--GF-ER---TFRAR---LVPASE---TLRIPAPG--DCARLA-EAG------DGDGLAQAII-QA-LAPL------SRSSF-DVLLIHLPKAWSHAFE--------------------------YEGFNLHDIIKARLAPRNIPVQIVNDATW-ER----------------R-CRAQVMWGISVALYAKAGGIPWKLADH-----DRDEAYIGLSYAIKRHRD---GHDYATCCSQVFDPDGTGFEFVA----FDARE-ITTDRKGNPFL----SYAEMQAVLSKSLLLYQNGH---GRIPRKLFIHKSSHFTDDEILGAHDAFGGRT----------ELELIQVVRK--TGWYGIKIEGPRHGAKAAPAAYSVDRGVYQPV-SPTECLLWTQGSVVG---VNPSSPVFKAKPLPDPILLRRFSG-AG----GWHDTCASILSLTKVDWNNNTLY--KTLPATLVYSSLFANVVKH------APDI------------VDEVYDYRFFM
>WP_091170676.1
PYDSGLTG--VLFDNKINLAAICPSAE--AQE-FSNFLKEV--K-IGSNKV-NEDYLIDYP--GF-FD---AYGVS---LNVPDV-NSENWFTCPEPLTKQTLQ---E------TAFDLRDKVI-NR-IDQSLKNE----IK--KVLVIYIPDRWLTYTSFHI----------------------ENEHFDLHDYVKAYCAEHGVATQFINEDTI-KS----------------Q-LKCQINWWLSLSYYVKTLRTPWILQHL-----DKNTAFAGIGYSVRSSKEE--NGSIVLGCSHIYNSQGQGLKYKL----SKVED-QLYDKQERPHL----SYNDAFRFGLSIKELFFTAM---NELPKRVVVHKRTYYTDDEINGLKDSLLHN-------GVQ-ELDLIEINFV--DDIRFVATK-----GMPVADNFAVPRGTCMQF-DDYSAYLWTHGIVAS---VRNPNKFYLGKYIPGPLKITKHHG-KS----NIGVIANEILGLTKMNWNSFDLY--SQLPATVNSSNEIARIGRL------LSKR------------EGITYDYRYFI
>WP_091516915.1
AYDNQSSLF-STKPKEIILGVIGTQQN--FEQ-FERWISLCSDF-IPEKKSHQPNLFPSFC--GF-NE-YLGFNAK---MVCNTNYFR----QIND-TDINKAI-VQKFKNFDEVKKRIANTYL-TH-IEFL-SD--N--KNP-DVIVCILPDNLYNKVLKFEKDE--SADIEEKLQ---NETEIEDIALNFRSFLKANSMKFRVPLQLVRESSL-SIE-----AGEKSSL---Q-DLATRAWNFCTALYYKAGGIPWKAQVKG---NDNLTCFVGISFYRSL-----DKTTLQTSLAQVFDEQGKGVILRG----SPVA-IDKKD--RQPHL----SEEQAYELLKNAIKGYKDAE---GTYPKRVVVHKSSKYTEQEKEGFIKAVEEEE-------IS-TFDFVTI-FE--SDIRLFR-----------IGNYPPLRGTCLEL-TETQYLLYSKSSVDY---YQTYA----GMYVPQPIEIRISEL-NS----SPLQICEEVLALTKMNWNKTQFD--GKIPITIDCSRSVGKIMKY------VKEN------------EMPSKKYGFYM
>WP_091963850.1
PYSLP-----LGIPTRVRVALLAPKGL--LPK-LDGILRELKGS-ARPRE--ALNYYPEYP--GF-EK---LFRTP---LISETA----RRFEMPE--DLNQLA-LQG------NRNELARQIF-DA-IGKL------SRAEF-DVLLMYLPNSWEACFE--------------------------SPGFDLHDFLKAFCAPTRIPIQIVLEGAL-LR----------------K-CRANVMWGLSVALYAKAGGIPWKLAGL-----NPDEAYIGISYAMKKGSD---GTDYTTCCSQVFDPDGTGFQFVA----YDTKS-FTQDRRGNPYL----DYNEMLAVMSRSLEIYQSGH---GRPPKKVTVHKNTPFREEEILGTLDAFNDRT----------NVELVQIVKS--SNWMALAY------DNKRASGYPLLRGTHLPL-TADAAFFWSQGSVNG---VHMTAPVYKGKPIPSPLLLKRFTG-AG----GWHDTCAGILGLTKMDWNNNTLY--KKLPVTLEYSQRFARIIQQ------NPNM------------VDDVFDFRNFM
>WP_092265422.1
--------ILHPPPQPVRLAVVPPVQERANEQLRQELLAHLRE-VLRN-SQ------------GL-RK-----HLN-----------------------------RKD--SDDTYSFWSAGEYRKEPFVRDLPEKLRRAGRQ--LIGLMILPDTIGR-----------------------------A-E---RDALSDELGRLGV---LLRRDMLNR----------------PRA--EYMAWNVAVKLAQRAGAVPWDLEKLPG--VCEQTFFVGVDLGHDH-----REKQSV--AFSLHEFRGRPVDGLTLPRR------------GNERL----SLAELKQGLSKLLN---------GKRAAQVIVHRDGKYLEGEVDDFIIALNDLG---------VRLSLLAVKKSN-------SM------------VANAEEGTVLPL-DDRRCLLVTNTQA----------------AVARPTELEVMHS-DHL---TFSELTEQVFWLTRVFMNNAQHA--GSDPATVEWANGIARTGKR----VALS-------------------------
>WP_092282753.1
PYDSSISG--ITPNNPIRLAIISVHEK--ISR-LLEYLNSLNNT-IRLSE--ANDYLVEYE--GF-YN---IYKTK---LFIPPY-ENNLIQLISQ-EEIEQCK-NTE------KEISFVELIK-KY-IRNL------LRDKF-DVIIFHVTDEMSEFERVNI----------------------NGYVFDLRDHIKAFCAPNNLKIQFIRERSI-PS----------NES-SSNVDYVRKAWWLSLAIYCKAGGIPYKLKET-----IPGTVYVGLSYAISATSR---KNKIVLGVSQIFDETGEGIRFRL----LPVKK-PLWDYKENPFM----SKEDARQLFITIRQDYQAIN---GEPLKRVVVHKTTPFRAQEIAGICEALTGID----------KIELLTIQSN--VLHRLIRGADDQKDPIKGVAKFPVKRGTILPL-DTDTFLLFTQGDVEG---INLRKHYYQGRGIPRPILIQRYLG-TA----PVETVAEDILKLTKMNWNNLQLY--NRLPVTIIFAHRIAQIVKQ------VENY------------SDIPFDFRYYI
>WP_092459742.1
PL---------NQIYGIKSGVVGTQKG--LQI-FKSYLDKIQKP-IYNH---NNITRPMFP--GF-EA---VFGCK---WESQNIVFK----EITD-EEIRRYL---FNASTHKRTYDLVTLFN-DK-IITANKN--DE-ERV-DVWFVIVPEEIYKYCRPNSPNETKSLISKSKAKLEEKEAKTYNYDAQFHDQLKARLLEHTIPTQILRESTL-AWRDFKNTGAPIRDF--SK-IEGHLAWTISTAAYYKAGGKPWKLGDI-----RPGVCYLGLVYKKIEKSK---NPQNACCAAQMFLDNGDGTVFKG----EVGP-WYNP-EKGEYHL----KPKEAKALLTQALESYKEQN---KSYPKEVFIHARTRFNDEEWNAFNEVTPK----------NTNLVGVTITKS--KPLKLYKT----------EGAFPIMRGNAYIV-DEKKAFLWTLGFVPK---LQSTL----SMEVPNPIFIEINKG-EA----EIQQVLKDILALTKLNYNACIYA--DGEPVTLRFANKIGEILTA------STEI------------KTPPLAFKYYI
>WP_092721547.1
IL--------NKTQFNPQYLLVPDS-DF--Q-LAKAIQSTFSK-DMKL-----------YA-RNF-EE-FTLIVYK-------------------------------D------LKSSSAYRQY-NE-IKDALSRH--NATH--GNALFLLPDAEVE--------------------------------SNLHDCVKKNFY-KSIKFQCASARKV-ASFYSGYS----QDG---R-SYRSYISNLFFEYLIVNQKWAYALSQ-----PLNHDIYIGLDVHDH------------YAGFLFFYRNGEKIVFDY----TEVSNRTGT---RNEKI----SAKVIIDKLLENLKRHIPQH---AKNPNSIILLRDGRSFGEEGKAMKTVLGELAKDGLID-ANINWGIVDIHKNTAIPYRVA--KGGYNN------LSNPISGTYKLF-DATTGFLFTTGYPFKI------------PGTVQPIHITLVEG-NA----DFESVMQDIFHQCILAFSAPDKG--GSLPVVLKLIDTMIRSFAHSLTE------------------KSLEEQEEQIF
>WP_093228074.1
VI--------SPPKKPIECQILIDDN------VVKNFTKALQK-LSNK--------------LGV---TLERSKIRR---------------------------IHFD----------DALSLR-EE-LQEA-------MNR--EHPLIIVAKKEHL---------------------------EKKVSRDFYSLIKHLLGDHCLRTQVVTYETS-E--------------LKSK-GSENILLNILLGLYVKNGVHPWKLKH-----PLHSDCFVGLDVSHE-------GGIHTTGIIQVVGKDGTPLWTKP----LSNSE-------RGEVI----RRETIEQSINHTLDRYKQKE---GRYPSHITFHRDGKGHLTEVNTIRDILNQ---------YHISFDYVAIEKN--ILRRMAYK--------------------------DN----------------------------PSPN------G------------------------------------------------------------------------------------
>WP_093281619.1
--------------GNLRFGVIGTAAG--LAR-FDEWVGTVRGQ-ISTETD--RAHRMAWP--GF-EA---VFGCA---MPARPMAQI----SVEA-NALSEAI---RRENRHEGVHEAVTLFE-EP-LLRYHRE--QE-ATP-MFWFVVVPEEVFKWGRPKQPHKSRLPMRAKQAQLDQEEAQVEAYEVNFHHQLKRRLLSSRIAVQVLRETTL-APWVQVDKGQPVRRI---D-DPATVAWNICTTAFFKNEGKPWILKGV-----RPGVCYVGLVFKQITTQP---NGDNACCGAQMFLDSGDGVVFRG----AIGK-WYSE-DSRQYHL----SGEKAAEIIDTVIAAYRDEH---GVAPREVFVHGRTRFNEEEWNGFLSAAPA----------GTSVVAVRIRRA--FETKLFRA----------EGKTPVLRGTAYVV-SPKKAFLWSLGYTPR---LQTYP----GWEVPTPLEVEVSLG-DA----DIIQVIKDILGLTKLNYNACIFG--DGSPVTLRFADAVGEILTA------GPMD------------EKPPLPFRYYI
>WP_093920437.1
PYS-----FNNFKSKNIKIALFTPSRN--EGS-SGTFIKYLEGN-LKH-----------------------NFHADNIKIDLIKF--------------------ERD-----------------SSLIKELVNKT--DEGGY-NLAITVLSQADKK----------------------------LSIKKSPYFLLKAKLLGRKIPTQQLTIEII-R-----------------KIRFDLILNAIALNIYSKLGGTAWTIEKDE---KDKIEIIIGIGTTIN-------NKQRIIGFANVFDYKGSYLLGSS----SQLC-------------GFNEYASNLEKHLIKTIEQI-SLRGIEPTDTFRLIFHLSKPASKKEIKAIENALRNFSE------YKIQYAIVHLSYQ--HNYRLFN-----------EKENIIPRGTFVEI-ASRQALLHLGQS----------------SKV--PILLRIDKSYDNEMYKDLYAIAKQILYFSHLSFRTF---KPANVPVTIKYPQLMSKLSSE------LMVVDDWDKTNLEI-----VKNQLWFI
>WP_094214393.1
PADLGA----ADAPREIRIGLVGPADQ--LDG-LRRWLERCREP-IAAKDEKYPHLFPEFP--GC-AI-DRGLHTT---LVFSDRNTR----AISS-RDLRAIE----AASQPAALTNAVSIYA-EE-IRSL-AD--E--NRV-DVLLVARPEQLIDTVGRSAKEA--GDLPAQD----GHDEPTPARFANFHDLLKARLLNLRQPIQIIRRSTW-DEATRPPE----HSR---Q-DEASRAWNLHVALYYKAGGVPWRLLRNP---ADLTTCYVGVAFYRSD-----DGSSLSTAVAQVFNERGDGVIVRG----GPAR-ISRTD--RQPHL----ARADAHALLVHALDAYRREH---RTAPARIVLHKTSAFTDEEAGGFQDAADERF-------ID-TLEMSWITSS--EGAAAFR-----------AGDAPPLRGTLVIL-GERELALYATGSIEF---YRTYP----GMYIPRPIGIRPVGP-TR----NPRELAAEVLALTKMNWNQTRLD--GRLPVTMRTANQVKSVLRF------CPPD------------QAVATRYAHYM
>WP_094264667.1
VF--------KNETDKLDVTYLVDGEN--EHQ-VVRFMNELEN-QSFW--------------TGV---DIHRIQLRRV--------------------------IFQD-----------PTELR-KS-LKRI-------SSDL-HCLTVIITNEERA--------------------------------DRCYEAIKQELTKKAIATQVVTLNTV-E--------------INRK-GKEYAFFNLLLGIYGKSGVIPWVLAQ-----SLHSDCFIGLDVSHD-------DGKHATGIVQVVGKDGRMLDSKP----LRTIE-------KGEKI----GEGTYLDLTLEAIHQYEETF---GERPEHITFHRDGKCYEEELNHVRNIMGD---------EGVKFDYISVIKD--SQTRIARFSENN--------RWETVLGAAYIK--KDLAYLCSTNPHERM-------------GMAKPLKIERMSG-NL----PMQQVVLDIFHLSYMHIGAL---NKTRLPVTTHYADKSSTRFNRGM----LP--------------SYGDGKALLFL
>WP_094382636.1
PAR-------ISPHVAVKLIAIYPIS--LERK-VAELIGGFKNGYVKN----N--------EVGNVQKMSHYIQVDYA--------DSALHIKFWN-----------E--------ANPLPEIK-AR-LQDEYRNL--DNSQ--YIGIYVTPPKYSS-----------------------------KSQKMVYYKVKEAFLNLGIPTQCIEAKKMTR--------------QKGKLNFIYTMQNMSVAMCAKLEGMPWLLDE-----TKKNDLVIGIGAFRSD------DNMQYIGAAFSFDNTGAFNSYRYFAKS---------------------QLRELMGAIEEAVLEYA----SINNKPEQLVIHYFKQVSRREFQPIEDMLHSLN-------LDIPVYIITINKTEAEDVVAFDPNSTYRNKQEEKPSLMPYSGTYINL-GKTRYLLYNNTRYDDNNF--------STDGFP-PVKLTVNCN-TRA--EDIKTLIGQVYQFSRIYWKSVKQ---QGQPVTVSYPAMIAEIMPH------FD------NPTV------TNANCLWFL
>WP_094590818.1
VY---------QPPSEFNVCIIHPDK------PHAERWTNLER-MLSR--------------IGAADEDRYEYSID-------------------------------D---------TA------DA-IYDLIYDIP-DENDY-TAACVILPPDGFN--------------------L------GASDPSDIYHEVKKALRQKHIDSQMAHIDTL-AD--------------------DNALPNIALGLIAAAGGIPFTAEDSM---PGDADLFIGIDVSHRYPKDS-DDRVHIAASTTSIYDDGTILGYTS----ANPQ--------AGEKI----PPGKLKDIVRQAVVGYKQER---GEYPEHIVIHRDG--MNEDLSPVEDLLAE---------FSITYDIVEVRKQ--SPARVLDLENGK--------ASVPDKGVAINE-SDAHAILSSFGKPES---QATSQ----YTGLPQPIQVEREAG-DT----DIGTLASQVYLLSQSHIGAISTT--ARLPITTYYADRASEAAAEEY----LP-------------PTSRLRKNIGFL
>WP_096483473.1
PVD-------NKRVAEIRLGIVGAEAD--VTA-ASAWLERLNGY-LPAKEG-NSRRYRDWL--GA-ER---VLGCR---FIIEPRFLR----PVDQ-ARYELAR----QRGDKEGFDELLDLFD-SK-ISGL-FG---D-VQP-DCIIVCLAPDVADLRISNPTARLEVLRQEEEADLALEAAEDDLLFRTFYRALKARQMTVGVPLQVLRRDSI-DR--------PDDKG---Q-SFATRAWNIATTLYYKAGGLPWRPADL-----PPNICFVGVSFHHMKRGA---DNLVYASVAQAFSTEVEPFALKG----ATIP-KDQR-RNKQPYL----TQEQAEGLLEDVLSAYEARA---GVLPSRVVIHKSSAYAPEEEEGFQRAASKK--------VP-ACDLIWIR---STSFRLVK-----------KGTQEPARGTLCTV-GDD--FLFTSGYVEW---WNEYP----GPHIPAPIQIGAV-G-ET----DMRQRAVEILALTKMNWNSTDGM--SRAPITLSFARKVGMLMTE------LSDN------------QHPNPSYKFYT
>WP_096732917.1
VYDTKL----KIRRERVLVGAVGTSDT--LSK-LYSWLEKCSQP-IPAQNSKQPNLRVPFC--GF-KT-DLGFKSS---LVIDEEITR----TLNH-SSINEVI---HIKDWNERVDAAVDLYY-RQ-AKFL-AQ--N--RVV-DVIACVIPTRLYDQISKPEVAP--VNETLED----EEEKADDALEVNFRRALKARAMHLGKPLQIIREVSL-ES--------NAKGQ---Q-DDATRAWNLCTALYYKTNTVPWKLITNI---NRPSVCFVGISFYQSR-----DRKVLNTSLAQIFDELGNNVILRG----TPVD-IDKND--RRPHL----KAAQAYQLLKRALTEYDIAL---DTSPARLVLHKSSKYSDEELDGFESAAREMR-------VR-KIDFVTI-LD--SDFRLLR-----------GNEYPSYRGIHVEF-DEENHLLYTRGSVEY---YKTYT----GKYIPQPLEIRIVRS-DE----SPGIICQEILGLTKMNWNNTQFD--GKYPITLACSRKVGQVMKY------LGDD------------DDPQISYSFYM
>WP_096885432.1
VV----------DPRNLELAYFIDPVN--TES-IEVFMKNLEE-KSKQ--------------LGV---PLQRLSFYNQL----------------------------D------QMFSSPNELV-LG-LKKI-------AKEF-NCLTVVITTQQNI--------------------------------DKCYGAIKKEFGNYDIPTQFVTADTA-KE------------------KNDYILLNILLGIYAKASIQSWILKE-----PLHSDCFIGLDVSHE-------ENRHSTGLVQVVGKDGRVLSSKA----MSTIE-------SGERI----RDETMKEIVYEAIHSYENQY---GYRPKHVTFHRDG--CRENIDNIEYILKN---------LGVLFDYVEVIKK--SNRRMANFLSKEE-------GWKTEIGASYLK--DDLAYLCSTAPGKQV-------------GMAIPVKITQVTG-HL----TMSAIVSDIFNLSHMHVGSL---IKSRLPISTYYADLSSTFFNRGW----IS----------------SRSNGLQFV
>WP_098075782.1
PYS-----YDKFQGKVIQIALLAAESR--EQE-AVQYSRTLKDK-LQS-----------------------LFHLSQVEVSIHTF----------------------E---------PSTAGIA-KF-LRDF------DASSF-DLAVPIMAESLKN----------------------------FPVRRSPYHTIKARLLNQATPSQDITIESVHE-------------------DRRMINANVALNIYAKLGGTAWAVRRSA---ERSKQFVVGVGATTDE------DGDYIIGFANVFTHDGRYLLGEC----HQLS-------------SMDEYADDLQDYLSQTLLNALQSEGIAEGETIELVLHLFKEARKREIKAIEKAIDSLSP------FNIKYVIIHISEN--HPYRLFED------------VDSFNQSFEIRI-STRQSLLQMGGG----------------K--ERPFLLRLDRG-DYEEF-NFDDLTRQIVEFSNLSHLSF---IPPSTPVTVSYPKKMARVASD------LRKVPNWDPAMMN-----RLSGIPWFI
>WP_098195163.1
PYE-------KLNPYTLRVGLIGSNNC--IED-YKSFVQQINKP-IVSTQTKLERQRPSFP--GF-EA---IFDIK---WPNNPETNI----EVDQ-KQIKILL---ANKNRTIRTSSLVDLFL-ER-IIEFQKK--ED-NKL-DLWFIVVPYSIYESCRPQSKDIQKYIAQAKL--LPNSISSLTDTAADFHHLLKARLIQEGVPVQLIIDRTL-KFRDK---YNKKFDE---Y-LKAHFAWTQSTTLYYKLGKLPWKLGDI-----REGVCYLGLVFKKLN------DNKNVCSAAQMFLRDGDGSVFRG----NIGL-WESS-KPYEFHL----SSESAEQLIGMALDDYNEKW---KKYPLELFIHSKTMFNDEEWEGFSKAVSQR-------NANTNLVGILIKDM--NELKLFRH------PSSQIGNYGTLRGTALIV-DDSEAYLCTKGFIPR---LNTSN----SLEMPRNLRVKIIRG-DA----RIETVLEDILALTKLNYNSCIYG--DGIPVTLKFSHKIGSILTA------TPDW------------KVDTRQFMFYI
>WP_099009389.1
MY---------RGVENTNIRPIYINE--GKE-IESEFYDKLKR----------------YN--GN-SNGNKLISIKA---------------------------SEID------------SNFE----LPSILTE----RER--KTINAVIP-------------------------------------DDFFDRM---Y-D---ANQVF---QIY----------------VGR-PEKYKIDNYAVKCLTKAGGLLNVIYETNENV---NTYFIGIDLGHSK--------ESV--GLTLFSNKGELIRFQT----SICN--------HSEAL----DTFPLKTAMEHLKRHLD---INDLPKAKKIIVHRDGKNHIHDINRLVDSI-------ILV-FDIVIDIVEVIKSGYPIIGCYDN---G--------YLLPNSGDYFKD-RDEDYILVTNTQSKDKN-----------KGI-KPIIIKRKYG-RTL----FSNLVEQVYWFTKVYTNNLYQS--SRLPATTEKANNIVGTG--------------------------LKRHQSSYL
>WP_099325248.1
PYK-------IDNANDIKILFIYNE----RDD-ANKVYQYLRNG-LKQ-----------FP--GL-LT---YVGIPVVL-------DKEKSLYYSST---------GE-----------STKLQ-EF-LAQFPDN---DYYN--YAAVIIGPSKYES-----------------------------EEEEKTYYEIKKLLLDKGITSQFIANKTV-R----------------SG-NFNYCLPNIAIAILAKLGGIPWKLNT-----KKYNDLVIGYNYKK-------LQDQKWIGSAVFFDNEGRLGRIYGFSEE---------------------AGEDLISHLKIAIDDYSKSI-GS---PDRLTIHYYKPPRKDEIKNFEQVINKLN-------LDIPFALTEVNDTKSKSDICFDTEYD---------MGMPESGTYVKI-GKDEYLLFNNNRYEKE---------------PRPIKVKIFHA-DVGGF-S-REILSQVYEFSRLNWKGLMQ---TSQPVTTKYSKMIADFSLH------FN-------GEISE--NKISQKTPWFI
>WP_099412865.1
FY--------QPTKKTLKLGFVYPMGE--RD-LLIQVVNEIVKGCYHGK-------KDNWI--GTISK---DYKLG-------------------------------S-----------ITDYK-RA-SRELIKQ-----EEV-DIVIALVPDQMDD--------------------------------ENPYNPFKSVWAEHNIPSQMITMKTA-KKFVM----------DAQKGGSKWYLHNIVLGILGKTGGIPWVVDKM----PGNVDCFVGLDVAKVE------KGIHFPACSVMFDKYGRLMGFFK----PRTPQ-------QGEKI----TTEILQDIFDQVLFSYEDTY---GSKPKNIVIHRDG--NNEDEKWYQNYF--A-------VQGIEYSIIEVRKN--ISSKMLDEEVP---------NMNPTTGMCIYN--DKTAYLVTTVMKNK-------------KGSPNPLLLEKSHG-SI----SMPAAIQQVLYLTQLHVGST---QKMRLPITTGYADKICKNLDY------VP--------------AGQVDNKLFFL
>WP_099434566.1
VYK-------PSQNQKIRIGILNTVPN--LN--LDDLRSNIRKN-LGK-------------GLGY--------ELNLA-----------GEENIHSL----------S-----------RFNLE-SA-IERL------KERKP-NIILAIIKGKIEG----------------------------KNNERTLYEEFKHLTLKNDIPSQVIRPITI-NN--------------------QFALKNILLGILAKTGTIPYILAH-----PLKADFVIGLDVSRQKKRAL-SGTINSAAMARIYFNNGELLRYSI----RDAML-------EGEII----PSHILQDMFPVKEF--S---------NKTIIIHRDGRLPLQEKESLLAWGKD---------INATFYFVEIIKN--GNPRLYAREDSK--------TKNAPKGSIFKL-SETEAFLVSSDFSANM-------------GTPRPLKIRTY-P-PF----PLESALHSVLSLTLLHYGSE---RPPRLPVTTYYADKISTLASRGL----RP--------------QATDGSVPFWL
>WP_099438430.1
PYDY----GKFFEVSSPKVLVVCHKTS--SGA-FTQFLGRLKDG-FDE--------SPTFT-KGF-LA---MYRLHSINFHLVEV----------------------D--------SYDNSVFL-NA-IKKAVETH---NENF-DIAIIETRDEFKK----------------------------KIPSEDSYWLSKAYLLQRGITVQYIKEPNV-R-------------------SPKFTLDSCALQMYAKLGGTPWILPSSP---NIAHELIVGVGSSLIRSNL-YAQQHRMVGITTFFNADGKYIFSN-----------------RSREVAYEDYFKELLSSLKGSIDTISDEQGWNDGEIVRIIFHVFKPMKDLEVEVVGELVAQYPQ------YDIKFSFVSFGEN--HPFMIFDVDQKGL-SNSVKGKFTPERGTNLLL-EPGVCLLQLKGPADVKTD---------RQGFTGPLVIRVHPK-ST--FTDVTYIVQQVFRLTNISYRTFKP---SQLPVSLLYASLITEQLNK------LNTIDGWDSLFVKP-----LRNKKWFI
>WP_099531684.1
TL--------HQKPAEIRTQVLYPQA--WEAE-VKKYMSALKSR-FQE-----------F---GILTRDLRPYDPQ-------------------------------N-----------SLSLR-QV-CQNL-------NAN--DLIFAFVPNGADP---------------------------IYNAQVNPYFTLKRILNQQSYCSQMVTRETM-R-----------------QINNDGRDQNVVFGILAKLGYAPWQLHQM----PGTAQAFVGLDLGRK-------EERTIGASAFVVNRQGQAIGWSS----ASMQ--------RGETF----SETSLRNILLDLFGAFTEQS---GEPLRHVVIHRDGTVKNSELATLQALEAELRP------HGLQLEVVEVVKD--VLARAANTNQEQ--------WQNPDRGWAWVH-NDHEAIVLTTGAKQAKVA---------PNASPQPLLVRRRHG-QT----DILTIAAQIYWLSEMHIGST---QVIRLPITTYYADRIAEVALKDC----LP--------------ADRCERRLYFV
>WP_100241429.1
PD--------IRFADNKNFYFLFDERN--VN-FARNVYKAL--GLFKN----------YFS--GM-KK---FFNMEVSKDNVQKH-------------------LNGD-----------LSNLI----IENILKK---D-KN--AFLIICLHREEYK-------------------------------SSQFYTAIKLLCLKYGAGSQFLYSDKL-S-----------NEN-----TLKYSISNVALQIFCKANGIPWSVTNRS---DDKDSLIIGIGTSHKQIND---TKTVFHAYAMCTNSSGVFSSSMT----AHAEE-------KDDYF-------DIEKNLIILKE---SSN---LDSYKQVVFHLTNKISNYDIRKLSGIIKAI--------FNADLVIMKLNKS--NKYIGFSG----------RNDCVVAKGVCIKL-NHKKYLVWTDGHCNENIY---------TNR-PKPIDVEILHS-PK----DMKSLLEDIFKLSSANWHGFKT---NSLPITLVYSKNIANFIYY------VH------ENGFVNELPNLKTSSPWFL
>WP_100787857.1
PYS-----LENFQSKEIVIGIICLKEN--EGT-VELFLKKIQE-LLFS-----------------------VFQLKKVKYDIKLV-------------------ATND-----------LNGYS-TA-LYSF------DFKVV-DLVIVVLSEEHKN----------------------------LPRKHDPYYFCKAKLLGHEIPTQEVMIHNV-K-------------------KYEFILDNMVLNIYAKLGGTPWTIEKED---KLKNELVIGIASTTDD------STKTVLGIAQIFNYNGKYLVSDC----TSIS-------------TFENYSENLELYLKKYIADF----NFGEDSEIRLVFHVYKSASEKEFKAIYNVVESFPA------QKITYSIVHLDFG--HNFRIFNN----------DGKSENKKGSFIKI-DDLRGLLTFEPK----------------STI--PLLIYIDRR-ST--FVDLYYIAKQIYWFSHLSYRSY---MAAKKPVTLSYPNLLVNLTEK------LKKVEGWDYELLKK-----MGDKLWFI
>WP_100990083.1
IL--------DQTRFDAQYLIVPDTT-MASA-LRDVFQKQLEK-QLKA-------LAPAFP--GF-TK---VIPYRA------------------------------D-------TSIPATDLV-DK-VSALLEKY--GAQQ--GYALLVLPDWNKG-----------------------------DEAAAFHDIMKRH-Y-PNLKFQCANFGAI-DDYFSYKL-------KQAR-LFKSYAFYLGL--YLKLNKFPYALKD-----PLHYDVYIGIDVH-DR-----------YAGFLFFYRNGERIVFDY----LDVPKKPTQ---RAEKL----SAEQIFKGLYPNLKKHLGER-GYCLNPNGIVLLRDGRSHGGEGVALQQVIAQLQADGLLN-PDFNWGIVDVHKTSQLPFRSA--TPGRRP------LERPTAGTYRLL-QHRDAFLFPTGEPFQT------------RGSSKPLQLSFIEG-TL----DFDKVIEDVFAQSLLAFSAPDRP--SALPIVIKLLDAFLAPLVSSLWQDDID--------------DNVQAWDESFM
>WP_100991967.1
PYDFPISG--SALSEDIFIGVVCPQEY--SSR-FYNFLNLQNQT-YNGKRH-NADYLIDFP--SF-HT---AYGIG---INIPHV-SESRWVDCPISPPSTDMM---K------GAVELANILS-QR-IQ--ASDE----GA--NVVTVFIPKVWEHYKSYDS----------------------VNEFFDLHDYLKAFAAEHQIATQLIEEKTL-SD----------------P-LRGQITWWLSLSFYVKALKTPWILANT-----DTQTAYAGIGYSVNKHRN---QGKVILGCSHIYNPQGQGLKYKL----SKVNE-PIWDKHKNPYL----PFDDAFKFGLSTAGMCRDNF---TQEVKRVVVHKRTHFTEEEIKGIVSGLAKG-------GIH-EVDLVEINIE--DNIRYTRNK-----GMPQADKFPINRGTCILL-TSRKALLYTHGVVPS---IQNPKQYYLGNGIPAPITIRKHYG-ES----NISTIANEILGLTKVNWNSMDLY--SILPATINSSNKIAQIGSL------LGRF------------ER-AYDYRYFI
>SiAgo_Sulfolobus_islandicus
PY--------EGRDINLQVLVV---N--GDNE-IYDLTKEIKDD---------TKY--PWP--GI-SR---VFGIR---YNFDPS--TISRININS-----------E-----------------NDFISSISNQL--DMNRF-NVAVIIANRKLTK---------------------------------EFHDKTKAALIGSRIRTQFVTFTTL-KR----------KNR---K-YKATIPLPLAVQLIAKAGGTPWIVDSSIYNDVSSNGMLMGIAFARTR-----KDKTYSVGYFTTLN---YYQRFDV----QPINES---TSTEGLYV----PKEAMVKTLESGIGWYKNII---GITPPLLIIFKTSPMHKDEKEAIEAVL----------GKDIKWVFIHAQYN--TPVRIFGN---------KEDDYKVNRGTVIIKKNNNEIVITATGKYRKP--STKNP----SSGTPRPITLNVYSSFDV----NI--VAELTLSQIKADWEHPDIR--KRKITVLKYANRMAKIIQY------IN------------NLSSPSVDVRDVL
>ARC_GCA003086555_00487
PY--------EGRDINLQVLVV---N--GDNE-VCDLVKEIKND---------TKH--HWP--GI-SR---VFEIR---YNFDPS--TISRINIDS-----------K-----------------NDFINNIYNQL--DTNRF-NVAVIIADRKLTN---------------------------------EFHDKIKAALIGNRLRTQFVTFTTL-KR----------KKI---E-YKATIPLTIAVQLIAKAGGTPWIVDSSIYNDVSSNGMLMGIAFARPQ-----KDKTYSVGYFTTLN---YYQRFDV----QPIDKS---NNTEGLYV----PKEAMMRTLDSGIRWYKNIM---RTTPPLLIIFKTSPMHKDEKEAIETVV----------GKDTKWVFIHAQYN--TPVRLFGD---------KSSDYYVNRGTVIIKKNNNEIIITATGKYMKP--STSNA----SMGTPRPITLSVYSSFDV----NI--IAELALSQIKADWEHPDIR--SRRIAVLKYANRMAKLVHY------IN------------SLGSPSIDVRDVL
>ARC_GCA011366665_00396
PF------YMALKDQEIVLKVLTDVET--EKL-TVKMVNKLING-YRG----S---YYFYP--PF-ID---VYGMQ---IRFDEK------------EGVTHID---E---GSA-----LSKLE-EV-ADSIIET-----NSP-GIIMLSLP-------------------------------------SSVYRRVKLRYSKKNLRTQFVNKQRI-ND----------MDK---S-GFEFFLLNLATAIYAKAGGTPWKLSRSL---VETRGLIIGISFARRKEER--GDEVIYYGAVELLDRYGEHLFTRM----KMFIGS---KETKGLYV----PYENMVDLLENAIKQYA---------PPLLIIHKSSPFEDEEIKAINDVLGKYSG------RGIQIIAVHVKRN--VIYRLFDTDAK---------DYSPARGYLLVDESHRGIILFTTGRLQG---EDSRK----KLGTPKPIELDVIAG-KT----KPEWLAKQVLGLTKLDWNTTEPE--IRIPITIKYSNKAAKLASY----QELP----------------LIGDIRDLM
>ARC_GCA003649085_02079
PYD-----AYKHKCDDVRVGLVTGTSI--SGL-AEKFMQHLKNG------------HGYYK--GF-CN---VFKVND--FIFDNE----MKKEINDK----------D--------NDVLSNIE-NAY--ELAEKL---PDK--SSIIIILNDETIN---------------------------------RNYVKIKAIYSKKTIRLQLIKRSTL-EKAL--------KDS-----MLDFTLFNVATAIYAKLGGTPWILDQQ----LIPAGVFIGIAFTRPKIVAFKAKEIFYYGILTVYNKYGRYIDMSV----RGIKIESKNRGTKGLYI----PKSHMVEMLKQVIGTYF---------PPVVIIHKSARFHIDEKEAVKQVLGS---------RGIDYALIHIESS--NPYRGYGEDIY---------GKTVVRGDLILDTENNRAILFTTGCTQSDYGIQKRG----RPGTPRPLELEVEEN-TTP--YSVEDFAKQVFGLTKLDWNTTDLE--VRMPITIKYARRVAALASY------LT-------------AYSGITDIRDLM
>ARC_GCA011380255_01741
----------------------------------------------------------------------------------------------------------------------------------ELAEKL---PDK--SIVIIALGDEVVD---------------------------------KSYARIKALYTRKTVRLQLIRRSTL-EKAL--------SNL-----TLDFTLFNVASAIYAKAGGVPWVLDQQ----LIPAGVFVGIAFTRPKVIRTQTKEIFYYGILTVYNKFGRYIDMTA----RGIQIESKKRGTRGLYI----PRDDMVNMLKQIISTYK---------PPVVIIHKSARFHLDEVNAVKDVLDG---------SDISYALIHIESS--NPYRGYGEEGL---------NETAVRGDLILDKEGNRAILFTTGCVQSDDGLRKRG----KPGTPRPLELEVETN-TTP--YNIKDFAKQVLGLTKLDWNTTELE--VRMPITIKYARKVAALTPH------LA---------------STITDVRDLM
>ARC_GCA003650545_01446
PYS-------YYVIKEIPVKAIVGASE--KED-FITFFRYLNNG-YSG----D---YMRWP--GF-YQ---VMGAH---LILDED--------------VKEIG---D-----------LSEYE-DA-LLEMFNEA---EEN--SVIFVIVPENF-----------------------------------RFYRKIKALSLQRKRRIQILKTSTL-RK----------------E-PLEFTLINVANAVYAKAEGTPWLLENPL---SATKGLFVGISFHLDH-----KSKDIYYGAAEVFDNRGYFLKCLV----RTYRLP---KKVRGLYI----PEKEMEDLVMHLIKEYR---------PRMLIIHKSAKIHEDEKRALENIRVK---------NGIDYCLVHIENS--NPYRIYVPRDQP--------NYMPLRGTIIFDKKRNRTIMLTTGQAIGDRGIKTIT----KIGSPKPLEINIEEN-KTP--HNVREISEQILALTKLDWNTTNIA--VRTPITIKYSNKAARLAPY------LMGGEK------------SINDIRDLL
>ARC_GCF003947435_02051
-Y--------GASIRELHIKAIIDEST--RED-FLNFFKKLRDG-FYG----N---YTRWP--GF-QT---VTGAE---LSFDDK------------SDIIYL----D--------NPSREAIQ-NC-LLRVFSEG-SKTDK--TVTLLVVPELL----------------------------------SKFYYEFKALALQKSMPLQVILEKTL-KK----------------E-PLEFTLMNIGVALYTKGGGIPWILKNSL---TQTHSLFVGISFHLDH-----ESKNIYYGVMEVFDKFGKHLEGKI----RMYSSP---KSVRGLYI----PREDAEKILTELVRVYN---------PHEIIFHKSAPFHDEEKEAIENVCQN---------KGIPYCLVHIERT--NPYRIYRMKGG---------DFTPIRGTIIFDANESRAILSTTGHSILS--LRLWS----GIGTPRPLEIVLEKN-TTQ--HNLREIAEQIMAMTKLDWNTIEVS--VRSPITLKYSNRAANMAPY------LKKEIV--KGPI------EITDIRFLM
>ARC_GCA018396405_00619
AYS-------YGAIKEIPVKAVVARS---KED-FINLYRKIDEG-FSG----K---YMFWP--GF-SK---VTGAE---ILFNEK------------NDIVEVE-SDD-----------ETNVL-HG-LIEVSNGA---KEN--AVVFIVLP------------------------------------SSKTYYAIKTEALRRKICTQIILKDTL-SK----------------E-PLEFTIMNIAVALYAKAGGTPWVLKDPL---TIKRGLFIGIAFHLDH-----TAKDIYYGVMEVFNRYGVHLVCKT----RMYKYP---KSVRGLFI----PRKEAEEILESLVKEYE---------PREIIFHKSAPFHKEEKEAIEHICNK---------HNIDYYLVHIEGA--NPYRVCAP------------DYTPLRGTIVFDSNNNRAILTTTGQTIMEYGIKPWS----SIGTPRPLEVIIEEG-EG---ENIREICEQVLALTKLNWNTTEIS--IRLPITLKYPRKAARLTRH------FEGIRE------------DIADFRYLI
>AfAgo
PYE-------VPSLKYNQIALIHNNQ-------FSSLINQLKSQ-ISS---------------KI-DE---VWHIH--------------NINISEF--------IYD---SPH-----FDSIK-SQ-VDAI------D-TGV-DGIMLVLP----------------------------------EYNTPLYYKLKSYLI-NSIPSQFMRYDIL-S----------------NR-NLTFYVDNLLVQFVSKLGGKPWILNVDP---EKGSDIIIGTGATR-------IDNVNLFCFAMVFKKDGTMLWNEI----SPIVT-------SSEYL------TYLKSTIKKVVYGFKKSN--PDWDVEKLTLHVSGKMKDGETKILKETVEELKKQEMVS-RDVKYAILHLNET--HPFWVMGD---------PNNRFHPYEGTKVKL-SSKRYLLTLLQPYLKR------------NGTPKPLSVEIVSDWTSEYYHNVHEILDEIYYLSKMNWRGF---RSRNLPVTVNYPKLVAGIIAN------VNRYGG--------PEGNSLQTNPWFL
>JomAgo
PYDVNLNG--VILSNEINLSVICGGKY--SNK-FYAFLSQLQTK-HSTDNI-NPDYLIDYP--GF-SS---IYNIP---LNIPYFENDGSWLDIDF-RGENELE-AHE------NAIKLARLIT-SK-IEQIANTQ----SQ--STIVIFIPNEWQNFESFVN----------------------KEESFDLHDYVKAFAASKGVATQLIREKTL-ED----------------N-LTCQINWWLSLSFYVKSLRTPWILNNQ-----EKNTAYAGIGYSISKIKD---KSEIVIGCSHIYDSNGQGLKYKL----SKIDN-YFLDKQNNPFL----SFKDAFQFGVSIRELFYESL---DKLPERVVIHKRTKFTQDEIDGIKASLHKA-------GIK-KIDLIEISFE--PDARFVAMS-----KELQVDKFPISRGTSIVT-NKYTALLWTHGIVPS---VRQPNKFYLGRSIPAPVKITKHYG-ES----NIDLISTEILSLTKMNWNSLDLY--SKLPSTIDSSNKIARIGKL------LSRF------------EGRTYDYRLFI
>KjAgo
PYDIDE----LARPDKITIGIIGKPDS--IDI-VLEWLNDCKTH-IEGKLGKHPNLFLNFC--GF-NK-SIGFKSE---IVYDEGYKR----KINN-SEFTEII---ESDINLERIKLIADLYL-NE-IKFL-TK--N--KRP-DVILCVLSDNFITLIQDSEIPTNDEDVTSNSIN--IDQEVIIKKEQNFRRYLKAKAMQYNVPIQILRDKIA-KP---------SGGM---Q-DPATIAWNFFTAIYYKASGTPWALIRKD---ASDSTCYAGISFYKSR-----DSTTTQTSLAQIFNEVGKGVILRG----EEIK-IDKKD--RSPHM----SEEQAFNLLSISLREYFKAV---KVFPRRLVLHKSSNFTPDEIYGFKQATKQVN-------IY-QIDLVTI-MP--SKLRLYR-----------EGDYAPLRGTHLRL-SDDRHLLYTRGSVPY---FETYT----GMYIPSPIEIRLFEH-DE----SPNVICDEILALTKMNWNNTQFD--RKFPITLECARNVGEILKY------LEPD------------DVMQLKYSFYM
>MapAgo
PL---------NNLYGIKSGVIGTKQG--LKI-FRDYLDHIQKP-IYNS---NSITRPMFP--GF-EA---VFDCK---WESTGITFK----EVTN-EDIGKFL---YNSSTHKRTYDLVSLFI-DK-IISANKN--ED-ENV-DVWFVIVPDEIYKYCRPNSPKETKALMSKSKAKLPEKEAETYNYDAQFHDQFKARLLKHTIPTQIFRESTL-AWRDFKNAGLPIRDF--SK-IEGHLAWTISTAAFYKAGGKPWKLSDV-----RNGVCYLGLVYKKVEKSK---NPRNACCAAQMFLDNGDGTVFKG----EVGP-WYNP-KNGQYHL----EPKEAKALLSQSLQSYKEQI---GEYPKEVFIHAKTRFNHQEWDAFLEVTPK----------ETNLVGVTISKT--KPLKLYKT----------EGDYTILRGNAYVV-NERSAFLWTVGYVPK---IQTAL----SMEVPNPLFIEINKG-EA----DIKQVLKDILSLTKLNYNACIFA--DGEPVTLRFADKIGEILTA------STDI------------KTPPLAFKYYI
>XavAgo
PYSQKSF---ETFTPALRVAVVGPKSG--WKK-IVTLMKLLQQP-QQPAD--RADYVPNYP--GF-ER---LFGIP---LTSAAV---SARVQWSD--DVAEFP-FKG------AEQRLAAAFR-DA-LATL------DRSEF-DVVVVHLPESWGHFSR--------------------------TDDFDAHDTLKSIGAQLGVPTQVVNDRAF-AF--------------AEK-FAASIAWRLAIALYVKAGGTPWRLASLPG--VPNDTAYIGLAYALKPSGD---GMHYVTCCSQVFDMDGGGMQFVA----FEARD-PIPQAKRNPFL----SRADMRAVLSRSLQIYQSRN---GSLPRRLVIHKTTAFQGEEIQGAREALSSIS----------EIECLEIGAN--SAWRGVWMTPNLQGKRTKADGYPVPRGVVQVR-SGNSCFVWVAGNAPG---VSSKGAYYQGKSIPRPLVITRHAG-AG----PLSVVALEALALTKMDWNNDALY--DPVPVTIRYSQKLARTIAN------VPSL------------PGSSYPYRHFM
>PlAgo
FF--------HQDVFPPQTLLLPES--VKKS--GPAFASDFVG-TVQE-------L---YP--GY---RPEIIEYR-------------------------------D------AYGGGVPGQM-KA-LLEVAERG--EIKS--GDVLVMLHRINGA-----------------------------PRQDKLAAMVCNEFEKFGKRVQVIHSDSP-GRGYKRIF-------RGRGVNIKGYLKGAALKVCLGNSRWPFVLRD-----PLNADVTIGIDVKNN------------MAVFTMVAEGGRIVRVQR----SRSR--------QREQL----LESQVTQVITEMLSKELPEI---KKQVQRVVIHRDGRAWPAEIAGARKTFADMAESGLIA-VDADVSVFEVLKSSPAPLRLFSFEEPTQE---PKGVINPVLGSWLKL-SENDGYICTTGAPLLL------------QGTADPLHVRKAFG-PM----AIEDALKDVFDLSCLTWPKPDSC--MRLPLTIKLCDIALFDDAAEYDVDVVR----GNTGEASA-------------
