# Supplementary material for: RNA-guided RNA silencing by an Asgard archaeal Argonaute
Source: Nat Commun. 2024 Jun 29;15:5499. doi: 10.1038/s41467-024-49452-1 (PMC11217426; doi:10.1038/s41467-024-49452-1)
Supplement: Supplementary file 4 — supplementary datasets 1-18 [file 41467_2024_49452_MOESM4_ESM.zip › Supplementary Datasets 1 - 18/Supplementary Dataset 6.treefile]

(hAgo3:0.0086934009,(hAgo4:0.0972050745,(hAgo1:0.0555325722,HsAgo2:0.0986437748)89:0.0190029804)88:0.0197749363,((((((((((AaAgo:1.6148259515,((((Asgard_ASG068_00704:0.0414048076,Asgard_ASG492_00215:0.0258219479)100:0.2919564891,((Asgard_ASG155_03984:0.0304028465,Asgard_ASG180_00585:0.0365548894)100:0.2160951410,Asgard_ASG160_01885:0.2481306447)100:0.1422811823)99:0.0990167662,Asgard_ASG158_04709:0.4495387548)100:0.8346951601,((((Asgard_ASG106_01524:0.6019816513,WP_013561109.1:0.5321030583)82:0.1569970402,WP_071516134.1:0.6775118162)68:0.0912817753,(WP_065715042.1:0.7981408744,WP_099434566.1:0.3733219187)100:0.3973710876)100:0.2502570302,(WP_008205290.1:0.4483805465,WP_015329024.1:0.7171806515)100:0.7748918097)47:0.1307468401)100:0.4383597306)100:0.7137207735,(((((Asgard_ASG042_02410:0.6613813154,Asgard_ASG532_01693:0.6482860291)100:0.3094719699,(Asgard_ASG147_01653:0.4484286951,Asgard_ASG547_01427:0.2635749962)100:0.6316028251)100:0.3232867374,((Asgard_ASG472_00289:0.4956132700,Asgard_ASG473_00939:0.5950017397)100:0.3031637062,Asgard_FWG139_01681:1.4125075389)100:0.3175615487)100:0.8535193381,(((CbAgo:0.4627909024,WP_099412865.1:0.6431869870)100:0.3070446265,WP_084106721.1:0.6331818935)100:0.7173116979,(((((NgAgo:0.6442030362,(WP_049923881.1:0.6238879494,WP_094590818.1:0.5697523137)100:0.1337108212)100:0.2130533806,WP_049982463.1:0.6341264143)100:0.7138045630,((WP_006111085.1:0.6412777217,WP_089880661.1:0.7103301836)100:0.2310225522,WP_013878483.1:1.1559657609)100:0.2466689784)100:0.3077592782,((WP_010289662.1:0.7119374641,WP_068488195.1:0.3256416152)100:0.4648021210,(WP_012575214.1:0.5863380518,(WP_016205751.1:0.7530842736,(((WP_049720106.1:0.8660082686,(WP_076523956.1:0.5651440953,WP_093228074.1:0.9009841111)100:0.2659194536)100:0.2238516006,WP_094264667.1:0.6497588018)99:0.2139177694,WP_096885432.1:0.4787004541)71:0.0993641202)86:0.2584284922)85:0.2449533378)100:1.2162878020)47:0.0653119785,(WP_055075777.1:0.5279448556,(WP_088891256.1:0.7016715216,WP_099531684.1:0.7156691587)92:0.1980061080)100:0.9405338225)99:0.0819191750)100:0.2646947323)60:0.1281896344,((((TtAgo:0.6530126752,WP_015717132.1:0.9248140049)100:0.2984732538,(((WP_011378069.1:0.8141911402,WP_052287949.1:0.4815528836)100:0.1163257141,WP_013324485.1:0.4082693135)98:0.2035428114,WP_030007227.1:0.6482002086)100:0.5872336169)100:0.9550384892,WP_045964484.1:1.3486950324)98:0.3844918464,(((WP_035658611.1:0.8440835455,WP_099009389.1:0.6485471694)100:1.2354374800,WP_092265422.1:1.3986947950)98:0.4099282935,WP_038030576.1:2.9276255376)90:0.3083672327)38:0.1171018801)67:0.1154696800)70:0.0967889190,(Asgard_ASG194_01917:2.5147539418,Asgard_ASG562_00147:1.7836835311)84:0.5898714823)72:0.0865278450,((((((((Asgard_ASG011_04023:0.5662270314,(WP_028663822.1:0.5512654134,(WP_080807610.1:0.5053679410,WP_081144923.1:0.4138896287)100:0.1407974403)100:0.1477494442)100:0.8518916633,Asgard_ASG188_06490:1.1966142618)100:0.4059153044,((Asgard_ASG532_01529:0.0318870593,Asgard_ASG532_03461:0.0739527343)100:1.5645939080,Asgard_FWG138_02219:1.1636223313)100:0.5763178313)98:0.4000379427,((((((((Asgard_ASG014_02649:0.2872414701,Asgard_ASG235_01169:0.3270358864)100:0.6208851415,((Asgard_ASG304_01440:0.3254297712,Asgard_FWG016_02866:0.3557582749)100:0.2657685070,((Asgard_ASG315_01074:0.4729859126,Asgard_ASG517_00110:0.4659314670)100:0.2285299539,WP_048090858.1:0.5171837437)84:0.0521402320)100:0.4072816827)78:0.1770535888,(((((WP_002645493.1:0.5016018574,WP_056452252.1:0.6884898895)100:0.2547208709,WP_014387264.1:1.0090060065)100:0.2327016288,(WP_030421331.1:0.5938742132,WP_068133589.1:0.5766248463)100:0.4669777478)96:0.1634498899,((WP_028057924.1:0.6993838736,((WP_029585865.1:0.5055756004,WP_059000177.1:0.5157750764)31:0.1511222947,WP_085933357.1:0.6691864963)100:0.1518628283)100:0.2219806497,WP_096483473.1:1.1339060248)100:0.4024548430)92:0.0495340163,(((((((WP_009507643.1:0.7082911510,WP_045057111.1:0.4667255047)82:0.1127252923,WP_053381024.1:0.6978231757)90:0.1198564184,((WP_063002580.1:0.5782457258,(WP_085870579.1:0.6721877043,WP_094214393.1:0.4467807180)100:0.1892441219)100:0.2098084602,WP_068768973.1:1.2464175053)89:0.1049064406)39:0.0423907046,WP_022842740.1:0.6036483313)98:0.1241221910,(((((WP_009826338.1:0.4101583929,WP_064683282.1:0.3623544217)100:0.1437318234,WP_080458312.1:0.6216406288)100:0.3535062747,WP_056695929.1:0.9282208256)99:0.1825635292,WP_016846609.1:0.5789359504)99:0.0852324429,WP_010123963.1:0.6157149111)100:0.1953308677)66:0.0360406842,WP_011516870.1:0.5685394040)100:0.2560702720,((((WP_022545095.1:0.6450652702,WP_064102502.1:0.6620511607)95:0.0986641646,(WP_087838767.1:0.4780893482,WP_096732917.1:0.5083225013)100:0.1284516434)100:0.1095970435,WP_091516915.1:0.6494799680)100:0.0895012626,(WP_068222130.1:0.3624687922,KjAgo:0.5134479829)100:0.3576298688)100:0.2127893112)100:0.2969214948)95:0.1598447590)95:0.1322622119,(((Asgard_ASG072_06565:0.8581230356,Asgard_ASG158_02499:1.0694838601)96:0.1701956414,(((Asgard_ASG132_01490:0.4873354870,Asgard_ASG407_01599:0.6372717423)100:0.1754065980,((Asgard_ASG188_03183:0.3514079478,Asgard_ASG508_04171:0.3896152984)100:0.2170783227,Asgard_ASG507_03215:0.3517533310)100:0.3132141167)100:0.3568105028,(Asgard_ASG550_03377:0.9133152491,(WP_011021016.1:0.7378435546,((WP_052334926.1:0.7800859533,WP_058568616.1:0.5223751657)100:0.1543933123,WP_079980881.1:0.7352584369)100:0.2569592277)100:0.2419987038)97:0.0904922945)96:0.0821944544)99:0.1577035145,((Asgard_ASG075_02395:0.2908549993,Asgard_ASG076_03110:0.2980187770)100:0.5409686146,((Asgard_ASG158_04452:0.5957884436,Asgard_ASG307_01149:0.4046409954)100:0.6613276979,Asgard_ASG471_00745:0.5339707953)77:0.1318970802)100:0.3798582459)100:0.3619517692)97:0.1083141622,((((((WP_014020247.1:0.5858724395,WP_098195163.1:0.4930078916)100:0.2372220382,WP_055143320.1:0.4674604492)100:0.2757162230,WP_026932798.1:0.8179573371)96:0.0996105001,(WP_092459742.1:0.1290875049,MapAgo:0.1196705049)100:0.4773078218)100:0.1860513891,(((WP_015449155.1:0.6121575908,WP_041514531.1:0.8951510076)95:0.1703704029,((WP_029134084.1:0.3968673339,(((WP_046408758.1:0.7600488876,WP_064790850.1:0.6192033380)99:0.1339593550,WP_093281619.1:0.5818757645)93:0.0730134700,WP_050403924.1:0.4882782358)94:0.1080117817)93:0.0644210413,WP_066624034.1:0.4799291763)100:0.1416877943)94:0.0795760285,(WP_056240734.1:0.6673387922,(WP_079731543.1:0.5882177471,WP_081295619.1:0.7329694343)45:0.1045577871)89:0.0810463149)100:0.1718750088)100:0.1656687561,(WP_028363061.1:0.5597153170,WP_068847674.1:0.5164352152)100:0.5982593235)100:0.8360635332)100:0.5470243545,(((((WP_004290502.1:0.6384266276,WP_036856560.1:0.5729046050)100:0.2042248728,((((WP_019977020.1:0.4626708609,WP_029193119.1:0.5898578422)99:0.0708133781,(WP_073132933.1:0.2684019101,JomAgo:0.2850905323)100:0.1680473408)78:0.0721794485,WP_100991967.1:0.5955868159)70:0.0391772134,WP_091170676.1:0.5146986528)92:0.1174518499)100:0.2224508266,((WP_075793711.1:0.6456027139,WP_084462763.1:0.3631470029)100:0.1459221204,WP_081444939.1:0.8339477347)100:0.2217145725)100:0.6852721459,(((WP_022787370.1:0.5557070778,WP_025493197.1:0.8690859997)100:0.3544109684,(WP_052564896.1:0.5698567852,WP_081743200.1:0.6798146942)86:0.0785116581)100:0.2760540039,WP_092282753.1:0.9324542947)100:0.1484237850)100:0.2103418792,((((((WP_013299754.1:0.6243260921,WP_080523304.1:0.6147187329)93:0.1903587323,WP_043061314.1:0.6063115879)88:0.0945781597,WP_078813595.1:0.4249706713)65:0.0944364186,(WP_062547851.1:0.7023573746,(WP_091133620.1:0.5270548915,WP_091963850.1:0.4716400280)100:0.4913579446)68:0.1912109381)65:0.0848073326,(WP_051144000.1:0.6529296480,(WP_063460619.1:0.5037739943,XavAgo:0.4201887026)100:0.3299465870)100:0.4615204896)78:0.1651275850,WP_066978564.1:0.8957918082)100:0.4508816035)100:0.6004886563)100:0.6650712261,((SiAgo_Sulfolobus_islandicus:0.1244064869,ARC_GCA003086555_00487:0.0867469673)100:1.5137753060,(ARC_GCA011366665_00396:1.1493837955,((ARC_GCA003649085_02079:0.2141200188,ARC_GCA011380255_01741:0.2070660398)100:0.7138761106,(ARC_GCA003650545_01446:0.4018823771,(ARC_GCF003947435_02051:0.5428863381,ARC_GCA018396405_00619:0.4483680249)100:0.2445604472)100:0.5696731909)78:0.1433777921)99:0.3279963900)100:0.5337879215)100:0.3242003304,((((Asgard_ASG093_02036:0.2674936059,((Asgard_ASG168_03600:0.0142516124,Asgard_ASG172_03793:0.0052941660)100:0.0087606917,(Asgard_ASG183_02489:0.0167603664,Asgard_ASG187_01555:0.0115305808)100:0.0403713768)100:0.3978048934)99:0.1768362531,((Asgard_ASG189_03873:0.0144978756,Asgard_ASG403_00889:0.0285787734)100:0.1229723988,Asgard_ASG189_07849:0.1714993155)93:0.0851941866)100:1.5399614500,Asgard_ASG508_03859:1.6355084178)100:0.5260069711,((Asgard_ASG120_00858:1.0635834171,(Asgard_ASG154_01258:0.6509457723,Asgard_FWG169_01464:0.6632788993)100:0.6285881939)100:0.4556474662,(Asgard_ASG569_00910:1.4716212781,Asgard_ASG575_01292:1.9168951871)100:0.1823854010)100:0.1731253096)100:0.1785096797)99:0.1232183302)85:0.1018466395,((((Asgard_ASG149_01430:0.9262373288,Asgard_ASG413_01233:1.0688177284)100:0.6044563506,((((Asgard_ASG338_01097:0.1148882657,WP_093920437.1:0.1581908366)100:0.5267176402,(WP_044400168.1:0.5704763338,WP_100787857.1:0.6530993860)100:0.3120441457)100:0.2059873753,WP_098075782.1:1.0390636449)100:0.4203455502,(((((RsAgo:0.4261519407,WP_036798916.1:0.4505954811)100:0.7794365369,WP_030443103.1:0.6340432427)74:0.1505122029,(((((WP_004710421.1:0.7833116464,WP_090604190.1:0.5656089523)99:0.0824719922,(((WP_029630398.1:0.5407343454,WP_077026978.1:0.9325886872)69:0.0833582638,WP_041440484.1:0.4457748511)69:0.0522190750,(WP_030101561.1:0.6435570726,WP_081892299.1:0.6004954327)100:0.1773578525)98:0.0570600580)100:0.1376137062,((WP_056466663.1:1.1323539043,(WP_065383217.1:0.5361151345,WP_079365507.1:0.4524406915)100:0.1179258095)100:0.0706592254,WP_078924280.1:0.7129841502)100:0.1839192523)100:0.2840459193,WP_028306819.1:0.7166619710)91:0.0867420203,WP_084602981.1:0.8346043680)69:0.0632600372)50:0.1095041376,((WP_073288094.1:0.6518543502,WP_099438430.1:0.6052646280)100:0.1753183381,WP_089320882.1:0.6153563104)100:0.4300175154)73:0.1275133231,WP_015898277.1:0.6704100558)100:0.4024186503)100:0.4385432858)100:0.2028932481,AfAgo:1.9369046303)41:0.1385948607,((((Asgard_ASG187_01723:0.5170880165,(WP_072985233.1:0.7251424707,WP_099325248.1:0.5007955170)100:0.1592903528)99:0.1015070951,WP_013451524.1:0.7188724418)99:0.2263125717,(((((WP_026764177.1:0.5677880448,WP_070235713.1:0.4961349658)99:0.1258222570,(WP_036828494.1:0.7518202947,WP_042291992.1:0.5993937615)71:0.0682695630)100:0.1772762708,(((WP_062618762.1:0.6664887387,WP_076701676.1:0.4392877587)100:0.2259739440,WP_094382636.1:0.7897208466)100:0.0919288361,WP_066219549.1:0.4854524931)100:0.1896036520)92:0.0602434015,(WP_047451873.1:0.9515272433,WP_069133529.1:0.7797955850)98:0.1358116844)100:0.5016352150,WP_078350477.1:0.8822337540)79:0.1998975168)100:0.6508761304,(((((WP_012912354.1:0.6923931617,WP_016523204.1:0.9428133869)100:0.2441376003,WP_015807620.1:0.8384554327)87:0.0912021627,((WP_044171549.1:1.1864063672,WP_068394128.1:0.7025346559)98:0.1432841155,WP_061254329.1:0.8937072210)75:0.1289910889)77:0.1227854017,((WP_067714880.1:0.7904084351,WP_083930349.1:0.9491924707)100:0.1317238537,WP_088656112.1:0.5296450379)100:0.2370345564)100:0.4259203436,WP_100241429.1:1.3305086721)100:0.6344822401)98:0.5621801998)98:0.3261591082)94:0.1373718331,((((((Asgard_ASG012_05861:0.9758161003,Asgard_ASG073_02374:0.9261877347)100:0.5754784149,(Asgard_ASG073_02772:1.1238975342,Asgard_ASG073_03281:0.9554117994)51:0.2687456807)100:1.1322666070,((Asgard_ASG087_02988:1.5666122684,Asgard_ASG504_02781:1.7539426086)99:0.5740017475,Asgard_ASG413_01333:1.7328436390)64:0.2640833695)85:0.2298359163,((Asgard_ASG131_04279:0.9229304948,Asgard_ASG134_00171:0.8826612600)100:1.2322309420,Asgard_ASG347_02881:2.0145216687)95:0.2170472976)79:0.1414942690,Asgard_ASG340_01988:2.2643413418)95:0.1908530834,(Asgard_ASG472_01049:1.3660085032,WP_075054206.1:1.9252230006)99:0.4181095460)89:0.1529919097)78:0.0867516937,((Asgard_ASG209_00934:0.6073968458,Asgard_ASG339_01781:0.9270583448)100:0.9955779655,((Asgard_ASG563_00304:0.9741891760,Asgard_FWG138_01706:1.1830937875)100:0.2478922392,(Asgard_ASG571_01536:0.5973226948,Asgard_ASG575_01501:1.4463010798)100:0.9189776817)98:0.1637524412)100:0.8462444290)71:0.0469129570,(((((Asgard_ASG061_01709:1.4700489149,(WP_036488545.1:0.8345959587,WP_058316939.1:1.2544480676)100:1.0621870240)99:0.1952352445,((Asgard_ASG144_03258:0.7325735986,((((WP_008838212.1:0.6527445357,WP_085938215.1:0.6073447233)100:0.1237666066,(WP_034824194.1:0.7704233141,(WP_076626087.1:0.5403332239,PlAgo:0.4181717483)100:0.4197017156)100:0.1528190730)100:0.4419291138,(WP_011308723.1:0.6626099181,WP_019497030.1:0.6673407423)99:0.1762275657)100:0.1458914553,WP_013921749.1:0.9948616874)100:0.1884943146)100:0.6841738189,(((WP_008504757.1:0.5846360794,WP_100990083.1:0.8056132622)100:0.2016116623,WP_092721547.1:0.5522204236)100:0.2220599397,WP_084286803.1:0.8643365930)100:0.7430432851)100:0.6592267581)100:0.3134526103,((Asgard_ASG092_00089:1.0348038260,Asgard_ASG203_01028:1.1762564830)100:1.1607877590,((Asgard_ASG207_00250:1.2983070705,WP_077208232.1:2.1784302873)26:0.3162046631,Asgard_ASG207_00814:1.3612888921)75:0.3932175356)65:0.0541170435)54:0.1040556490,WP_082839051.1:2.2632342882)87:0.1976747817,((Asgard_ASG131_04275:0.0485437701,Asgard_ASG347_02885:0.2434123576)100:1.6185967960,Asgard_ASG413_01332:2.3605625748)88:0.4636185249)85:0.1889295961)73:0.0568752395)82:0.1478725647,((((((Asgard_ASG045_01543:0.9242650109,((Asgard_ASG340_01986:0.8978084709,Asgard_ASG341_00360:0.7155278450)100:0.8934924776,Asgard_ASG414_00098:0.9237750729)100:0.4722733928)100:0.3187577762,Asgard_ASG073_03135:1.0514331751)100:0.5159476557,(((Asgard_ASG088_02980:0.1842163312,Asgard_ASG154_02673:0.3177574594)100:0.1156952711,Asgard_ASG188_03523:0.1986637803)100:0.5270817942,Asgard_ASG134_00173:0.2939163018)100:0.8728296424)100:0.5533158734,((Asgard_ASG135_01774:0.8386650915,(Asgard_ASG147_00832:1.1132698182,WP_089764886.1:0.7997000573)99:0.2712414328)100:0.6365852626,Asgard_ASG530_00495:1.9240568831)98:0.1689290788)100:0.4483471464,(Asgard_ASG055_06528:3.1719441581,(Asgard_ASG244_02077:1.6997105009,Asgard_ASG331_03721:1.4365302348)100:0.7569631760)81:0.2073519311)80:0.0926381486,WP_009128903.1:3.4633177212)72:0.0726299273)69:0.1284771440,(Asgard_FWG037_01384:3.1806970587,(((MfAgo:1.1982122062,TeAgo:1.3096882580)99:0.2707645812,(TbAgo:0.2285506267,WP_056934506.1:0.3964829251)100:1.6901962740)67:0.2817430604,(((MjAgo:0.1904016663,WP_015791216.1:0.1424297331)100:0.7986579269,WP_083829967.1:1.4824272492)100:0.3767724242,(PfAgo:0.3376465411,WP_055429304.1:0.3846162021)100:0.7297453809)100:0.3931353259)100:0.5239339278)61:0.3500665430)71:0.1303202237,(((Asgard_ASG073_01058:0.6102213140,(Asgard_ASG159_02762:0.2792668461,(Asgard_ASG190_00881:0.3263977485,Asgard_ASG523_03052:0.5000432158)100:0.1072670454)100:0.1834318370)100:1.1879495220,Asgard_ASG147_01375:2.1608130541)82:0.5292891910,(Asgard_ASG073_02603:2.6074253164,(((MpAgo:0.4698713430,WP_077198807.1:0.5801087154)100:0.3257423779,WP_041081268.1:0.8810120587)99:0.2011569637,(WP_069293923.1:0.6163359875,WP_072761037.1:0.8536627155)100:0.1352249581)100:1.5080738010)93:0.1073573758)48:0.1417046831)100:0.8080647417,((Asgard_ASG308_00888:1.0616260467,Asgard_FWG169_03248:0.9569787958)100:0.5808972862,((DmPiwi1:0.7785265856,Siwi:0.4882633711)100:0.4067835700,EfPiwi:0.8554206020)100:0.4466932448)94:0.1627460858)100:0.5872954320,KpAgo:1.4919114104)100:0.4482705724,AtAgo10:0.5686190428)100:0.5384691287);
