# Supplementary material for: RNA-guided RNA silencing by an Asgard archaeal Argonaute
Source: Nat Commun. 2024 Jun 29;15:5499. doi: 10.1038/s41467-024-49452-1 (PMC11217426; doi:10.1038/s41467-024-49452-1)
Supplement: Supplementary file 4 — supplementary datasets 1-18 [file 41467_2024_49452_MOESM4_ESM.zip › Supplementary Datasets 1 - 18/Supplementary Dataset 7.treefile]

(hAgo3:0.0089521737,(hAgo4:0.0975888383,(hAgo1:0.0555124146,HsAgo2:0.0967285389)79:0.0192961586)76:0.0189367289,((((((((((AaAgo:1.5313557539,((((Asgard_ASG068_00704:0.0408336300,Asgard_ASG492_00215:0.0268539727)100:0.2907823316,((Asgard_ASG155_03984:0.0310693324,Asgard_ASG180_00585:0.0364680282)100:0.2176438611,Asgard_ASG160_01885:0.2479635440)100:0.1395940113)100:0.1069921740,Asgard_ASG158_04709:0.4337998809)100:0.7791844677,(((Asgard_ASG106_01524:0.5986366556,WP_013561109.1:0.5082792238)93:0.1440736377,((WP_065715042.1:0.7994593957,WP_099434566.1:0.3598946538)100:0.4044408343,WP_071516134.1:0.6477479472)72:0.0870801446)100:0.2610805456,(WP_008205290.1:0.4601048659,WP_015329024.1:0.6771323316)100:0.7639556598)76:0.1455400202)100:0.4289374961)100:0.6846620272,((((Asgard_ASG042_02410:0.6726707304,Asgard_ASG532_01693:0.6080604629)100:0.2997532688,(Asgard_ASG147_01653:0.4347127239,Asgard_ASG547_01427:0.2629713621)100:0.6081864770)100:0.3417331599,((Asgard_ASG472_00289:0.5043433373,Asgard_ASG473_00939:0.5717713714)100:0.3184032557,Asgard_FWG139_01681:1.3393311771)100:0.2908189463)100:0.8503880265,(((((CbAgo:0.4664706998,WP_099412865.1:0.6163933061)100:0.2839671762,WP_084106721.1:0.6235599761)100:0.6655678703,(((((NgAgo:0.6208163476,(WP_049923881.1:0.6108753071,WP_094590818.1:0.5567193527)98:0.1270380175)98:0.2217804034,WP_049982463.1:0.6087369300)100:0.6986838582,((WP_006111085.1:0.6218371829,WP_089880661.1:0.6957715771)100:0.2109498248,WP_013878483.1:1.1261319955)100:0.2310361602)100:0.3091543848,(WP_055075777.1:0.5555921395,(WP_088891256.1:0.6696150878,WP_099531684.1:0.6988712531)80:0.1586580083)100:0.8428842299)94:0.1976925772,((WP_010289662.1:0.7005658395,WP_068488195.1:0.3157162511)100:0.4441118490,(WP_012575214.1:0.5623145288,(WP_016205751.1:0.7448632978,(((WP_049720106.1:0.8497434371,(WP_076523956.1:0.5543060852,WP_093228074.1:0.8817768424)100:0.2516269929)100:0.2253856630,WP_094264667.1:0.6399267606)99:0.2143237100,WP_096885432.1:0.4714572753)78:0.0999388206)85:0.2642218698)84:0.2623268738)100:1.1458383970)96:0.0625040429)97:0.1937969506,(((TtAgo:0.6365525008,WP_015717132.1:0.9002246940)100:0.3196568963,(((WP_011378069.1:0.7963171158,WP_052287949.1:0.4696456929)100:0.1164571423,WP_013324485.1:0.4085750282)98:0.2031975800,WP_030007227.1:0.6353986151)100:0.5371231509)100:0.9741875575,WP_045964484.1:1.2904767072)95:0.4551327238)58:0.0738209775,(((WP_035658611.1:0.7962219275,WP_099009389.1:0.6608463227)100:1.1476697080,WP_092265422.1:1.3820915823)98:0.3687193034,WP_038030576.1:2.8641008314)83:0.3849230890)70:0.1110770700)76:0.1116421876)89:0.1131604145,(((((Asgard_ASG061_01709:1.4294066730,(WP_036488545.1:0.8390755577,WP_058316939.1:1.2063901903)100:0.9878451702)100:0.1846317126,((Asgard_ASG144_03258:0.7348902963,((((WP_008838212.1:0.6414461636,WP_085938215.1:0.5874009783)100:0.1225767577,(WP_034824194.1:0.7461427310,(WP_076626087.1:0.5236816688,PlAgo:0.4085184004)100:0.3987114151)100:0.1482534302)100:0.4304154675,(WP_011308723.1:0.6503003453,WP_019497030.1:0.6477303153)99:0.1793292679)91:0.1253224762,WP_013921749.1:0.9744437592)95:0.1801398780)100:0.6378627610,(((WP_008504757.1:0.5731504982,WP_100990083.1:0.7819634517)100:0.1942601898,WP_092721547.1:0.5533888739)100:0.2236930588,WP_084286803.1:0.8237292625)100:0.7494439946)100:0.6371953424)100:0.2628850596,(Asgard_ASG207_00250:1.5115314006,Asgard_ASG207_00814:1.1616064202)100:0.5316505164)82:0.0884131556,(Asgard_ASG092_00089:1.0921055622,Asgard_ASG203_01028:1.0782858798)100:1.1445939110)48:0.1014592771,WP_082839051.1:2.1413790538)91:0.2908634237)81:0.0957685329,(((((((Asgard_ASG011_04023:0.5468981765,(WP_028663822.1:0.5531826428,(WP_080807610.1:0.5022848270,WP_081144923.1:0.4115311393)89:0.1304512557)99:0.1630557129)100:0.8544076912,Asgard_ASG188_06490:1.1298343866)100:0.4059571715,((Asgard_ASG532_01529:0.0274703042,Asgard_ASG532_03461:0.0783981133)100:1.4841419310,Asgard_FWG138_02219:1.1208849847)100:0.5442404611)97:0.3565040493,((((Asgard_ASG149_01430:0.8809168711,Asgard_ASG413_01233:1.0219942969)100:0.6660042073,((((Asgard_ASG338_01097:0.1156308903,WP_093920437.1:0.1592576084)100:0.5187273355,(WP_044400168.1:0.5696231609,WP_100787857.1:0.6354814030)100:0.3110997765)100:0.2021839775,WP_098075782.1:1.0517101789)100:0.4512976505,(((((((RsAgo:0.4373412598,WP_036798916.1:0.4319948985)100:0.7465713668,WP_030443103.1:0.6153255701)92:0.0732369736,WP_015898277.1:0.7438802434)83:0.1218305030,(((WP_004710421.1:0.7735857962,WP_090604190.1:0.5538217318)99:0.0865056852,(((WP_029630398.1:0.5324350596,WP_077026978.1:0.9155405842)91:0.0882676291,WP_041440484.1:0.4356445733)92:0.0622115941,(WP_030101561.1:0.6336814655,WP_081892299.1:0.5859306805)100:0.1717761519)89:0.0571604742)100:0.1259589792,((WP_056466663.1:1.0916477871,(WP_065383217.1:0.5131635403,WP_079365507.1:0.4515210056)100:0.1308470561)100:0.0515670382,WP_078924280.1:0.7050436709)100:0.1878270807)100:0.2930385103)58:0.1028400967,WP_084602981.1:0.8142975918)58:0.0815387579,WP_028306819.1:0.6776868536)90:0.1657350821,((WP_073288094.1:0.6302411296,WP_099438430.1:0.6024488911)100:0.1967122538,WP_089320882.1:0.5775577265)100:0.2812449366)100:0.4081748719)100:0.4196764834)99:0.1071099029,AfAgo:1.8912308769)65:0.1166436058,((((((Asgard_ASG187_01723:0.5139432571,(WP_072985233.1:0.7138489323,WP_099325248.1:0.4939433784)100:0.1524600956)100:0.1345585397,WP_013451524.1:0.6831538860)100:0.2872851135,WP_078350477.1:0.8851808381)64:0.1489949593,((((WP_026764177.1:0.5570220272,WP_070235713.1:0.4926893050)98:0.1281719027,(WP_036828494.1:0.7203367005,WP_042291992.1:0.5941347609)85:0.0699735367)100:0.1737170687,(((WP_062618762.1:0.6606450772,WP_076701676.1:0.4340263177)100:0.2357982854,WP_094382636.1:0.7617906303)100:0.0804085309,WP_066219549.1:0.4888540759)100:0.1836099588)94:0.0737772067,(WP_047451873.1:0.9030609388,WP_069133529.1:0.7791331310)98:0.1224943183)100:0.4387302572)100:0.5935429407,(((((WP_012912354.1:0.6874985163,WP_016523204.1:0.9089614795)100:0.2543416067,WP_015807620.1:0.8177886928)53:0.0941905211,((WP_044171549.1:1.1705583178,WP_068394128.1:0.6932824405)94:0.1392126969,WP_061254329.1:0.8793408613)45:0.1159577562)50:0.1152224077,((WP_067714880.1:0.7655751456,WP_083930349.1:0.9273478322)100:0.1309337244,WP_088656112.1:0.5169570763)100:0.2423770082)100:0.4462047275,WP_100241429.1:1.2340382816)100:0.6547785751)95:0.1887149364,WP_009128903.1:2.9844308401)98:0.3923918746)98:0.2433567344)52:0.1504159428,((((((((Asgard_ASG014_02649:0.2837053311,Asgard_ASG235_01169:0.3163777898)100:0.5947460282,((Asgard_ASG304_01440:0.3177641856,Asgard_FWG016_02866:0.3523766266)100:0.2600638935,((Asgard_ASG315_01074:0.4647916667,Asgard_ASG517_00110:0.4585265908)100:0.2220877740,WP_048090858.1:0.5072132706)91:0.0560014972)100:0.3990818989)84:0.1737069909,(((((WP_002645493.1:0.4844248119,WP_056452252.1:0.6809071361)100:0.2472120711,WP_014387264.1:0.9747584915)100:0.2323886752,(WP_030421331.1:0.5766026017,WP_068133589.1:0.5679065403)100:0.4468695589)96:0.1622773008,((WP_028057924.1:0.6808813682,((WP_029585865.1:0.4964792325,WP_059000177.1:0.5001220471)56:0.1501744016,WP_085933357.1:0.6501591259)100:0.1465471268)100:0.2235602399,WP_096483473.1:1.0955917147)100:0.3942601334)78:0.0475400516,((((((WP_009507643.1:0.6973247072,WP_045057111.1:0.4562488363)51:0.1096332722,WP_053381024.1:0.6846673155)59:0.1083932463,WP_022842740.1:0.5746104270)42:0.0575844800,((WP_063002580.1:0.5639553316,(WP_085870579.1:0.6553577394,WP_094214393.1:0.4429688377)100:0.1847410968)100:0.2068491081,WP_068768973.1:1.2117929844)59:0.1103117618)97:0.1153495692,((((((WP_009826338.1:0.3980097253,WP_064683282.1:0.3586014484)100:0.1464150883,WP_080458312.1:0.6024499966)100:0.3460617600,WP_056695929.1:0.9102847462)99:0.1754553496,WP_016846609.1:0.5681991502)99:0.0854598782,WP_010123963.1:0.5958196573)100:0.1895446711,WP_011516870.1:0.5574026369)64:0.0455602714)100:0.2722776610,((((WP_022545095.1:0.6270150933,WP_064102502.1:0.6577835984)91:0.0939585103,(WP_087838767.1:0.4683678560,WP_096732917.1:0.5021403999)100:0.1273609537)100:0.1065850734,WP_091516915.1:0.6401562660)100:0.0940817567,(WP_068222130.1:0.3579770920,KjAgo:0.5059538602)100:0.3426158826)100:0.2050320533)100:0.2902548584)98:0.1529861002)96:0.1261397060,(((Asgard_ASG072_06565:0.8367918985,Asgard_ASG158_02499:1.0448319563)92:0.1683910259,(((Asgard_ASG132_01490:0.4712931019,Asgard_ASG407_01599:0.6320946100)100:0.1760287378,((Asgard_ASG188_03183:0.3469172797,Asgard_ASG508_04171:0.3918346261)100:0.2149605471,Asgard_ASG507_03215:0.3458792700)100:0.3112898628)100:0.3403185997,(Asgard_ASG550_03377:0.8873742594,(WP_011021016.1:0.7185007049,((WP_052334926.1:0.7512013355,WP_058568616.1:0.5066644321)100:0.1485424623,WP_079980881.1:0.7163547439)100:0.2624273270)100:0.2340398450)99:0.0928924671)94:0.0829659024)96:0.1461881565,((Asgard_ASG075_02395:0.2816638158,Asgard_ASG076_03110:0.3009617752)100:0.5169985427,((Asgard_ASG158_04452:0.5798916671,Asgard_ASG307_01149:0.3995050462)100:0.6389787347,Asgard_ASG471_00745:0.5271774528)87:0.1275952314)100:0.3758733540)100:0.3583330603)98:0.1230677396,((((((WP_014020247.1:0.5829195524,WP_098195163.1:0.4868384430)100:0.2364020795,WP_055143320.1:0.4538525281)100:0.2594549205,WP_026932798.1:0.7959786894)93:0.0998596126,(WP_092459742.1:0.1280780568,MapAgo:0.1207044957)100:0.4754714497)100:0.1760665250,(((WP_015449155.1:0.5895077014,WP_041514531.1:0.8615995778)95:0.1499033779,((WP_029134084.1:0.3880917270,(((WP_046408758.1:0.7232500998,WP_064790850.1:0.6118629646)99:0.1295564469,WP_093281619.1:0.5695010025)94:0.0748956757,WP_050403924.1:0.4764955006)95:0.1056838215)94:0.0647162046,WP_066624034.1:0.4675063825)100:0.1491161737)93:0.0729935890,((WP_056240734.1:0.6052619678,WP_079731543.1:0.5854197804)50:0.0928328194,WP_081295619.1:0.7602728937)96:0.0728601806)100:0.1762619686)100:0.1692501167,(WP_028363061.1:0.5467085122,WP_068847674.1:0.5061723242)100:0.5701279481)100:0.8041088359)100:0.5276315566,(((((WP_004290502.1:0.6121845571,WP_036856560.1:0.5702475463)100:0.1936296334,((((WP_019977020.1:0.4477791634,WP_029193119.1:0.5903457459)99:0.0595068621,WP_091170676.1:0.5338077226)73:0.0683359302,(WP_073132933.1:0.2635907585,JomAgo:0.2867841354)100:0.1605678279)74:0.0706604492,WP_100991967.1:0.5569259492)97:0.1184456743)100:0.2436981846,((WP_075793711.1:0.6175598194,WP_084462763.1:0.3765166528)100:0.1330495427,WP_081444939.1:0.8126601280)100:0.2217364920)100:0.6767279958,(((WP_022787370.1:0.5486218533,WP_025493197.1:0.8432311100)100:0.3430607410,(WP_052564896.1:0.5534259573,WP_081743200.1:0.6797715956)82:0.0753426576)100:0.2711860198,WP_092282753.1:0.8847080710)100:0.1545414180)100:0.2112266006,(((((WP_013299754.1:0.6098852799,WP_080523304.1:0.6023370241)91:0.1821514684,WP_043061314.1:0.5757039583)82:0.0816360367,(WP_062547851.1:0.8210184094,WP_078813595.1:0.3442227779)65:0.1464873342)63:0.0963218314,((WP_051144000.1:0.6248234368,(WP_063460619.1:0.4984408611,XavAgo:0.4042862162)100:0.3358500312)100:0.3780620613,(WP_091133620.1:0.5242865648,WP_091963850.1:0.4563607913)100:0.5161407906)61:0.1173826439)94:0.1996759835,WP_066978564.1:0.8581996602)100:0.4318268855)100:0.5575204994)100:0.6504218128,((SiAgo_Sulfolobus_islandicus:0.1284210762,ARC_GCA003086555_00487:0.0850071040)100:1.4625800910,(ARC_GCA011366665_00396:1.1172710672,((ARC_GCA003649085_02079:0.2040983454,ARC_GCA011380255_01741:0.2094536909)100:0.6713921334,(ARC_GCA003650545_01446:0.3980291577,(ARC_GCF003947435_02051:0.5335179900,ARC_GCA018396405_00619:0.4416562714)100:0.2363428496)100:0.5593612166)90:0.1432607267)100:0.3287995212)100:0.5101474027)100:0.3198638024,((((Asgard_ASG093_02036:0.2635548738,((Asgard_ASG168_03600:0.0143758537,Asgard_ASG172_03793:0.0053591891)100:0.0093509515,(Asgard_ASG183_02489:0.0169040847,Asgard_ASG187_01555:0.0116262584)100:0.0402139581)100:0.3985286400)99:0.1839872162,((Asgard_ASG189_03873:0.0148905893,Asgard_ASG403_00889:0.0286725551)100:0.1218892650,Asgard_ASG189_07849:0.1731471862)83:0.0831030568)100:1.4890537780,Asgard_ASG508_03859:1.6102451291)100:0.4899586611,((Asgard_ASG120_00858:1.0342098276,(Asgard_ASG154_01258:0.6243271632,Asgard_FWG169_01464:0.6619154520)100:0.6172796164)100:0.4525340381,(Asgard_ASG569_00910:1.4191489467,Asgard_ASG575_01292:1.8459191421)99:0.1649163910)99:0.1782633767)100:0.1731866679)99:0.1818531062)98:0.1425463184,((((((Asgard_ASG012_05861:0.9485615938,Asgard_ASG073_02374:0.8935609358)100:0.5245026271,(Asgard_ASG073_02772:1.0918741088,Asgard_ASG073_03281:0.9354810006)75:0.2671372389)100:1.1005803860,((Asgard_ASG087_02988:1.4503477182,Asgard_ASG504_02781:1.8043036511)100:0.5309016498,Asgard_ASG413_01333:1.6534549756)48:0.2451790102)96:0.2630201711,((Asgard_ASG131_04279:0.8900991856,Asgard_ASG134_00171:0.9005557627)100:1.2026554320,Asgard_ASG347_02881:1.9310528964)93:0.1717011448)98:0.1624943732,Asgard_ASG340_01988:2.1551345711)94:0.2512118882,(((Asgard_ASG194_01917:2.3443998793,Asgard_ASG562_00147:1.6995719912)93:0.4703075114,WP_077208232.1:2.4569044077)68:0.0518512979,(Asgard_ASG472_01049:1.3205601704,WP_075054206.1:1.8390552234)92:0.3249794296)79:0.0844343337)86:0.1205872151)84:0.0783691682,((Asgard_ASG209_00934:0.6038866488,Asgard_ASG339_01781:0.8957419516)100:0.9391194893,((Asgard_ASG563_00304:0.9280918675,Asgard_FWG138_01706:1.1785985746)100:0.2108754399,(Asgard_ASG571_01536:0.5763786970,Asgard_ASG575_01501:1.4146063717)100:0.9273140062)100:0.1484205436)100:0.8050039367)72:0.0565129739)69:0.1172369225,(((Asgard_ASG131_04275:0.0426748270,Asgard_ASG347_02885:0.2500352648)100:1.5849212520,Asgard_ASG413_01332:2.1509221526)92:0.3462460163,(Asgard_FWG037_01384:2.9688247172,(((MfAgo:1.2135995082,TeAgo:1.2122808733)97:0.2403503249,(TbAgo:0.2426453248,WP_056934506.1:0.3733043429)100:1.6125563920)92:0.2989353604,(((MjAgo:0.1888159613,WP_015791216.1:0.1454344468)100:0.7360009426,WP_083829967.1:1.4849597586)100:0.3881788384,(PfAgo:0.3357930685,WP_055429304.1:0.3794344254)100:0.6714212304)100:0.3493632238)99:0.5065721038)72:0.1221852770)78:0.2853487661)88:0.1121913790,(((((Asgard_ASG045_01543:0.9012283790,((Asgard_ASG340_01986:0.8734054373,Asgard_ASG341_00360:0.6946270412)100:0.8607232793,Asgard_ASG414_00098:0.8881411273)100:0.4558432032)100:0.2975615795,Asgard_ASG073_03135:1.0124477157)100:0.4713862233,(((Asgard_ASG088_02980:0.1857563421,Asgard_ASG154_02673:0.3183125309)100:0.1127858312,Asgard_ASG188_03523:0.1980489148)100:0.5295850365,Asgard_ASG134_00173:0.2801771232)100:0.8451590762)100:0.5061197106,((Asgard_ASG135_01774:0.8148532963,(Asgard_ASG147_00832:1.1037081729,WP_089764886.1:0.7609335363)100:0.2781572919)100:0.6403627816,Asgard_ASG530_00495:1.8540096725)99:0.1430185946)100:0.3205315474,(Asgard_ASG055_06528:2.9555604847,(Asgard_ASG244_02077:1.6013839747,Asgard_ASG331_03721:1.3716344883)100:0.7315796273)95:0.2897744372)94:0.1922364034)89:0.1024816248,(((Asgard_ASG073_01058:0.6195934274,(Asgard_ASG159_02762:0.2750000873,(Asgard_ASG190_00881:0.3189395051,Asgard_ASG523_03052:0.4968621223)100:0.1092123399)100:0.1606166449)100:1.1227170750,Asgard_ASG147_01375:2.0788752329)95:0.4990800408,(Asgard_ASG073_02603:2.4799238299,(((MpAgo:0.4640814518,WP_077198807.1:0.5742531326)100:0.3101941079,WP_041081268.1:0.8676093208)99:0.2120199173,(WP_069293923.1:0.6119387715,WP_072761037.1:0.8294014117)98:0.1232336986)100:1.5909886460)87:0.0959642391)38:0.1409523219)100:0.7925021346,((Asgard_ASG308_00888:0.9911339781,Asgard_FWG169_03248:0.9396406476)100:0.5556689319,((DmPiwi1:0.7877945010,Siwi:0.4660771891)100:0.3997428520,EfPiwi:0.8226166548)100:0.4465928912)95:0.1595553994)100:0.5561717327,KpAgo:1.4427757908)100:0.4123536325,AtAgo10:0.5392369870)100:0.5287634901);
