# Supplementary material for: RNA-guided RNA silencing by an Asgard archaeal Argonaute
Source: Nat Commun. 2024 Jun 29;15:5499. doi: 10.1038/s41467-024-49452-1 (PMC11217426; doi:10.1038/s41467-024-49452-1)
Supplement: Supplementary file 4 — supplementary datasets 1-18 [file 41467_2024_49452_MOESM4_ESM.zip › Supplementary Datasets 1 - 18/Supplementary Dataset 8.treefile]

(hAgo3:0.0256177607,hAgo4:0.0937883275,(hAgo1:0.0522559057,((((((((((((AaAgo:1.1755693783,(((Asgard_ASG068_00704:0.0360279396,Asgard_ASG492_00215:0.0250739037)100:0.1951524587,(((Asgard_ASG155_03984:0.0270184171,Asgard_ASG180_00585:0.0336090752)100:0.1762528039,Asgard_ASG160_01885:0.2254099348)100:0.1164967028,Asgard_ASG158_04709:0.4577615465)39:0.0729945057)100:0.6483480037,((((Asgard_ASG106_01524:0.5224567880,WP_071516134.1:0.5851126712)25:0.0900993875,WP_013561109.1:0.4883296637)79:0.0577122627,(WP_065715042.1:0.6860754044,WP_099434566.1:0.3018650545)100:0.3564297863)100:0.2101074420,(WP_008205290.1:0.4018316169,WP_015329024.1:0.5741417188)100:0.5977696628)100:0.1470144694)100:0.3600625245)100:0.4487516048,(Asgard_ASG194_01917:1.9433029888,Asgard_ASG562_00147:1.3549792625)66:0.3802570238)54:0.0845063705,(((((Asgard_ASG042_02410:0.5665782509,Asgard_ASG532_01693:0.5456052451)100:0.2438712378,(Asgard_ASG147_01653:0.4151650208,Asgard_ASG547_01427:0.2177516690)100:0.5223450098)99:0.2721496648,((Asgard_ASG472_00289:0.4179332253,Asgard_ASG473_00939:0.4922799696)100:0.2615114897,Asgard_FWG139_01681:1.0745924125)99:0.2452823465)100:0.6358536061,((((CbAgo:0.3867315818,WP_099412865.1:0.5279700464)100:0.2163520874,WP_084106721.1:0.5419615319)100:0.4731376007,((WP_010289662.1:0.5985292246,WP_068488195.1:0.2978328455)100:0.3789136110,(WP_012575214.1:0.5216168910,((WP_016205751.1:0.6498078416,WP_096885432.1:0.3823007230)99:0.0823284846,((WP_049720106.1:0.7148574080,(WP_076523956.1:0.5204981962,WP_093228074.1:0.7134415522)100:0.2111435075)99:0.1653309796,WP_094264667.1:0.5983312750)96:0.1689426100)87:0.2139314409)82:0.1816055367)100:0.8847852476)79:0.1313504256,((((NgAgo:0.5489854783,(WP_049923881.1:0.5482938361,WP_094590818.1:0.4882281940)99:0.1160635343)99:0.1768269094,WP_049982463.1:0.5432214020)100:0.6062784594,((WP_006111085.1:0.5435477793,WP_089880661.1:0.5806084982)100:0.1965955084,WP_013878483.1:0.9727257540)100:0.1749113374)100:0.2366014620,(WP_055075777.1:0.4488970213,(WP_088891256.1:0.6002384947,WP_099531684.1:0.6018708585)98:0.1625656962)100:0.6766615829)99:0.2055170445)99:0.1718297628)52:0.1208204256,((((TtAgo:0.5570721720,WP_015717132.1:0.7694446511)100:0.2978314835,(((WP_011378069.1:0.7128640396,WP_052287949.1:0.4112247548)100:0.0976335599,WP_013324485.1:0.3570073386)100:0.1830369405,WP_030007227.1:0.5633990913)100:0.4050747155)100:0.8034833002,WP_045964484.1:1.0284160902)98:0.3079714563,(((WP_035658611.1:0.6295991626,WP_099009389.1:0.5425292948)100:0.9256065260,WP_092265422.1:1.2094201442)94:0.3277537850,WP_038030576.1:2.3445285827)97:0.2188521741)56:0.1269288169)78:0.1332705216)63:0.1439866243,((((((((Asgard_ASG011_04023:0.4751538752,(WP_028663822.1:0.4546621840,(WP_080807610.1:0.4452479155,WP_081144923.1:0.3708128488)100:0.1392102153)100:0.1160279482)100:0.6739505268,Asgard_ASG188_06490:0.9722229516)100:0.2986744674,((Asgard_ASG532_01529:0.0390832754,Asgard_ASG532_03461:0.0586189818)100:1.1943882440,Asgard_FWG138_02219:0.9555630839)100:0.4290258968)99:0.2782856881,((((Asgard_ASG149_01430:0.7685162226,Asgard_ASG413_01233:0.8180263867)100:0.4984084689,((((Asgard_ASG338_01097:0.0992498708,WP_093920437.1:0.1431597844)100:0.4429881457,(WP_044400168.1:0.4900142263,WP_100787857.1:0.5356447626)100:0.2446698093)100:0.1809227763,WP_098075782.1:0.9162819730)100:0.3579132016,(((((RsAgo:0.3924219538,WP_036798916.1:0.3908079036)100:0.6307317357,WP_030443103.1:0.5755160083)28:0.0705040767,WP_015898277.1:0.6544648211)41:0.1117985884,(((((WP_004710421.1:0.6870215046,WP_090604190.1:0.5177490156)94:0.0680455216,(((WP_029630398.1:0.4793154182,WP_077026978.1:0.8339201422)63:0.0731818208,WP_041440484.1:0.3973189959)92:0.0680919814,(WP_030101561.1:0.5779114823,WP_081892299.1:0.5342408334)100:0.1532926147)69:0.0546558254)100:0.1282531339,((WP_056466663.1:0.9796537857,(WP_065383217.1:0.4798488855,WP_079365507.1:0.3981054807)100:0.1147845181)71:0.0525863224,WP_078924280.1:0.6267694410)100:0.1509235560)100:0.2479228887,WP_028306819.1:0.6223519439)72:0.0732541080,WP_084602981.1:0.7659606159)66:0.0573927539)80:0.1527885820,((WP_073288094.1:0.5770211638,WP_099438430.1:0.5233385001)100:0.1960373178,WP_089320882.1:0.4853678165)100:0.2555008336)100:0.3230416794)100:0.3898241975)94:0.0998485394,AfAgo:1.5654639909)81:0.1132959316,((((((Asgard_ASG187_01723:0.4196429784,(WP_072985233.1:0.6047454865,WP_099325248.1:0.4274080587)100:0.1280740931)99:0.0974785659,WP_013451524.1:0.5991467851)100:0.2315135021,WP_078350477.1:0.7509052050)73:0.1199335058,((((WP_026764177.1:0.5020383689,WP_070235713.1:0.4176929609)100:0.0984818642,(WP_036828494.1:0.6270722929,WP_042291992.1:0.5209191009)52:0.0548866931)100:0.1434735481,(((WP_062618762.1:0.5566689609,WP_076701676.1:0.3769493960)100:0.2038057663,WP_094382636.1:0.6631808689)100:0.0615350594,WP_066219549.1:0.4332707180)100:0.1558446822)99:0.0747266303,(WP_047451873.1:0.7789845423,WP_069133529.1:0.6429695499)80:0.1265456219)100:0.3937947379)100:0.4877671166,(((((WP_012912354.1:0.6287430487,WP_016523204.1:0.7698486003)100:0.2104952509,WP_015807620.1:0.6977994889)31:0.0835767519,(WP_044171549.1:1.0185695351,(WP_061254329.1:0.7190256055,WP_068394128.1:0.6380406838)64:0.0910219107)36:0.0790340824)86:0.1003912265,((WP_067714880.1:0.6832844132,WP_083930349.1:0.7899011852)100:0.1007122825,WP_088656112.1:0.4480815509)100:0.1951988991)100:0.3600511638,WP_100241429.1:1.0078616803)100:0.4809287891)79:0.1751032812,WP_009128903.1:2.5905778404)96:0.2134251529)98:0.2109746824)80:0.0918340683,((((((((Asgard_ASG014_02649:0.2842978805,Asgard_ASG235_01169:0.2592087830)100:0.5130772952,((Asgard_ASG304_01440:0.2934661141,Asgard_FWG016_02866:0.3164678784)100:0.2297460928,((Asgard_ASG315_01074:0.4121714783,Asgard_ASG517_00110:0.4079011426)100:0.1966101189,WP_048090858.1:0.4462623608)86:0.0399866226)100:0.3474932635)90:0.1770410911,(((((WP_002645493.1:0.4334966294,WP_056452252.1:0.5988387160)100:0.2155131311,WP_014387264.1:0.8351619265)100:0.1747046646,(WP_030421331.1:0.5011746583,WP_068133589.1:0.5283473742)100:0.4351666501)99:0.1382390885,((WP_028057924.1:0.5973414248,((WP_029585865.1:0.4166855400,WP_085933357.1:0.6019126741)100:0.1452308629,WP_059000177.1:0.4226826873)100:0.1636149652)100:0.1941057950,WP_096483473.1:0.9652646582)100:0.3845598105)88:0.0530181193,(((((((WP_009507643.1:0.6022292624,WP_045057111.1:0.4160890839)79:0.0872020408,WP_053381024.1:0.6062279685)86:0.1154891171,((WP_063002580.1:0.4980840179,(WP_085870579.1:0.5840526418,WP_094214393.1:0.4028838192)100:0.1761584353)100:0.1914373471,WP_068768973.1:1.0574421064)82:0.0881417118)70:0.0427401666,WP_022842740.1:0.5079094615)95:0.1019017589,WP_011516870.1:0.4916406037)93:0.0509081192,(((((WP_009826338.1:0.3710375436,WP_064683282.1:0.3195099552)100:0.1316895281,WP_080458312.1:0.5235339198)100:0.3020851488,WP_056695929.1:0.7986368734)98:0.1590224053,WP_016846609.1:0.5095110506)97:0.0618331120,WP_010123963.1:0.5531451005)100:0.1646003663)100:0.2221991691,((((WP_022545095.1:0.5417996742,WP_064102502.1:0.5824950651)99:0.0958177300,(WP_087838767.1:0.4202823328,WP_096732917.1:0.4273317842)100:0.0968798759)100:0.1000856254,WP_091516915.1:0.5438398430)100:0.0782276967,(WP_068222130.1:0.2988483649,KjAgo:0.4475065646)100:0.2970851987)100:0.1932254481)100:0.2374539198)86:0.1042633304)67:0.1048241524,(((Asgard_ASG072_06565:0.7194591925,Asgard_ASG158_02499:0.8838526059)82:0.1314201774,(((Asgard_ASG132_01490:0.4315008256,Asgard_ASG407_01599:0.5345710253)100:0.1286720660,((Asgard_ASG188_03183:0.3075007329,Asgard_ASG508_04171:0.3397901121)100:0.1779497371,Asgard_ASG507_03215:0.3206918234)100:0.2647348528)100:0.2843557733,(Asgard_ASG550_03377:0.7982043170,(WP_011021016.1:0.6278472904,((WP_052334926.1:0.6562677052,WP_058568616.1:0.4466061007)100:0.1186579608,WP_079980881.1:0.6409695862)100:0.2091872054)100:0.2037619921)96:0.0915246146)95:0.0866947887)84:0.1001236057,(((Asgard_ASG075_02395:0.2678599360,Asgard_ASG076_03110:0.2643157417)100:0.4858922784,Asgard_ASG471_00745:0.4558632724)66:0.1198595343,(Asgard_ASG158_04452:0.5080250061,Asgard_ASG307_01149:0.3386873512)100:0.5170279294)100:0.3394689786)100:0.3323528435)54:0.0771677904,((((((WP_014020247.1:0.5085981328,WP_098195163.1:0.4169198135)100:0.1953195099,WP_055143320.1:0.4183991004)100:0.2197775713,WP_026932798.1:0.6784052283)74:0.0856424200,(WP_092459742.1:0.1196062581,MapAgo:0.1072187852)100:0.4050348163)100:0.1673634362,(((WP_015449155.1:0.5171845153,WP_041514531.1:0.7782499013)79:0.1492166375,((WP_029134084.1:0.3546867553,(((WP_046408758.1:0.6702515965,WP_064790850.1:0.5424609518)100:0.1165433874,WP_093281619.1:0.5252217436)76:0.0570498548,WP_050403924.1:0.4467445278)85:0.0922897096)86:0.0665454638,WP_066624034.1:0.4146664666)100:0.1216525830)78:0.0704510324,(WP_056240734.1:0.5633479531,(WP_079731543.1:0.5182182226,WP_081295619.1:0.6258170133)45:0.0904998090)97:0.0929096110)99:0.1448178536)100:0.1730740316,(WP_028363061.1:0.4827923504,WP_068847674.1:0.4563696260)100:0.4836958601)100:0.6886620155)100:0.4473816139,(((((((WP_004290502.1:0.5591470943,WP_036856560.1:0.5048862321)98:0.2130418534,WP_100991967.1:0.5038545097)31:0.0513747082,((WP_019977020.1:0.4050885630,WP_029193119.1:0.5314009075)99:0.0660440447,(WP_073132933.1:0.2524555918,JomAgo:0.2467374225)100:0.1381353900)76:0.0627235228)30:0.0683104657,WP_091170676.1:0.4173525399)100:0.2708462703,((WP_075793711.1:0.5631256906,WP_084462763.1:0.3320576819)100:0.1419815434,WP_081444939.1:0.6958985598)100:0.1547616090)100:0.5860448136,((((WP_022787370.1:0.4864704617,WP_025493197.1:0.7511462166)100:0.3101123162,WP_081743200.1:0.5784148096)97:0.0564781284,WP_052564896.1:0.4462763095)100:0.2566050245,WP_092282753.1:0.7698901080)100:0.1514785188)100:0.1277789959,((((((WP_013299754.1:0.5620342488,WP_080523304.1:0.5219042259)90:0.1646511265,WP_043061314.1:0.5300662696)86:0.0989501803,WP_078813595.1:0.3774256048)58:0.0760086963,(WP_062547851.1:0.5830045988,(WP_091133620.1:0.4585259713,WP_091963850.1:0.4079613132)100:0.4169916445)62:0.1767947470)55:0.0682071277,WP_066978564.1:0.8963914859)55:0.1231997603,(WP_051144000.1:0.5775134579,(WP_063460619.1:0.4486804750,XavAgo:0.3769615505)100:0.2754017599)100:0.3238257884)100:0.4272325588)100:0.5180032177)100:0.5612026197,((SiAgo_Sulfolobus_islandicus:0.0872969723,ARC_GCA003086555_00487:0.1040390161)100:1.2306071950,(ARC_GCA011366665_00396:0.8644646994,((ARC_GCA003649085_02079:0.1816728480,ARC_GCA011380255_01741:0.1886958165)100:0.5755993843,(ARC_GCA003650545_01446:0.3211945490,(ARC_GCF003947435_02051:0.4606435789,ARC_GCA018396405_00619:0.3800159482)100:0.2057418124)100:0.4760120740)97:0.1504906345)100:0.2275258025)100:0.4066459054)100:0.2655280909,(((((Asgard_ASG093_02036:0.2340450796,((Asgard_ASG168_03600:0.0133335161,Asgard_ASG172_03793:0.0050867602)100:0.0079563282,(Asgard_ASG183_02489:0.0155997533,Asgard_ASG187_01555:0.0112331981)100:0.0379159827)100:0.3522285751)100:0.2356810630,(Asgard_ASG189_03873:0.0128475448,Asgard_ASG403_00889:0.0272984632)100:0.1045828572)80:0.0504249169,Asgard_ASG189_07849:0.1123070235)100:1.2257440260,Asgard_ASG508_03859:1.2577642631)100:0.3694829249,((Asgard_ASG120_00858:0.8689283217,(Asgard_ASG154_01258:0.5662342519,Asgard_FWG169_01464:0.5335333596)100:0.5244684034)100:0.3149493457,(Asgard_ASG569_00910:1.1700572898,Asgard_ASG575_01292:1.4754387814)99:0.1748694046)98:0.1469169404)99:0.1733993237)99:0.1649278686)93:0.1114221652,(Asgard_ASG472_01049:1.0353994895,WP_075054206.1:1.5413111890)99:0.4324226787)31:0.0681312083,(((((Asgard_ASG012_05861:0.7586785490,Asgard_ASG073_02374:0.7169347599)100:0.5122460903,Asgard_ASG073_02772:0.8573094279)64:0.2401601876,Asgard_ASG073_03281:0.6799624625)100:0.9907796257,(((Asgard_ASG131_04279:0.7497687290,Asgard_ASG134_00171:0.7013443361)100:0.9503806173,(Asgard_ASG340_01988:1.5795346439,Asgard_ASG413_01333:1.2953765811)39:0.1840320133)35:0.1923522180,Asgard_ASG347_02881:1.4949456980)34:0.0929128288)50:0.1344163574,((Asgard_ASG087_02988:1.2226453964,Asgard_ASG504_02781:1.2607171322)100:0.3127037153,Asgard_ASG413_01332:1.5660480088)98:0.3291092355)52:0.2146199498)44:0.0384870801,(((((Asgard_ASG061_01709:1.1838198167,(WP_036488545.1:0.6873087729,WP_058316939.1:1.0304082184)100:0.8741872592)86:0.1346352519,((Asgard_ASG144_03258:0.6225643724,(((WP_008838212.1:0.5783927084,WP_085938215.1:0.5291524487)100:0.1240019100,(WP_034824194.1:0.6674304001,(WP_076626087.1:0.4756376419,PlAgo:0.3519416393)100:0.3594796714)99:0.1146485056)100:0.3740174192,((WP_011308723.1:0.5548098665,WP_019497030.1:0.5891332939)98:0.1253199397,WP_013921749.1:0.8699543913)58:0.1068039643)100:0.1707914556)100:0.5483149683,(((WP_008504757.1:0.5168997574,WP_100990083.1:0.6675088235)100:0.1759093685,WP_092721547.1:0.4896372144)86:0.1762943860,WP_084286803.1:0.7444777616)100:0.5919568329)100:0.5127208031)100:0.2874071025,((Asgard_ASG092_00089:0.8555801544,Asgard_ASG203_01028:0.9685564130)100:0.9146349623,((Asgard_ASG207_00250:1.1146046531,Asgard_ASG207_00814:0.9924714185)86:0.2028306475,WP_077208232.1:1.7723598324)97:0.2300974536)61:0.0745641382)71:0.1667875557,((Asgard_ASG131_04275:0.0709160732,Asgard_ASG347_02885:0.1843784052)100:1.2675120720,WP_082839051.1:1.5163390789)94:0.3556925330)97:0.1786030327,(((Asgard_ASG209_00934:0.4955667545,Asgard_ASG339_01781:0.7785580549)100:0.8130410925,(Asgard_ASG563_00304:0.7800914676,Asgard_FWG138_01706:0.9701128472)100:0.2205985045)68:0.1030764506,(Asgard_ASG571_01536:0.5260775624,Asgard_ASG575_01501:1.0423283532)100:0.6527315418)100:0.6544842596)41:0.0498038849)60:0.0430930039)65:0.1130343299,(((Asgard_ASG073_01058:0.4972872709,(Asgard_ASG159_02762:0.2472704312,(Asgard_ASG190_00881:0.2786491280,Asgard_ASG523_03052:0.4325244603)100:0.0972513964)100:0.1838055575)100:0.9114314877,Asgard_ASG147_01375:1.6287434243)99:0.4340849041,(Asgard_ASG073_02603:2.0535432524,(((MpAgo:0.3888268646,WP_077198807.1:0.4858585630)100:0.2420712205,WP_041081268.1:0.7007699007)87:0.1535404051,(WP_069293923.1:0.4999456562,WP_072761037.1:0.7136801349)51:0.1270214897)100:1.2232055230)81:0.1279259205)73:0.1575093042)58:0.0725467435,((((Asgard_ASG045_01543:0.7485960450,((Asgard_ASG340_01986:0.6970575574,Asgard_ASG341_00360:0.6215909807)100:0.7116109033,Asgard_ASG414_00098:0.7025626449)100:0.4063460663)100:0.2062130003,Asgard_ASG073_03135:0.8689712066)100:0.4044331156,(((Asgard_ASG088_02980:0.1699391918,Asgard_ASG154_02673:0.2786944934)100:0.0938669930,Asgard_ASG188_03523:0.1808734444)100:0.4121300321,Asgard_ASG134_00173:0.2852625239)100:0.6586888678)100:0.4025004832,((Asgard_ASG135_01774:0.6461662546,(Asgard_ASG147_00832:0.9551470968,WP_089764886.1:0.6483534760)99:0.2455350251)100:0.5495714424,Asgard_ASG530_00495:1.5495403028)30:0.1323808981)100:0.3987631317)60:0.0913739388,(((Asgard_ASG055_06528:2.3833745861,Asgard_FWG037_01384:2.2698844267)77:0.2691151336,(Asgard_ASG244_02077:1.3007228052,Asgard_ASG331_03721:1.1893930680)100:0.7256176736)62:0.0523238553,(((MfAgo:0.9948675412,TeAgo:1.0102870107)96:0.2008013638,(TbAgo:0.2056806389,WP_056934506.1:0.3411716933)100:1.2576410120)97:0.2222297726,(((MjAgo:0.1458173575,WP_015791216.1:0.1410647580)100:0.6253928830,WP_083829967.1:1.1807809814)100:0.3330660738,(PfAgo:0.2803826347,WP_055429304.1:0.3419567531)100:0.4981467933)100:0.2918191566)100:0.5065789976)69:0.1141025434)100:0.6397745807,(Asgard_ASG308_00888:0.8175605757,Asgard_FWG169_03248:0.8384544063)100:0.4306918852)38:0.1151443867,((DmPiwi1:0.6846796837,Siwi:0.4172155074)100:0.3166972572,EfPiwi:0.7655757907)100:0.3823718121)100:0.5478720163,KpAgo:1.1853416901)100:0.3979023323,AtAgo10:0.5152981709)100:0.4615123382,HsAgo2:0.0712560158)90:0.0206730454)89:0.0189569124);
