# Supplementary material for: RNA-guided RNA silencing by an Asgard archaeal Argonaute
Source: Nat Commun. 2024 Jun 29;15:5499. doi: 10.1038/s41467-024-49452-1 (PMC11217426; doi:10.1038/s41467-024-49452-1)
Supplement: Supplementary file 4 — supplementary datasets 1-18 [file 41467_2024_49452_MOESM4_ESM.zip › Supplementary Datasets 1 - 18/Supplementary Dataset 9.fasta]

>AaAgo
MGKE------------------ALLNLYRIEYRP---KDTT--FTV----FKPTHEIQK--------EKLNKVR--WRV----LQT---------------TFRREDEFWC-----GKDTLYLTLS-----NGEI------------------------------------------------VEL--KRVGE----EEFRQNER---ECQELFRDFLTKKVKD-------------------------------------KFISDFYKKFR----------ITVQGKNRKIALIPEVNEKVLKSE----EGYFLLHLDLKFR-IQPFETL-QTLLERNDFN-------------------------------------KRIRVKP-IGIDFVGRVQD-------------------VFKEFSTHKS-SKKWEELLKNRELREKA--FLVVL-------------EKGYTYPATILKPVLTYENLEDEERN-------EVADI--VRMEPGKRLNLIRY---ILRRYVKALRDYGW---------------------------------------------------I-----SPEEE--LNFKDGKNT----------------KVIT-NLR---K-------FLPFVKKDVL-----SVEIISVSKKLE--R------KEEFLKELINFLK--N-------------KGIK--L-KIK-----------GKSLILAQTE--EA-KEK-LI-----PVIN-KIKDV------------DLVIVFLEEY--PKVDPYKSFLLYDFVKRELLKKMIPSQVILNRTL-K-------NENL-KFVLLNVAEQVLAKTGNIPYKLKE-----IEGKVDAFVGIDISRITRD----GKTVNAVAFTKIFNSKGELVRYYLTSY------PAFGEKLTEKAIGDVFS-LLEKL------GFKKGSKIVVHRDG-RLYRDEVAAFKKYG-----EL----YGY-SLELLEIIKRNNPRF-FSNEK--------------IKGYFYKLSEDSVILATYNQ--------YEGTHQPIKVRK----VYGEL----PV-EVLCSQILSLTLMNYSS-FQPIKLPATVHYSDKITKLMLR-----------GIE---PIK---KEGDIMYWL
>AfAgo
---------------------------------------------------------------------------------------------------------------------------------------------------------------------------------------------------------------------------------------------------------------------------------------------------------------------------------------------------------------------------------------------------------------------------------MME-Y--------------------------KIV-----------------------------------------------------------------------------------------------------------------------------------------ENG---------LRIGNGASVP-ISNTGE---------LIK-GLR---N-------YGPYEVPSLK-----YNQIALIHNN-Q-----FSSLINQLKSQISSKIDEV----------------------HIHINISEFIY------------D--SPHFDS-IK-----SQVD-NAIDTG--------V--DGIMLVLPEY---------NTPLYYKLKSYLIN--IPSQFMRYDIL-S-------NRNL-TFYVDNLLVQFVSKLGGKPWILNVDP----EKGSDIIIGTGATR--------IDNVNLFCFAMVFKKDGTMLWNEISPI------VTSSEYLT--YLKSTIKKVVYGFKKSN--PDWDVEKLTLHVSGKKMKDGETKILKETV-EELKQE-MVSRDV-KYAILHLNETHPFWV-MGD---------PNNRFHPYEGTKVKLSSKRYLLTLLQP-----YLKRNGTPKPLSVEIVSD----NWEYYHNV-HEILDEIYYLSKMNWRG-FRSRNLPVTVNYPKLVAGIIANVNRYGGYPI-------NPEGNR-SLQTNPWFL
>Asgard_ASG011_04023
MTSTN---NSFANSNILGIDDEQGLNSFQIFRKLKNLQNFNDFIILVYIQFEKDFLDRRDSQFE---YSKLEILRNYRLYDCNLEDWRANNRDFDGPII--IIRRKFILYFRDANGGFELEYPSVVVDEAIVNAIIHDYAIN-VPIEKDAFPKSFTLDEISLESIMKDERGMTFIRSLMKMEEFDL--KNESFKILYNN--FADRNLFQTKRSLLLALRDVLEGNEWSIDG------------------------------LYYSRLYAYRD----------IGIESDFERVKLYNIHEFQIKEYD-----QNYYLSFDYRVR-IKNQVDL-QELIKY-------------ENNYFLGKNVKVRLGD----------SLEIAKLK---------TYNQ----------------GSSVVN-F-----DVND-------DEISTTSII-PEL-----------------------------NYRDINKVLKKKLDK---LLKSHSFHKNAAKIRADKILLAKILQDRIFPIR-----IDKTE------------VRLNS-NPLFL------ASSGKITPLTVYHD---LSE----PY----VVFHTGQ-------------SQ---NILN-GIT---R-------FGSYE------KDANDIEIIPLSIT-K--Y---KLEMKELIVRLIVGKY--------------KYRGSERTF-GTRFKYEKI----------FTVDD-----IKD-MY-----NLVL-DLIQKNPD-KGDKDI-SRIFLVYLPEE---VYPKTDYQSPYYSIKKLLLGIGIPSQMVSRKTI-LSM----------DWKDLNLALNIVAKCKTIPWVLPD-----ELPDVDFFIGLSYTSKK-----FETIKRYMGYANVFNQYGRWQLYQGNPE---------DYEDRHKFFGDLVRETLDKI------QLSETPSIVFHYSS-KFSRKDIEIMWSAA-KSIR------PNG-KYTFIWINTTHNIRL-FDTS--------AQTDGSLSRGSFVITSPYQFYLSTTGY------SKAMGTPLPLEVNVYSL----TLDHPPNL-KIIAKQILYLTKLNWASSKSLSRLPVTIKYAKDIAKLSSIFIHKGQLEI-------------KVLQETPWFI
>Asgard_ASG012_05861
MSDVYS------------------INCFKVKLNKTQ-------VAL------------------ELSQSFYFMV---Q--T--LRK------QFSSQ----LFF-----WN-------KKFLILKNFKENF---F-KDVNVDDLELLIEG-----------------FSEGEEII--------LDL-----------RD--KQEENK--IKAFLGQIIATQLRLSNY-----------LVEQKGNYAFQATYP------------------------------QKIENIGSIETWPGFEYQFLLED-----EGIYFVLDPKHK-LNWTHTL-RDELKANSFVEEEN----------YNKPIKDICQSECPE---RIDPYYRCPL---GGVGSIVFFKKLSNE-TPLEGFD-------VFD-YLTENY--PT--QKILE-IIDKNHG--PTAY-------ASKKI--VGIKYPLERLSLIPMLDLLQNRNDTI------RLMKK--LQPRPEIRYTLTEN---YYNALHHIF-----IENFDEIEF-----DWYFNFEE--------------NNIH-----------L---QFAPN----IQFQH------------IAETP-------FIIN---N---------PYQTISLS-----KIHVLSLMDE-E-ID------FKTFKSYL----------------DDNKFEGFFQLL-EIA--------------------QCE---IEK-ISE----DTLE-N-------------Y-DSAILVFLQNG--------AKKKKFEELKRKALLKSNFLQKITYERL-KKNL---VKINQAKNHLRNVSLAWLTKSGGIPYSIQSKE----DISTSYYIGWVVNFSELHR---GKVKQIRIALALYNGKGEIVKSI-------FQVCHRNEYSA--NI-QLLKQLIESL------DKDKNNIVHILKEG-MIYDNEGKVIEKIK-DEL-------KEF-NGEIIIINEG-IFRI-FKR--IQTNR--GLIHKRPKPGLCIKITENHFLLLTTSL-KD---RENVRTQQPISCIFTKK--SD------DHKFSLLENLFHLTYSYHGSIQGLIKLPAPLYASRKIQQFFQNMDL------ENDFL---------FSSEIEYFV
>Asgard_ASG042_02410
MKGI--------------------------------------------------------------------------------------------------------------------------------------------------------------------------------------------------------------------------------------------------------------------------------------------------------------------------------------M----------------------------------------------------------------------------------------------------------------------------------------------------------------------------------------------------------------------------------------------------------------LPR----PV----LKLRRGTAI-----------TP-----FD-GFK----------GFGPYY-------GPSDINISILSCE-E--Y---VEDVLNLYCNLKDGKG--------------IFNGMEKWF-NVV---------LPEDPRVVSVVS-----EED-LT-----SNVS-RIPKC------------DLVLVVVPDD----MLVEYDDDPYMPLKREIAKLGIPSQMLEYSTV-K------NLRDN-PYVLFNLALSVYSKVGGVPWILSE------PTFSGLVVGLDVRR--------TLDGKIVTGMSVLSMKNRFTFNWSYST---------VDSLGAKYISSVIKSELKSFV-----CEEEVRDFTFHCEG-MPSQEIIDGIKKAL-NNLVNENMLSKDY-SFRVIAVKKGGTPKI-FKSI--------HGSYGVPDKGFTIILDYYRGIVATSGF-PEFSFHSPLGLVRPLKIEVVDE--NCEH----DI-KEVIKEVYWLSELHWASGFRSSKYPISTLYAHRIVQFVAS-----------GVE---PPE---EYRGKAWFL
>Asgard_ASG045_01543
MGLL--------------------TNWYRTTNQPFFK------VTILNV------------------DVDFALLQT-R-----INDEKNAPVPFEGK----IYS------------------------------IGE------TPLI----KFIVSIE---------------------GYKTLTS-----------KK------HILKFGPIISQYLAR---------------------------------IFDKKESN----KSFGG--QPM------------VNSMLQIYNGMLSQSRILS----SGDVITSIDAAKR-WLQTLEI-TSLMA-RGYSKERVFAE-------EGSTVRCPSY--------SKRCWFDVKL---NGFPDM-MAKNRIPS-----------KNQTFID-FPARRKFIAK-------LTIHPDT---PVAEVRLK--------NGRLLYYPITIIRTKIDLSTV-------------NVTNK--KIDSPLKRLKLNNE---ISKKIFGAP-----FGKLI------------VKYLN-KPLTG--------ENLSKGYT----NGVFSI----PE----LLLGNDVKI--SLSKST---------INN-LLK---N-------YGPWC-------GPKKLTLHYLTPPLDLIEFFANELIKRLHNDLQSGAK------------AYGLGAFQQGYIELK-----------------------SGTPSE-FS-----ASAR-KLGKQIGE------V--DIIVPILPKT--------ENARCYALTKRALGDSSTKSKGIHWDNF-SIIANQQVSRDR--YSIRNLMAAIYLEAGEAGMLLANSAR-LPNGISPLILATDISRDV------QKKQEATADIITMNGQGLLLSTPSIYS---------NEGVQSRLIREWLVDAVNKVAEL---KLSSPNTLIFGYDG-KLRRNQVDEFEKVFIEELIKDKILSQDV-ASAILEITKRIPDRI-Y-----------NENGTLPPEGTYLADSNDTGYLIGSYP--------YIGTSQPLRVRIAQQ----KI----TA-RSVLQFIHDMRYLDFTSPYTQPREAIFMHVVDKKAKLARHGAV--------------PYV------------
>Asgard_ASG055_06528
MEVG--------------------YNY----------RDVT--VDLRYNIYRVQFGDIPPDVVY---EQLINVM---Q--DL-IRQGLLG-----------SFF-----WD-------REAYVMYA--------I-GD-------------EHVIKVNDIEITYK--VQQTQQDSP-------LNL-----------NN-----KHVFAVNGIWKNAIYTRLAAHPGIALT-----------------------YSKGELAEPLRRFLPT--DPTLRAGVLEIDGEQIKQNLKSKRKIPFLLLLYPRVGY-GKGFLEIDFKTK-MMVNQELKMQLIK-------------------VKKRVLFNYYLF------------------YKKATPK-GISAFHFNRQPTESDI---SAMSFLE--KRRKF-----------VEMAERD---GLV--------GLERARYREFLALPRYVVPIIDFNNI-------FEK-IIDLSNY--DMDKLYTKFTQIKPLVKFLEYVLKDLDVL--VGQTT----------KPIKVKG-IPVRQDLFLPTRGADTK-AFEIINL----------PQ----LKIRQGSILQLGENMGK-KTSPHYI-----SIK-PTKRGRKWK-WGPAN------QFPSPLKIAIIAPP-SPVN--PEEVSYKLIKEIKSPIKYC----------DKVLPRMYDFF-NYPLDNVEVKT-LPEDHVTIHPGE-----LED-YHSRF--KAVR---------------WGADLLIMVLPDEIT-----------ISKYKDLVYNWGYRKQIIQYKTF-K------RDTTF--YAMCSLFAHLIPKYGGTIYDVDLDVD-LRNYKKPGFLFYDFA---------GYERS-TAGIIIAGTGG------ISQT--TKPGVTRNDALR--NLGATLKKLIQEYQWDV---------VIIFKDN-YYQYDETKQIQEIQ-----AN----LNV-HLIAFSILKRKAFRL--KR--KYKKD--YYEAKSPKNSGLVTPD--DAHLFPHET--------QHGI-RAVKFKY----EWGTA----DLRYD-TRDLIYLGTYLAKQTVASQKIPTFIHLSDKLAELIEAGTF--------QSITS-------DTKIPLAFL
>Asgard_ASG061_01709
MSNHTK---------MLA------ATLFPIEGLSDAR----FRFRVL--TLRERIPEDNQRH---------------R-----LQR-----NRLWKR----ILR--------------CPVYSTTSQEGEPVFLIPDEFTNR-----INSS--SIEIR--------------------DQLYHIDL--TETIIV--IEE--GIQNEL--ICRMLERAISDKLGA-----------------------------LWR-----SEWTSFYYQ--NP--------ENIDDDRDLVNAYRGVKFSVIIIE-----NRPYLAMDVRTH-YTGRISLSQHSVEE-------------KDRILLNLRLPTTERPFIRD---NGPVKYRCKF---TGDTER-TISEVSVE----------ETEETVYQ-YYRRRY-----------IDIHPED---RAVFVQDRG---------RDYSVPESRLFPVFNTDYW----------GVRDCSTR--PQLTPKERIVKIRR---FLGYLSEIR-----FGQYI------------FDISS-DPFT------------------TER---L---FIPPR----LEFGDNQYLNP------DEIPPRQSEFER-GIT---R-------FGPYH-----------PGIVLLFPR--VID---RHTRNTFINDLRDEIR----------------------L-SISVQLQRPY-------------HIGERMGSS-LL-----QLAT-EVKRSHPN---------CLALVILWNR--------FRKEVYYELKDAITP--TRSQCAKERTI-RMICNRRNPQKA-KSRLRNLSLSVLTEVGVKPWVLAD------NLHFEFYIGIDVLYPR-----------Y--YHFIYGTGGRFVRTQTGQF---VSRGKVREAIKAPELQRQLIEGIRAIVE----SGFPINSIAIHRDG-RWWPSEQRGLEKAL-EHLKAHDVLSPDV-RCVVVEIHKTHPIRL-FTRIN-------SPHFLNPLPGTYLVLDQDSVLLTTTGR-----PGEPEGTASTILLKIIQKIGAGET----DI-REVAEDAYWLSHLNWNAPDIEISLPITIRWTDEALRETFR-----------------PIDESKEQNEELMYI
>Asgard_ASG068_00704
--------------------------------------------------------------------------------------------------------------------------------------------------------------------------------------------------------------------------------------------------------------------------------------------------------------------------------------------------------------------------------------------------------------------------------------------------------------------------------------------------------------------------------------------------------------------------------------------------------------------------------------------------------------------HGIFQLSSKF-EENKTIRISLIIAAFD--R------YSDFWKDLKKQLS--N-------------------V-GFL--------PQLTSEIMIKDVD-----RLS-IE-----EKLK-TISRE----------DSDIIVAILPEK-------PNKDKIYELFKSSLFTLGIESQFIFESTI-V--------SKL-KYAQANVVLGIIAKTGNIPYVLAN-----PLEFTDFLVGIDISREKKTGL--KGTQNFLAMARFYGKDGTFVNYEIHED------KIEGETVPKIILEKIFAK-----------TEFQNKIIMVHRDG-FFRGPEIQDLKEIG-----KN----YNI-QFQFVEVIKRNVPRL-FCGS--------NNKYVNPERNQIFYLSEREAVIINNKV-----T--GNKTANPLRVRI----LGENV----NL-NDAIVSVMALRMMHFGT-TKTPKLPVTISFSDRISGFARR-----------GIK---PPN---KSGKIPWWY
>Asgard_ASG073_01058
MLDT--------RTSFI-------LNT--------------ARISSTWNIFEAHFEDWVD-------EYYRKIIDF-RR-DFILESY-------------------------------GRFLISIP--------I-SQIVLTN------------------VKEL--LKNALSEEFSQ----QVELTQPTPSP-KVQPD------NA--LRNALGGYLAHRLKELGFEKVSSK----------------------------GTIGRFFHPKL----------ENLRERSSDVTLKSLFEFTALLER----KASIHLAIDLKTE-VEGQETL-EELIFDGGIQDIKYWPSDQKNWFISEDDIPKE----------RKYSNYRLRLT---------SVEKREIGI----------KPLNIVR-YYKSMT-VKE--------FLSHQNTTFRYIVVKDKSGSSDPNT---EYRLPAIYLQHNISNSSLHKKWER-------KFHRF--SKPPLKERYQRITE---VFRLLKNEGLVEVP-----------------RRFSG-----------------------------IKPKIAFPT----IVFGK---------------PP----IIEKGID---E-------WG-------------NLKRIMLYSH-K--D---ENIANRLRRELENQFRLIEVS-------------------RVDVPTITMM-------------NLP---NNP--------AQLK-DLAEQYD---PNRE---GTLYLFIH---------RYDRNYYRRIKSMFTQENKPVQFIRTTTL-S------RSRNF--ALVRTLIPQILVKTGGLPYRLGKANL-----EKTLLIGLDKARDS-----SSTRPSASAGVAAVTPEGRYVSAASTPL-----DNTKHDSI---DV-DKLAELLEDLKVT---YKDKLDYVVILRDGSEVAQAEVDPWKKYV-----KE----YGL-DMIFLASRKENSYRV-FPS--EVKLDD-RRPYELPVVLNESPLPSDEFLVVASDA--------PIGTPKPVVYTLLDN----NF-TLEEIQTKVIAQIVSMSMLCWESP---TSQPLPLHYADKLAGFTQMVQQ-A-WQ---------------ISNKYPMFI
>Asgard_ASG073_02374
MIEFYS------------------TNCSEVQLKIKQ-------IKL------------------ELPQAINYLV---Q--S--FRK------SRPND----LFF-----WQ-------DTIYVLNDAVDEI---L-SDITQLDMKILIET-----------------IEKGSELI--------IAV-----------HD--KQQKNL--VKCFLGECIAIQLRLNNY-----------LIEQKANYAFRATFT------------------------------REIEHYGGLEAWPGFEYQFLIEE-----NEIFVVIDPKYR-LNWTFNL-REDLKNNRINEVKL----------KYQPIKDICQITCDE---RATSYYRCRL---GGTGNIIYFQNLDPE-LPQEKFD-------VID-YLSEIH--PS--QELKALEVGKEG---PTVI-------ASNKP--EGVKYPLERLSQIPTLDLIRKSQVTK------NLMKK--IQPHPRQRYEKTKS---YLDLIRKLI-----IDSLPIISL-----NEFSRFDD--------------NNTEK----------L---MFDPK---FFLFGNGETGLS----------------SN-SIN---S-------KDPYQTLKPE-----KLNYISVSEE-E--D------EKWLLSSL----------------EKGIFEGFFSFL-GIN--------------------KVE---LVK-IDHD---KFLTTN-------------F-SESCFLLLEDE--------TQNDDFFKIRVQGIQIGNTIQKITLESF-KTDF---NQDNKAQNHLRNVALGWLAKSNGIPFILSSVTD-----NNIFIIGWSIHYKKPKK---GQVTQYNVVLSIYSSSGIHQSTI-------YSIMTKDDYIP--VLSKKFSQVIQELIGK--TGKKKNSDFFILKEG-TISLEDVNIILKLV-KEF-------PNL-NMYFCSIVEG-IFRI-FKE--SESRL--GTDHKRVNPGVTVKITDRHYIMITTSI-KDSH-RDNLRTQQPISCVFYEN----------DIKESLLELIFHLTYCNHGFLNARTKVPLPLHSTKKAQEFFVSQEM------QNGIV---------IESEREFFT
>Asgard_ASG073_02603
MIKP----NR--STALILPQD---FNYIP--------ESFKRWNQLLR-NFQVEKGEKARSLPT---ASLKQVLSY-KG-NI-LHSS--------------FFSRMQSE----------TIWMICENTGFTIKYL-QQ-------------IWETTLSEQKIKPVTDDIEEIEVRSKT-----ISI-----------ED--SSTNTLQPKENWIYDVVSWHVAKKICS--------------------------------------------KPL-----------------KLEKGFEVPLRIDQ----NGEVYLQSDIGND-TKQKQSLRVKLIT--------------IPLPLINLEAVVTR-----------------------------FVSG---E---------------VSR-FYKKRT----VYVDLAG-LMQGDDASFPILTLKLSRYGDSQ---PIWDDFSAEVF----GFESFASVVVSG------KTPSPHRVVHSPQDGWHRIGA-----------------IYTYS------------IAFHA-----------------------LTV---IKN----SE---LLKFQT----------------------IK-GIRE--K-------FEPIFRPTADNQQENTVRILCLYPRLT-V-------IKELVKTFTNELE--QLTDG----KILAIGPFEVCFIQFP--------------------E-----EQD-FKNIYEAKALVTKIPSSYID--PNVR---QVALVETS----TGYVAKRQTNAKLLFRKLLASRSIPSQFLTNE---K------KESNL------NALYEL-YRLAGLPLCINIEF------PNVWFFGINFFQIQ-----GEYDTEYGGVITAIKNKSQIMKGALFSD---------MHQVTSKPLKDLIEELLQKFAMNN-LEADNSFSAIIFVNGI--TRSEISNKKAQF-DDLG---IFNSSLRDCALIRINDQGNIRI-FNV--KRREEVSISKSLEVTTGEYFSLSNK--LRVGTGQ-----KRSKKGSPRPIEITI---LNKG------EFSKELTTGILCKASTYWHGV---TNYPLPLHLAHKICEDRRGKV----FEKLEKTI---PLN---SENSST---
>Asgard_ASG073_02772
-------------------------------------PFDK--IEL------------------VLSSEHCYIL---Q--T--LRK------LFQQK----LFFSNNWR-----------IFVCDSEFSNI---I-DHFTVL-----TDK-KLPLELEGVTFS------EGDSLV--------IDY--TDP------SA------SL--CIAFLSEIIATPLREQGM-----------IIEQTGTDAFQATLV---------------------------------ESREQIELWPGFKFQFIFAK-----TMINIMVDPKYR-INYNSNL-REIYK-DSLSDLISL---------KGSLVKDICSA---KCIERIDPYHRCNVA-APGKTVK-IIEILE-E-SPSDGEN-------VIS-YLDLIK--PT--QKLER-LIKPVS---PSISAIPS---KSSKS----FKYPLERLSPIPSFDFISSTVEKK------ALMKR--IQPNPNDRFSLTEKNYQLFKNIL--------IDGLPTISI-----PDYLPIYL--------------EQDV-LFE-------FYP----KN----YCFYDGTFG------------------IKYDIW---E-------KKPFDYP--------KIDVIYIFES-T------SDEEIDRLKNLATNLIEG----------YNDFKGINDLI-SRQ--------------------DMK---IQS-RSW----EDLS-DLKGK------------VSILVLSPSLQN----------EYSNKKLYFVRREKFLQRLIYSSF-ENCE---TERRK-ENYLKNAALGWLAKSGGKGYILAIPKE-----EQVLTIGWKTISKRGTR---TQPKRKIVIFTTYLSNGTHLKSLVFIV---------NEHY-SSICKEKILELIDEVCK----EGYQNMPIHIHRDG-HFFSDDNTIINEIK-RTV-------TDK-NVFFISITDS-IFRI-YKN--KSGKY--GSYLGRPNPGICYQISSQYYAMITTYL-----DKEEYRTPRSIMCRFLED------YAQENI-LKSLEVIFDLSYCYHGYIKAKIKFPVTIHAAKKISEIIYDQKL------SSDFS---------IKSDIEFFV
>Asgard_ASG073_03135
MRSKNSKK--ENKTEII-------TNLFITQNQPFKC------LKCS--VYSFQ-------------EISFGLL---Q-AANILTSKGFPA----------VIE--------------KQVYCIGS-------------------------GFDITIRGYALKLK--------------ERKILQS-----------ED------DI-KLQKLANAILAL---------------------------------LYHLNEGN----KHFGG--QP------------NIIGNISVYSAFEKMVWATS----NGDILVALDAGMR-------L-QDVLT-NGQKHSKTSKQ--IEEMLLESSVQFPT---------ISGKWREGKV---VQIIWE-KIGSYEID------------GRSLHK-YQERQNFLKR-------ITLNQDDM--PILLLNIG--------YEEPYSYPAGVCRLAIDLTDL-------------EIYDR-GKVNKPWERFNAIKT---ISNQLFNKK-----FNGLS------------IEFDI-RPLTL--------DPRVKIFE-MGE---VSP----PS----IEFKDNQSISI--------------DIIK-GLQ---R-------FGPYS-------GSKEINVHFFVPK-S-L----KDKVSILYDQFKQAMR------------ELNLGSIIKI--PIN--------------------NFVTDIPEDYFT-----ACLRGAIKQT-----NGTD---FVAVIVLPQK--------EESQAYGDVKRAFGSLSVPSLCMKTATF-MNLIERENSKKF--YLRKIIAINLYLKPGEAVWLLKNPAG-FPKDKVPYVSAVDMSRDH------KSRSETAADMVTYDAYGRILDPG-------QSINAKGEYLSSELVKDWLFQTASAIVQGEL-DASSPTELIYLHDG-NLKWNQVVEFKNAQVSQLIDSGLVTDDL-GLVILSLTKRDVIRL-FERNN-------GWKISNPPKEIYLIDRQTEVHLASSSP--------FIGTTNLIRLQIKDQ-TKKTF----TP-QTLVRFINDLRYLDAGSPYNQPKLPIVSHMVHNKANFSRFGEI-------------FPY-------------
>Asgard_ASG073_03281
---------------MLE------INI----------EGNE--FFL------------------MLSPELNYLL---Q--T--FRA------SLPNE----LFYRESER-----------IFITKASSSMI---L-EKINSL---------ELPEILNNIKFSLA----EEETIE--------IDK--NNP------KD---WTR----FKTILGELLATHLRRQGK-----------IVEQGTSQIFQTTFP------------------------------EEMEKEEQIEIWPGFAYQFIIGT-----DKIYLLIDPKSR-LNTVHTI-SDISK-DGEN-----------KWLIGKHLKDICCVDTTKCNERMNPYSRCQLG-GTGRTVI-VMEILDKE-GPREDFD-------VTS-YLDDIN--PT--GVLKQ-EIKRNDKP-PTINAYYSE--KDKKL----YKFPLERLALIPMIELINDREKRQ------KLTQK--IQPLAKVRYSKTLH---YQSAVQNLL-----VNNWPLINI-----SDPLSYSR--------------GDSS-FIK-------FDI----PD----LVFKNDVTKQN----------------AS-FIS---E-------CNPYKSPQFQ-----KINYISIGEK-----------TSLYIPDLKKVMS--------------------SLL-SLD--------------------TLH---FNE-ISWK--------DIFKQKKG---------STILVLLPDE--------SYHKKYNEIKLRLVKKQISLQKLTISTI--------TSKNR-TSHLKNVCLGFFTKSGGIPWKISLEEK-----TNRICIGWKTKTKN-----PRRGKQAIVIFSAYSEEGVFIKSLAFTT---------NSNY-SKDTSAFLIKFIKES-----LESEKFSSIDIHRDG-DFYSIDEEIINNCK-TSF-------SDI-SMNFVSINDG-IFRI-YQRY--------SEKIGNPQVGTTLKI-EDKYAMATTYI-----PRAESRTQQTIFCNFIEN------LDFQTC-KEILRTIFNLTSGYHGYTRGRIKHPVSIHAVKKIFEILNQKNL------HNGFT---------TSNETEFFV
>Asgard_ASG087_02988
MKFI-------------------------------------------------------------------------------IKNKI-----------------------------------IIS-----SNH----------------------------------IQKRE----------ISL--NNAL-----KD----TETL--FLRYIAERIAVVLRNRED--------NYIVYEEYGKNVYQATSP------------------------------EIDDKFGIIHIHMGFRYKPILLK----SGNIGIIIEPKSK-FFSENTL-RDLWE-DNKIKYD-----------NNRNTEKICCVNCPD---YLNPFGTCDLNYFSNIKDLKIVNE-----KPSKATI-------LLE-FYKDENICPT--KLLSE-KIIDKE---PLIHRIFWS--NPEKV----YSYPLEILRIVPITSDA-----DA-----KSLMRK--IQPKPFERFKRIKE--EYMNLITDLRDLNFP-----IIP------EELLDTRS--------------SDI----------VKV---FANPT----YLLKN--------------EYP-----TEPSIE-YND-------IGFYKQSCNGK----TLHFHLLYFK-S-----GKGLIENLLKSLYNNIE--------------TYKSFSKIE-NIQ--------------------------LTP-LK-----KKLD-DVQKILN--AEQPKV--YHFYILI-ND-------IENIELHNNVKSLLIENDKPNQTININTL-N-------DIGY-GSLRSLIYLQIYLKSEGKTWVLEEV-----FRSNEIIIGLNIK---------FFKDHVIASILVFTNQGDFIEGKYLNE---------NPEI-DKKL-EILSE-----------EFKKYTSIFLLIFG-PVIPNIVKSIENIT-----DSK-------NLDIVGIKYASLVRL-FEQ--DDKKKW----IYPPKQGNGVIINGKSCHIITSKT--------QIGTPSCIKVRVLST-KSD------NL-RNILSRIFKLSRYNPALVKNETKLPFPLHFARSTLQKGIQYNLNS------------------FSFKIPFYL
>Asgard_ASG088_02980
MN----------------------INMFVTRDEPLRK------LPV---VYSSDSTIPP--------DDYYRII---K-AEWKLFNNN---TSYGDK----IYF------------------------------V-ENGTS------------KFEINNYKFILL--------------QNIILNT-----------KE----HNTI--LNHLVNSLIKQ----------------------------------FARSEGQ----KYHNK--KSY------------KEDFFSFYNAFYSEVEVLQ----DGKVGVWLDPTTK-WKFK--M-SSFLTWKNNN---------LNIYLLKKKVKYPSV--------SKYRSFTAKI---VDIIDI-SIQEYKFEG-------DG-EPTSVYK-YTSEPHWLQR-------VTLNPNDK--PTLLLEISK-------NTKPLPYPPSVLEIVIDLLDP----------PDNVFLEK--KSLSPKIRIQETFK---LFDLILGDG-----LGNTE------------LVFER-KLFNL--------NDKSVNFGSQIY---LNA----PI----LQFGNGGIC--------RPDKPWSD-IKN-AMF---Q-------YGPVD-------VKGSIPISYVAPE-S--E---IEHLKQFHNYLNKHTK------------KLHLGEFKLSN-PVD--------------------RIH---PDR-YM-----RICQ-KFGQEITD---------QIAIVLLPKS--------NLMKTYFAAKRGLGRHLVKSEMIQWKTY-NELLSASLKGGF-SFSNYNIALKAYLGCGEAIWHLKSPAG-LNPNQNNYFMGFDVSRNP------ETRKEAAAYAAVCDNLGRILYKNSIDT-------HRGEKIIAEVLSDWFFDATSTYDDIE--DNKKIDTIFLFKDG-PIYPSERKEYQKALKERLLQEHIMEKES-DIKVIAAIKRGLHRF-YGEE--------KYGYRVNYSGLI---NPHDAIIVTSKP--------RIGTASSTRLNLTYQ-INNNM----NI-EQIVRIFNDLRYLDWSSLFQQPKTILPLHIVQNLAKLTKEDIIV-------------PYD------------
>Asgard_ASG092_00089
-----G------------------IDT--------------------------------------------------Q---------------------------------------------------------------------------------------------------------FDI-----------------------------------------------------------------------------------------------------------------LS---------TGRVYVTLDATTH-YIKSTNF-LEEINRRGRD--------------FKEELDQKRKWRSQNRRFYILQNRPVSI---DDFDPR-SINEIIFNS------D--KWQGSVYE-YLRMRY--SE-NNLVQ--NLDATQ---PALV-------KGE------YRFAPELLYRHLSLEEVPKAIQNQFEP---DITENNKLHGAGRNRWDRIHT---IWKDFLSSLPFNGL-----------------LKFSE-------------------YFHISTRKPSFNK----PL----LKTKHGQTPI----------PPEQI--ID-TLK-----------QGPYKQP--------EVDRILLF---S-IN---ETLTLKLWKEVEKTFI--------------------NKF-GWQ---------PPSEPLLLESD------ETG-VE-----AFVK-K--------QDKDKMMRSSVLAIIR----------NNSDQYSFLNNLFNKYGTGVQCLTEATA-RKIV---FQKKY--GILSAICAGLFAKSGGIPWLLHT------LLHYDRYVAIDVGR---------TKSEAWAMAIVFDKNGNLEVLP---------QVTLGETLDETAISTCVRL----------TSKSSPKSLILIRDG-DLSSEELLAFKAAT-----QN----FQVKNCAIVLVKKNIPHRI-FRQR--------KNKVFKPYSGDYIQFDRNQILLCGAGV-----DEYEHGTPQPILIQSINT--RGSL----DL-RNIAKDLFYLSYLNWGSPGRSLSTAVPIRLAHNLASALSS-----------GVL-LTPPF------------
>Asgard_ASG093_02036
MELI-----------IV-------FNILKSKSSLPNS------FKI----FFMERSNLEVRL---------------R--T--LRK-----KYLSFGWN--VLT--------------RDKLGLIA--------I-DKKVSDSSPP-LEDC----------------WSEQIEFSEDKNWSFPVEN-----------QN------QF--IHALFSSFMYNLLKSYPESDFTIAS-------------------I-------KFKRDFLKK--DPILEMPSH-----------KVYLGLQFIPSLVK----NEIYITRIKGSIKGLSKLDTL-TSFLND-----------------IIGDGVNCN-----------------------LSSFSF-NINN-------------------KIEDL-------KT-------KHISKLS-------------------------------RNIDYNEYIDEYNED-FIE---EFEEETDFEIEEEKSESLLEQ--ELIDYILPIVPSR-------------------IEYGT-----------------------------IEE----SP----LWVGRNV-----KKSEC---AT-----MY-LLN---Q-------FGPLY-------SPKKIVFIPLYPL-D--QPNIKEKIFKVANLIVFGSG-----------GQFDFPGLLNRY-DLKISLTNA------TPIDTSLT------YQN-FKREV--KIIE-EIRSEFPNLKLNETV--VPFFIILTED--SPREWGKFTPLYQYFKENLTKLGYPTQIIKNNQF--------FGKWK-TFPLWSVATSIFAKLGGIPWQVEACYTK-DDVPIDMIIGYRFARGITEN---KKDEFILGIATVFTGNGKYLGFKTQTFKAGYSRRYEGLKIPNNEVKNLFFDAVKLIDKND-MHQEKPGAVIIHRLG-SVSTEEADSFMDCF-----NT----SNFAAGALVSVSEF-PLKWNF-------------NNKAVPRGTWINLDDKSGLIFPQGI-----SRYFQGIPNSFKIKILRD--SG---VYSKP-YEAGFDILALSRMNWRHTYIPSNFPISLQYSLIIAQYVKN-----------NIF---PTG---DLSEIPWFL
>Asgard_ASG106_01524
------------------------------------------------------------------------------------------------------------------------------------------------------------------------------------------------------------------------------------------------------------------------------------------------------------------------------------------F------------------------------------------------------------------------------------------Y----------------------------------------------------------------------------------------------------------------------------------------------------------------------------------------------------------------KLK---E-------AGLYKYSSDF-NKKSPIRAAIVTTE---L----SSALTNLCSRVEKELS--A-------------------L-GFG--------FEIVATEILQNES-----RAT-LE-----TIID-KIENN----------SPDLIIGVFP-----------RGPVYYVFKSLTIGRGLASQVVLPHTL-E-----------KNYALPNIVLGILGKTGNIPYVLEN-----PLSFADIIVGIDVAREKKKKL--SGTVNIAAIARIYFSDGQFIKYVIHDE------PIEGETIPSSVLESMFPA-----------SEFSGKRVIIHRDS-YFRGDEEMALKEWG-----NA----IGA-TIHPVEVIKSGAPRL-YGAYEIKPA---IRGVDNPATGSAILISSTEAIVVSTLP-----P--KGSTAQPLRVRT-----KSSL----SI-ENALQSVLSLTLLHYGS-IIPPRLPVTIHYSDKIAGLALK-----------GIK---PKA---LEGDRPYWL
>Asgard_ASG120_00858
MSRV-----------LS-------SNF--------------------------------------------------------LEN---------------------------------------------------------------------------------------------------------------PE-------------------------------------------------------WA--------------------------------------------------------------------------L----------------------------------------------------------------------------------------------------------------------------------------------------------------------------------------------------------------------------------------------------------------LSE----PM----LRFTKSA-----NETIQ---FP-----IE-GIQ---K-------YGPYDYNTRK-RSFDSIRVVFLY---K--H---GTEREQLIKKINSRMCER----------FGYYKGLSSEF-RLN--------SVVSEYIGYEDDQV---------------TALR-DLKRH----IENSST--ERTIVLVTGD---DYKAFSDTEHYWLSKRILLKSGVPCQYLSGR---SSGVGVLDSNNF-VYTIWNVVLSSYAKVGGVPWILKDTVA--KDQSIDAIAGIRFARDQSN---VGDSKYVIGAVTVFGSYGLLYGVDAQKF---LDTTEGGERYTSKGLKKKLAEIVERYRDN---EGESPKHVIIHRLG-SYDNNEISGLEEGL-----KN----AGVEKYAFIEIFRGGNPRI-FEIR--------NEKASSVRRGLVLNMSDNSSLICTTGD-QRYKPKHYMGTPVPITANIRVS--NNSI----DP-MIVAKNIFNLTGLHWGCGSQEIQLPITLDFAHKIARLYAN-----------GVI---PHD---NLRNTSWFL
>Asgard_ASG131_04275
MTNSVSDHDSVKISELIGLRSA--INYFPLAAYISK-------------HYIITYTDEQIP----------------R-TKISFRRNSL------------IIS-------------------AISE-------I-E----------------------------------------------LDI-----------QN---NSR---ALISLHSKLATDALLNDGFHRART---------------------L-------RDKSKLVSEK-DSLNLNHKYTESGVVETKNVSLFKAIKRSVQILP----SGSILIALNPSTI-------I--------------------------------------------------------------------------------------KRDGY--------------------------PYT----------------YYQLPDKVI-----------------------------RKFNQHWRMSGLKAPLELIKTVFEHKGYP--ILELG------------IHLPDQ----------------------ISL---LSP----PK----FIFGKKKKIELKMKVRE---------LIKTGLK---T-------HGPIH-------KPRTLKILVATPKFS-LSSA----FKEYINLIKDKLA----------------KGENSLF-HVKVDFIGPVY-G----------N-----PKD-YL-----TMLK-KLANKES-------V--DAVLYIIAEYKK------DRTGMHDLIKEYL--KNVPTKCVLIKNL-KKHTPK-SKEGY-SFLIADLVISLYAATGYFPWIIESK-------HFDSVIGIDVRR--------DKQTRYYCTLTLLTNKGLIRVSN--------AKMKKGENIPIKSLTDSIEEMILQVKKR----NLTLKNTLFIRDGF--FKDEKEAVKDTL-DALKLEGNLVESH-KWVYCQIIKNPEIRI-IHKLT------DPSRYGQPSRGIAFILDDREGYIVTTGY-PDIGKASNQGLSQPIFIRELERSTNNST----SF-QNVLETIYHRTFLNPSLT---IRVPIEISVAEKYMEYLSYDL---------------------KTEEIPEFL
>Asgard_ASG131_04279
MIDKE----------FL-------INS----------------INLGKTKYTIRSSQLTEN------EMKEQIM---K-----LESKI-------------MISRKRKWWF--------------------YDELDQEIRGF-----LDKR--------------LIFKEKGA----------IDY-----------KN------KI----QFLNLSIQYELKKRNYFIISR----------------------WDGTYNVEYSHEAIQT--TPM------------SFEKLLLYPGFRFRIYEID----SDNFGIYIDTKYT-LFSNYTL-RDEINANGIESVDNFYSINKDYLLTNFDCPKL-------------RSNECEFSPNTGY----RFNGFINI-KPSKDNF-------IIDNYSLNQCELKE--LGIEP-LIEDKE---PLVKTLTK---EKK-----PYTFVPERLRSRISERVLPKSEDRE------KIADI--INLTPKKRYQNGLK---YLKLVRANPGGLN------------------VGTSS-------------------IFQVYKG--KIPS----PY----LKIKNNNKIEEINNTDR----------RK-ELD---N-------YSIMD------NKIKKIKVFVIDEG-K-L----KGNSKQYIEALEERLTKI--------------------F-DVE------------------------------FK-----EKIT-DI-------IENSN---DAVILALTEK-------KTDDPWLNKIKKESHEKNICVQGL---NI--------SHKHF-QRKLDEIALGIFSKVGGQPWILKRK-------LNSWFLGLQTEF--------SRGFY---SLVLIAPDGTFSGSY-------------TDEFDKSNMESYVTKIYLTFIK----PLIKDSNIVLHRRG-RRYNSEERF----------------YNY-FNKVIVISDTSIERM-F----------SFKDDRKLKSGSTIFTKENQALLITTAK------FAQEKSP-PKKISS----ITGNL----KW-QD-IRNIYNLSRLHIGFTSSRIGYPCTLDYTAKCITIENVSAA--------------PLG---KWFDKPWFI
>Asgard_ASG134_00171
MSQE-----------MV------FLNSSRINFASVER------LTIK--KFFLDFSQKDY-------SEGLNLI---K-----ISD------RFKID----IIINNQTH-----------IHTLYY--------F-EN---------LEDE-----------------KEKDP----------YDY-----------EE-----NKI----NFITNCLKYSLRNSNFYII-----SRRSPTAISTQELEKVVD-----------IEVYQH--KPII------------FQKIVLYPGFTFKVYQGR----DGEPYVFVDTRHK-FFSKFTL-RDEINEYGLEDLETLERNLKNEYLSKYECLFL-------------KNGECTLSPRSGY----KFEKFIME-KPKDATFKG-IIHNYYD-YSFKDCKLKA--------KIKNET---PLI--------ETKRG---TYTFVPERLRRQIDRKIIREYEDRK------KITNI--LHATPKKRYKDSIE---NLKNLVASPSGMR-FTEKT---------KPLIKIKQ------------------------------------PK--YTIKIDN--------KLSE---DP-----FKFILKN--R-------FTDFD------NQLSNINLGIIKSR-RHL----SKNPARYVNSIKNRLI--------QNF-------------NVK--------------------------TDY-YYF----DKLK-DIRELET----------NIVLAIMDDEDD-----------LREIKRECHKLNINVQGLNVN---Q-------DIPF-SNHINETSLGIYSKAGGIAWVLNKD-------LNSWFLGLQSNF--------WNGTY---SMILISPKGSFRGSF-------------TGKFNPE--KDYITKLKINYNSNI-RPIIRNEKIILHKRG-ILYPFEHEFCNS-----------------FNDVFVITRSYYERI-YSQ----------KENKKPDDGTYLFLESGKAILVTTSE--------EDRMPEPIKITK----VNANL----EH-ED-IETTFLLSRMHLGYTKSKSKFPCTLKYAEKCLVLSNLESA--------------PLE---KWVEKPWFL
>Asgard_ASG134_00173
MY----------------------SNLFISKSEPLKE------LVV---YYHLVGEISP--------NDFYRII---K-AEKHLYNLG---STFKDK----LVF------------------------------L-DEMTKR-----------EFSIGSYKFKLA--------------DKMKLTS-----------DK----HAYL--FSNLVFCSLKF----------------------------------YIGPESQ----KFFRK--RPF------------KVDYLAYHDAFEYDVVVFN----DGRVGIWLDPTTR-WKQS--V-QNFLTWKKQE---------IKEALIGKIVKCPS---------PGKKDYRAKI---VDVCYK-SISEYNIKA-------NG-IETTVYD-YVSPKHWLDK-------IQLDPNEK--PVITVQMIG-------LDFRPSFPSSLLNLVIDINDP----------PRTALSQK--KILKPRIRINETKK---LFDLIIKDG-----LGKYK------------LDFNH-ELIDW--------TKKGKEYARVKP---LPS----PD----IQFGNEQII--------KSDSPFQEKIAS-ALR---E-------YGPVS-------QIEKLCINYIVPS-D-I----QDKIESFHETLNNVSK------------EFKLADLTLGE-AID--------------------RLH---PDR-YL-----RESK-QLMNS-----------NDLTVVILPET--------QTTKAYISAKRGLGEKLISSQMLEFSTF-SKIVS--NPQSM-SYTLSNIVAQIYLDPGESIWHLAKPAG-LDPKKVIYFMGFDVSRAP------EKRKEAAAYAAVCDPYGRMLYRKAIDT-------HKGEKIQAKVLSDWFFDASSTFDESK--ETKKIDCLILFKDG-PIQSNQVIDYKNALKNRLVKEGIMEENC-DIKVVSVIKKGPHRI-YGKE--------RFDYSTQNTSVI---NEKKALIVTAKA--------HQGTSAAIRINLDFQ-INEDM----II-DQVIQIFNDLRYLDWSSLYKQPKTILPLHIVQNLAKLSAHDINV-------------PYI------------
>Asgard_ASG135_01774
MKLN--------------------LNGYLSEQELPKT----GKIRIEED------------------ENRRKLQQS-K-CSF-LNRKGIDCRRFQKE-N--IVFKDNE----------NKVKAFLGNMIQIQKPI-E----------------------------------------------VNL-----------NE------DV--VEESLKNRIRTFLQKKGFLSFP---------------------------------GNYVSQ--TEIQKDT-------------DFKEAVLIQSQIIK-----NRLILWIRPKYK-IMKRLN--QDILRFSDTKK-------------INVRVLPK--------------WRHGIL---RGKGAW-EIKKKPSQ-------------------YWKETN-------KIA--FVKDDE---EMVKVEFESFGSVS-----QFTYPISCV----EFEYA-------------KMPDF--VRMCPNKRIEKARK---FLETYFYDFKF--------------------LGLNY-----------------------------L---FTDPV--DQIKYSK------LTSVSN---------LKKGELKNNKK------LFGPLG-------GSIDVKYIVIYPE-GVL-------VGAFFDRISEIFR------------TKNFGNLRPYVANIK-----------DGFYKIKNTD-----FQE-YEKAA--MRVQ-ELVQE-----EKKKL--PLIFVVLPDD--------YSNEMYYSMRRVFFSENLHTQSIESTTL-D------FRKRK-DYSLINIIGQVYSEPGIVPWVLEKPADHGMKGGNTCYSYYDISRRA------ERKTHSSVYTAITDSYGRIIYSGSFPT---------SEKLD--LLSDMILSILRKSVIHEKSDFFRFKRLVFAKDG-QMYKEDVEAIRTVLFEGIEKADNLPNNI-VIDLVSVNKSPKKEI-YNEIS-------ISNWKNVVSGTCVKLNERTALLVSSET--------DKGT-NPLEISLMGHFCLGAL-PEPKI-EEIVQEYYNLTHLNWNSFFKKSKYALPQLLTQSIGENLTAGVI-------------IPEN----------YL
>Asgard_ASG144_03258
MNRIE-------------------TNIFEIKNLDE--LSFK--YRT----YRIRGISPD-----DYEKNVQILID--R-----LSRR----KDAQSP--CAPVYKDGE------------TYLVQP------EGY-PELPKR-FPVV--------------VAKI----ELLP------GLKDLNL--EKLD-----PD----TAKL--AIRFLQFALQSPLYKNPY--------------------------LWQPQSGY----PFYNK--KPDITFR-------DLSDDIDLYRGFSFRVVYFS----DGKLGVRVDTSSK-YVSRYYL-PTKITRDEFK-----------ERYEGHNCLYE----------YGNRWYEIKL---MGFNDL-NVSEVQVL--------DK---KSLFE-KVHEQA--GS---ALL--SLRKDC---SVLFYYNS---RNE------QRNVPSGLRVTFGTQHE----------NIKPFHSR--TIKQPDLRRKEIKI---IVDTYLRNLPFG----KTK------------IKLSK-EP----------------FSTEEKK-------FLIPD----LEFGNKKVLSV---------SPGAV--HT-SIK---YFGEKKKDAGILTRKPFYR----------ILPN-S-VK---ETFGYKFINGLKNEIQ--NLFPND--------------V-NYT-----------PIILSYDDS-V----QRS-VY---LAKQIF-KTLDQ-----NNAK--PGYGLVMIPKI--SSKLRKKEDELGNLLMSKLRERDIFASIIHTSTV-EASFEDIQKGIF-KGYLKNVVLKILLLNSYWPFGLKT------PLNADLTIGIDVKN--------------IAGFTLIYKDGSKIRFE-------HSESNQKEQLNKNQMKSKILEIMRDEDIE---SPEDIKNIVIHRDG-TLYRTEIEGIKLAF-DILAKEGKVNKDA-QCTFVEIRKTSPFRM-FKI--VMPIGL-DEKIYNPTIGTYIPITEDEFFICNTGF-----PFKHKGTSKPLHIVK----AEGNM----SS-HKLTEDIFYLSNLTWTKLDDCSRYPLTIKLTDIRLREYAGEY-------DKDALEF----------------
>Asgard_ASG147_00832
MSMQ------PGTGSLSRSCHEFYLNLWSADVKVPER------VRGF--VFSLQGMPQTEAE-----KLINKVL---R-----LAAKGFDALEFRKKFS--ILS--------------INIRDVISTVDKLSKAL--------------------------------------------FCKEVDITY---------TD------GV--FEDAWQNTFRECMKKNGFLCTASTY---------------------------VPMSEFLSKN---------------------ANKPSFRISASIIH-----GKPSLWIDPGQR-IMIPLAFE------EGKAATEDDS--------IPVRVLMD--------------WKKAFV---VGVYEE-TVSE--------------YTNYQLIE-HWVDRG-----------VPVEGQH---RIFKVKFGG--DAK-----AYPYPEICV----EYEKG------------RKEYSG--RKYKPGERIQLVKE---LLEKRINNK-----FLGKS------------ISFNS-MP--------------------------I------PL--SFLLFRK------------RYPSP-----KDVTLK---KNGRAYSLEGPYT-------GKIAGKYAVIAPS-S-L----KGMVERALEVIEKTYS------------RLNFGKLEQTL-PIR-----------------------SDKTSD-YKEAF--LTIS-EIKDKVQ--VEKEN---IIVFVILPDV-------QYAGTIYYEAKDTFFNKPIQTQCIDAGTI-RAIVS-------GK--LNTLVPQVYLKLYAAVWLCTKPADSGGDSGITAYACFDVSRRK------KYKSQVSVFTAVIDPYGRFISFDVIQS---------GEGLTKASFHKLIERVCKAYSSEFPSLKFNLKRIVLYRDG-HISRALKKLMADVFENGVPEGRDLPSNI-AIDIVGVNKSPNRRV-FAKD--------KDEWRNAKRGVCIVEGSDKCLLVGSSPHKD-----ATGTVQPLEIEKVHHFKINQL-EEPPV-EALAREYFHLSYLNWLSFSQRSKYALPQKITQKTGEYISAQVR-------------IPPN------------
>Asgard_ASG147_01375
MRDL-----------ILA---------FPVRLDVEE-------LYIID-------------------PSGRSILEV-R--D--LNKK--------------TVVRDG----------------IVAATDNP-SIL-EEL--------------RLNFKPLLRKDL---RKEKEIT--------LDQFLETGTQ-IEIQE-----SPV-VKARLASSALGIYFRKKGFQKA---------------------------------HIKFFDP--NDAEQ--------LNGQYKIYAHNAFIAQVHYLP----KTSYALALDPCVK-LEIRLPL-SELSL-SEINNIDNVKVRGLSPSMKLLEVIDE------------PSADQREI---AAKTLE-ALRRFNPN-SVQYAGDAKPYSYQLLE-YFKKAN-----------MKFEPDSR--QAF-----------------VYLYCTTLYPVASLDTLKALKVDI------DSKKL-RFWMRPSERYEKAVN--YYVRKILLGNENGK-IGSIR------------ISIRE-EIVNI--------NNQHNSYRVLAK--KVKDS---DQ---HVRLTD---------------IP-----RKLWIE---K---------PIE----------SPKVAVACTEAEALE--LKKNLEHFLSCIRGKVEVT----------------------PLS--------------------K-----SSQ--------DSVK-DLAKRSG-------F--NAIVLV--DEEE-----------YAWFEYELSSDDIVPQYI--RKI-KSKEG-DAGGSYEEYNASTVAKSILPKLG---WRIKLCVP--EALNEAVIVGIDKTHVT-----VGKGTG-LAIAAVLQADG-------------------MDHLP--LLKDAVLQVAKMVKGKKE-NYNGPVIFCVNR---YV---QTDILRNLF-----GE--------QLIVVSASKTHMSRL-LEKE--------RNTFVNPGLGSCAVLEEDRYLVASTFI--------RDRT-RPVLVEI---LNAGNI----NV-REVLGYIFSTQALCIETPYYVASMPWPLHRADSLCKKISKITK------HVRAL---PSNE--VL-------
>Asgard_ASG147_01653
MRVR-------------------------------------------------------------------------R------------------------------------------------------------------------------------------------------------------------------------------------------------------------------------------------------------------------------------------------------------L-----------------------------------------------------------------------------------------------------------------------------------------------------------------------------------------------------------------------------------------------------------------PR----AV----LRFRGGTAP-----------TP-----YE-GFK---H------GFKPVS-------GPSKLRVCVMFEP-D--V---KREAEEFCYNLERGVR--------------GFGGLGDWF-MVE------------PEWIWVRVG-----EDG-FE-----EAAN--VEEL----------NPDLALAFIPDS----MVVSYEDDPYMPLKRKLSAVGLPSQMVERSTL-E------NLRGS-EYVLFNVALSIYAKAGGVPWTLDD------ALTHHLTVGINVSERKHG----------AVAACYTHGSGESMKFDATAP---------ASLDMGEAV-QVVGWAAENYIDS---LGGPPSSVAIHVDA-ASPILEAG-FGAAI-QRLESEGLLKEKA-VYSVVSINKSGPPRV-YVKM--------GDTFMMPDKGACTVLDYERGVVCTSGY-PEQPALSPLGVVKPLMVEVVES--NYEH----SI-TEIMRDVYWLSEIHWASGFRTPRLPVTLLYPGRMCSFFRA-----------GVK---PT----SLRGTAWFL
>Asgard_ASG149_01430
MFSN-------------------------------------------------------------------------R-----------------------TVY---------------------------------------------------------------------------------------------GE------------------------------------------------------------------------------------------------------------------------------------------------------------------------------------------------------------------------------Y---------------------------------------------------------------------------------------------------------------------------------------------------------------------LER----PL----LKFDSTV----STSTHL---WP-----MS-GIS---A-------YGPYDKSVMQ---RKSIRFAILYPQ-E--H---DSVIGNFIHQFCNGVQ--------------RFPGYLRWF-RQSPQCFER----------YPISD--LN-TKG-YE-----DVAN-QALRRN--------Y--DLIFVV-------TEGFRRERILYQRIKTKLLEKGIPSQFLSSVRLYA------DSNQL-QWILSNIALSVYAKMGGTPWVIEA------PDTSQIILGMSRALDP-------SSKVIVGFTVVFKQNGDFVLSYSKSP---------TWPEYEKGVEDLVYEAVYEYAKT----EGEPEQIAFHFTK-RPGRREIESVNRAV-SRLD------FEI-KYALIHVNSTSGFHL-FDT---------SDPTRVPIVGLKVNLSNHGALLLLGGRDVRGL-RPSIGTPSVLDVSVDKR------STVEEY-HRLIDQVFNLAFVNWRG-FNARTIPVTTYYGYLMAKIIGGIESIEEWNL-------ISNN--PSLMDKAWFL
>Asgard_ASG154_01258
MQIQ--------------------TSY--------------------------------------------------------LKS---------------------------------------------------------------------------------------------------------------KK--------------------------------------------------------------------------------------------------------------------------------------------------------------------------------------------------------------------------IVK-F---------------------------------------------------------------------------------------------------------------------------------------------------------------------L-----EPN----LLFQTGQ-----REKIN---DA-----ME-GIQ---N-------FGPYDFNAKI-RLFDKLKLILICLK-D------ESASLKLLNYIKNGYG-------------TYFHGLKTFF-KLDLDIPKD----KKDVIIYENG------REDIII-----NELA-SVEKQ----PVNTK---YVVLAV--GK---DYRAIRNTNNYYKLKRLCLKMGYPIQYLSLQ---DTYGGVLDSKGL-PYILWNICISIYSKAGGIPWLLKN------PHNVDITLAIRFSRNE-------ERGYTTGFVSIFNNIGRFMGYYSNTY--DFKMTTSGLFV-PNIIRKIIHETLFSHQER---SSNPIEKLTIQKLG-VFGKEELAGFEKEF-----KD----TSIRNYCLVEIFDKNILRS-FNL---------DKMNKNIDRGICSQLSEVFGYLCTTGDYNYARKPHEMGTPRPLLINMRIN--KD---CYRSF-YDACQDIFTLTGLHYQTVHNELRLPASLIFAHQIAKFSKY-----------EIK---PHD---NLKNTPWFL
>Asgard_ASG154_02673
MN----------------------SNLFISNEVVFNM------IKL---YYTIDPNISP--------DDYYRIV---K-AEWQLFNKR---ATFGNK----ILF------------------------------I-GNKIE------------NLTVDKYRFSLS--------------DKITLNS-----------MD----HNYI--LSNIIRNVLRR----------------------------------YTGPEGQ----KFYKR--NPY------------KTKFFAFHDAFYLETEVFP----DGNIGVWLDPSTK-WKWH--L-KDLINSTPEE---------IYKQLVGKKIKYPSV--------KRNQLYKGTI---TEVITR-TYKEYEISI-------NG-ENYTIFD-FSSEDHWLAR-------ISLKPEGF--PIVMVQIPN-------LKFSIPYPVEVLELVIDITDP----------PLDTFDEK--KIQAPLKRINETFN---LFDQILNHG-----LGDFK------------ITFSR-QLYNW--------EKS--PYGTIIS---LEA----PK----LQFGNDNTI--------DPLKPWQD-IKS-GMF---Q-------FGPVD-------KKKEIKVSYIGPS-S--E---KDNFMTFNKYLNLHAK------------KLHLGTFELTN-PID--------------------RIH---PDR-YL-----RICQ-SVGQQIEN---------QISFVILPKF--------KTTKTYYAAKRGLGKNFIKSAMIQWNTF-KKLLSASSQGRL-SFENYNIALKAYLESGEAIWHLKEPAG-LNAATNNYFLGFDVSRNP------ESRKEAAAYAAVCDNYGKVLYKSSIDS-------HRGENIISEILSDWFFEATSTYDEIG--NEKKIDCMYLFKDG-PISHPQVKEYEKSLKERLMEEHLMTNDS-DIKTIAVIKRGLHRF-YGDE--------KLGYKINYSGLI---SPKEAILITSRP--------RFGTAATTRIELTHQ-MNNNI----DI-SQIAKMFNDLRYLDWNSLFSQPKTILPLHIVQNLAKLSKEDVIV-------------PYD------------
>Asgard_ASG155_03984
MDFKKIVEHGFNKKEFIDLPSEDFLSQYQVNPEKLRK------LNC----YELKVVGGTLN------VIGGKLA--YK-----LRK------KFSGF------------WN---------DYLMLSDNYIEETQLNN----------------------------------------------IEGLWEEAETY---KNLT----EVKSLADFTANFLRLHYKN--------------------------------------DMNHILDKYK--------------EQEAKIKIKKECIIRI--------KNSPTISISIKSN-LYYGDTF-EKFLTTENEEDI------------INFPAIDIELE---------HRGTITGI---LGPLKD--------------------HRKRLLN-ITKRNK----IKQIIL--EAPDDE---QVLI------------IDEEYHYIASSLYPLVTTKNAYFFKADP------KLMDH--LTLSPELRNSIEDE---IVSLFREYISKN-------------------YNSID-FP---------DQ-----FKK-AED---I---GFKNL----LKFKDGS----IHSEDE--------YVLN-NLK---K-------HGIYKLAPKF-EKDNSLKIILILGTFN--N------YQDFWKKLTRGLT--E-------------------L-RFA--------PKLVKKVELKEIN-----IIE-IE-----KKIK-DFPEE----------EYDIVIAILPEK-------PNQDKNYEIVKSSLFRSNVQSQFIFKNTI-Q--------DKL-QWALANVILEVLSKTENIPYILAE-----PLEFADYFVGIDISREKKKKL--SGSQNYAATARFYGKDGTFLHYEIQED------KIEGETVPKTILERAFVK-----------TIFQGKTIMIHRDG-YFRGREIPILKEIG-----KK----YNM-TFQFVEVIKENAPRL-YKVS--------NYQYLNPHKNQLFYLNQKEAIIINNEV-----K--GAKTVKPLRIRV----YDTNT----KL-NDAIISVMALRMMHFGT-TKPTKLPVTIIFSDRISGFVRR-----------GIR---PPN---KSGKIPWWY
>Asgard_ASG158_04709
MSESLLTENNYNKREYIDISNKRFVEDYAIDVDKFQP------IYV----YELTLDGGILN------KIGGKIS--YY-----LRS------KTEGF------------WN---------DGQLISNLLLEKEERTL----------------------------------------------VHKLWSSPDTY---KYLQ----SINAIAEFVANLLSFRFGK--------------------------------------QIREVLNRYR--------------NKIGDICIIREAIIRI--------ENNSAVSISIKSH-IYHSYTL-DKFIETNNKEDV------------IGLRTIDIEHK---------HVARILGF---VGSLKE--------------------HRQRLLM-IAKREF----IRKAIM--KAPDSE---LVLSVGNPL--KPE----EGYYYIASTLYPLVTTENLPLFRVTG------DFMKD--LTMSPDLRYQIESE---ILNLFKQYLGNN-------------------YNSIS-HS---------KL-----FTK-GED---I---SFSDE----LKFGNDL----VKSEGD--------YVVK-NLK---D-------HGLYKLAPKY-SESRDFKLIYLVPQIN--Q------HEAVSAKINRELS--E-------------------I-GFN--------PIIVKTVLIKQFD-----RIS-IE-----NAIK-SISPN----------DFDVIVGILPNR---INRITSQDKIYELFKSALFTKNLQSQFIFQETI-Q--------HRL-QYAVANVILGILSKTDNIPFVLAK-----PLSFADFFVGIDISREKKKAL--TGSQNYAAVARIYGCDGTLHGYNVQED------KIEGETVPKVVLERIFAK-----------FEYTGKIIMIHRDG-LFRGGEISDLKAIG-----EE----YDI-EFRFVEVIKRNVPRL-LQIS--------NGKITNVEKNQVFFLRKKEALIVNTKI-----S--GERTAKPLRVVV----RDEKT----KL-NDAIVSVMALRMMHFGS-TRPSRLPVTISFSDRIAGFIRR-----------GIK---PNN---NQGKVAWWY
>Asgard_ASG159_02762
MNEQ---------DEYF-------LNT--------------VELNKIWVILEVDFSDWDKK------KDYESIKSL-KN-NLLIESH-------------------------------GRFIILIPLKEFK---I-TELHYSK------------------------IKKNLEILASK----EVILKKQVSLE--NTDD------NV--FRKGIGEILTKKIEGIGFKRISSG----------------------------GGIGNFIFP------------DNWLNESHEFHISRVIKLAILLSA----SKKCYLTADIKGR-YEEKTEL-KLRLEKLNLLNHPVSEWFEKLWQIQKDEIFKILPK---------------------------EIVQEFFEI----------KKWDISS-YAKRKWLIES--------VLPADIKT-TYVVVKTEGRIKDPNK---KFVLPIEFFYKILSKP--DKKSKE-------EFKKF--TQLTPQLRNKYISE---FFQLLEKKGISKSK-----------------TTFRS-FP--------------------------V---FANTG----VDYGK---------------AP----LQDFGVE---S-------WGNLR----------KIDIFFFNAY-R-L----KQKVEDFSKILKQQLEIV---------QQKTFQRLNQKIDRIE-----------------------HPITDN--------KFIRTGLIDQLDS---------SCCPIVFL---------GQKIHNYREIKSRLTQRGIPVQGIKEATLY-------NTRNI-TGLVRTIIPQIIAKTGGFPYKLHPPIL-----DNAIIIGLDKARDS-----SLRRPSASAGVAAVTPEGQYISGASTPL-----ENNTTDFI---DV-DKLAPLLLELDENK--FNKEYEYVVILRDGSNICRHEVPLWKKHL-----EE----YGK-NFIFLASRKTHPYRV-FPID-EQQNKR-RVDYSIPAVLNSEPLPAQDFLVLAAKA--------PRGTPKPMLYTVMEN----SL-NMDDVKEKVLAQIISMSILCWESP---TSQPLPLHYADKLAGFTQMVQQA--WN---------------SKNQYPMFI
>Asgard_ASG160_01885
MNLDKIIEHGFNKKEFIDVTDINLLNQYQVNPEKFDN------FYC----YKLELIGGNIN------EVGGKFG--YQ-----LRN------KFSGF------------WN---------DYILLSNHFIEEEQLNK----------------------------------------------VEELWKESETY---KNLT----KITAIANFFANFLKFHYKN--------------------------------------DISRILEKHK--------------EEEAKIKIKKECIIRI--------NDLPAISLSIKSN-IYYEDTF-EKFLKTENKEDI------------INFPVIDIELE---------HTGKISGS---AGILKD--------------------HRKRLLS-YTRREK----IVKKLH--EAPDNE---EVLI------------IDEFYHYTASTLHPLVITKNAHLFEASA------KLMSH--LTLSPKKRISIENE---IISLFKEYITAN-------------------FNSVN-TP---------KL-----FKK-GEE---I---GFKNN----LKFKDGS----IHSEDE--------YVLK-ILK---N-------HGIYKLTSKF-ENDPTLETVLLLSSYS--R------YQDFWEKLKTEMI--D-------------------L-GFT--------PKLKKIIKLDKIT-----PIE-IE-----KSIK-TISVD----------NFDIILAILPEK-------NNQDRIYELIKSALFSSNIKSQFIFEKTL-H--------EKL-QWALANVILGILAKTENIPYIFSF-----PLDFADYFVGIDISREQKKNL--KGSQNYAATARFYGKDGTFKHYEIQED------KIEGETLPKIILERIFAK-----------TMFQGKTIMIHRDG-FFRGEEIPFLKELG-----EK----YNI-TFQFVEVIKRNVPRL-FKVS--------ESKPFNPEKNQIFYFSQKEAIIINNEV-----K--GAKTAKPLRIRV----CDKHT----NL-DNAIISVMAFRMMHFGT-TKTPKLPVTISFSDRISGFVRR-----------GIK---PPK---KSGKIPWWY
>Asgard_ASG168_03600
M-----------------------FNVISSKEPLPSS------IEI----FTIERKNLEIRL---------------R--E--LRK-----TYFELGWN--IVI--------------KDKIGFMA--------I-DKENIEEEPP-LEEC----------------WKEESEIKESIYLFDSLDS-----------QN------QL--SHSFFTTLQYNLLKNLEEDKFVIAK-------------------L-------HFKKDLLLK--KPVLDTQYY-----------KIYEGLQFVPSLKK----ENDLVIRVKGQIRGLSNLNTL-NSLLKE-----------------FIGNELECN-----------------------LGNYVF-KIKG-------------------YTEEF-------DT-------EFFEISE-------------------------------EDLEISEEVEEYDED-FLE---EIEDEY-EEEEELENEEILEE--EIIEYVFPRIPKR-------------------LEYAK-----------------------------IKS----PP----LWVGNNE-----KKSNT---TT-----MH-LLN---Q-------FGPLE-------SPEKIVFIPLYPE-N--QKNIKEKLEKVCNLIINGSG-----------RRFDFPGLKRRF-GLNISLGNS------KSFPVNLN------REN-FKRNI--SILL-ELRNEFPNLSLSSEI--VPIFIVFREH--VIREWGKYTPLYQYFKENLVSLGFPSQIITKDNF--------VGDWI-SFPLWSIATSIFAKIGGIPWHVDVGLTK-NKKAIDAIIGYRFARSFSD----KENVFILGIATIFTGNGRYLGFKVGTVDKGYTRRYEGLKIHGEDVKNLFNDAVRYIENNI-LFQEEPGGVIVHRLG-SISNEEADSFLECF-----QL----SKFSAGALVSMSEF-PLRWKY-------------NNQTVVRGTWINLNENSGLLFPQGR-----TSYFQGVPKSFKVNILRD--NG---VYNKP-YEAADDIMALSRMNWRHIYIPSIYPISLEYSLIIAQNLKN-----------NII---PTG---DLIKLPWFL
>Asgard_ASG172_03793
M-----------------------FNVISSKEPLPSS------IEI----FTIERKNLEIRL---------------R--E--LRK-----TYFKFGWN--IVI--------------KDKIGFMA--------I-DKENIEEEPP-LEEC----------------WKEESEIKESIYLFDSLDS-----------QN------QL--SYSFFTTLQYNLLKNLEEDKFVIAK-------------------L-------HFKKDLLLK--KPVLDTQYY-----------KVYEGLQFVPSLKK----ENDLVIRVKGQIRGLSNLNTL-NSLLKE-----------------LIGNELECN-----------------------LGNYVF-KIKG-------------------YTEEF-------DT-------EFFEISE-------------------------------EDLEISEEVEEYDED-FLE---EIEDEN-EEEEELENEEILEE--EIIEYVFPRIPKR-------------------LEYAK-----------------------------IKS----PP----LWVGRNE-----KKSNT---TT-----MH-LLN---Q-------FGPLE-------SPQKIVFIPLYPE-N--QKNIKEKLEKVCNLIINGSG-----------RRFDFPGLKRRF-GLNVSLGNS------KSFPVNLN------REN-FKRNI--SILL-ELRNEFPNLSLSSEI--VPIFIVFREH--VIKEWGKYTPLYQYFKENLVSLGFPSQIITKDNF--------VGDWI-SFPLWSIATSIFAKIGGIPWHVDAGLTK-NKKAIDAIIGYRFARSFSD----EENVFILGIATIFTGNGRYLGFKVGTVDKGYTRRYEGLKIHAEDVKNLFNDAVRYIENNI-LFQEEPGGVIVHRLG-SISNEEADSFLECF-----QL----SKFSAGALVSMSEF-PLRWKF-------------NNQTVVRGTWINLNENSGLLFPQGR-----TSYFQGVPKSFKVNILRD--NG---VYNKP-YEAADDIMALSRMNWRHIYIPSIYPISLEYSLIIAQNLKN-----------NII---PTG---DLIKLPWFL
>Asgard_ASG180_00585
MDFKKIVEHGFNKKEFIDLPSEDFLSQYQVNPEKLGT------LNC----YELKVVGGTLN------VIGGKLA--YK-----LRK------KFSGF------------WN---------DYLLLSDNYIEETQLNI----------------------------------------------IEGLWEEAETY---KNLT----EVKSLADFTANFLRFHYKN--------------------------------------NINQILDKYK--------------EQEAKIKIKKECIIRI--------KNSPAISISIKSN-LYYGDTF-EKFLTTENEEDI------------INFPAIDIELE---------HRGTITGI---LGTLKD--------------------HRKRLLN-ITKRNK----IKQIIL--EAPDDE---QVLI------------IDEEYHYIASSLYPLVTTKNAYFFKADP------KLMDH--LTLSPELRNSIKDE---IVSLFREYISKN-------------------YNSID-FP---------DQ-----FKK-AED---I---GFKNL----LKFKDGS----IHSEDE--------YVLN-NLK---K-------HGIYKLAPKF-EKDNSFKIILILGTFD--N------YQDFWKKLTRGLT--D-------------------L-GFA--------PNLVKKVELKEIN-----IIE-IE-----KKIK-DFPEE----------QYDIVIAILPEK-------PNQDKNYEIVKSSLLRSNVQTQFIFSNTI-K--------DKL-QWALANVILGILSKTENIPYILAE-----PLEFADYFVGIDISREKKKKL--SGSQNYAATARFYGKDGTFLHYEIQED------KIEGETVPKTILERVFVK-----------TIFQGKTIMIHRDG-YFRGREIPVLKKIG-----KK----YNI-IFQFVEVIKENAPRL-YKVS--------NYQYLNPHKNQIFYLNQKEAVIINNEV-----K--GAKTVKPLRIRV----YDTNT----KL-NDAIISVMALRMMHFGT-TKPTKLPVTIIFSDRISGFVRR-----------GIR---PPN---KSGKIPWWY
>Asgard_ASG183_02489
M-----------------------FNVISSKEPLPNS------IEI----FTIERKKLDIRL---------------R--E--LRK-----TYFELGWN--IVI--------------KDKIGFMA--------I-DKENIDEEPP-LEEC----------------WKEESDIMKSMYLFDSLDS-----------QN------QL--SHSFFTTLKYNSLKNLGEDKFVIAK-------------------L-------HFKRDLLLK--KPVLDTKYY-----------KIYEGLQFVPSLKK----EKDLVIRVKGQIRGLSNLNTL-NSLLKE-----------------FIGNELECN-----------------------LGNYVF-KIKG-------------------YTEEF-------ET-------EFFEISK-------------------------------EDLEVSEEVEEYNED-FLE---EIEEEYNEDDDELENEEILEE--EIIEYVFPRIPKR-------------------LEYAI-----------------------------IKS----PP----LWVGRNE-----KKSDT---TT-----MH-LLN---Q-------FGPLE-------SPQKIVFIPLYPE-N--QRNIKEKLEKVCNLIINGSG-----------GRFDFPGLKRRF-GLNISLGNS------KSFPVDLN------RED-FKRNI--SILL-ELRNEFSNLSLSSEI--VPIFIVFREH--VFREWGKYTPLYQYFKENLVCLGFPSQMITKDKF--------VGDWI-SFPLWSIATSIFAKIGGIPWHVDAGLTK-KKKAIDAIIGYRFARSFSD----EENVFILGIATIFTGNGRYLGFKVGTVDNGYTRRYEGLKIHAEDVKILFNDAVRYIENNI-LFQDEPGGVIVHRLG-SISNEEADSFLECF-----QL----SNFSSGALVSMSEF-PLRWKF-------------NNQTVVRGTWININENSGLLFPQGR-----TTYFQGVPKSFKVNILRD--NG---VYNKP-YEAAADIMALSRMNWRHVYIPSIYPISLEYSLIIAQNLKN-----------NII---PTG---DLIKLPWFL
>Asgard_ASG187_01555
M-----------------------FNVISSKEPLPSS------IEI----FTIERKNLDIRL---------------R--E--LRK-----TYFELGWN--IVI--------------KDKIGFMA--------I-DKENIDEEPP-LEEC----------------WKEESDIMKSMYLFDSLDS-----------QN------QL--SHSFFTTLKYNSLKNLGEDKFVIAK-------------------L-------HFKRDLLLK--KPVLDTKYY-----------KVYEGLQFVPSLKK----ENDLVIRVKGQIRGLSNLNTL-NSLLKE-----------------FIGNELECN-----------------------LGNYVF-KIKG-------------------YTEEF-------ET-------EFFEISK-------------------------------KDLEISEEVEEYNED-FLE---EIEEEY-EEDEELENEEILEE--EIIEYVFPRIPKR-------------------LEYAI-----------------------------IKS----PP----LWVGRNE-----KKSNT---TT-----MH-LLN---Q-------FGPLE-------SPQKIVFIPLYPE-N--QRNIKEKLEKVCNLIINGSG-----------GRFDFPGLKRRF-GLNISLGNS------KSFPVDLN------REN-FKRNI--SILL-ELRNEFSNLSLSSEI--VPIFIVFREH--VFREWGKYTPLYQYFKENLVCLGFPSQMITKDKF--------VGDWI-SFPLWSIATSIFAKIGGIPWHVDAGLTK-NKKAIDAIIGYRFARSFSD----EENVFILGIATIFTGNGRYLGFKVGTVDNGYTRRYEGLKIHAEDVKTLFNDAVRHIENNI-LFQDEPGGVIVHRLG-SISNEEADSFLECF-----QL----SNFSAGALVSMSEF-PLRWKF-------------NNQTVVRGTWININENSGLLFPQGR-----TTYFQGVPKSFKVKILRD--NG---VYNKP-YEAADDIMALSRMNWRHVYIPSIYPISLEYSLIIAQNLKN-----------NII---PTG---DLIKLPWFL
>Asgard_ASG187_01723
MNN------------LI-------INRIKYELIPKEG------INIY--------------------CSKSKAMFRFR-----LKDTSDLN-KFKD-------------WFDINEQPY--VYFDFQ--------I-D----------TENS--------------------------------LIL-----------NEVY----SF--RKNFVKYHLINHLKKENFLIE-------------PYITGVDLSA-YIFSKSF-------------------------------EKYFRYDFRIKPSR-----NEIIFNKTSENV-LISKTE--------KSKN----------------------------------------------------SFPDIKFT-NLKAI----DTANQIVKKY-----------------------------I-------DARQ-------------LRIIANNDIKRKINA-FVS---------PKKISYKGLYNDIKE---FYKKHLLNLESN-------TLK--IQSG---LNIPD------------EH---------INT---VYF----GNNE--MVFKNNK-------TDI---NA-----AT-GMR---D-------YGSFKPSPIAK----DVQFIFIYEN--------SDDANKLYQYLKNGLK--------------HFPGLQTYV-EIPTTLADLK-------LKYNEKNL----EED-FY-----KFLSENLPGN-----SYENY--FVVLIGPFKK---GKQSDQLNKLYYCIKKELFKKNIPSQFVCYKNI-R-------SDYF-HFYLPNIAIAILAKLGGIPWKLKE------QSYEELIIGFNTKK--------INDTKYIGSAVFFNNQGYLKNVNSYE----------GEDLD--KISSDLKQAIKTFREE---NSEELKRVVIHTYK-PYGKAERK-IERLLRKELE------LDT-PLVYIEINKTTVEVC-FDE---------DYDYGMPVSGTYVKTGKDEYLLFNNTRYRKKS-LRSVTEEWPIKLRIYAG--NNTI----DE-KQLISQVYEFSRLYWKG-LKQRSQPVTTIYSKLIADYAGNFD---------ESI---PKN--KISQKTPWFL
>Asgard_ASG188_03523
M--------------------------FITNNTPLKE------IRA---YLSIDPSIPP--------DDYYRII---K-AEWRLYNRH---AIYDDK----IVF------------------------------L-GDSSK------------KIEVKGYNFYLS--------------DTFILNS-----------ME----HNYP--LSNMVNMVLKR----------------------------------YEQSDSQ----KFFHR--VHY------------KKDFFTFHDAYYSDVEVFN----DGRVGIWIDPTTK-WKFA--L-DSFLSWKKTH---------VDKYLVGRKVKCPSV--------AKNSMFSAKI---KSIEDI-PINQFEINI-------NG-KKTTVYD-FESEKHWLQR-------IQLNPSEM--PTLLIDIPN-------LNNPLPYPPSVIEIVIDLLDP----------PANVFQEK--KSLTPENRIKETIR---LFDKLLGNG-----LNGKK------------LNFRR-KLFNW--------NNISFDYGKIIS---LPP----PS----LIFGNGNIC--------SPPNAKTD-IKT-AMF---N-------YGPST-------IKKSIKISYIGPE-S--E---VNNFSKFHKYLNIHAK------------KLKLGEFVLNN-PID--------------------RIH---HDR-YM-----RVCN-SIKSESE----------DLVIVILPTT--------KPTKTYYAAKRGLGKNLVISEMIQWKTY-TDLLKRSNQEKL-SFPNYNIALKAYLKTGESIWHLNNPAG-LNPKKIIYFMGFDVSRNP------ETRKEAAAYAAVCDIYGRILYKNVIDS-------HRGEKVQAEVLSDWFFDAISTYDDVG--EQNKIDCLFLFKDG-PIYASQIKEYQQAIKERLLNEHIMSKSS-DIKIVAVIKRGLHRF-YGTQ--------ESNYRVQYSGVI---DVNNSIIITSKP--------RIGTSSSTRLNFTYQ-MNNDI----DI-EQISRIFNDLRYLDWSSLFQQPKTILPLHIVQNLAKLSKEDIYV-------------PYD------------
>Asgard_ASG188_06490
MGEIYT----------------KFLNFVKLDIKAIPK------IYIT------------------------------K-TEPTADN---------------YVF--------------KGVYYTWGNDKHTSESVNS----------------------------------------------IPLLV---------QK------NI--LMKIISKILVNGLKAEPRKAGRI---------------IEDYFV-YHEKD-----------------------VFPHDSQDIFKVIKGFIYRIRVDN-----QSFYLVVDYKIK-IIPTATY-SYLLQ-KGAP---------------------------------------------NGV---------------------------LINKYKRMKGKVESIDSKVCKKDLQGQE---HVI--------NSD----DVYPYNLDIIRALRKPANA-------------SVQRKADIKQASKRRIAEIKS---ILDNTMQK-----------LFPIDYEG----FKIDHQTPIFD------EDDNKESLLSSEDKGDSVEE----PQ----LLFDKEE----ASKFHL---QP-----AY-GLK---L-------YGPFSKRDIS-----KISVSIITTS-T--K---KNDMQRLVQLINNGDG-------------KYFLGMKKCF-RADLQLNRT----------VELTD--ES-IES-YKVAC--EYLQ-KVSSGCRD---------DLILVYVPEAFK-----DWVYSQYYLAKHILLDQGYSSQMLTDKTL-KNP----------SYALLNIASAIYAKAGGIPWVLQKE-----RREIDMILGLSYSQSQRTDV--EGLNRCIAFVNVFDQYGQWMFFQGNAY------PYSSKNLP--ALGDVIENAVARFEVE---KGYKPKKIALHFSQ-KFSYKSKAAVIQAL-KGKIEEP-------LIAFISINDSHPFRA-FDL---------ATSDGSFSRRSYVYLDKGQYLLSTTGI-SGVT-RQGIGTPKLLHIICQEY------HRFLEP-KEIIEQVFSMTRLNWAS-ANPIREPITVSFSKEIAYLIATMSR---WDKQPAIL--------KNLEGRTWFI
>Asgard_ASG189_03873
M-----------------------FNLLKSNTEIPEK------IGI----YSTERNNLDTRL---------------K--S--IRS-----SYFEKGWE--VLT--------------GNKLGFFA--------I-DTNNLNSIPP-LGNC----------------LKDDSSFDKDIKWNENLEN-----------QN------QF--IHALFSSLKYSILKFKKTNSFVTAE-------------------V-------QFKRDFLKS--ESIFSTNSY-----------DVFEGIQFVPSLVK----KSKIVIRINGRVKGLSQLSTL-SSLLQE-----------------LIGNRIKCT-----------------------FGTLSF-EIEN-------------------KLESL-------KV-------KDIKDLK-------------------------------RIKLSEDNIREYSED-YLE---EIEEEM-DEEIEEEDLNILEN--ELIEYIFPIIPLK-------------------IEYGV-----------------------------LEE----PP----LWVGGNQ-----KVSNY---TT-----LY-LLN---Q-------YGPYY-------TPKKVVFIPLYPE-D--QPHIKEKISKVASLIISGSG-----------GKYDFPGLIKGF-NLNINLVNP------KPIPLNLT------RQD-FERKI--NTIK-DIEREVPHLKLNSSL--VPFFLIFEEN--IQKEWGKFTPIYQYFKENLIGLGYPNQIIKSGQF--------FGNYK-SYPLWSSSSAIFSKLGGIPWQIEANLAK-NGTSIDVIIGFRFARQKIK----DKNQFVLGIATIFSGNGKYLGFKTKNIENGYTRRYEGLKIPAEKVKDLFSDAEKIIDKSD-YHQKNPGAVVVHRLG-SVSSEEADAFLECF-----NS----SKYSAGALVSVSEH-PLRWNF-------------NGKTVARGTWINLNENSGILFPQGL-----TNYYQGIPRAFKITIMRD--NG---VYEHP-HAAGYDVMALSRMNWRHTFIPSNYPISLQYSLIIAQYFKN-----------NII---PSG---DLNETAWFL
>Asgard_ASG189_07849
------------------------FNIIKSNKELSKE------IKI----YTTDRENLNTKL---------------K--L--IRR-----IYFNNGWN--ILT--------------GKKLGFLS--------I-DENNKIIPPP-LENC----------------LNEDSVFIEDIRWNENEES-----------QN------QF--IHALFSSLKYAILNSNKSSIFVNAK-------------------V-------RFKRDFLKN--EPIFSTNFY-----------DVFEGVQFIPSLIK----KNKLIIRIKGNVKGLSQLNTL-SSLLKE-----------------LIGNGITII-----------------------FGNSTI-VLEN-------------------KMELF-------KL-------KPLKDLE-------------------------------RIRKKIKKVKEYIDD-FPE---ELEEEI-YENVEEEDFSIIDN--ELIEYILPIIPSK-------------------IEYGV-----------------------------LDE----PP----LWIGGEK-----KVPNN---TP-----LY-LLN---Q-------YGPFQ-------TPKTIVFIPIYPD-D--QLHIKNKISKVASFIISGSG-----------GIYDFPGLLKRF-NLKINLRNP------RPIPLNLS------KLE-FERKI--NILN-EVKKNVPNLKLENSI--NPFFLVFEEN--VQKEWGKFTPYYQYFKENLIYLGYPNQVITRSHF--------FGNYK-SFPLWSLSSAIFSKVGGIPWQIEANYAK-NGTPIDAIIGFRFARQRDK----EKNQFVLGIATVFSGNGKYLGFKTKSIENGFTRMYEGLKIPSEDIKDLFSDAEKLIDKTG-YHQKNPGAVVVHRLG-SVSSEEADAFLECF-----NA----SNYSAGALISISEH-PLKWKF-------------NGKAVNRGMWINLNEKSGLLFPQGF-----ASYYQGIPKAFKITIMRD--NG---VYSKP-HDAGHDIMALSRMNWRHTFIPSNYPITLQYALIIAQYSKN-----------NII---PMG---DLNETPWFL
>Asgard_ASG190_00881
MTDLRNSE----SAEFL-------LNV--------------VPLKVQWNIYEIEVEDWNKK------EGYNLIREF-KL-DVLIESH-------------------------------GRLLVLLPLKDH----I-SEDDLNA------------------------SKTALTQKLGK----GVNLIPNDPLK-QAFED------EA--IRKGFGEIITYELNKLGFKKIGSG----------------------------GGIGEFLPP------------ENWLNKTHEVKIFRAFRLSIIPRT----EKQFYLAADLKGK-YKEQQNL-LDLLK-LGIKREKSFKALTKSWQILSPENEKLFPN---------------------------SIEQETFEI----------ESWNIQE-YAKDSLLVKQ--------VISEPMKS-PFLVVKPSGRMKNPNI---YLTLPARFFYRHLSQPRINEKHDR-------EFKKF--TRISVQKRYNLISA---FFELLKEKALIGSK-----------------ISFEG-HP--------------------------I---FSRPS----VEYGK---------------PP----LNEWGVE---S-------WGLLK----------KIDVFY--EK-K-I----SYKVEKFYEILEKYIQ-------------DLLSRSKMD-PQVE-----------------------HPIKDG-FN----------RILGELDQ---------TCCPIFFR---------GSNFGNYRKIKTKFTQKGIPVQVIREKTLF-------ESRNL-YALVRTVFPQMIAKSGGLPYRLAPPLL-----DRAILIGLDKARDS-----SGRRPSASAGVAAVTPEGRYVSGASTPL-----ENNFTDFI---DV-DKLAPLLRELEEKK--FEKSYEYAVILRDGSKTCMHEVPQWRKHL-----QE----YQK-DFIFIASRKSHEFRV-FPKE-DSSSQK-IVKYKIPLVLSGAPLQPSDFLVIAAKA--------PRGTPQPVLYTIMEN----PL-SNKEIKEKVIAQIISMSMLCWESP---TSQPLPLHYADKLAEFTQLVQMA--WN---------------SSNRFPMFI
>Asgard_ASG194_01917
---------------MVK------FNVFPLNQESI--EGKT--INLI--KYVAYFEKDARFVLQ---EQRNRYL---HL-Q--IEQ-------------TISLVKDGFK--------------ILL--------L-DE---------PKKK--NDDIDDF-LMEI----EKEAEYE-------LDP---------FHKD-----FGV--FSDILRKIIFNRLNEKGYSIEGG-------TALKKDEILSNVRT-----------KNKIEE--HPLLKYH-------------STYQSFRFRLRNIS-----NQIYLQVIPEVT-LYYERSL-ALLIS-------------------DGYNVDSV-----------VDYFPNVRLE--TGRSAN-LITV-IKDLIPRETSL---NGRNFHE-FQKKVY------KDLR--EANPFS---PMVIVKPSGRGGSK------WFFSSDLVFPSLTYRDYARYHPKY----FGDLVSA--LKARSPERNKMIRA---VIDELDDLDVFG--------IPISFIRAESSVSIGY------SNLLQRRN-----LPS-LIK---FET----PS---ILKYNDQD-----KKITT---EPFEI--AK-GAG---K-------YKPFVNSLLSNPIPSKFRIFVTYEK---I---LRQEFEEFKKAFTNGVE--------------DYRGFKETF-CTDLEWKEDSI--------FIDEE-----SAE-YK-----KTVR-SLSDG---------F--DCVVLLMNKNRR----------SYVEPKKAILEKGIPVQILDYDTI-K-----------KQEFLFNFGLNILEKAGVRVFKIGPSTKK----PSSVVIGYNITRIIPKREH-IQKKEIPAPLIIIGQEDRFMKKYSTEV----------------SLQEIFDQ-----------IPSDIQNIIIHKDG-PFTDRELHDLESTL-----NEK-------RIVPISIVRSQTPRF-------------TIGEEAPRAGYVIKMTNSEFIMTTTMV-----KVEVFGWPRPIWIRFHDQ----DIYPLNDK-ERVLFQIFCMTKLHAGA-LKPTRLPISIHYPNMISKLLRKIS---------------PDASV-ETIKMIWL-
>Asgard_ASG203_01028
MTTS----ND-----II-------SNVFAGGIAFGEVQELN--------AFRLEGLGSGAGK-----RVVGNVT---R--K--LEW------DNKSP----AYYTAGDK---------RFAVGFLSRGPRE-----EEVHVG---------------------------SAKAVYDGT-----LDL-----------TH------GL-SGYRALTELLNKKIASTKSI-------------------------LWKGGIHT-----------FPIRGIDLTD----EYGEPLLLFRGPSYRYNVLN----DERIVLSLDVATR-YVDSRPY-LEHIKSAGLE--------------LKREIEKTKREKQLGKKSYSLTPMDIGI---DNIDTR-PIREITVD-----------GKQSVAE-FLTAKYGGQK-------DWLDLGQ---PGLR-------QGE------FSYAPQFLYKNVRFQDVPKISAQHYTD---DAAPKDDPEHTARTRWEKTMD---LFDDYRFSTLVLGP-----------------IEFAS-------------------SLEFPSS-NCIKL----PR----LIAASQKPV-----------LPSE---IRAEIR-----------KGLYQ----------PVKKVFLYSS-A--A---RNLTLPFYNSMRYALK------------------------SFK---------LPAKPTLLEPN------PRD-ME-----KQLQASLGSE-----------NAIVVAIIG---------SHGTDIHDEITNICGRLGVPSKCIAESTV-E------VNRKK-SFPLAGYVSSLLTRAKCIPWVLAT------QLSYDCYIATDVGR--------AKSENV--MMIVYDKSGRYRIGQTELT---------GESVDRDSLVKCINE----------ALVPSAKSLLYLRDG-SVYDKERNDFESVV-----KE----SGLQDSAILAIREITPFRV-YRGS--------LSDIWRPHSGDYYVLDESNTVLCAAGA-----DEYQHGTPSPITIDFISV--AGSI----DR-FKAIEDVFKLSYLNWASPGKSYSTPAPLRMAHRIARELSL----------------------GIERKTVPF-
>Asgard_ASG207_00250
MGGI--------------------IDDFTI-------VDVD-GLPV-DP------------------ERFSKLH---R-IKDDLSR------KYNTS----AFVSEGRSW-SKMDIGKDVLNGAFP------FGL-SK---------IKA---------------------------------IDL-----------EN----------VLHLFYETARQNLQGFRL---------------------------WRGRSTN----RFYED--SPDPEAQTLD----------NVYRGVFFRFDSYY-----NHLFLTIDTTTC-VTSSDSL-MDYISKYGVNSAKKAFVTP-----NGKHRLMVATH-------PGRRHSICQL---QGILDK-SVSEKTFE------KN---AKCSVKE-F-----LDES-DPKLSQ-EIADDE---PTITYSYAG--ASSKK--TLYHSAPSLL----KFKTP-------YSE---DVKQE--VFLSPERRSRLIRR---FLDYFNPLVLRHPVHGKVA------------VKFDG-TPVPR--------DNK----------DILPALVRVPP----LQFRQETVIPNVNELKG--------FFKD-TMK---K-------VGPYRAPTLTG----PIAIAF--PS-A-M---PRERVMRFYRDCRFSSK--------------------EFF-RTDIGQPTLWR----------------------YD-----RVID--LKKNLQQ--YGQTL--SGMIAIFS-----------SPDEYFELKEIA----IPTQLVETGTIDR------RIGRY-RNAVINIMLGILVKINMLPWILGQ------PLHADCFIGLDVG---------GRRAKMLCSSYIFDSRGAYLGVEQAKP---------GRSVTEEIV-DLVKDILLHDE----IKRKPPKVLCVHRDG-FLSEKEKRGISRAV-QDLQEDNILSKDT-TVYGANLRKNVPYRI-FDR----------SGTEDCPVGSSIVLDKNNAILATTGY-----PLLSQGMSEPLLVERVEI--IGTA----PLISSIAEDVYDLSFLGWGSLLRKIKLPITIKYAEDQAQLAER-----------GIK---TIG------------
>Asgard_ASG207_00814
MLDE--------------------ANILSVGTPFS--KGFA--LDL----YSVGELPSG--------EERYKIL---R-LSGAIAR------ETGLS----SVTAPNLK---------ESYIAVLP------QSI-KK---------------EFTIENFILKKT------------------LKKLYTSY------SE-----QET--LTRLLYQAARHKLTKEGF---------------------------WKK-----YYNVFMES--EPSFTSEKC-----------EVYTGFTFRLDVLS----NGKVGLSIDYTTT-LVGARNL-WEQIRDKGIQKVQEWIATR-----TGRNVFEP------------EIKRIVRI---VGLDPKTTVNTPSFT-DPRSK-----RLTSVIE-YQRNRY-----------ISIQPSE---PVALLRYGE--GLE-----PAHHAPSLLKPILTTDEM-------------EIQKE-HIFLPPHKRWAEILK---HVAALSNLT-----LANVR------------IEFHP------------HMTDQ--DFP-FGL---IPF----PS----LGFGGGCFV-----------KPES---YE-ELRNLIQ-------YGPFE-------KPTIMEMCLIYRK-D-FD---RDAILAFYNDLRDAMQ--------------------KYF-KTALSPRPR--------------EIL---TKDYYDLS---EKIR-EYKDR---------MKASFFIVFFPSG---------EAAEYDFVKAEL----APSQII--KNLIK------KSRSLARYYIVTTTMGVFIQAGGIPWILND------RLHADCHIGIDVG---------GKEAKVACYGYLFDNQGKIIGTDIGTA-------QTGETVETGRIKMALKKLLSKT------KCQENMKITIYRDG-RLLQEERQGIIEAV-QECVSPGIL-KTL-CLSIVEIHKDVPYRM-FQRE--------GKIVQNPVIGRFAIIDENSGILCTTGY-----PLIHKRVAQPLLVELVNL--YGSI----KM-KSVFDDIFYLSELNWIAGDKQAKLPIVINLAENRALFAEK-----------GVS---PAS------------
>Asgard_ASG209_00934
--------------------------------------------------------------------------------------------------------------------------------------M---------------------------------------------------------------------------------------------------------------------------------------------------------------------------------------------------V------------------------------------------------------------------------------------------W--------------------------PSI--------------------------------------------------------------------------------------------------------------------------------------NRIEP----PE----LLFWNGG----------RCRVP-----IR-GIK---E-------HGPYD-------GPVTINLYVLGFK-G--T---ESHIKGLINNLNQYFG------------------------EVP------------TEIVINVVD--RSNLQK-YSK----EAIR--IINK----REKRD--HKVLLQVIPRRDD------VPDGYYYFVRKVALSRALPVQTITMETL-RRAGGFRRHRAR-KGIIHNLAIALYAKVGYRPWILAGTVS--EHFTDAIYVGYDISYHR------EYGSKGMGGVVVFDSRGQVIEYFDVEI-----QVEEGDKIDRSSFNEFVERIIMSAESR----DIRPSVVVFHRDG-DYKPHEIELVRECM-----ER----WKM-NYILLEFSKVNAPIFKYNRE--------KNEWISAESGYWLKMGQKTYLLQSYGG------EIPLGVANMLKFRYVDR----RVRRVPNLEEDIVRQVFYLTRLNYATKIGVAKLPITVHYAHKVANIKRV-----------GII--FEAG---KVNKPLWML
>Asgard_ASG244_02077
---------------------------------------------------------------------------------------------------------------------------------------------------------------------------------------------------------------------------------------------------------------------------------------------------------------------------------------------------------------------------------------------------------------------------------------------------------------------------------------------------------------------------------------------------------------------------------------------------------------MSYPL---YIEFADNKTI--QIKRDE--GNPYLL-PQE-LLK--SK---------PIA-------GKFQFKIIPIIPK-DPIE---DQNVRNLLNNLTYKLAD-----------------------GIQ----------FGKSIHYDFNEV-RQNKQNIFE-----NQIAPDLFTNDKG-IRSKE---IIAVPLIGRELGKLFKDYLQNEFYRLLKTDL----SKNHFI--QSFLE------YK-KYSKYK--NSLFNICKRIEGILFRFKYPFGTKPLESIEMQAGFDASKE-------DSKPR-GAVVVTLDPYGKQVRSKYIRD------AHTKGLISETVIKDLILEIINHQDLMIDTHKDLPKKIIFLFDG-DISNKQKKLFVKVY-KELIGE----LPIPDFYIFEVLKSHPNRL-YEN---------SE-IYDMPFGILALLNDKEFLIKSHIW--------KRSMPQRFKMRLSQREKYTGL----EL-INIGLQLFQSTLFNTGKSGRPLKESFVIHESHKLSQEFATKS------------------DSGVL----FYK
>Asgard_ASG308_00888
-------------------------------------------------------------------------------------------------------------------------------------------------------------------------------------------------------------------------------------------------------------------------------------------------------------------------------------------------------------------------------------------------------------------------------------YLSRQY-----DVTIHD----ETQ---PLIFHEPRSSRRVK-----RLYFIPEACKLQVNVLDA-------IRR---DLGDM--AHAPPSIRIEAGKS---LVNPNKEFS-------------------TWHGKVASE------------------PIETTGT--QL------PK-----NIESGKRLNT----------------LS-QIN-RAK------CHAPAK----------IQKWMVLYPR-SVFS---GDTLEKFLAEMQKIAD--D-------------MGFKLPLPQRK------------------------------YASA---KDIS-KAKEN------------TFVLVVSRNKNK-----------YQECKKKFCQKGVLSQMLLKKNVF-------NYKRR-HAILQNLIRQVQSKLGGQLWNLQSSS----LANGTYLVGVDIWHGV-----SGRDQSV--GIAVSADHGKSYRTELWQTRI-------SEEV-VQNL-GHILKIIKTLEKD---SNIRCNKILIFRDGVEVIQKEINVINV-------KG----TKIPPIAMIMVNKRGNRRI-FRNS--------SIGYDNVPPGTIIGQDPRNFYMAAHTS--------RLGA-SPAHLTVLYN--ETDY-------ETLIEIGYELCHLYDNY-PGAIKIPAPIEYAHKAAYLNGTSQI--------AEIHD-------RLKRHKYYI
>Asgard_ASG331_03721
MEIAK-------------------PNTTHSRAPVTKNPDYR--LPVQPIKFQIGTFSRDFT---NLKVDKSTML---RL-DHFIREGFLAGKQFDTT----SIT----------------VYVASSSNTR--ESL-VEIATR-------------------------FIETQDYVH---DKVSVDV-----------RDIH----SI--PEAFAKTALDAVFRGIRFAKIHVA--------------------I------------------EPV-----------------IVEPELAFSVCAKG----DQRYFVEIDVSAQ-------I-SNLAD-------------------VGKECLATS---------SANEEKRVIVTS-TAKASMINING---------------VPESIVD--WKKKG-----------ITIAENE---PVCEVLYKN--SDK-----TYAYPASRIKEIE------------------------KYFIPYIARIHLIKH---VLYLLAQESAKKS---------------LPGLAFHA------------------PAFELIDL-VELKKQ-GHPL---VMLYTNGKMR--REQFQIRGSSPEML--SQVPVN-RER------LYGPIA-------GPMPFKIIMIAPI-NTME--TPQEAFELLKKMSKCLA-SEFGDDV----------------SLS-----------------------SPDRSSMYR-----EKILPKLKDVDIG------F--IPVIVFVTKKIGMIFKNHVENDIYQSV----INKEIDTRII--QGLNR------AALNYEKYY--NALYNLFAVAGGIVYKLAVPIGKDPSDVHDLFAGYDAS-DT------NEKAT-GAILVMMDEFGMKFTSQPYEN----SL---AGGFDVKLI-EKMLQLISAIDKK---EHRWILHVII--DG-RFIPKHRDNFRKAILPSLD------LDL-EVIIIWCKKR-PLRS-M-------------LPANIPFGHMITMGSNEFILVNHQL-----------MPRPMLSKKLHLQGSGKT----DL-VQIGLKLFYSSLLNVSY----NGMPTTIHGAHKLSKDYHTKP------------------AMSVIKEKI---
>Asgard_ASG338_01097
MPA---------------------LNIAEIQTNKDT-------VNI----FKTAYTD--------------------K-----LRSYR---DDFPEY----SFYRYD-----------NEIFAWSNRTT--QTELPK------------------------------EFKQVL----------ISK-----------EH------TL-VFKEILEQGIICFFKNRNQ-------NYSSIWRVSLVK-------------------------------------DTEIQFKGLVLKPQMEFQVNPLYSTQQTQVIAISIRKTYK-PVFTFS--TEFKT-NNID---------------------------------------------------------------------------TRN-W-----------------DRNDKG---ELI-FSPK---NRKRF-----------LDATNQAKIYQTKISQ---------------VYSLNQEFLEFNR---LLKAFKQY-----------SPKIYLPDN---LAITD------YFSNLPNL-----YFK----DVAINK----PN----YYFFNNR-----TGIGL----------NK-QLK---E-------LKPYSFSNFK---SNNFKIAVFAPS-R--N---EGTAGSFIKLIKDNLANN--------------------F-HAPNIEFDL--------IKFERNT-----ALDFVK-----NLVN-KT--------DEGNY--NLAITILSQS---DKKLPIKDSPYFVLKAKLLGRKIPTQQLTIEVI-RQIR--------DDLILNAIALNIYSKLGGTAWTIEKDE----KEREEIIIGIGTTI-------NFNKERIIGFANVFDYKGVYLLGSSSQI---------NYQNYSKQLKDHLIKTIKGQIQLKGIDKNDNFRLIFHLSK-PAKKYEIKAIEDSL-KHF-KD----YNI-QYAIVHLSYQHNYRL-FST----------NNENSIARGTFVEIASRQALLHLGQN-----------S-KPILLRIDKR----SISMYKDL-YAIAKQILYFSHLSHRA-FKPANVPVTIKYPQLMSKLSSELMIIEGWDK--TNL--------EIVKNQLWFI
>Asgard_ASG339_01781
-----------------------------------------------------------------------------------------------------------------------------------------------------------------------------------------------------------------------------------------------------------------------------------------------------------MR----------GEI---------------------------------------------------------------------------------------------------------------------------------------------------------------------------------------------------------------------------------------------------------------------------------IKK----PE----LVFQGNN----------TFGIP-----IK-GLL---K-------YGPYD-------GRISLKLFILTSG-S--R---EDIIKEFIKYLEKNQS------------------------RIN-------------SILFENVE-----VVEWFN-----EKSSGDLVNKIMGRNRGES---YVMLQILNKADK------SPTGLYWKVRKMAIGYGLPIQTITFPKI-K------ESKEN-HAIIENILLALYTKAGYRPWVLYGSIS--DVYPSAIYVGFDISYSE------KFGQKGMGGVVVFDSIGQVIEYFETEV-----QVDEGDKISRASF-ELIESIINSARVR----EIKPELVVIHRDG-NFKPNELEIIRDHF-----RE----SGL-KYIFLNFPKRGSFPV-FKKR--------GKKIFPADEGFMIKLGDQPYVFALQSL-PNII---AKNIPNVVRYALIQT----NIRNKEEVIDDIAKQVYGLTKLNYATKFGVSKYPATIH-------------------------------------------
>Asgard_ASG340_01986
MIYI-----------FITRSQP--LNIIITENQPLRR------VEVTEI----------------------------R-----LRDNIAFSKRFASAIE--VVY--------------GTIGTTSQ--------ISEEMIQQ-----------------------IIGTSEFELVKRT-----LDS-----------KEI---DRGV--LEKIARSIVKK---------------------------------IYTISENN----RVLRG--------------DFKNNRGMRAYDALQYRVFVTP----SGKIGLVLDHVVR-------L-SELLE-AGAMGLADI---------QGIPVFVP----------YGSGFKSGEI---IGVDNV-GMDDLRDLN---------IRTTSLRS-FNSKRYYLDK-------IDIDNCH---LVVLVRIDG--EED----RVLSYPLCVVRKALSSKDR--------------------LLKFTGNRRSSFEN---VAVQIEHLS-----FGDQT------------VTFAR------------TSNALLQGFA-RGH---FDY----PQ----IEFGGGNTM--KVKKGY---------INQ-GLA---R-------YGPYS-------GEKNLRVHIVHPS-TFVQ------AKDLMKEIIETAR------------ALNLGSWESGIISLS--------------------K-----HNE-FN-----STIN-Q-KEE------------SDVVVAIPGR--------TANNSYNAIMHKLAERNIVSKGIEAKTA-TKALR--DSRRP-NTV--SVMVSLYRYCGEALCVLASDPQ-LEGYTFPVILSMDISRDP------GSVKSHSATISAMDKKGLILKSPSRSK---------SEGYNPEDVKTWILEVLKGITQEHF-YIDFPDLFIYIHDG-TMSRQQVEAFKKIDMKEFR---ITSKSS-EFIISEVTKKVPLRF-LSDVG---------------EGSWLKD-DDTLWLKASEP------SYKLGDAQLLRIRI----NHGDR----SMIVKLAELLYFLRFINPVTPFNYTRVPYMQHLAHKSSNDRRVVG-------DRGFI---PY-------------
>Asgard_ASG340_01988
MSIV--------------------LNF----------RDWD--ITL----YRVRSRYEQDYY-----TDLENYFEE-K--K--IRY---------------LLV------------GSNSILLIVKSRS-----L-HTARI---------------------------SEMYNFDK-------LDE----------MSD----DN----IPRILSAVLAANLSDEFDVQFHRRRD------------------LW--------VVDLYQD--SPI------------KTDDVYIYPGYKLRIVKLN-----GNWGLIVDATHK-LVPTHRL-GDMVA--------------LKASFKGTLLEKK------------------------------DIERFKVD------------GKTLLQ-WSSERC--KNDNRILE--GLTNRS--YGVV--------EFP--TGEKFSYPIDRLRVMINLENIPPDDRK-------LVSRE--LGIPPRERYEKLIN--HLLDSIVDVNIFGLP-----------------LGFAGE------------------GTSLVES-GVIER----AK----VRYGGSS--------------------YE-SIPDNAR---------KYK----------KNSIVLLHSD-S-VA---ENEIPRLLRNLNREISRG----------------------KLP--------------------NI----TNSIYS-----HELDTS---------KGISIGNRVILSIYRDR------------FPKDIREYANSKGIGVQFMNLDNV-R-------------AKLTNIGLGIAAKAGIQLWVLDEP-------MSQNYLGVHKE---------TKGQETLISVCAFDKTGKFLSTQTLKV-------------PKDFVADRIPELIQDYEDFRI-------------TG-NFTKEERTALGP---------------------ISISYD-GARI-FDT---------NEPSRMPKSAAYVRADEGTVFMTTTPE-----YREQRGTPEVILLRS-------KV----SM-DE-IRDVYKMCKLNLGSDSEVTKLPAPLHFASRANSKAVDGF---------------PEG------EFPWFV
>Asgard_ASG341_00360
MQ----------------------LNIVFSSQPIFRS------ISIE--------------------KDGRNIFGE-R-ARF-LESKHPNM----------IIE--------------GKIYILGSHN---PPPLNGEYTDF-------------------------------------NIVTLNA-----------KD--RGNRVI--LDKFANAIARRILKG------------------------------FTEVEGN----KAFNP-------------QKFKLIKGIRSTEAISWNAFVTS----EGYLALTLDPTIR-------L-GEYCM-TKQKPPEDF---------INRTVRVKS---------STGKWKDAIL---VKIQPK-ALEQKGYLP----------PNKTLKE-LNQNKWFLKR-------IELLSSDDL-EVVF-------EGK--TGKSFLYPLSTVRIRLDTINYRRHTNR--------------KRNLVGECNQLLQK---VNEWFNHNS-----IENQQ------------LVLEKD-----------ADRQLEQGFA-IGHEGAV------------IRIGNGHKF--TTKSGM---------LVR-ELK---E-------HGPFS-------GPIDLTLDLVCPE-SKL-------GSALLSKLVECAS------------VLKLGQWKVGIAKVG-------R------------D-----HKK-LN-----HLMK-EIRGK-----------PNRAVIVIGGE--------RANNTHSSLRSKLHQDGIVTKGIAEQSA-RAVV---AAKRV-DHPIATVMCSLYLPFGGALAVLEQEPR-FNGAREPVILAMDISRDP------GSVKSYSATITAIDRKGIVVHTPNKTS---------REGY-PERVKEWIEQVIKALTS----HNRWPDEFIYLHDG-ALNRVQLEDLKNIKMDEYNKEG---YEP-SFLIIEEAKNVPERF-LSKV---------------PVGTYLLD-DRGFWLVASRP--------NFGNQKLLRLKVYLG-EDGEK----HI---IVELIHLLRYLHPSTSFNYSRVSYPKQMAHKTSNVTRLLGNEP------------PFS------------
>Asgard_ASG347_02881
ME----------------------INTIETNISLLN-EDFN--LNIQHIQFKADLKNKHIS------DEKNEHL---K--Q--IREKLVK-----------IIEKEEYL---------LVLHIIIRHDERL---L-SKISN----------------------------DIRTLYSNC-NLVWLKS--KNIK-----ND------SILNIKNILKRIIGEKLNNAGYILTG--------------------------------SNRFFNQ--DPNIEEIDFEPYEIQNLETVLHYPGFIFRITNYN-----NSYGIAIDRSNL-MIIKRTL-KDLEP-NELNNLERRVK-------NGERIQFW----------DCCPNFKCKFVALTKTSSY-YLSKFDYSKKPKD------SGKTILE-FAQEEC--KL--NIIQD-FISNSP---PLAIVKTYKGR--------EYTFPLERLREKVDFRKIKKREDRQ------EIMDF--LRSSPDERRFGILK---QLEILKEFESFGRI-----------------LGFNQT------------------LYNGINN-GILDI----PK-----KIGKSK----------NVDDP-----YY-SLY---K-------YGPIDYSENLN----TLELIVISTE-K---------CDDIVNDLPRNAE------------KQKFHGLQKMF-KFQ--------------------KI----TVK-YL-----TNID-EIKKDGDN---------QVVFAVISSKSD----------IKSKIKKCF--EQIGVQTI--D---N------NRTRY--GKLRNISLGLYHNLGRNSWHLSKK-------MDYISIGLKYD-NK-----------ILMMISVVGHYGEWKYGL------------------IEKV-ENIRETLVRLNQKIT-TLEVKSQIEIHWHG-EI---ELNDIIEIL--------------NPRRIILVKDNGPIRL-FDR---------SMNDKKPQTGSYVILDSRNGLLASSVE--------REGTPKPIKIELKYP--ND------ELTKEIIERIHMLARVNQHVTHGLSKLPITIHYPKLMLEKYNELGI-------------YPHG----FQNIAWFV
>Asgard_ASG347_02885
MTINDSEHESVQISDLIGLRSS--INYFPLAAYAAN-------------HYIISYLNEQIP----------------R-TKISFRRNNL------------IIS-------------------TVSQ-------I-E----------------------------------------------LDI-----------QQ---NSR---ALNSLHNKVVTNALTNDGFERART---------------------L-------RDKSKLASKE-DTLCMDHSYTETGKREIEKVELHKAIKKSMQILP----SGNMLVTLNPSTI-------I--------------------------------------------------------------------------------------IRDGY--------------------------PYT----------------YYQLPNKVI-----------------------------RKFNPYWRMTGFKAPSALIGNEFENRGFS--ILNSG------------IHFPLK----------------------IIQ---LPP----PK----FVFGKKKKLVLNQKTRE---------LIKLGLK---S-------FGPIY-------KPRKLKILVATPKFS--PFA----FKKYIKLIRRKLV----------------KGDKSLF-HVNVDFVGPVY-G----------D-----PKS-YL-----SMLR-DLAKKES-------V--DAILYIIAEYKK------DKTGMHDLIKEYV--KDVPTKCILIKKL-KKHTPK-SKEGY-SFLIADLVIGLYAATRYFPWSIESK-------HFDSVVGIDVRR--------DKQTRYYCTLTLFTNKGLIRISN--------NKMKKGENIPISALTDSIEKLILRVKER----NLTFQNTLFLRDGF--FTDEKEAVKDIL-DKHKIEGTLDEKH-QWIYCQIIKNPELRV-IHSPS------EPSRWGQPSRGIAFVLDEWEGYIVTTGY-PDIGKASNQGLSQPIFVRELERSTNNST----TF-PEVLETIYHRTYLNPSLT---IRVPIEIPAAEKYMEYLSYGL---------------------STEEIPGYL
>Asgard_ASG403_00889
M-----------------------FNLLKSNKEIPEK------IGI----YSTKRINLDTRL---------------K--S--IRS-----SYFKKGWN--VLT--------------GNTLGFLA--------I-DTNNLNSIPP-LENC----------------LKDDSSFDKDIKWNENLEN-----------QN------QF--IHALFSSLKYNILKFKKANTFVTAE-------------------V-------QFKRDFLKS--ESIFSTNSY-----------DVFEGIQFVPSLVK----KSKLVIRINGRVKGLSQLSTL-SSLLQE-----------------LIGNRIKCT-----------------------FGNLSF-EIEN-------------------KLEPL-------KV-------KDIKDLK-------------------------------RTKLSEGNIREYSED-YLE---EIEEEM-YEEIEEEDLNILEN--ELIEYIFPIIPLK-------------------IEYGV-----------------------------LEE----PP----LWVGGNQ-----RVSNY---IT-----LY-LLN---Q-------YGPYY-------TPKKVVFIPLYPE-D--QPHIKEKISKVASLIISGSG-----------GKYDFPGLIKGF-NLKINLVNP------KPISLNLT------KQD-FERKI--NTLK-DIEREVPHLKLTSSL--VPFFLIFEEN--IQKEWGKFTPIYQYFKENLIGLGYPNQIIKSGQF--------FGNYK-TYPLWSSSSAIFSKLGGIPWQIEANLAK-NGTSIDVIIGFRFARQKTK----DKNQFVLGIATIFSGNGKYLGFKTKNIENGYSRRYEGLKIPAEKVKELFSDAEKIIDKSD-YHQKNPGAVVVHRLG-SVSSEEADAFLESF-----NS----SRYSAGALVSVSEH-PLRWSF-------------NGKTVTRGTWINLNKNSGILFPQGL-----TNYYQGIPRAFKITIMRD--NG---VYEKP-HAAGYDVMALSRMNWRHTFIPSNYPISLQYSLIIAQYFKN-----------NII---PSG---DLNETAWFL
>Asgard_ASG413_01233
-------------------------------------------MRIY--------------------------------------------------------------------------------------------------------------------------------------------------------------------------------------------------------------------------------------------------------------------------L-----------------------------------------------------------------------------------------------------------Y---------------------------------------------------------------------------------------------------------------------------------------------------------------GKR---LKE----PL----LRFNYSS----ATAIDA---YS-----KR-GLS---R-------FGPYDQALLE---KNEINCIILYIE-R--Y---IKEKNILIKVIQEGEE--------------NFDGFQSLF-KIPLKFVDSIP------------K--ED-AKE-IK-----IQLE-KIACE----------NPDFVYIILP----------KNSDFYVLSKTILLGNGIPNQVLIAEKI-SRS------YGR-QYYFENVSLATYAKVGGTPWVTTRAYE-----TKPLMIGVSRAQDR-------DRSYFVGFVTMFTCDGDFIFMNSKAP---------KWEDYVNGLTTLVEDSIIEFQRE----IYDPEHLIFHFHK-NPGRREFKAIVTAL-KNLN------LDI-PYGLIHINEYSNYCL-FDT---------SHITYVPPARIVVNLSKREALMLLDGRIGD--RRRRMGVPNILDIRMDKR------STLEELFPDIIEQIKDFSALNWRG-FNAAKIPVTINYSKLIARMIAQIG-INNWN---QIV---AQG---KLRNKAWFL
>Asgard_ASG413_01332
MVCL--------RSKIFGWRVK--VNT----------------VML---TYRVKFQY----------EYQYHVL-----LEY-IKRG-----DYRSN----GLY--------------NKKYYVIA--------T-EKPEFL-----IDN-----------VQQF----ESIR----N-----MDV-----------KH------SV-YVLTFFHHLLVT---------------LGYTRPIDVKSLIGRSKG-----------VVSFRK--TPVKTLEHNF----------KVYYSFSAEFETYQ----DSYVEVYYDPRYE-------ISESFFN------------------L--------------------------------------SVSL-------------------IPD-------------------NVQEEKK--SLI-----------------------------------------------------RKFTQVEKRYQELSE---LLMNYRTEI----------------------ITINE-------------------KEKKAHR---IEN----------LVLNN-------------------------LLN---E------NFAPYEQILKENFRNRVNEILVLIDN-N--NNA-KDSLKHFLEEF-----------------------------RIT-------------------------------------KTIK-HFFDDPQ--EIGDN---KVGLIILDDTLE----------IYNSLKKKI----MASKVIKIRTIFNNPWD--------SIILAWMALQFMNKLL-----LRMEKS-----AFDSVIALEIK--------------VLGSWLVLT--GTSLKDDISKIF----YNKRNEQI-TENIEQFILELV---------NNKISKNILLIS-----GNPELSLLNEIA-----KR-------KFWDLVYLKESNSIFL--SVL--------DSKTSIALDGLYQRISDKKYLLMTNGY-----PNKPEGIPKPIVVDIFQC--KN------SE-KDIIQEIFALTFIHPMS-LTKPKFPFPLTLARSNVTDVNLEM---------------SEDNRERSKNAN---
>Asgard_ASG413_01333
MNTI--------IPNILEFEGN-FINA----------------LDIV--EYNDEKGKLD--------HDLGKTL---RL----LRKTNRNIIQFENT--------------------------LLATRT-----LKDD---------SEGS----------LAKF--EKKFRS----------VKI-----------ED--FKGKDI--IRRLIGELIAVQLRNSKDY-------------------------LWKVEERR---NNVFEA------------STKIQRFGDIEIYPGFTFSPIVLP----NGKAGVILDLKHK-FYSIQNL-RDRMI-SGVFNYSDFN--------TKRWFVDTCPLMDE----KRDSFSSCEY---AGTGKSLPIIEFLSK-KPSEVYV---SKENLIQ-YHERKD-LKS-PHGLAN-RIRDNV---PVAISEYVTE-EGE-----NYTYPIERLREIPSFEIIENEEDRK------KVMKL--IRPDVFIRFRKTIL---YMRNIKEDS-----LGNDILKPI--------MGVNE-------------------WVKDLNK-DTLQT----PQ----LRIGNSM----------KSDFP-------FIVE---K-------HGFYDEYKTSE----NLFIKVIYSD-S------ISKIEIIMDRISQRIT-----------------SFYKYS-KIKTEILEPT-------------Q-----ITS-FK---LENLVV-KLKEY-----------RNLCVLLVHSKND-----INLRIDKHKVEKLLIEENIPKQGINLEDIMK------LRIKQ-NAYLRNIYLGIFAKMGHMAWILDL------EKNNNIYVGFSSKFYK------NVENSYRASLCFYDNQGRFLKGKSICC---------SKNDKKEEF-GRIFE-----------NLNKDFNYVIMKHG-RIWETEYIELLDIF-----KT----QNL-NGDLYEIVSS-PLRIYF-----------GERVHLPTQGTYMFLSDSEIGLVTTRA--------MQGTRDPILIRK----VFGKP----KM-KKVLHDIFSLTQCYTGWEKYTTKFPVPVHASDKVLQKSILFDLES------------------FEFEKAWFV
>Asgard_ASG414_00098
MSKL-----------LRQIG----TNM----------CSLDKQVDVSHIVFEQEISFSK------------------R--QS-ISR------RYNQEHK--AIS--------------TNSGIMIA-------YL-ADIPH----------KYAARVESHQV---------------------LKS-----------EN--LADRRL--LKRLADVIINTVFRSK----------------------------LYTHAEQN----KFYKK--------------EFDMKSGYKIHQAVSTVCRITS----EGFLLLTIDPSTR-WTAI--L-QDWAK-SNNHTLDDM---------IGKKVKVP----------VSNSWSSATLQK--------GLSTYRMT-----------NGDRLLD-FSRAKYFLEQ--WNLQI----------DLVEVKFKK--STE-----VISYPMSCVRLSIDMYDSSKKPVS--------------QKVDFQKRVKETLS---IAKNISM-------LGETI------------ISLGN-ELLDG--------EALLRGYK-TGS---LPL----PR----LRFANNGVI---------QAKPGMF-IKS-GLT---K-------FGPVS-------GPKEITIHFVCPA-D-IS---SEKVKDVMNKIKGKAA------------YFKLGDFKVGR-IIQ--------------------D-----TST--------ETLN-EFRKEIY--LSQQR---HIVFVM--ETEN----------SYYKLKKIFNTNNIPTKGISRSTF-YKLAR--NDRSA-SAIYEYMSL--YMIKGEAMILFEDSLPG----YNPLFLAMDISFDP------VKQESASADIVAMTSEGYLIPGGEKTKF--------LEGL-AEHIAEWLYNLVQNIVTMRSLFEDTPNLILYIHDG-AMTENQVIAFEEIAQERLGKE----YPM-EYIVIEVTKRVPERL-Y-----------QNFGSNAEIGTYMKSSSR--WLVASNP--------WLGASALLRIRIRAD-STGSL----SL-IKAIHIMHNLRFLNPVSPFNRQKEPIIQQFAHKKSNLYRKGL-------DPDYL---PF-------------
>Asgard_ASG472_00289
--------------------------------------------------------------------------------------------------------------------------------------------------------------------------------------------------------------------------------------------------------------------------------------------------------------------------------------------------------------------------------------------------------------------------------------------------------------------------------------------------------------------------------------------------------------------------------------------------------------------------------------------MP-----YQ-GFK---N------DFKPFK-------GPKNIDIAALVPE-G--F---IDDFKKLWDALWNGIR--------------GYGGLQKWF-SLE------------GNSEVEILR-----VQN-YDYV---ETIQTSAPED---------I--DLFIIVVPDK----MMVPYDKDPYIPYKQELSKRGFPSQMIAESTV-K------FGFSN-PYLLLNLALSIFAKAGGIPWTLKN------KLKTDIFIGIDSIQ--------INNSRIFVFNTIYDNKSVGIFWELIKS------ESRSEKMQEEMLKTNIVSIIGTIRKSN--PDYKINRITIHRDG-LPFLEEINGVRSAI-EHLKSSEILPESV-EYSFVCVKKHRTPKI-FRAY--------SNKYGNPEKGLYFILGYEMGMVLTTGF-PEFSPFAPTGRVNPLEVEVAYA--NFEF----DI-REIMKEIYYLSELHWASGLRSAKLPISILYADRIARFAYL-----------NVI---PSE---RLKTSLWFL
>Asgard_ASG472_01049
MDIR--------------------LNMFEGNFDRMF-------FAF---EYSLLGKEMIDE------DIKSRVL---R-----LREFK---SRFPD-----VIF--------------ERIYGVGAKRE-----L-PS---------------EFTVK----------YRDKEYIFKN-WKGKLTF-----------DD----HKEV--IGLVLTDIVARKLRKSGFRVS-----RRYVFDVEVQAFEKREVS----------------------------------SFGGIDIFRGAIFRAYPFG----KSRVGLVIEPRYR-FLRKETI-KEEIK-RLLKRYNNYRK--VADVLRGCKVVDFCPDACPK---LCDPSQECPFDIRHAVIVD-VVDD---E-----------ARSSVYE-YNVSQC------ERLSK-YIDVSD---PVVAVSFPG--TSQ-----EYDYPPARLRRTLTLSDLSRSVDLNLLK---ILQDK--FQLPPFERYFLTLS---YAKRVGSITVNG-------TVPLQLSC----VNVSE--------------REK--LPS-MRL---FSP----PA----LLFYG-------NMKSN---NP-----IE-GLY---N-------FGPFSRNQFK-----KINVLVIAED-G-L----EQKIRSFLKSLIEGYE--------------KFRGFNNIF-RTRMEINDVIR------------R---------YP-----FEIE-KLRKK-----------PDILLCLLRER---------SRQYYFDIKSRFVSKGLLQQIVFPDKLLK-------RVNL-GRRLLNIALGIYAKVGGIPWILSQQRV-----TKTCYVGLDIRY---------ARGSVYVSACFFDENGRWLGSYTKLD---------GLNV-----DEMFKKALTAYSNL---KHDFPFVFVVHRAG-SFRKKEIEAISRYF-----RE----SGD-NYALVEVIKNHIFRV-YDL---------ASKDYVSRDGVTVTLDSDTFLVNTTGF-PFYM---KKGTPRPLLIKVKGN----HV----SV-DDLIRGVYYLSFLHWGYFRSKIRFPITVFYAKKLADMIVK-----------GIY---PDE---RLLEKPWFI
>Asgard_ASG473_00939
MKGG---------------------------------------------------------------------------------------------------------------------------------------------------------------------------------------------------------------------------------------------------------------------------------------------------------------------------------------------------------------------------------------------------------------------------------Y---------------------------------------------------------------------------------------------------------------------------------------------------------------------FSR----PV----LKFRDGTAL-----------TP-----FE-GFK---N------GFKPYY-------SPTLKGVLAIVPT-S--I---RQEFNALWKNIWGGIK--------------KFNGLSKWV-SLN-----------AESLNFEIVE-----LSH-YDYI---KAVETKLPELEN-------F--DIVLLIVPDK----LMVPYDRDPYVPYKRLLSINGYPSQMIAESTV-K------YSFEN-PYVLFNIALSIFTKAGGIPWTIDV------SWENILFIGIDSTQ--------QGNKRFFALTAVYG---INFFWTLDTV------ESPSEKISSERMKKIIRNVVSTAQKS---SSFPFEKIVIHRDG-LIFEDELIGVREAF-KEMLQSGIVSNNT-KYAFVSVKKHKTPKI-FKSY--------AKSYGTPDKGLYIIFGYEKGLVVTTGF-PEFSPFSPMGKINPLDVEIADS--NYEA----SI-KDIMKEIYYLSELHFASGFRSAKLPITILFSDRIAKFAYS-----------GVI---PSR---KLQETLWFL
>Asgard_ASG492_00215
MSLEKEIGYEFNKKEFIDFTEKKILRQYQVNAERFGK------INC----YEIEISGGRVQ------KIGGKLA--YR-----LRS------EFGGH------------WN---------DHVLLSNNLVEEHKLTS----------------------------------------------LEQMWEENNVF---DNLT----KIKAFADFAATYLENKFRR--------------------------------------NVFKILEKYD--------------RQETRVKIKRNLKIRI--------NDSPAISLSINSS-IYFEKTL-DVFIKNMNQEVL------------KDFDVIDIGLT---------HKGRITGF---TGAVKD--------------------HRTRLLK-VTSKEF----IKQKIN--SAPENE---LVLS------------IDNKYDYVASSLHPIVTTKNAHYFNINS------QLMNN--LTISPEYRIKIENE---IITLFQEFLLMN-------------------YNSET-TP---------KL-----FKK-GQD---I---GFKEM----LRFNDGT----THSSDD--------YVIN-NLR---K-------HGIFQLSPKF-EEDKTIRICLIIAAFD--R------YSDFWEDLKKQLS--N-------------------V-GFL--------PQLTSEILIKDVD-----RLS-IE-----EKLK-TISRD----------DSDIIVVILPEK-------SNKDKIYELFKSSLFTLGIESQFIFESTI-V--------SKL-KYAQANVVLGIIAKTGNIPYVLAD-----YLEFADFLVGIDISREKKTGL--KGTQNFLAMARFYGKDGTFVNYEIHED------KIEGETVPKIILEKIFAK-----------TEFQNKIIMIHRDG-FFRGPEIQDLKEIG-----KN----YNI-QFQFVEVIKGNVPRL-FRGS--------NNKYVNPERNQIFYLSKREVVIVNNKV-----T--GNKTANPLRVRI----LGENV----KL-NDAIVSVMALRMMHFGT-TKTPKLPVTISFSDRISGFARR-----------GIK---PPN---KSGKVPWWY
>Asgard_ASG504_02781
---------------MFG------TNI----------KDLNQKIIL----HEITFKNRVHS------NVVNDYI---R-LRF-LNKD--------------TVS--------------NNYNNIISDNKNVIDSLKK------------------------------IHNSEDIIL---KEIKLDF-----------KE----HNQL--LQRYIGEAISQQLRNNFEKLVITN-----------------------------KGREWFKA------------YNKTEKYGQLSLFKGFRFKIIFLK-----DQIGIIIDPKSK-FYTELTL-RDLYD-RGEELYERYLEKI-----------------------KFNPFATCKHAN-EGFGVM-FINNHFDN-KPSEAND-------LIS-HYSGRG-CKN--QTLGK-RIDDRA---PVIIHYYKG--SNR-----PYFFPLELIRKVPKFEDAEDKTE--------DLSEE--VIMKPDERYQRIKE---SMQYFESLSHPNFP-----------------IILEG-----------------------------LNKD---SE---YLKFEKSSYI--IKKIST-EENP-----FE-LIK-KEK---------IFN-------KKQRIRLNIILPF-Q---------IPDFLHNI-----------------NLFFSEFKKWY-NCE--------------IDFKFIN-----IEN--------RSIE-NLEEY-----KGDN----AIYLILKEENN-----------EKDLISYLSKNQLKNHEMHLSTL--------TNQEL--YKKENIYAPIYHKVFSPFYFLED--------NRDYKKGFGMAQ-------SYGNEK-LCAILEYENKGNFIRGFIRET-------------NVDKFHDRIIEILSSLELKKN---------LLMING-FMHKK----IQNYF-----NEN-------LIKLIEVSENSLIRL-FSYE--------QPSKSGVPSGFGIFF-NNKWFLITYDS--------HQGTQRTIKLKN---Y---NY-SFEEF-KVLAKICFRETKYHLGFSNNSMKLPFPIHFALKTLKKLKKIDIKD------------------LEFKYPLYL
>Asgard_ASG508_03859
MVK---------------------TNIFLSKSKIPNN------IQT----YRIRTSLLNVEF---------------E-----LEN-----HMFNNG----WFCRQKDY-----------IFLRISATNYENVPIPAE---------IDD-----------------NIEPFSWEV-------IDI-----------DDI---NKKI-CFNAAFRNVVRKHVSR------------------------------------------------KPIIKENYSN----ELFGEIESAEGFFYQPCLIE----K---RLGMIFHYR-FFPRGTLMQELLTKTQLKPNNYFS----------------------------------------------KLNQ-------------------FINKYLKKQFFIGETHTLVRDVSLSDED---EILT----E--SSE------------------SGSEI-------------------SNDNTLEEEVDDVIE----------------------------------IDLSS-------------------IYSNFENINIL------PNN---IVVGRDQTSN-WRKNEP---TP----IWQ-YLR---D-------FGPYQNLDLK-----KLWMIPIYDD-SNLD--FRDNISNICEDLKNRGR------------HYRNPGFQDWL-NIE--------VITTDPIPININD-----IDTWLT-----QVIQDQ-KNRDSDFRKNFPF--QAILIIMP-----------YTNQYYEIKKVLSNRGIPCQIITQVDI--------NNRNY-AYYRWNLLTSIYAKLGGTIWTIKAKNPG-RLNDINLILGFRFKR-------VPGGDFITAIATVITGSGEFIGYYAEKF--ISQFRTTGMKLTEDQINKILSNLHIQF-----LSNIHDPSILITRLG-PMPSEERELFIDYF-----NK----LNISNYAICTFSRD-LLRL--ST---------ISEDFLPL-GTFIAHDRNKGTIIPIGN------RYKTGSPTYLELEVNEGYIND--EDHNPI-ESLAHDIINLCWLNWQNVFPIAGMPVTLNYAEKIANYLSH-----------GVI---ARG---ELHDTLWFI
>Asgard_ASG523_03052
------------EGKYL-------LNA--------------VELNIAWNIHEIDISEWDKD------KDYDAIVAL-KN-KFLLESH-------------------------------GRYIVLIPKGNHA---I-IAEDIDK------------------------LREILEKSTGR----QVSFKRGDPLK-NDDED------NV--IRKGLGEIISEKIASLGFEKVGSG----------------------------GGIGVYSFP------------KNWLGDNHHVKIIRVFDFTILPPE----DKAFFLAADVKGR-FIETHTL-QEWLD-LDEQRRRSFSDWKKIWQLPDARVKKLFSK---------------------------EIEQEDFEI----------TDCPISD-YGKTRILIAQ--------LLPTKQDA-EYLIVKPIGRVKDPNK---QLLLPVRFFYRHSSQP--DEEHEN-------EFKRF--TQLTPAMRYKYISA---IFDVLNKDGISKPL-----------------LLFQN-HV--------------------------I---FAAPG----V-YGR---------------VP----LVDTGVE---L-------WGNLK----------RVDIFY--SE-R-I----ERKISEFAQLLQENLAKI---------KEKTSARLKVSIPDIE-----------------------HPLNTD--------RFINDQLLGSLDG---------KCCPVIVTDRYI-----------YKEFKKKFTQRCIPVQVIEADTIF-------QSRNL-VALVRTLIPQMLVKAGGMPYKLSPAML-----DRTIIVGLDKARDS-----SMQRPSASAGIAAVTPDGQYVSGASTEL-----ENNTTDFI---NV-DKL-ALLRELEEHK--YGKDYDYVVILRDGSRTCKQEVPAWRKHL-----EA----HGK-RFIFIASRKTHAFRV-FPAS-DQPETS--VNYSVPAVLNGAPLP-----------------------------------------------------------------------------------------------------------------------
>Asgard_ASG530_00495
MVVE--------------------VNMFITENKPFSD------LFVV--EYDIENE-----------ATFTKLYKGWKVCDILLNKYN-------------VIS--------------KPVIYVVN--------LGN------YPDI--------------------MIDQRSWKIVAGRKRRIAP--------TVVGD------YI--IEGIVRRLLYRRARELGFVKDG---------------------------------RRYVDYRK----------EEVFVKDKKLWVRRGFTLDIEVFK----DGDVGIWLDIVHR-LSQPLSLKRELIKE------------------KEERTVFART--------RKQRVISAKI---SKFVDK-SNKDFVLQT---------EGKLSLFN-YWKKYY----ASDEIG--LLPEDH---PVLL--------------VPLVGPPRILWPIRSYEPV-------LNP----VEEEM-RSLSPGKRRMEILN---FASKLISKP-----MGDIR------------LKFREARPLDL--------NEKKIFSEYLSD---IES----PQ--PLLRFNRGVTR----------------NIIK-GLQ---R-------FYPIL-------GYYRIHVVGVVPE-R--R------IQDFIKKINESIT----------------------FCDLEYDPNEI------EVIRLKHRKISNYIVDS-YSDGSASRKLQVKL-------------PPRTAIVVIPRS-------VRIKELYYTIKKEFYSQGFIPHIIREETL-DKILK--GERHF--PILLNIAAAIYEKPQGITWILDKPAGYYGGCEETVYMGFDVSSHP------EFGEKYGVTVTLCDSHGRLVYVQSKAT---------EDYLQYERMKDYTFKIIERKVK----SLESLKRMVFYRDG-VLLHTEKEAITYAA-EEVIKRRGLSKDF-KIDLISVPKSGEERI-FEIVG------AYVKYYNPRPGYAIALSNNQLILVTTKF--------GRGTVKPLRIRY---RTSQRT----DL-KLISSEFLDLTMLDWGSTLFQPKLPIPLLLAHQISQMMAFTA---------EYLKH-PGM------------
>Asgard_ASG532_01529
M--------------IA-------MNI--------------------------------------------------R---------------------------------------------------------------------------------------------------------------------------------------------------------------------------------------------------------------------------------------------------------------------------------------------------------------------------------------------------FLD------------------------------------------------------------------------------------------------------------------------------------------------------------------------------PTSL--LVFRTGE----------THLFP-----RR-GLE---N-------YGPHESPSGE-----NITIRFVYPK-N--Y---QTVVNKFKNVLESGGN--------------RFPGFENVY-RIPIELSDDI-ML----------D-----HTE-YR---LPKKLA-KAVEEDKE-IANKP---IYVIVVHPPR-------WQKSSPYYVFKSHLLKFKIMSQMIRTDVL-Q-------GRNL-DEVAYNVANAIFAKAGGKPWKLFTKIPSSGTADLVIIIGFGLTRVPRDPA-QRIFDRYAGYVIVMNEEGLMDHLKTFVT--QY-----EKTVMRRKL-ECIRDALNSALRE----HVENIDVIFHYSK-ELSIEEEKSIKQLL-EQISKDQ---VKM-NYAIIRIITHPLYRV-FDT-----------DDGYPLMASYVEIGDRLLLIYTVGKLYE--KITPLGVPRPILVSIRSS----NI----DI-QEIVYSVIGTARMNWRNT---NREPTTIRYARDIAYMVASFNEIVNLD---------PAY---LPEEIPWFL
>Asgard_ASG532_01693
---------------------------------------------------------------------------------------------------------------------------------------------------------------------------------------------------------------------------------------------------------------------------------------------------------------------------------------------------------------------------------------------------------------------------------MVKGF-----------------------------M---------------------------------------------------------------------------------------------------------------------------------------LPR----PV----LRFREGTAL-----------TP-----YE-GFK----------GLKPYY-------GPSRIVPVVITHR-D--Y---LRDVEELFENLKAGLR--------------GYGGAGKWF-DLE----------LEDPEVVAVGS-----VRE-YL-----DAVA-RMPLG------------DIVVAVIPDE----MAVDYEDDPYMPLKREIAITGIPSQMVEFSTV-R------NLKDS-PFVLFNLMLNIYAKVGGIPWVLDD------ALPSDVVFGIDILR-------RRKGEEVALGLTCLTGKGAFRFEWEGSM---------SSPVE--WM-DVLSERIVGLSEDM--GFRDLRRVCFHIEE-PTGFASVEVVRRLI-PEMRERGILVEDG-MYMVVAVRKSGVPRP-FKGV--------GARYGVPDKGLAFVLDYYRGVVLTSGY-PEFAAFSPLGLVKPLAVEILDS--NFEH----NV-KSALKEVYWLSEMHWASGFRSSKHPISTLYAHRVSSFLSA-----------GVE---PAR---EYKGKAWFL
>Asgard_ASG532_03461
M--------------IV-------MNM--------------------------------------------------R---------------------------------------------------------------------------------------------------------------------------------------------------------------------------------------------------------------------------------------------------------------------------------------------------------------------------------------------------FLD------------------------------------------------------------------------------------------------------------------------------------------------------------------------------PTSL--LVFKMGG----------THLFP-----RR-GLE---N-------YGPHESPTGE-----KITIRFVYPK-N--Y---RTVVSKFKNILENGGN--------------RFPGFENVY-RIPIEISDDI-VL----------D-----YKD-YR---LPKKLA-KVVEEDRE-ITSKP---IYVVVVHPPR-------WQKRNPYYVFKSHLLKCKIMSQMIRTDVL-Q-------GRNL-DEIAYNVANAIFAKAGGRPWKLLTKIPSSGTADLVITIGFGLTRVPKDPA-QRIFDRYAGYVIVMNEEGIMSHLKTFVT--QY-----EKTIMRRKL-ECIRDALYSALRE----HVGNIDVIFHYSK-ELSIEEEQSIKQLL-EQISKDQ---VRI-NYAIIRIITHPLYKV-FDT-----------DDGYPLMASYVEIGDRLLLIYTVGKLYE--KITPLGVPRPILISIRSS----NI----DI-QEIVYSVIGTARMNWRNT---NREPTTIRYARDIAYMVASFNEIVNLD---------PAY---LPEEIPWFL
>Asgard_ASG547_01427
MRIK-------------------------------------------------------------------------R------------------------------------------------------------------------------------------------------------------------------------------------------------------------------------------------------------------------------------------------------------L-----------------------------------------------------------------------------------------------------------------------------------------------------------------------------------------------------------------------------------------------------------------PR----AV----LRFKGGTAP-----------TP-----YE-GFK---A------GFKPVR-------GPSKIKVGVLFEE-D--A---KRPVGEFCENLEMGVK--------------GFGGLGEWF-NVE------------VEWVWQPVG-----ERG-FE-----EAAG-GMPDV------------DLALALIPDA----MMVDYEDDPYMPLKRALSARGIPSQMVERSTL-E------NLRGS-SYVLFNIALSIYAKTGGVPWTLDD------PLTYNLCIGLDTARPHHR----------TVASCCVHGSGEHFTLDNAAE---------PPQGREDAATQAIAEATESYIQT---HRSPPASLTIHVEA-TSPILELN-FNQLL-QKLAEKGLLEENV-KYTVASINMSGPPRI-YAET--------NGKYFMPDKGTYTILDYERGIVCTSGY-PEHPELSPLGTVKPIMVEVTHS--NHEH----NI-TNIIKDIYWLSETHWASGFRTPRLPVTTLYPNRITTFIKA-----------GVK---PT----PLKGKTWFL
>Asgard_ASG562_00147
M-----------------------LNV----------------------------------------------------------------------------------------------------------------------------------------------------------------------------------DV--------------------------------------------------------------------------------------------------------GKV----------------------------------------------------------------------------------------------------------RY----------------------------------------------------------------------------------------------------------------------------------------------------------------------------PR----YKFANDETR-----------FP-----GK-ALVDCNE---------PID-----------INVFLLFPV-D--K---KKQFLSLMDNFLNGTT-------------VKYNGFEKCWMGVKLEIVDTV-------------QVD---VKD-YINAS--DLVR-RIREE---Q-----IKNPFVIALLPEN------SVLWGNLYLDLKGVFIPNGIPEQFIREEKL-DSYL---TNQKL--HFYPVLAYNVHSKAGFRTFTLSTE-------EAALEIGWDITRER------GKTISVGAAVEVFLNDGIMLRST------GGGFVQPGEAM---DIQKVITESIISHRG----DLKNISKIFLRRDG-PIPREEVKLITDTI-RGLEETG---YDLPDIVLVEEIKENPFRV-T-----------TENGENPPNGIYIKLNDRELILLTTGK-----NDFLVGTAKPLKVKWTPI--KGET----TS-IEVAQDTFNMSRIHIASPYRLIRTSMPTYFADKHAYFAGR-----------NIA---PMP---PLNNRPWFI
>Asgard_ASG563_00304
------------------------------------------------------------------------------------------------------------------------------------------------------------------------------------------------------------------------------------------------------------------------------------------------------------------------------------------M--------------------------------------------------------------------------------------VAR-F-----------------------------I---------------------------------------------------------------------------------------------------------------------------------AEK---IRE----PK----LRFFG-------DNISD---KP-----ID-GLR---A-------FGPVDLRSRK---FTKMQVYVVHDG-R--R---KDLVNAFVDRLKKSAE--------------------DLL-KLELE--------VKKEIIVDQKD-----LTT-YL-----ARIENEIESP---------VDGEIVLQVLREKEE-----TIDKSPYYQLRIRLLGRKIPVQSILYSTL-ENLR---------SAIPNNVMLSMYAKCGGKPWFLAESVS--ELFNNVLYIGYDISRRE------GKKVPRTGTAIVYDNEGQYIYFTKYEI------QTDKEVIPKESIRGFIYNVVRDVIAK----KREIEGIVIHRDG-EIYREEIEGIAEVA-----KS----FNL-SLAILSFPKKAPALI--DV----------SNNMFAEPGWYFHAGRKETYLHTFYL-QGFRP--REGV-NLLKYRIAYLLVSG--EKIHTIYKDIARQNLYLSRLNWGTALGKSKSPVTIHYAHKSSKLLSS-----------GLD---PRM---LDEDKLFMI
>Asgard_ASG569_00910
M----------------------------------------------------------------------------------LEE-----------------------------------------------------------------------------------------------------------------------KIR-------------------------------------------------------------------------------------------FE-------------TLELD--------------------------------------------------------------------------------------------------LQS-F-------QE--------------------------------------------------------------------------------------------------------------------------IKTDR------------------------------------PQ----IIFKDGK-------------------ILE-ALH---E-------YGPFDANTNSRRSFNGIELLFFYPE-T--E---KERLDKLAQILREGYTAC------KHY-DITFDGMAREF-RLTFYAPE-----RKDFIGYKPGSL----SQS-VE---NMNLIR-EIQQR-----------GNIPIVIVGSA---HRSSRARQMEYIEVKKEFTKRDISSQYVSYE---RRGLLYSKSPGL-GFEIWNLGLNIYGKAGGIAWIVEQSLSF-NVNFADLSIGLRFARDP------RRGGYVVGHATILDRFGRLVGCVTSRP------RVTGMTISRENMREYLKNILKKALSDQRISKKKVLNIALHRLN-HFHPKEKQGILQAI-NDIEYDF---KDL-KIALISIVKDPSLML-FDV---------NQRSRDIRWGTAFKLNENTLLLYTTGS------RYSKRLSYPIIVMN----ETDEKHSFIKH-QELAAHILSLSVLHWQTVPCSVRLPATIEFAGGVARLFKF-----------GVY---PRQNS-QLEKTLWFI
>Asgard_ASG571_01536
---------------------------------------------------------------------------------------------------------------------------------------------------------------------------------------------------------------------------------------------------------------------------------------------------------------------------------------------MSIK------------------------------------------------------------------------------------------------------------------------------------------------------------------------------------------------------------------------------------------------IFQ-IKR---IRP----PK----LLFHDN-------KVAD---TP-----MN-GLN---T-------YGPWDLNERH---FDLLRIILIYPK-N--N---ETDVREFTDLLNKEA---------------------RIL-RIKLK--------EVENIPYEP----RS-LRS-Y------ETVSDNLCNM----LDKLRDRGIIILQFLAEREE-------ETSFYIILRRRIYQTDIPIQSIILSKW-VES------KER-VQYIRNLLLAMYTKIGGTPWLLANNAS--KLFNNSIFIGYKIQ---------INTEKPYVVATSFGPTGRHILTAIEDL-----GTPS-N--RNIVFRNVLRDILSIYKKF----YEEPKLIIWHRNG-DLGEYEIELMRQIT-NREI------PDA-YSYIISFPDDWSLPL-LKE---------NSSIKIADSGYYFYAGKETFFIQT--------PTNLQGKINMVKFRI---LLTRHLEKFTELAEDAARQILYLTRLNWGSIVGLSTLPATMFYLSKAERFREM-----------GIK---IRFME-----KLISI
>Asgard_ASG575_01292
MPAL---------RALL------LFDI----------SLKD--IRVI---------------------------------R--LKR--------------------------------EKLHSIVSNA-------------------------------------------------------LNT--RSST-----AS----RRKV--VADITRSLLRR-------------------------------------------------------------------IKEKLDQHSSFA-----------DCIILPLIDPSDN-TLQNISR-NLKLD-------------------IGDEILKA------------------------------LVEDLPAE-ALTEALDWR-QLVILVK-KAINKC-FSQ---ILD--PLRNGI---DIITSDEES-----------FQLKIKKLRPLRSLSPISRKSESSANEIISRLNNI--LSQRCYFGYNAITP--QIIRIFYDIKDAL-------------------LALQS-YSST-KSVTTNEN-----FYT-IDT-NSLNPI---PDSR--RRFSNGF----LSDEGN----------LSYLLR---E-------LGPYDKNHKQ---VRKIRLLFLVHE-K--E---PLKIKETMEKLTNIFD-------------KTVEELPERI-GLG-----------KEELEFEILN--DK-VVE-FSLD-SPKSID-KIPEEYGIFRDGEA---DILLIGTSSHRN-YPIASNADEFYYSPKKYFIEKNIQSQFLSGYGL-MKKE----KRGFQKKILNNLLLNIYIKATGKPWIVEQVP----DSLLHIFIAIKVYR--------VAQGYGEGIAVILDDSGSIIDIRTIPA--QYSSYRKSYYLTADDMSKIIEAVLLDLYEKEKRQKPDTIHLGIFRLS-RFHKEELKGLTKAV-NNLE------LII-RIAPISIL---GARI-YTT--QGKGRQ-------------VTIGGNGCMILPARD-----------VPTIAYIDK---RLSQNV-ILDKV-NNLVNCLEALYKTHWQTFGSKLRFPPIIKFAESIAKFRRK-----------GLPE--PTDE--LLKTTPWFI
>Asgard_ASG575_01501
-----------------------------------------------------------------------------------------------------------------------------------------------------------------------------------------------------------------------------------------------------------------------------------------------------------------------------------------------MQ------------------------------------------------------------------------------------------------------------------------------------------------------------------------------------------------------------------------------------------------IFK-LER---IKE----PE----IVFCGN-------NSAT---SI-----ID-GLG---K-------FGPWDLGHRL---FNTIRLIIIYPE-K--N---EKVVYDLIDYLIRES---------------------DLL-KINLE--------IIGRISYVP----GT-LSS-Y------NNVINKIRDL----VKGEKINNIAVIQLIFEREN-------EESFYNLLKSKIYLEELSVQALMIPKW-VDS------RDK-INYSRNLLLSIYTKMGGVPWILKNPAS--RLTDKTYFIGYSSV---------EKPDAFYTMLAVFDAHGKHIVYRI--L-----KSSN-T--DHESIREIWHKTFSEMNRW----VQNSNLLILHRYG-KMTELERDALKEIN-NYII------NRG-YLYVVEFPFDWSIPI-IKK---------NSHAMNAEPGIWFYGGDGSFFLKL--------FNRKRDFNDAVKYRI---ILTPKLEKFNVLSRDTANHIFALSRLNWGNIKGYFDVPITIHFMRKMKSFIER-----------NII---IQSTT-----RGIFI
>Asgard_FWG037_01384
MQILR-------------------ENI--------------------------------------------------K--NT-IKRK-----------------------------------------------L--------------------------------------------------------------KN------QV----------------------------------------------------------SFLKKD---------------------FIYQGFIMDIRYIN----KNKI----------------I--------------------------------------------------------------------------------------LLT-YGKRKCYRAR-----------------DVVL---------------------------------DQFGEQA------QIDNSH------------------LFNRIEIEENSI-------------------IDLSN----------------------------LLSK----PQRQ--LDFFNGEFW------------------KKYSIEDRDK------HYAPFS------ENYSNSPIII-----S---------LKAFLQRF-------------NFY-------------SVK--------------------D----------------SKISIEFFET----LHNKE---DSILIFIENE--------KSIEWYNENRHLFYSNKIPTQLIKRETFL-------EKSKF-PGVRANLLLELLTKMNKQPLVLKIPED---INTADGFLCLTDLE--------GAKEKFGALVTYLRRNGKIQIYR------DYNVNQRRDRINKEKI-DLLAEKISILAEADL-------DILITK--------EWKNLKRLI-SKLK------NNIKKVYYISTKRSR-----FDN---------SIGIISRTTNPYIIVNEK--FLRSTTE------RIYANIPQPLKEAIQEN----------DL-KKIKKRLYRIQE------FGVLNTPEPLFIFKTFGKYLSRIK-------EGTTI---PLN------------
>Asgard_FWG138_01706
---------------------------------------------------------------------------------------------------------------------------------------------------------------------------------------------------------------------------------------------------------------------------------------------------------------------------------------------MAIK------------------------------------------------------------------------------------------------------------------------------------------------------------------------------------------------------------------------------------------------PFE-LSR---VVP----PK----LKFADN-------NIET---IP-----PI-GLK---R-------FGPYDLESRN---FEEINLMVITPE-F--A---RDEVLNFINIMKEYAK--------------------KLL-RININ--------IIDTVLAEKYHL-RR-ITD-YI-----SLISGAVKN-----VAGVN----IIFQVLTKKII------RENNYYIELRKQMI-NGIAVQSITLPNL-V-G------ENI-YEKAGNVLLGIYAKVGGTPWQLADPIS--LFFRDVIHIGYGIS--T------TGDNKNVLIVTAYDNTGRLIFSSARDI-----PVID-NVIKSADMKRVMKKLLDDILSR----FSKTDAFIVHKDG-EVTDEEAIGIDAAA-KEMS------KDL-KITILSFPRIGLVPL-LKL---------DNDYKLASSGYFFYAGNNTFLLQTHGL-DMTLKEYISTRVSLLQFMV---KLSDNLENV-SFYYDLVRQVYFLSRLNWGSSIGKPRRPATIHYVNKVSKLLSG-----------GFK---LEEIV----DKLWMT
>Asgard_FWG138_02219
MKIG-------------------------------------------------------------------------R-----------------------------------------------------------------------------------------------------------------------------------------------------------------------------------------------------------------------------------------------------------------------------------------------------------------------------------------------------------------------------------------------------------------------------------------------------------------------------------------------------------------------------IGT----PG----LLFGEGK----------VGLMPN-------QLA-SHD-------FKPYRMPKNS-----SVDVVVVYPK-N--Y---ENEARLLKKELKEGSSYS----------RRLYPGFKKTF-NIDFNIREQ----PFGYLTFDYED-----YNQ-YV-----DAIK-EARPS----------PTELVLVVIPKT-----PKILSNTPYYLVKKHLINKERYSQMVTIDIL-K------DHYRF-RMSLFPIAMQIFTKVGGVPYALSAPLG-TTPRSLSIMVGVGLSRIKTET---GKITQYIGYINVFEAHGIWLFSNFFVR--PYKGDEEGKTATRTLIQDTMRKIIEEEMAK---KEIEEVNLIIHYSG-EISVREEVAVIEAS-KSLS---VLGISV-RPTILKIFTNSIYRA-FDE---------QNETYHIATGTYIEIQPTLYLLSTTGYLPESNKVIGIGTPNPLAVSV---KDLGPL----DV-EGLLYSVFAMTRVNYAGLTIITREPATTRYSRKMAYMMGKLG------Y--DLI--ERQG---YLSKTLWFI
>Asgard_FWG139_01681
MKFW--------------------------------------------------------------------------------------------------------------------------------------------------------------------------------------------------------------------------------------------------------------------------------------------------------------------------------------I----------------------------------------------------------------------------------------------------------------------------------------------------------------------------------------------------------------------------------------------------------------LPQ----PI----LRFRNGTAT-----------NP-----FN-GYK--MN-------LGPYK-------TLDEIRCIAFVNV-K--V---NSDFSQFIDNFINGHR--------------GYPGFPKQF-DIS------------VKYPIDIIQ--FSTINE-LA-----DIVESDFEEK---------Y--DIAIVTVPEK----MFLNPENDYYISPKRLFAKIGLPSQMVATSSV-K------YGANN-PYLLFNFGLSVFTKAGGLPWTLHE------HLSSDLFVGVDLSI--------MKNKSFLGITLLSQPDLNIMWF-LEEN------TGFLEVINPDVFKKKLQDAFEYLVNES---DLNINTITFHRDG-TFFDSDILTIRSVI-KSISEK--LSKTI-NYQLIEIKKSGVPKH-YTRL--------LEKYGVPEKGFYFRLDKYTYLLTTAGY-PDIMPFTPSGYVNPLKITIVDS--NYQP----KI-LTTLRDILSLTELHFASGFRPPKLPITTLYAHRVAQFATA-----------GVI---PKK---YLNTRLWFL
>Asgard_FWG169_01464
MKKLQ--------------------------------------IEI----------------------------------EY-LKT---------------------------------------------------------------------------------------------------------------PQ-----------------------------------------------------------------------------------------------------------------------------------I---------------------------------------------------------------QV-------------------------F----------------------------------------------------------------------------------------------------------------------------------------------------------------------PE----PN----LLFKVGQ-----RSTIN---NA-----LI-GIQ---N-------HGPYDYNLNL-RTFDSIKFIVIHNN-D------KDLTLHLLNKLISRQG--------------YYKGFKTNF-RLTVKIPES----TDEFLIYNSQ------NDN-IL-----FDLN-QITAK----KRGQI---YFVIIV--GN---DHRAIENTNEYYYLKKICIENGYPCQYISNK---PNYSGILDTRGL-PYALWNLGVAIYSKSGGIPWVLNN------PTHININLGIRFARNY-------SGNYTTGFATLFDKNGRFIQIFSNSY--DFKKTSTGLVV-PEIIKRMIEDTISNYRLF---HRELPNSISIYKLG-YFGKDEQKAFISALEGDFQ----------DYYLIEIVDNTLIRL-FDE---------SRFNKIIDRGSFIPLSNNWGLLCTTGNHSKDKVIHQLGTPKPLYIKKIFT-KSNNV----SL-DSHAKDILSLTSLHYQTVHNEIRLPAPLIFALKIAKMKKY-----------NIT---PHD---SLKNTPWFL
>Asgard_FWG169_03248
MSKSQNKGKSKKKIDLE-------MNLFPVKISNLK-------ISI----YSWLIFPKIDNY-----KVQRNIL------EIALSEEALYE----------YII--------------NKIYQKKRHPN-----I-KRVVLF---------------------------QNKEFQ--------IEI--NHLET-VYLLD------TL--QNEIFGSICQT--------------G------------FEQIGH------------NYYYSAESQLTQSTKESPAIEIDGGKYYLKQGLTTAIHSTKKNFSKNAIVVELEQTSK-LIQKKNL-LEIIM-DLNRKVKDHHK--IENLLIGSRFITHY------------NNRIYTIHG-WNKDPTSTFQIRSKL--------QN-LEITFEE-YYKKNY-----QLKISD---------QPLIIYYPMSSQSATSSSQDILYFLPEFC----GLSNLDADNFR-IRQ---EITRN--TQMSPSDRYRKLKT---FVENQDILE-------------------VWGLDIDSR------------------MISMSGI--KL------PS----LEIQTGVFPIN----------------LS-LLN-RSQ---------VID-------APELKKWMILYPK-KSMS---LQEARKFSNDFQKIAQ--Q-------------MGMVCRPPQLQ-----------------------------VFDMT---KFLA--LKKNPSQ-HHINSI--QLILTITPNRNK----------CYRKIKQLCYRLGIANQNVVLKNL-R------DQKRR-MPIIRNLVRQIFTKYGGALWKIKNNS----IPDKTLIVGIDVWHGR-----PGIDKS-IAGIVFSTDKGLHYTANTITPRK-------GLEF-IHNLGKIIITQLQNHYNA---TRQYFENILIFRDGVKILQEEFKSIQQELNSSIFSEK------PKIAIILVNKRINRRL-FHKNK-------QGQILNPKPGTFYIKSEFNYYLVPHFS--------RFGTTRPIHISVIYN--NTKY----NF---FVEIANILCHLNYNW-AGTVRIPASVEYAHKVADFIGSNQI--------TSIAP-------ELLQTQFYL
>AtAgo10
MKDSSETHSQ-----IVK------ANHFLADLPT---KDLN--------QYDVTITPEVSS------KSVNRAI---------IAELV---RLYKES----DLG-------LPAYDGR--LYTAGE------LPF-TK-------------EFSVKIVDEDDGII-GPKRERSYK--------VAI--KFVAR-ANMHHLGCPQEAVQILDIVLRELSVK-------------R-------------FCPVGR------------SFFSP-------------TPQRLGEGLESWCGFYQSIRPTQ-----MGLSLNIDMASAAFIEPLPV-IEFVA-QLLGKDVLSK-------LRGVKVEVTH---------RANVRRKYRVAG-TQPTRELMFPV------------EN-TMKSVIE-YFQEMY-----GFTIQH---------LPCLQVGNQKKA---------SYLPMEACKIVEGQRYTKRLNEK-QIT---ALLKV--TCQRPRDRENDILR---TVQHNAY---------DQD---------EFGMNISEK------------------LASVEAR--ILPA----PW----LKYHEGKEK---------DCLP-----QVWNMM-NKK---------MIN----------TVSRWAVNSR-S-VQ---ENVARGFCNELGQMCE----------------SGMEF---NPE--------------------PVISARPDQ-VE-----KALK-HVYHTSMN-TKGKEL--ELLLAILPDNNG---------SLYGDLKRICTELGLISQCCLTKHVFK-----------SKQYLANVSLKINVKMGGRNTVLVDAISC--SDIPTIIFGADVTHPENGE---ESSPSIAAVVASQDPEVTKYAGLVCAQAH-------RQEL-IQDLKGMIRDLLISFRKA---TGQKPLRIIFYRDGVQVLLYELDAIRKAC-ASLEPN----YQP-PVTFIVVQKRHHTRL-FAN--NHRDKN-TDRSGNILPGTVICHTEFDFYLCSHAG--------IQGTSRPAHYHVLWD--ENNF-TADGI-QSL---TNNLCYTYARC-TRSVSIVPPAYYAHLAAFRARFYL-------EPEIMQD-PGKGVENVKRVMFYC
>CbAgo
MNNLT-------------------FEAFEGIGQL---NELN--FYK----YRLIGKGQI--------DNVHQAI--WK-YK--LQANNFFK----------PVFVKGEI--------------LYS--------L-DE---------LKV-----------------IPEFENVEVIL-GNIILSI-----------SE----NTDI--YKDVIVFYINNALKNIKDI---------------------------------TNYRKYITKNTKSILTTNLK-YQYMKSEKGFKLQRKFKISPVVFR----NGKVILYLNCSSD-FSTDKSI-YEMLN-DGLG-------------VVGLQVKNKWTNANGNIFI-------------EKVLDN-TISDPGTSG---------KLGQSLID-YYINGN--QK--YRVE--KFTDEDKN-KVIQAKIKN---------KTYNYIPQALTPVITREYLSHTDKK-FSK---QIENV--IKMDMNYRYQTLKS---FVEDIGVIKELNN------------------LHFKN------------QYTNFDFGFE-SGV---LEE----PV----LMGANGKIKD-----------------KK-QIF-----------NGFFK-------NPKNVKFGVLYPE-G-----CMENAQSIARSI----------------TAGKYNKQENKYMNIG--------PSECIFESYKLGD-----ITE-YK-----ATAR-KLKEHEK-------V--GFVIAVIPDMNE-----LEVENPYNPFKKVWAKLNIPSQMITLKTT-EKFKN--VDKSG-LYYLHNIALNILGKIGGIPWIIKD-----MPGNIDCFIGLDVGR--------EKGIHFPACSVLFDKYGKLINYYKPTI------PQSGEKIAETILQEIFDNVLISYKEE---NGEYPKNIVIHRDGF--SRENIDWYKEYF-----DK----KGI-KFNIIEVKKNIPVKI-AKVV--------GSNICNPIKGSYVLKNDK--FIVTTDI--------KDGSPNPLKIEK----TYGDV----EM-KSILEQIYSLSQIHVGS-TKSLRLPITTGYADKICKAIEY----------------IPQG---VVDNRLFFL
>DmPiwi1
MADDQGRGSS--PVMLQ-------TNFFRLKTKPE--------WRIV--HYHVEFEPSIEN------PRVRMGV---------LSNHA---NLLGSG----YLF-----------DG-LQLFTTRK--------F-EQ----------EIT------------------LDIEYK--------ISI--KFVGF-ISCAE----PR----FLQVLNLILRRSMKGLN---------------------LELVGR------------NLFDP--RA---------KIEIREFKMELWPGYETSIRQHE-----KDILLGTEITHK-VMRTETI-YDIMR-RCSH---------VRVNVLDLIVLTDY------------NNRTYRIND-FGQTPKSTFSC------------KG-RDISFVE-YYLTKY-----NIRIRD----HNQ---PLLISKNRDKA---KTASELVVLIPELCRVT-GLNAEMRSNFQ-LMR---AMSSY--TRMNPKQRTDRLRA---FNHRLQNTP-------ESV---------DWNMELDK-------------------VTEVQGR--IIGQ----QN----IVFHNGKVP-A----------------QR-HFR-DQR---------MLT-------TPSGLDRWAVIPQ-R--N---SHELRTLLDSLYRAAS--G-------------MGLRI---RSP--------------------QEFDDRTGT-YV-----RAMD-DVRSDP-----------KLILCLVPNDNA----------RYSSIKKRGVDRAVPTQVVTLKTT-K-------NRSL-MSIATKIAIQLNCKLGYTPWMIEL------PLSGLMTIGFDIAKST-----RDRKRAYGALIASMDQQNSTYFSTVTECS--------AFDV-ANTL-PMIAKALRQYQHE---HRKLPSRIVFYRDGVQLFEFEVKDIIEKLKTEYA------VQLPQLAYIVVTRSMNTRF-FLN------------GQNPPPGTIITLERYDFYLVSQQV--------RQGTVSPTSYNVLYS--SMGL-SPEKM-QKL---TYKMCHLYYNW-SGTTRVPAVCQYAKKLATLVGTNL--------------IPQN---ALEKKFYYL
>EfPiwi
MSGRGGRGSR--PVPVS-------ANYLPLKGNMDG-------------KYAVGFNPPVED------IRSRSQL---------LNEHK---ELIGLT----RVF-----------DGS-TLYVPKR---------------------EQRL-----------------TDGASIK--------VTI--SLVDS-VKNRD----------VVQLMNVIFKRILRSLK---------------------LQRIGR------------DYYDA--NS---------PLEVPQHKMQLWPGYVTAINRHE-----GGLMLVLDVSHR-VMKTDTA-LDFLY-ELYH---------AFKQLVGSVVLTRY------------NNRTYEIDD-WDKNPRCAFQD------------AG-SQITFVD-YYKRAY-----DLDITD----LEQ---PLLIHRPKKKQGKQRKVEEMVCLVPELCAMT-GLTDAARSDFK-VMK---DLAVH--TRVPPEKRAESFRK---FIQRLNTTK-------EAS---------SWGLVLDS-------------------MLDMQGR--RLPP----EK----ILFKHSSIV-A----------------SR-CLK---E---------VIS-------AVSLLDWAVLFVR-K--D---QGKATDFVNMLSKVCP--P-------------IGMEV---HEP--------------------KMVNDRTES-YL-----RALR-EIAPR---------L--QMVVIVFPTSRD----------RYSAVKKLCIESPIPSQVLIARTI-T------QQQKL-RSVAQKVALQMNAKLGGELWAVEI------PLKSCMVVGIDVYHDK-----SYGNKSIAGFVASTNPSFTRWYSRTAMQEQ-------SQEL-IHELKLCMQAALKKYNEM---NQSLPERIIVFRDGVYVSEFEVPQFNSCF-SIFG------ENYPKLAVVVVQKRITTRI-FGRS--------GHSYDNPPPGVIITK-SYDFYLVSQHV--------RQGTVSPTYYRVIYD--KSGL-KPDHL-QRL---TYKLTHMYYNW-PGTIRTPAPCNYAHKLAFLVGKSL--------------DPAH---ELSDRLFFL
>hAgo1
MEAG--------PIKLL-------ANYFEVDIPK---------IDVY--HYEVDIKPDKCP------RRVNREV---------VEYMV---QHFKPQ----IFG-------KPVYDGK--IYTVTA------LPI-GN-------------DFEVTIPGE--------GKDRIFK--------VSI--KWLAI-VSWRMLHVPLESVQALDVAMRHLASM-------------R-------------YTPVGR------------SFFSP-------------YYHPLGGGREVWFGFHQSVRPAM-----WKMMLNIDVSATAFYKAQPV-IEFMC-EVLDIRNIDEQPK----IKGLKVEVTH---------CGQMKRKYRVCN-RRPASHQTFPL-QLES----------VECTVAQ-YFKQKY-----NLQLKY---------LPCLQVGQEQKH---------TYLPLEVCNIVAGQRCIKKLTDN-QTS---TMIKA--TARSAPDRQEEISR---LMKNASY---------NLD---------EFGIKVKD-------------------MTEVTGR--VLPA----PI----LQYGGNRAI----------ATP-----NQWDMR-GKQ---------FYN----------EIKVWAIAPQ-K--QCR-EEVLKNFTDQLRKISK--D-------------AGMPI---QGQ--------------------PCFAQGADS-VE-----PMFR-HLKNTYSG------L--QLIIVILPGKTP----------VYAEVKRVGTLLGMATQCVQVKNV---------VKTS-PQTLSNLCLKINVKLGGINNILVPHQR-----QPVIFLGADVTHPPAGD---GKKPSITAVVGSMDAHPSRYCATVRVQRP-------RQEI-IEDLSYMVRELLIQFYKS---TRFKPTRIIFYRDGVQILHYELLAIRDAC-IKLEKD----YQP-GITYIVVQKRHHTRL-FCA--DKNER--IGKSGNIPAGTTITHFEFDFYLCSHAG--------IQGTSRPSHYYVLWD--DNRF-TADEL-QIL---TYQLCHTYVRC-TRSVSIPAPAYYARLVAFRARYHLV-DKHDSEGSHIS-DPQAQVQDTLRTMYFA
>hAgo3
MEIG--------PIKLL-------ANCFQVEIPK---------IDVY--LYEVDIKPDKCP------RRVNREV---------VDSMV---QHFKVT----IFG-------RPVYDGK--LYTANP------LPV-AT-------------DLDVTLPGE-------GGKDRPFK--------VSI--KFVSR-VSWHLLHEPLEPVHAVDVVLRHLPSM-------------K-------------YTPVGR------------SFFSA-------------YDHPLGGGREVWFGFHQSVRPAM-----WKMMLNIDVSATAFYKAQPV-IQFMC-EVLDIHNIDEQPR----IKGLKVEVTH---------CGTMRRKYRVCN-RRPASHQTFPL-QLEN----------VERTVAQ-YFREKY-----TLQLKY---------LPCLQVGQEQKH---------TYLPLEVCNIVAGQRCIKKLTDN-QTS---TMIKA--TARSAPDRQEEISR---LVRSANY---------ETD---------EFQFKVRD-------------------MAHVTGR--VLPA----PM----LQYGGNRTV----------ATP-----SHWDMR-GKQ---------FHT----------EIKMWAIATQ-R--QCR-EEILKGFTDQLRKISK--D-------------AGMPI---QGQ--------------------PCFAQGADS-VE-----PMFR-HLKNTYSG------L--QLIIVILPGKTP----------VYAEVKRVGTLLGMATQCVQVKNV---------IKTS-PQTLSNLCLKINVKLGGINNILVPHQR-----QPVIFLGADVTHPPAGD---GKKPSIAAVVGSMDAHPSRYCATVRVQRP-------RQEI-IQDLASMVRELLIQFYKS---TRFKPTRIIFYRDGVQVLYYELLAIREAC-ISLEKD----YQP-GITYIVVQKRHHTRL-FCA--DRTER--VGRSGNIPAGTTITHYEFDFYLCSHAG--------IQGTSRPSHYHVLWD--DNCF-TADEL-QLL---TYQLCHTYVRC-TRSVSIPAPAYYAHLVAFRARYHLV-DKHDSEGSHVS-DPQAQIQDTLRTMYFA
>hAgo4
MEAL--------PIRLL-------ANHFQVQIPK---------IDVY--HYDVDIKPEKRP------RRVNREV---------VDTMV---RHFKMQ----IFG-------QPGYDGK--MYTAHP------LPI-GR-------------DMEVTLPGE--------GKDQTFK--------VSV--QWVSV-VSLQLLLVPDDSVQALDVITRHLPSM-------------R-------------YTPVGR------------SFFSP-------------YYHPLGGGREVWFGFHQSVRPAM-----WNMMLNIDVSATAFYRAQPI-IEFMC-EVLDIQNINEQTK----IRGLKVEVTH---------CGQMKRKYRVCN-RRPASHQTFPL-QLEN----------MECTVAQ-YFKQKY-----SLQLKY---------LPCLQVGQEQKH---------TYLPLEVCNIVAGQRCIKKLTDN-QTS---TMIKA--TARSAPDRQEEISR---LVKSNSM-------VGGPD---------EFGIVVHN-------------------MTELTGR--VLPA----PM----LQYGGNKTV----------ATP-----NQWDMR-GKQ---------FYA----------EIKVWAVAPQ-K--QCR-EDLLKSFTDQLRKISK--D-------------AGMPI---QGQ--------------------PCFAQGADS-VE-----PMFK-HLKMTYVG------L--QLIVVILPGKTP----------VYAEVKRVGTLLGMATQCVQVKNV---------VKTS-PQTLSNLCLKINAKLGGINNVLVPHQR-----QPVIFLGADVTHPPAGD---GKKPSIAAVVGSMDGHPSRYCATVRVQTS-------RQEISIQDLTNMVRELLIQFYKS---TRFKPTRIIYYRGGVQVAWPELIAIRKAC-ISLEED----YRP-GITYIVVQKRHHTRL-FCA--DKTER--VGKSGNVPAGTTITHSEFDFYLCSHAG--------IQGTSRPSHYQVLWD--DNCF-TADEL-QLL---TYQLCHTYVRC-TRSVSIPAPAYYARLVAFRARYHLV-DKHDSEGSHVS-DPQAQIHDTQHTMYFA
>HsAgo2
MYSG--------TIKLQ-------ANFFEMDIPK---------IDIY--HYELDIKPEKCP------RRVNREI---------VEHMV---QHFKTQ----IFG-------KPVFDGR--LYTAMP------LPI-GR-------------ELEVTLPGE--------GKDRIFK--------VSI--KWVSC-VSLQALHVPFETIQALDVVMRHLPSM-------------R-------------YTPVGR------------SFFTA-------------CSNPLGGGREVWFGFHQSVRPSL-----WKMMLNIDVSATAFYKAQPV-IEFVC-EVLDFKSIEEQQK----IKGLKVEITH---------CGQMKRKYRVCN-RRPASHQTFPL-QQES----------VECTVAQ-YFKDRH-----KLVLRY---------LPCLQVGQEQKH---------TYLPLEVCNIVAGQRCIKKLTDN-QTS---TMIRA--TARSAPDRQEEISK---LMRSASF---------NTD---------EFGIMVKD-------------------MTDVTGR--VLQP----PS----ILYGGNKAI----------ATP-----VQWDMR-NKQ---------FHT----------EIKVWAIAPQ-R--QCT-EVHLKSFTEQLRKISR--D-------------AGMPI---QGQ--------------------PCFAQGADS-VE-----PMFR-HLKNTYAG------L--QLVVVILPGKTP----------VYAEVKRVGTVLGMATQCVQMKNV---------QRTT-PQTLSNLCLKINVKLGGVNNILLPQGR-----QPVIFLGADVTHPPAGD---GKKPSIAAVVGSMDAHPNRYCATVRVQQH-------RQEI-IQDLAAMVRELLIQFYKS---TRFKPTRIIFYRDGVQVLHHELLAIREAC-IKLEKD----YQP-GITFIVVQKRHHTRL-FCT--DKNER--VGKSGNIPAGTTITHTEFDFYLCSHAG--------IQGTSRPSHYHVLWD--DNRF-SSDEL-QIL---TYQLCHTYVRC-TRSVSIPAPAYYAHLVAFRARYHLV-DKHDSEGSHTS-DHQAQVQDTLRTMYFA
>KpAgo
MATLKPDTST--KVDIL-------TNHILLAVGNDVPPKLDKTAFIF--TYHIDFKPQQKG---ELSKPKKYEL---------IEALL---DEDEIL----YKY-------RIAFNGE--IYSHVP--------L-EEFTLFDVPGMSNKA-----IDPE--------LEEMVSQ--------ITL--KFSGK-VGLKDIYVQESRMSAIDK---TCLLSLLGAKFMSTD--------------DLIFQVQGN------------KFFIF--NNFAKAIPF-------QIGGYLLQGFTVSLTHVY-----GGVALNTVSVPAPFIKHTKI-IECYH-QSKAIRDIRYNPKISALLKGLKVYRPY---------INYSINKDGTPK-RKRSSKGIVG-FTRES----------MRFNVLEDYFKRKY-----DITLKY----PDM---KLVNLG--GKN---------DVVPPECLTIVPGQKLKGQIFD---TK---TYIDF--SAIRPTEKFDLISR---LSM--PAIKRG---LTDSE---------SAPHNSAY-------------------FMRVPSR--ILDA----PV----VQFKEDKSY-GEESKGN-------------NMK-GHQ---------FIS-------TPA-KQVNLRASM-E--SEL-DISMDKFASDVKQLGV--DF----------NVSGKPILINQFG--------------------PPIGRGAPS-GP-----PTFE-TLENIPSN------T--YILYVLRRGNDS----------VYDRLKYITLKFGALNSCVVWDNF-K--------KNS-IQYNSNVVMKMNLKLLGSNHSLSIE---NLP---ILVLGSDVTHYPEKD-----QNSIASLVGSYDDKFTQFPGDYMLQ------DGPGEEI-ITNVGSLMLNRLKIYQKHN--NGKLPTKIMYFRDGVQVVKIEVKSIKESV-RKFGNK----YD-PPVTCIATVKRNQVRF-IPI--QENAKNVQS-MGNVMPGTVITSAHFDFFIQSHQA--------LKGTGVPCHYWCLYD--ENQS-TSDYL-QEI----NNLCYIFGRS-TTSVKVPAPVYYADLLCTRATCFF-KAGKGSDQPTVSKQVND---NIKSVMYYI
>MfAgo
MIVF-----------VLTCANLEQLNPVSMEVSPFFNELFK--IFLFF-GFKVNIVKSHYQS-----IKKHKIIFYYKYINRIISENCIRC----------KITEKKEK---------EELLYSISATLGGYNPMKNKFSFYI----LNKK-------EWLINKMFKDPENKTL---------LNY--KKKYE----KDIKKKEKEI--KEKIVLGAIKT----------------------------------------------------HPTIRKLIE-YKNEKFIDKIKILTYFSITITSDE----NENYFLIVKPKHK-IISSETI-YNMLK-NNKIDFKTLERKL-----NGSALITTSRA--------------------VGRRKYVKIKK-------------------IIS-YYEKEG-----------ISVGGDDIH-YIFI-------GED---DYAYHTKNSLL----VTEDVQKILLDM-----------------------------KFLEELETAKSILKQ-GNL-------------IDFSRE------------------FLNISTKTLTLST----------LKLKTGIIT------------------YQ-KLREFDK------SFNPLSIPPIL-NDKKKIGVYIFYPELR---------IEGIFKKLNKSVP------------------------KIEVKLKKEV-------------D-----FED-YANSRTQTVLS-NL-------EDGEQ---PFLICISP---------LLPNNEFDELKMHLFSHPIFHQFM--PNL-RKCL---EKESFKKPFINSILSQFFHKMGMYLFSLSD-----ELGNYDFIIGYDISREKDD---IGKIKGIGGSAIIYNNYGHVKSIITFDD---------SSEIRYDLLAQVHSELIPHLN----LNNKRKIKILLLKDG-RIFKKELEKLSQIS-----KK----YNF-EITYIDVRKSTLLRF-WGVR--------RGKVVPEYKNSY---GGRAYYISSHYY--------NRFFKQPIAIVEKYHIDEGNY----EIEEN-IKQLVLLTKINYSQLPDKMRLPAPVHYAHKHVNAVRR------WKIDVSILRSLPTI------------
>MjAgo
LNKVTYK-----------------INAYKIKEEFIP-----KEVHF----YRIKSFV----------NEAFNFY---RFGGMIINK--------------------------------KDKSFVLPYKVD-NKVL-K------------------------------YKDGNNEIP-------IDIEY------LKLEYVK---PEI--AEKLVRGYLKS-V------------------------------------------------HKEPELSRIIKN-RKHKVVENIKVESYCEYEVKKHD-----GDYYLILNFRHT-ASITKHL-WDFVN-RDKALLEEY---------VGKKIIFKPNP-----------KVRYTISL-VDAPNPQKIEEIMSH---------------IIK-YWSEDM-VKS--------EIDYNQ---PIMY--------CE---EILEPFAPQFCNLVFYMDELDSYILK-------ELQSY--WRLSNENKGKIINE---IAKKLR------------------------------F----------------------------IDNT---PK---ELKFNNTPLL--VKDVNK---NP-----TKYSTNTNQN------IYLPYDVPEII--RNKNLLTYILIDE-E-I----KDELKAIKDKVNKMFR--------------NYNKIANKT-ELP---------------KFNYANRW---TDD-IR-----GIIK-EIKSE-----FNDEI--CFALII--EK-------YKDNDYYEILKKQLFDLKIISQNILWENW-R-------KDDK-GYMTNNLLIQIMGKLGIKYFILDS------KTPYDYIMGLDTGLGI------FGNHRVGGCTVVYDSEGKIRRIQPIET------PAPGERLHLPYV-EYLEN---------KNIDMENKNILFLRDG-FIQNSERNDLKEIS-----KE----LNS-NIEVISIRKNNKYKV-FTSD--------------------YRISGNDGIFLPHKT--------PFGS-NPVKLST---FNCGGL----KINESIMQLLYDLTKMNYSALYGELRIPAPIHYADKFVKALGK------WKIDEEL----------LKHGFLYFI
>MpAgo
M----------------------YLNLYKIDIPKKI-----KRLYFYNP------------------DMEPKLFAR-R-----VNN-----FKFQDSND--LVW------------------------------I-E------IPDI------DFQIT---------PKNVFQYK--------VEK--EEIIKE---ED------KL--FVKTLYKYIKKLFLDNDFYF--------------------------------KKGNNFISN--SEV--------FSLDSNENVNAHLTYKIKIHNIS-----NEYYLSILPKFT-FLSKEPL-ESAIK------------------------------------------------------------------------------SGLYNSF-----YISGLDGILK-IDIGNNQ--VEVA-------------YPENYLFNFTTR----DAEKY-------FSK---EVHEI--YKNKVFEGFKKIPKTLGFLNKI--------------------------TNLNE--------------------------NYQLDGYKIFIN--VIYKFKNGE--------------------SR-YAKD--K-------YSFYK-------NEQPLKAIFFF---S--S---KKQFFEVQKSLKELFHNK---------HSVFYRAAAELF-KVE-----------------------DSKTKSLYN-----EEFTVKINQIEDN---------VMAIVLLD-------------KYIGNIDPLV--RNFPDNLI--EKLED-----------IKFIIKSYVYKMF----CKPFILKK----MEDKEKNLYIGIDLSHDT-----YARKTNL--CIAAVDNTGDILYIGKHKN------LELNEKMNLDILEKEYIKAFEKYIEK---FNVSPENVFILRDG-RF---DIEIIKNFI-----SY----NDT-KYTLVEVNKNT-----------------NINSYDDLKEWIIKLDENTYIYYPKTF------LNQKGV--EVKILE----NNTDY----TI-EEIIEQIYLLTRVAHSTPYTNYKLPYPLHIANKVALTDYE------WKL-------IPY-------------
>NgAgo
MTVID---NTHHLDDLNETPDDHVMTSFASRDQL---PEWT--LHT----YTLTATDGAKTDTE---TLAYTVR---Q--E--LYT------DHDAA----PVA--------------TDGLMLLT-----PEPLGE---------------TPLDLDGVRVEAD----ETRT----------LDY--TTA------KD-----RLL--ARELVEEGLKRSLWDDYLV---------------------------------RGIDEVLSK--EPVL-----------TCDEFDLHERYDLSVEVGH----SGRAYLHINFRHR-FVPKLTL-ADIDDD---------------NIYPGLRVKTTYRP-----------RRGHIV---WGLRDE-CATDSLNT----------LGNQSVVA-YHRNNQPINT--DLLD--AIEAADR--RVVETRRQG--HGD----DAVSFPQELLAVEPNTHQIKQFASDGFHQ---QARSK--TRLSASRCSEKAQA---FAERLDPVR-----LNGST------------VEFSS-EFFTG--------NEQQ-----LRL---L----YENG--SVLTFRDGA----------RGAHP-----DE-TFS-----------KGIVN-------PPESFEVAVVLPE-Q--Q---ADTCKAQWDTMADLLN--Q-------------------A-GAP--------PTRSETVQYDAFS-----SPESIS----LNVAG-AI--------DPSEV--DAAFVVLPPDQEGFADLASPTETYDELKKALANMGIYSQMAYFDRF-RDA----------KFYTRNVALGLLAAAGGVAFTTEHAM----PGDADMFIGIDVSRSYPEDGA-SGQINIAATATAVYKDGTILGHSSTRP-------QLGEKLQSTDVRDIMKNAILGYQQV---TGESPTHIVIHRDGF--MNEDLDPATEFL-----NE----QGV-EYDIVEIRKQPQTRL-LAVS--------DVQYDTPVKSIAINQNEPRATVATFGA-PEYLTRDGGGLPRPIQIER----VAGET----DI-ETLTRQVYLLSQSHIQVHNSTARLPITTAYADQASTHATK-----------GYL---VQT--GAFESNVGFL
>PfAgo
MKAK-----------VV-------INLVKINKKIIPD------IYV----YRLFNDPEEELQ-----KEGYSIY---R-----LAYENVG-----------IVI--------------ENLIIATT------KEL-EEGEFI-----PEGE--------------------------------ISF-----------SELR----DY--QSKLVLRLLKEGIGE-------------------------------------YELSKLLRK------------FRKPKTFGDYKVIPSVEMSVIKHD-----EDFYLVIHIIHQ-IQSMKTL-WELVN-KDPKELEEFLMTHKENLMIASPLKTVYKP---------------------------CFEEYTKKP---------DHNQEIVKNYHIERYEAKL-------GQVDLKQ---PAILAKFASKIKNK---NYKIYLLPQLVVPTYNAEQLESDVAK-------EILEY--TKLMPEERKELLEN---ILAEVDSDI-----IDKSL------------IEVEK--------------------------AQELENK---------IRVRDGNSV----------------PISQLNVQKSRK-------YPPYEVPEKF-RKIREIPMFIILDSLD-IQNFATNEFRELVKSMYYSLA-------------KKYNSLAKKAIGLPLDFRGKEVE-----------DL----NSD--------KGII-EVVEQVSS-MKGKEL--GLAFIAARNK--------LSSEKFEEIKRRLFNLNVISQVVNEDTL-KNKRDKYDRNRL-DFVRHNLLFQVLSKLGVKYYVLDY------RFNYDYIIGIDVAPMK------RSEGYIGGSAVMFDSQGYIRKIVPIKI-----GEQRGESV---DMNEFFKEMVDKFKEFN--IKLDNKKILLLRDG-RITNNEEEGLKYIS-----EM----FDI-EVVTMDVIKNHPVRA-FANMK-------------------FNL-GGAIYLIPHKL------KQAKGTP-PIKLAK---IKNGKV----EK-QSIVLDIFILTRLNYGSISADMRLPAPVHYAHKFANAIRN------WKI--------KEE--FLAEGFLYFV
>PlAgo
MTLE--------------------TTLFPLEGLEG--LTAS--YQL----YAVKGLSGLD----EYHKNVNLLVR--R-----LSF------SMKAP--FVALSRDGE------------QFIAVP------NYV-TEFPVD-HRVV--------------MVKL----VPTG------EPLNLRF--DAAD-----DE----YDGL--RLRYLDFVLQQPLFANHH--------------------------LWQPGSGQ----PFFHK--KPLKRL-----------DDVDLYDGVSVRAAKHP----EGGFGIVCDARSK-FITHTPI-GARADRKRLG------------KLINRSCLYK----------MGDHWYQFRI---DAVSDW-KVGEPSLF--------GN-VPISLAQ-QLVRTA--GN---SII--DLDPEG---GALEYFTS---TNE------RRMAPAELFLIEDTHGR----------RAAKLQRQ--TILSPSERRARVNG---FIRRYLSELNIG----GAK------------LSAGA-RA----------------HAFFTET-------HMPPA----LSFGNGTVLAP---------DTSKD-RFQ-AMQ---EYSSMRRKVGFFHQDVFPP----------LLPE-S-VK---KSWGPAFASDFVGTVQ--ELYPAG----------------GYR-----------PEIIEYRDKAY----GGG-VP---QMKALL-EVAER-----GEIK--SGDVLVMLHRI---NGAPRAQDKLAAMVCNEFEKFGKRVQVIHSDSP-GRGYKRIRGVNI-KGYLKGAALKVCLGNSRWPFVLRD------PLNADVTIGIDVKN--------------MAVFTMVAEGGRIVRVQ-------RSRSRQREQLLESQVTQVITEMLSKELPE---IKKQVQRVVIHRDG-RAWPAEIAGARKTF-ADMAESGLIAVDA-DVSVFEVLKSSPLRL-FSF--EEPTQE-PKGVINPVLGSWLKLSENDGYICTTGA-----PLLLQGTADPLHVRK----AFGPM----AI-EDALKDVFDLSCLTWPKPDSCMRLPLTIKLCDIALFDDAAEY-------DVDVVRF-DGNEA----------
>RsAgo
MA---------DRRQLV-------SNGFE--VNL---PDQV---EV----IVRDLPD-------------PSKV---K--E--ERT------RLMG---YWFVHWFD---------GK--LF-HLR--------I-K-----------AG---GPNVDG----------EHRA----------IRT--A--------EH-----PWL--LRARLDDALEEALPK----------ARPFTFLAQKDE-LIDAAA-------------------TAAGL-SHRL-----LN-SFKVIPRFALSPKIYEPVDGTTRVGVFVTIGMR-YDIEASL-RDLLE-AGID-------------LRGMYVVRRKRQ-----------PGERGL---LGR-VR-AISD---D---MVQ---------LFE-ETD--L--AS---------VNVN----DAKLEGSKE--NFTRC-----------LSALLG-HNYKKLLNA-LDD---QEAG----YRTGPRFDDAVRR---MGEFL-----------AK-K-PIRLADN---INAQV------GDRIVFSNEGQ--ARN-VRL---APK----VE----YVFDRTG-----AKSAE---YA-----WR-GLS---Q-------FGPFDRPSFA---NRSPRILVVYPS-S--T---QGKVENFLSAFRDGMG--------SNY-SGFSKGFVDLM-GLTKVEFVMCP--VE--VSSADRN--GA-HTK-YN-----SAIE-DKLAG------AGEV--HAGIVVLFED---HARLPDDRNPYIHTKSLLLTLGVPTQQVRMPTV-LLEP-----KSL-QYTLQNFSIATYAKLNGTPWTVNHDK----AINDELVVGMGLAELSGSRTE--KRQRFVGITTVFAGDGSYLLGNVSKE--------CEYEGYSDAIRESMTGILRELKKRNNWRPGDTVRVVFHAHR-PLKRVDVASVFECT-REI-SD----QNI-QMAFVTVSHDHPFVL-IDR--SERGL-ARKGVFAPPRGAISRVGRLTRLLAVNSP-QL-IKRANTPLPTPLLVSLHPD--S----TFKDV-DYLAEQALKFTSLSWRS-TLPAATPVTIFYSERIAELLGRLKSIPNWSS--ANL----NI---KLKWSRWFL
>Siwi
MSEPRGRGQS--PLDLL-------ANYFTVETTPK--------WGLY--QYHVDISPEEDS------TGVRKAL---------MRVHS---KTLGG-----YLF-----------DGT-VLYTVNR--------L-HP----------DPM-----------------TDNERMR--------ILI--KLTCE-VSPGD----YH----YIQIFNIIIRKCFNLLK---------------------LQLMGR------------DYFDP--EA---------KIDIPEFKLQIWPGYKTTINQYE-----DRLLLVTEIAHK-VLRMDTV-LQMLS-EYAA-------------VVGKIVMTDY------------NKRTYRVDD-WNVSPKSTFKM------------RD-ENITYIE-YYYKKY-----NLRIQD----PGQ---PLLISRSKPRE---RALPELIYLVPELCRQT-GLSDEMRANFK-LMR---SLDVH--TKIGPDKRIEKLNN---FNRRFTSTP-------EVV---------TWSLKLSK-------------------LVKIKGR--QLPP----EN----IQANNVKYP-A----------------TR-DMR-SKH---------LLA----------QLNSWVVIPE-R--Q---RRDTESFIDLIIKTGG--G-------------VGFRM---RSP--------------------DLVHDGPIE-YA-----NMCE-EARKNP-----------ALILCVLARNYA----------RYEAIKKKCVDRAVPTQVVCARNM-S-------SKSA-MSIATKVAIQINCKLGGSPWTVDI------PLPSLMVVGYDVCHDT-----RSKEKSFGAFVATLDKQMTQYYSIVNAHTS-------GEEL-SSHMGFNIASAVKKFREK---NGTYPARIFIYRDGVYVHSHEVAEIKKKL-AEIY------VEI-KLAFIIVSKRINTRI-FQR---------GRSGENPRPGTVVTLERYDFYLVSQNV--------REGTIAPTSYNVIED--TTGL-NPDRI-QRL---TYKLTHLYFNC-SSQVRVPSVCQYAHKLAFLAANSL--------------QPHY---SLNETLYFL
>TbAgo
LSVKGK--DKIKSQPLMKSSEPE-WNIIRINPEIAK-SLFAKTVKTYYGNYVAENLLHD--------EEKVEFL---RR----VYE-------------PYYLAKSEN---------------GIPYYEY--YST-AE-------------IDADIVDHLQLIKI----GEYHWEE-------LDP-------------------HI--AVRLITAHIRS----------------------SFGEFLKNKLS----------SRELKDVW-----------IRLPKGRERVEFVKKFELGTLGYS----DGEIWMALRRRSSAMIKLKKLAEEAVK-QDYRKVRIYSETQ-----------------------------------GTAAVID-VIIG-----HDNVIRF-------LEE-HHVKKR-LEENYLLIG--VYDNSIS-KRAL--------EDENC---QYYFTEHNAYLVL-----TTEVQKE---LFGRIVDDW------------------IVEEYREKLNEI----TTS--------GIKGITVNI------------------------------REN---------LLVRTGEIT------------------VK-DVKD--RDESIFL---PISILNETK----NLRLLIFYPK-K--ERI-KSIFLDQIERLNGLLS--------NSF-----SSVDEVD-LIP-----------------------RDRSLD-YH-----KTML-EAGLD-----KVRDY--TLATIIFPEQ--YNKRDLELREFYNWLKKEFYDETLVFQGARVESVFK------------RYAVPNIVLQMAAKLGVYPYSLETSS------GYDYIIGIDYTYWH------ERDAVVGGGAVVVSPSGLIEGIYPIAI------PSKRESLDMKEIQEWFLKTVQNNPEI---MKQGRVTVLISRDG-MVPKYERNRIQEFL-CEYSDE----LDM-TIEAVEVRKRILTRI-WSL--------GPNTFYSP-----VKVGNYTYYMVNAHA-GYPL---RKEISKPYLIGSLYRFQSGKVQPIHSASRHLVESLIRLQKINYTTTMDNVRLPLPIDVTHKLINFIRDVN----MRVKRVGI---PNS--------LFMA
>TeAgo
MNIDEYQ-----------------TNMYKIKSSIVK-SDLV--VEIL-----------------KLNREIYRIV---Q-------------GKFGG-----LVYKHDEM---------GKVVAVIK----E-EYI-SE---------LENE----------IQVL--SIQAFDVSS-------LDK-----------NK----------REKLLLNILKK----KGH------------------------------------LFQILRH---------------KQVIGKITIRRTFRVSIESEG-----KEYYIVVLPRHE-IIEDSTI-MDLLI-KGELTIED----------LKINLIEK---------------GTWKITSDIDVSPN-AVEEIILKVDPSRYNA-------INE-YFITRT-------SLE--PIDDSKYPYNMIITKGK-----------RYSYHPSRARPVE----------------------------ELQKKIHHSGE---FLKALNIAAEYIKD-----------------IETSK-------------------TFE----GVQI------PS--QDITFLEGRII----RKKI---AP-------YNIKNKNE---------PFEVPTKTPIKDKKIAIYLLYPK-E-----FSKERTTLVSDVKSALDRV------SEYAYLRTISMTSSL-SLPVEITTPLI------------D---------YT---LAQRLT-KIFEK----YENYDY--HLAITFVP---------SMSREQFDRIKKFFFERGIIHKAINIDNL-NSKF----GKNK-QRIIESVILQALYAFGIYFYSLDNL-------PYDIIIGIDVTREK------DKNGKISGAAVVQNKNGEIIKIVPITQ------PQSSETVDVEKI-ESLQPELDQIVET-----KSNVDILILRDG-RIPSREIEQLKRLS-----LR----RPY-TFTLVGIIKRPLVRF-FKGT--------DRHLFGPKPNYYFRIGDT--YLTSHFL--------EHYL-KPLKLERKYVISRGKL----PLNHE-ILAITKLTKLNYSQPKNPMKLPAPVHLSHRLINYERRGLR-------------RPEF---LQEGALYFL
>TtAgo
MNHL--------KTEVF-------LNRFALRPLNPEE------LRPW--RLEVVLDPPPGR------EEVYPLLA--Q-----VARRA-------------GVTRMGDG-------------------------LAS------PPEVLEGT-------AYRLYPK----GRRP----------LDP-----------KD--PGERSV--LSALARRLLQERLRRLEGVWVEG---------------------LYRREH---------------------------ARGPGWRVLGGAVLDLWVSD----SGAFLLEVDPAYR-ILCEMSL-EAWLA-QGHP--------------LPKRVRNAYDR------------RTWELL---------RLGE-----DPKELPL---GGLSLLD-YHAFKG------------RLQGREGG-RVAWVADPK--DPR----KPIPHLTGLLVPVLTLEDLHEEEGSL------------ALSLPWEERRRRTRE---IASWIGRRLGLG-------------------------------------------TPEAVRAAYRLSI----PK----L--------------------------RR-AVS---KPADALR-VGFYR--------AQETALALLR-----LD---GAQWPEFLRALASGAS----------------------L-RLH--------------------TLHHP-SQGAFR-----EALR-KAKEEG--------V--QAVLVLTP---------PMAWEDRNRLKALLLREGLPSQILNV-PL-REEE---------RHRWENALLGLLAKAGLQVVALSG------AYPAELAVGFDAGG--------RESFRFGGAACAVGGDGGHLLWTLPEA-------QAGERIPQEVVWDLLEETLWAFRRK---AGRLPSRVLLLRDG-RVPQDEFALALEAL-----AR----EGI-AYDLVSVRKSGGGRV-YPV------------QGRLADGLYVPLEDKTFLLLTVHR--------FRGTPRPLKLVH----EAGDT----PL-EALAHQIFHLTRLYPASGFAFPRLPAPLHLADRLVKEVGRLGI--------RHLKE-------VDREKLFFV
>WP_004710421.1
MF----------------------LNAFP--IDIR--NIGI--VEA----CEVPYDK--------------EVL---Y--S--LHD------NPQK---DYHAIRNG---------NQ--IL--IF--------S-N-----------SK---NYPIQG----------TIKE----------INL--A--------QD-----YRI--LFFLIKESIIKILTQIKR-------ENPIEFISPKENITENIL--------------------------GINY-----P---FQINAKYSIDTRII-----QGVPCLTIDCSTK-KYNKESL-IYFIN-DGFN-------------LINRYVISKQN-------------EKYKR---VGK-IL-SIDN---N---IVT---------VQS-C-DK-I--KK---------YSAE----EITLEANSK--NTKDY-----------LAYKFP-YKFEQIQES-IKK---AIST----FTQGTSKQINIGK---IWDFF-----------SQ-K-GIFLFNG--RINIGL------PPDISQQCKN-------------LVY----PR----FFF--SN-----SRENN---SK-----EN-GLK---D-------YGPYTRNYFD---RNNPSICVICNA-K--E---QGKVEQFLHKFLKGIP---------NS-HNFKTGFEGKF-HIGLSQIEF----------FTTSD--DS-LGS-YQ-----LAIQ-KAIQT---RQNSSQW--DLALVQTRQS---FKKLLVEQNPYFISKKMFFQHQIPVQDFTIELT-NQND-----KNL-EYSLNNMALACYAKMNGKPWLLKSSP----TISHELVIGIGSSNIIIEEDS--LNQRIMGITTVFSGDGSYMVSNTSKA--------VAPNEYCCALIDTLEQTIKKLEKLMNWQSNDTIRLIFHAVK-TFNKNEILAVKEVI-KKY-SE----YKI-EYAFLKISSDHGLHL-FDH--STK---ENKGKLAPKRGKYFELSSHEILLYLVGQ-KE-LKQVSDGHPQGVIVSLHKD--S----SFQDL-KYLSNQIFSFSSHSWRS-YFPSPLPVTIHYSDLIAENLGWLNKLSGWDD--TIL----LG---KLGQTQWFL
>WP_006111085.1
MKTQD---NNGRVDTILGNMSPAYLSLFPISRSFDT-------LSVY--EYSIEAAEAFEDAPD---TVTYRCA---R-----LRR-------------GAGVA--------------AGSMRIVST-----RKLPDK---------LAD---PFSLS---------EPTERE----------LNA--TDA------RD---RHR----IERLLKSLVKAAIDDSTYDPY--------------------------------QINRIRAR--TPSIT---------AGDGLFEACYEFAARVDVMP----SGDAFVGIEVRYH-TRSQVT--ADVYEDKTAE-------------LVGTIVEHDPER--------YNISGTGRV---VGFTDH-HFTDALDE----------LGGLSLAD-WYAQKDRVPE--GVLE--ALREKN---PRLVIQYQED-EPARI------HVPDLLRVAPRKEVVKELDPA-FHR---RWDRE--AKMLPDKRFRHAIE---FVDHLGSLPDID-------------------ATVAP-EP--------------------------L------PS--KNLRFKDGR----------TATTP-----SS-GIR-----------SGVYQ-------QPTSFDIAYVYPT-E--S---EQESKQFISNFENKLS--Q---------------------QCE--------PTAARHVPYELGG-----ELS-YL-----AVIN-E-LES---------V--DAVLAVVPPRDDDRITAGDITDPYPEFKKGLGKQKIPSQMIVTENL-T------------RWVMNNTAMGLIAGAGGVPWRVDE-----MPGEADCFIGLDVTRDP------ETGQHLGASANVVYADGTVFASKTQTL-------QSGETFDEQSIIDVIKDVFQEFVRR---EGRSPEHIVIHRDG-RL---DADEIQAPF-----AD----SGV-SIDILDIRKSGAPRI-AQYE--------DNSFKIDEKGRLISQDDTHGFIATTGK-PEFDDSDNLGTPKTLRVVR----RAGDT----PM-LTLLKQVYWLSEAHVGSVSRSVRLPITTYYADRCAEHARE-----------GYL---LHG---ELIEGVPYL
>WP_008205290.1
MNYTA-------------------ANTFPIFLSEISFTTNN--ICL---CFKLNYQVTR--------KIGNRFS--WQ-----FSR------KFPDV----VVI--------------DNCFWVLAKDEKFKEALSD----------------------------------------------IQEVL---------EDIG----SIY-LKDFQIKALVTQLAV--------------------------------------RILKIFGKFSYPIV------KDSQISENQVQVRREVDFWAEIIN----DTNPAICLTVDSS-IVYSGDL-EQFYENPYRQDAA--------KLLVGLKVKTIETN---------GTAKIIRI---AGTIGE--------------------RREDLLK--ATGSM----SRRKLE--EAHLEQ---PVVAVQFGK--NPQ-----EYIYPLAALKPSVTDEDESLFQVNH------DLLKE--TKILYAERQELLKL---YKQEAQKTLNNFGFLRERS------------INSQE-YP---------EV-----FWTPSIS---LEQT---PI-----LFGKGE-----RGEKR--------EILK-GLS---K-------GGVYKRHREYVDTARKIRLAILKPA-N-LR------VGDFREQLEKRLK----------------------Y-KFE--------LPPENQINFSVEE--SEKRAR-LE-----EAVD-RLRGE---------IPVDIALVFLPQSDR-NADNTEEGSLYSWIKRKFLDRGVITQMIYEKTL-N------NKSQY-NNILNQVVPGILAKLGNLPYVLAE-----PLEIADYFIGLDVGRMPKKNL--PGSLNVCASVRLYGKQGEFVRCRVEDS------LTEGEEIPQRILENCLPQ-----------AELKNQTVLIYRDG-KFQGKEVDNLLARA-----RA----INA-KFILVECYKTGIPRL-YNFE--------QKQINAPSKGLALALSNREVILITSQV------SEKIGVPRPLRLKVNEL--GEQV----NL-KQLVDTTLKLTLLHYGS-LKDPRLPIPLYGADIIAYRRLQ-----------GIY---PSL---LEDDCQFWL
>WP_008504757.1
MKDH-------------------ILNLYRIDNLSE--LDFS--YKLI--DFDLSFIAGKEELLN---KQLQKIAE--E-----VSS------VTKGP--TAVLKRNQR------------FFVAVPAD----KQM-E--------------DRSIDGIPF-SIPI----KLLP------EVYRIDS-----------KDI-QGHQDV--VYKFLDYEIRRQLGQHRD--------------------------LWKLNT-----HQFFLR--EPMKG----------IQGSINVFEGFTYKLARLA----DGHFYVTLDLSTK-YIDKYCL-SHYINEGNVRTFE--------NNYKGRRFLYL----------NGDNWYTIEL---LGFGK--SVKEQDFI--------EG-TTYNVLN-YITEKI--EHSRTDLKR-YVKPND---LSMSYTYPGR-TMD--------SGATSLRMLYNTKDE----------RVKSLHYL--SIKGPSKRFEAINN---YISSYFKNLKFN----AGK------------LLISN-EP----------------LVEKIKN-------FWIPE----LLFNNNRRLKI---------------FNS-GMR---DFAYQRK-NGVLNRTSFDV----------LVPD-EYMD---ANLVEGFKNNAEFLIK--KLAPAF--------------F----------------IIIRYPVKS-----CTS-AS---QIQEIE-KVLHR-----RNAL--HGFALVVLPDL--DAFSPAFLKTFHELLKSKFYP--LKVQCASAHNI-SSFFKPFLKGRF-SSYLFYLVLEHLIVNRKWPYALAK------NLFYDIYIGIDVHR--------------HAGFTFFFKNGEQIIFHPEEV--QKTNSQRVEKVRAKTLNKVIYEKLKLYIPL---FAPNPNGIVIVRDG-RSFGVEYKALQAAI-NTLANK----DTV-KYGVVDLHKQSPIRIAAKTNS-------YDQLENPVAGSYKLVSPKEGFIFSTGY-----PFDIKGTSRPLNLSM----KEGDL----DF-MKVMEDVFCQIMLAFSAPDKSNFLPVIIKLIDTLLEPLTATRETAD---EEEMM---DIN------------
>WP_008838212.1
MPTE--------------------TNIYPVSGLSK--LSVQ--YSV----YKIIGLPPG-----AYHGNIQMLID--R-----LSR------LLKAP--VTTIERDGA------------RHIVIP------TDA--GIPPH-VKLV--------------VVTL----KPTG------ETIDLDF--NTAN-----DE----YTLL--RQRFLQFSIQSPLHGRPM--------------------------LWQPRAGQ----AFYAK--TPNRSF-----------ENIGLYHGVSLRVVPSP----TGGWGLCIDVRSK-FVQTRPL-QQNLQPEDGK------------RLVGRTLVYR----------FGHQWFEIGF---QGVADF-DISHPLIA--------DG-RIFCLLE-YANFKS--RK---VVA--NLDPAG---SAIFYRTV---GPE------LKHAPAGLYLVEDVHTR----------DGARLQSH--AILEPEVRRQLTEK---FIDDHLKRLQLG----NVE------------LSVSR-SA----------------VPGKGKR-------FWIPS----FEFGNKHILAL---------KPAIG-TRV-RIE---ELGKKRSRAGFHDRTLLGR----------VLPA-S-VA---NGFGDQFKADLQKIVS--GLYPQG----------------PYD-----------PEIITYDDLGA----KRS-FI---QAKVIK-QAMSR-----AALR--PGNALVMIHSL---DHRARMTDQLEAMIVKDFVEFELVAAVIHTDTA-RGSYHCIRKRRF-EAYLRNVALKVLLSNRKIPFVLEG------QTRADMVIGIDVKQ--------------TAALSLIAQGGRIAHCK-------TWSSRQREQLSAEQVANYLVELVKLEAAS---FKTRPRRIVVHRDG-RTFPTEIEGLQKAC-ALLAQAAIIAADF-DLTIVEVKKSGTLRL-FDT--IVSPDH-RRRTFNPRVGTWEALSESEGYVCTTGQ-----PFGRRGTARPLHAVR----VWGTM----TI-EDCLSDIFDLSCLAWSSPETGTRLPVSIKLCDRVLFEDAADY-------DADELNF-LDDEV----------
>WP_009128903.1
MKEL-----------LLQAT----LDS----------PDATWLVSLT---------------------------------E--LATE--------------SLA---------------PMLYHTP------------------PGV------------------------------------LEVWLKDAP-----EQ---TERNV-------------------------------------------------------------------------------------FRYRRLSFRVSASSPSASDCRIAVEVLPAKQ-------LY------------------------IGFPVSEMGL---------------------VGASPA-LVAT------------DG-----VVP-Y----------------EALSSVQIGLDTV-----------------YAVLTPALSARLGMEQQ-------MSA----------LSGPYEALWQEVEG---LLARCFPSGGAVSG-----------------LHLSL-HPAD------------------------V------PAHRSLLQFGK-------SAVET---DP-----RT-GLC---R-------YGPGR----------SLTLTMLYPR-G--Q---LDAARRLFGSLIAVMPVG----------------------SMD------------QWIAYDADE--RA-ADQ-LT-----QALYTQATDVPAA------F--RLYCLMVPGE---AATALTGRQLSVRLRRLVLSLGIPLHAV--S-----------SGGF--RYLPSVASRLLVQMGGVPWMPRHFA----SQDTDLIAGFSCSREP------------FSAVTFYNARG------LCKA---------EEKF---SLSSRFRRAYEQFLTDH--RDSPPQRLVVYCHR-ELPTAALLSLVRMV--------PYSEAV-PVVLAQVRRTSMLRH-YAP---------DAPGCMPPAGTVLGCTDDTFLLFCRDFRPASD---SRASPYPLEVRLNRLCADGSLQPLPEA-DDVLVQAFQLVKANPACV---SPLPLVLSHTDRLLRHRCQ----E-WQLMADRI---------AMD------
>WP_010289662.1
MEAY--------------------ITEMVSRERA---NELE--VYV----YVFPRKQSDNNY-----EGVYHIM---R-----WQRANDL-----------PLA--------------QHTIMAFS-------PV-RHMCGYT----------------------PMETQKRH----------INI--DSP------FE-----RAL--LERLIKNSLIFTAERHLHA---------------------------------KRVGHALRL-------------NQVQQIRQVIIYEAIELYVNIIE-----NRISIGFHLTHQ-FEYVYTL-QSMIEQKTIR--------------PGMRVVHSNGR----------QHYTYTV---ENVATY-GVTDRCPL-----------LQTSIYQ-YYVEKG--AQ--HILR--TFTRST---RVIHVRTK---EQR------LSYAATLLKPLCTFETMQPQDVL-------NVSKC--IKLSASKRMKCTYRIQQLRAQYRH------------------------LTFAP-NPFTI--------AQN--GYK-LDQ---LST----PK----VHFHR------------DYATV-----VS-GMK-----------TGLYK----------NIKISVLFEDYHHIT---KKDIYQFIAVLQKIAI--A---------------------GVNMTISTSTKTGKFTDDFFHH-----------FT-----EEVE-AIFAQ------------TTVLAFITTHLS-----NKKTRSYQLLKQYFGKWDIASQVITEKTI-EAFQKILKNESF-YYTVMNILLGVYVKSGIQPWILAN------TTHSDCFIGIDVSH--------ENGNSAAGMMNVIGSQGHLIQQAPLNG------ILAGEKIDDTLLANLLKQMIKAYHTQ---FQRFPKHITIHRDGF--WREHTALVEKIM-----SH----YEI-TYDIVEIIKKPNRRMAFNS---------VDNTFSTRQGTVYQR-GNEAFLCATNP------QQKVGMAQPIKIHQ----VTKTL----PF-SHIIEDVYNLSFLHIHA-MNKMRLPATIHYADLSATAYQR-----------GQV--MPRS---GNQTNLPFV
>WP_011308723.1
MSELE-------------------TNIFPITNLHE--LESR--FRL----YRVRGLSIN-----EYDPNTQTLVR--K-----LSY------SMRSP--VAVILRNSD------------PFLALP------IDA-PEPISP-YPLV--------------TAVF----EKTD------EVFTLDY--ESPT-----PE----TDAL--RIRFLQFIIQGALFRNPS--------------------------LWQPSAGT----PFFER--SPVLEK-----------AGICAYRGFSVRVVPIE----GGKLGICVDVKHR-YVSKNPI-EANIKREEFR------------KYKNGRCIYH----------YGHNWYEIKL---QDHTGL-SVSEQMIS--------GT-KPISLYQ-FIMNNA--PK---EVI--DMPPDS---PAVKYMTS---RDE------VRYVPSILYPVFDTSDP----------RVKPTHRG--TILLPNVRRQYIHN---FVNSHLTDVRSK----DMA------------IRISS-KP----------------VIAPTKI-------FLPPD----LAFGNNTVFSV---------TPGTT--YV-SLE---QLGQTRIKIGPYDSRPLDR----------ILPK-S-VW---DSHGPVFLNDFKKIMN--ELYLHE----------------PYN-----------PIVVTYNDLS-----AKT-YA---QGRAIL-DAVDS-----ELRE--PGYGVVMIHET--VDRRNRQHDQLAAMVMRELRNRRLYVSVIHT-TV-KDCYQLPKQGKL-NGYLRNVAIKVLLTNERWPFVIST------PLHADFTVAFDVQL--------------TACFTFIGKSGSDIRTV-------LKTSNQKERLSKAQVRQTLLEVLRQEVGF---GRRTMQTIVVQRDG-KLFASEIAGAKDAI-EIVKKEGILPSDV-SLNFIEIPKSSPFRL-FDS--SPRPGQ-PEMANNPRIGSYFIATNYDGYICTTGK-----EFYHPGTANPLHVKY----IEGNM----PF-EKILEDVYALTCLALTRPEDCTREPFTMKLADIRLREHAGGY-------DEDALAY-DENED----------
>WP_011378069.1
MDL--------RRSSIV-------LNRFYVKSLSQSD------LTAY--EYRCIFKKTPEL------GDEKRLLASYK-----LGAIA---VRIGSN----IIT---------------------------KEAVRPE---------LQGH-------DWQLVQM--------------GTKQLDC-----------RN--DAHRCA--LETFERKFLERDLSASSQTEVRKAAG------------------LWVVGA-----------------------KGIEKSGNGWEVHRGRRIDVSLDA----EGNLYLEIDIHHR-FYTPWTV-HQWLE-Q-YPEIPLS------------YVRNNYLD-------ERHGFINWQYG---------RFTQ-----RPQDILL--CLGMSLAE-YHLNKG-------------ATEEEVQSYVVYVKPISW-KGK-----LTAHLSRRLSPSLTMEMLAKVAEDSEKREIRAVFKS--IKQSINQRLQEAQK---TASWILTKT----------------------YGIS---------------------------SPAI-----A-LSCK-LLAAN----------------------KQ-PVS---KTADIRN-KGCAK----------ETSFGYLNNN-Q------LQ-YPLEVHCLLEIANKN----------------------NLQLSLDQRRV------------DYP---QDD-LDQQM--QTWS-SI---------------KTVLVVMP---------WDSHHDKQKIRIQAIQAGIATQFM--VPL-PKA---------DKYKALNVTLGLLCKAGWQPIQLESVDH---PEVADLIIGFDTGT--------NRELYYGTSAFAVLADGQSLGWELPAV-------QRGETFSGQAIWQTVSKLIIKFYQI---CQRYPQKLLLMRDG-LVQEGEFQQTIELL-----KE----RKI-AVDVISVRKSGAGRMGQNGQL-------V--YRDAAIGSVLQPAERSFIMVTSQP------SKTIGSIRPLRIVH----EYGST----DL-ELLALQTYHLTQLHPASGFRSCRLPWVLHLADRSSKEFQRIG-------QISVLQN-------ISRDKLIAV
>WP_012575214.1
MNQY-------------------YITECMANENA---NNIP--LHI----YTVSLLNPNQKY-----SFAHHIV---Y--E--LRKRNPNV----------TIA--------------GQYIASFQ-------EI-AHWGDHE----------------------YIKHEYRA----------IEC--FNA------TE-----RTV--LERLLKQELIERCKSDYKI----------------------------------YKDLFCLK------------TEQSIEMNEIIVYPAIYLSFTVEE----NGNILIGFEYQHR-FEYKKTL-EDLLR-DRSPLIK-----------EGVEVVDSYNK------------KSYYYT-FVEVAPY-TAGEKSPY-----------LQQSVID-YYITKN--EK--WKLK--GVHNKT---PIVHVRSQ---TGD-----IFPYLPHLLRLTCSYEQLMPSTAK-------QVNRI--IKLPPNKKMPKLYQIFRLLQYQDM------------------------LTFRK-ENVRA--------ANL--NYN-IFK---LSP----PL----MKFGRNY----------TTTKV-----SD-GLG---Q-------AGVYE--------PKSVTVSYFVPELD--K---KDEILDFTKKLQDLSG--K-------------------L-GVKLNVSKKPRFGVLPVDFFKSE---------RLS-----FELK-SITNA---------F--EGTIVVIGTE-------ENIERAYMAIKKEFAKADIMTQFVIFDSI----------VNN-SFYYYNVLLGIYAKSGVQPWILLD------HMNSDCFIGLDVSH--------EQGKHASGIIQVIGKDGRIIKQKSVMA------TEAGETIARCTMEEIINESIFSYEKM---YGMKPSHITFHRDGV--CREDLAHLTQYM-----QS----FQI-PFDFVEIIKKPRRRMAV-----------KNKSWFTEQGLCYAK-ERMAYLCATDP------RESVGMAQVVKIVQ----KTNCL----SI-RDIVSDAYKLSFMHIHS-MLKTRLPITIHYADLSSTFHNR-----------GLI--HPRS---VHERALPFV
>WP_012912354.1
MDYSKT--NN-----VA-------LNMFPLIDQRFP-------FKV----FRRLAEANEGAPDE-------------------IRK----------------------------------------------YSL------------------------------PPNGTVQGTDD--WPQFWVSFEARDGFLFDAKTN------HL--AMAFLFHLLVVSAKASGLEH---------------------------------------------------------------FIQDGIK------------KKVAFVLDTHPEG------LSPYQCRS------------------------------------------------SIGF---------------------------LVD-F-----------------WFRKEE--------------------VQALN------------REVLRLSHA-LNA---QYREN---TDFYATRYASLQQ---FLDRIYPS-----------LFPLQLSE-YPPMDIRK-------------------TLQNVDS-SLLKT----KM----YLAGGSK----------PSSSQ-----FT-AVK---L-------DGPIQRVTGD------VRICFVYQP-Q--D---KPLSHDLYKALRGDTY-------------SQFLGMERMF-GFSLGKEHVF--------GIPIQD--YS-PDE-LA-----TATT-AIKAQSGG------L--VVPIVLIP----LRHDTEDFSDQYYVTKHAFLKAGLPSQFVSTKTI-R------NKASF-KWTVSNIGMAVFAKLGGKPWKVVS------ENDDCLIVGIGQSHRCGED---KTISRYYSYCVLTDSSGLYEDVRVLGKDT-------DERSYLTRFADNLLEIFRG-------HSQQFSRFAIHTPF-KLRHEEMTAIQDAI-TRFTETR---RPM-TFAVLKFNADSDFIG-YSA---------TTNARVPFESTLVPLSFQDFLVWFEGLQFH--STVERRYGRPVHVEFIYPKSRGGL----SL-EQVLQDSLNLSGANWRG-FNAKSLPVSVFYAKLIARYFSQFERLGL----------------ELDNLTPWFL
>WP_013324485.1
MNLN-------SNAEVF-------LNSFPLKRLSEQD----RTVQV----YKYNFKQSPEA------GKEYSAISSWK-----VNTPA---TRFQET----IIT---------------------------KEKIAPE---------LNND-------NWSLQDQ--------------GAQVLDT-----------SN--KSENEA--LKRLEKRWLEQKIKKFKSSKIERDTC------------------LWNA-------------------------EKVILSNLGWEVHTGVCLDILINS-----GALFIEIDDHHI-FYSLWKL-NKWLN-SGYKNLPIE------------YVRNTYDD------------QTWKYA---------RVSD-----KPETVMI--GLGMSLAD-YHRNHK--KY--------PATQEEIKSHVVYVKNN---NGQ-----EIAHLSSRLRPSITMEILSNLVKFG-DKEAAKVFNQ--VRKSAQARFSKAEE---VIQKIAEKI----------------------YSLPT---------------------------RSY-----KPQKTP-LLLTK----------------------KS-NIR---KPEASLK-QGCLR----------EQKFGCLSDS-N-I-------WPNLIKKLQLAAKSS----------------------DVEIILEEPKI------------DLP---DSS-LSRRQ--QNWA-DT---------------NTVLVVSN---------WLGNNEKTQLRREALEANIALQFM--QPMFK-----------EDYRAVNIVLGLLLKAKWQPVGLEPLQH---EQAAELVIGFDAGT--------NRSLYYGTSAFAVLANGQSLGWELPEA-------QPGERLSGQAVLRATLNIVDRFQKL---EKRPPKRLLLLRDG-FVQRDEFDSTIAEL-----KQ----ENI-SVDLLGVRKSGAGRMALSPTE-------LPQLKDAPPGMAFSQDGKTFKIVTSEA-----K--AGGSARPLQIFR----DTGDA----PL-EVLAQQIDRLTMLNPASGYFYSRLPMVLHFADKMAKEVQRLG-------QIAFLQK-------VEREKIFFA
>WP_013451524.1
MGR------------LV-------LNRFKINLSTDK-------VSVSF--YEENELESN--------FILKQYLYRVK-FEKILDE---------------NIK-----WLKIEDEKY--IFISFLQKN--DNRI------------QEN---------------------------------VLL-----------KDLP----SL--KKRYIKEVLINKLKE--------------KYIAEPFKEGVDFCV-YEKVEEI-------------------------------NKYIRYDFIIYIDN----DIELSLSIGSTDT-YIGKFDLT--------------------------------------------------------------NIST-----KIKV----------LIDNLLIKKS--------------------------------NTE--------ITSNVL----ANFQIRKNENI-SPK---------PKFSFYKEHYEKIKA---FLEENNSFDYLTIL-----------------TSFKK-----------------------ITKYDVVDF----DSNK--MIFGNGN-------EDY---ST-----IN-GMR---E-------YGPYKKPENIS----KFQLLFIYPD--------SEAANKLFGYFSRGYR--------------HFPGLESYV-GIPANLSEIK-------IKYNSLSI----VDE-IN-----NKLN-QT--------KYENL--IAVCIIPFSK---TNATEEESKIYFKIKQILLNKNIPSQFIKRDKI--------FLENF-HYSLPNIAIAMLAKIGGVPWKLSK------SHYDELIIGFNVYI--------EEKDKYIGSCVFFDNEGIIQELNFYPTS------------NIEEICKGLFQSIVKYKKD---KNKDIERIVIHYYK-PLSNEENKEIKKALHGNF-------SNI-NYVVVEINKATTDLC-FDL---------EYERLMPQSGTYIKLKIDEYLIFNNLRYWEKPP--INQEEFPIKVKIYDP--NN---TFDQH-HILISQVYEFSRLYWKS-LKQKDQPVTTIYSKLFAEYVANFE--------NQEL---CDN--YVSKKTVWFI
>WP_013561109.1
M---------------------------------------------------------------------------YR-----LRN------KFGGN------------WI---------GGQIVTDKIVPDDTIKE----------------------------------------------LKQLWEEP--L---KDVQ----SITEQGDFAARGLLANYQT--------------------------------------EIRRVLEPKR--------------QNFGKVRTDRDYALRV--------NNEPAVSIAVSSN-IFHTQLL-HEFAATKSPQEL------------IGIMVAVDKKD---------FKGTIIEI---TGNVRE--------------------MREWLLSK-SSDEM----TRNLIS--HAPDDE---LTVKIETRT--S-------QYIYIASMLRPVVRMGDLKKFGVDP------QVSKA--LRLDPPIRYSLVRE---IAAIGKKHGILADS-----------------FESRS-LP---------QA-----FLS-SSD---V---GFMPE----LRVGNNQI---HHGEGQ--------RIYR-SLE---K-------YGVFKRSSAFPDKNHPIKIGIVNPQ---VA---QQALMTFLRELKAALE--K-------------------L-NFSIQSVE---VNGQRQQKIEILS-----RAN-LE-----NAVN--LESA----------KPDILLALFPGSARDEWEDDEEDSMYHVFKSLTMRYGLPSQVIYEDTF-S-----------EQYAMDNIVLGILAKTGNVPFVLAK-----PLPYADIVVGIDIARRAKQKL--SGTVNATAIARIYFSDGQFLRYIIHDA------PIEGETIPSSILRSLFPL-----------KEFQGKRVVIHRDG-QFRGGERAALKEWA-----KQ----IRA-EFHLVEVIKSGAPRL-YQSTA-------TSAIDRPPKGSAFKVSDTEVLCCKDRL--------GRDTP------------SG-----------V------------------CCRPVL---------------------------------------------
>WP_013878483.1
MTNSE---NTSDDADLHHSP----VNGYLMHSRGNKA----ENLTV---EYKLNVSPGVKQH-----EDVDRFTAS-KY----LDQ-------------GVPVA--------------AGNLRVIS-----ITNLSR----------------DVEVWGKSVSPE--FVRHRT----------LDP--AIS------ED---------DLKELVQSALRRAIPKDKYS-------------------------F-------RFLNDVVRE--SPAFV---------AESGKFAAHPTYDLRVRITS----DGVPLLHVESGHT-LRATTTV-DQLID-EGDD--------------SGMKVEHDTTH--------YDQRGSGEL---VGWSDS-QYTDHIDD-----------VGNSIYG-LHEGDV--EE--EFRE--QLKEKD---PRLLIRYG---NDTKY------QLPHLLLPSPRLEQIEEQDRD-FHQ---RYNEE--KGLLPQRRHILASN---FVEDLQVLPTVD-------------------IEFLP-GP-----------TNY--GYE-LTR---IGES---PR----LVFGGEN----------RHTMP-----RR-GLV---D-------HGVFN-------SPGQYRVGVLTPA-T--S--FDEIREEFLPLLVRRLR--E-------------------I-GAP---------AAVKNYTFELGD-----VST-YT-----EAAH-SVDED---------T--DVVVAVVPDKEQ-ADSLPGMEDPFDELKRSLMRRGIPSQMMMKPTI-DELLA--NASAG-NFSFINALSAIVAKAGGTPWVIGD-----LPGPTDAFMGLDVTR-------DENNQHAGASASVVLNNGAVFAAESTTL-------QSGEKFQADHINQFIRDLVHDFASS---HEENIRHVTILRDG-KI---QVDTIREGL-----SG----MDI-EFDMVGIRKTGQPRV-TTHE--------DDEFKIADKGLGVDTDREESILHPWGV-PETTQDNQQGTPRTIGIVK----DSGPT----DL-HTITEQVYWLTEMHFGSPARSTREPVPIKYADAAADYVRK-----------GFV---APG---EVIHGPAYL
>WP_013921749.1
MTRYE-------------------TNIFQIENCKD--LTAE--YRL----FEIWGLTKT-----EYDSHIQYIIK--K-----LSF------GLSHP--VTVISKEVEG---------DRDFLVIRND----EEIAEKISNLGFNLK--------------CVYF----KPTN------DIISLSF--MDRE-----KN----AHDI--AGRFLQFCLNDCFNQDFR--------------------------LWSPGAGK----PFFPK--KPIKTI-----------GFVDIFHGFIPRVVQTY----TGEWGASIDVTRK-FISNRPL-PRYITRKEFN------------KLKGKHFIYR----------YGNTWYEVKF---DELSDL-NNRQYRYQ--------PG-ESITVLE--LRNKF--SK---DIA--KLPDDI---TLLIYRNN---KGE------ERRVPAALYQVLDTNDI------------GKLHDW--SIIDPFYRRKLIRT---ARHNYFKNLYFG----DKE------------LKIAQ-EP----------------LTEAIGL-------FKFPD----LEFKNNTILSA---------TKNAL-----TVN-PFKFGAARKEIGCYENRPFEP----------LMPE-S-VY---SSYCTIFLEDLKRATL--GLHPIE----------------GWI-----------PKVISYDDRN-----NTD-IH---LAIEIMSKV-------QANIKL-GGYCVIMIPKC---NGKSREHDELAAICVSKCADPTVNVAIIHDTTL-KRCIEYKEKGLY-DGYVNGVALQVLLNNQRWPFVLAE------PLHADLTIGIDVKK--------------VAGYVFVDKYAKNILPF-------RRRSKAKERLNKEQVTKALLDNIKIMS-----ENMLIRTIVVHRDG-RIFESELAGILHAI-ELLKGK-YLPDDV-TLTIVEIPKHSSLRL-FDVVNQQTKND-NGQVKNPKIGSWLKISTTEGFICTTGR-----EFRRKGSTHPLYIKK----VFGAM----DM-EQILQDIFYLSVLAFTKPDDCSRNPLTIKMTDRLINDYGEQF-------DEAKYERLKDE------------
>WP_015329024.1
MAST--------------------HNPFLAEVSLLKYQAQT--LKF---SYRLPPNLDL--------QIGKKLS--YR-----LAR------HFPGV----VVI-----WH-------EEIFHVLARLDGNIPSLDD------------------------------------------WNIALQAAR---------QELG----KLQAIIALLAREILR---------------------------------V------------------EP--------PKKIPSDRKVKIVRRAIVDIFRYQ----DEYPALSLTSHSP-ITSSDNL-ADFIKKPYRQNLE--------KLLINLQVETVDNN---------SKATIVAI---VGTMSE--------------------YREQLIA--VRGGA----SRQAIE--KAPDDE---PVVAVEFSS--SKD-----KYYYALAALCPLITSKTAEQLELDW------KLTKA--TKIDYRERQELLTE---YKDKAIKALMPYGILNKSS------------INHESF------------------FWKPINP---IED----TE----LLFGKGKI------------YPYK-DIIK-GLT---A-------GGIYRRSQRI--SSDPISIATIDQS--------NSSSDRFMSEVEQQLK--K-------------------FIRID--------ADRSNKISIENLDSP---RAE-LD-----ERLE-DL------L-----ITPDLVFIFLPQSDR-DRDDEDGGSLYYRIYEKLLNRGIATQFIYEKSL-RNVEP--------KHILNQVMPGVLAKLGHSPFVLAE-----PMEIADVFIGLDVSRKTKLKL--SGTTSACAGVCFYGKQGEFLRAKSEDG------IIEGEEIPRRFLEKLLPA-----------SDIKGKTVAIYRDG-RFCGNEAQYLADWA-----AA----IGA-KFILIECCKSGCPRL-YNLA--------NGRLQAPDRGVALKLSNREAILVTTKV------ELKVGVPRPIRLNIRPE--GHQV----AI-EEVLETTLKLTLLHYGA-LKPPKLPVMLNGAHRLAKLRLR-----------GIY---------VEMFRQFWL
>WP_015717132.1
MPVY--------------------LNRFLLDHLTSP-------LSL---AFRVELDPPPSK------DEVHPLLAL-------VGREAGGLVRFQNR----LIG-----W--------------------------E------APR-LEGQ-------SYRLVPL--------------GRQALNL-----------RK--PEERQA--LENLYRIRLENALAKRHRARVERRG-------------------LWRP-------------------------ENPREEKEGWHLYRGSLYRIHLYP----DGEVILEVDVQHR-FQPTLHL-EEWLQ-RGYP--------------LPRRVTNAYED-----------EKEWALL---------GIEE-----DPRSFLL---GGESLLD-YHRKKG------------RLAEGQDP-RVVWVARG---KER----ERIPHLSVLLKPVITMELLAEVAEVT------EALPA--LQLEPEERLKDIRR---FAEPVLQAFGKRET-----------------------KP--------------------LEGAQRLPR----PS----LLARG----------------------KK-RVG---KVADVLE-KGALS----------ETRLALLA---E--D--GKAKGLAYLERLQGVGSAS----------------------GIKLELKRRFL------------------GDN-LEMA---QVFE-ELSQEG--------V--GAGLLLTP---------RLTEGERRELKNTAASHGLALQLL--NPF--------DPGDI--YRVNNALLGFLAKAGWLFLRLEG------TYPADLVVAYDAG---------GESLRFGGACFAHLTDGTHLGFSLPAA-------QGGERMAEEVAWELLRPLLLRYRKA---KGQTPGRIFLLRDG-KIQKEEFRKVEEEL-----RK----RNI-PYALFSVRKTGAPRL-FSKNG-------------LGDGLFLRLPEEGFLLLSAEG--------GKGTPRPVKYVL----EAGDL----NL-EEAARQLYHLSRIYPGSGYRFPRLPAPLHMVDRMVREVARLG-------GSHNL--------RLKEEQLFFL
>WP_015791216.1
MKNLRYK-----------------INAYRIKKDYIP-----KEVYR----YRIRSF-----------IENINIY---RFGGVALNQ----------------------------------SEFILPYPVE-NLVL-E-------------------------------YDGKD----------VKLEH------LNLEDIE--DKEK--AEKLVRGYLTS-I------------------------------------------------YKKPILYKILRD-RESKIINDIRVDPIPDFTVKRHN-----NEYYLVIDFNHT-ATVLKNL-WDFVG-RDKLKLEDY---------IGKKIIFKPNP-----------KKRYTIKS-IEKQNKKDIDDIVEH---------------IIE-YWTEEE-IKS--------EIDYTQ---PII--------HCE---GIPYPFAPQFCNIVFTMEDLDENTLK-------DLQSY--WRLPNEIKGNIINQ---IAKKLR------------------------------F----------------------------VENE---PI---ELKFNNTPLI--VKDENG---KP-----TKYTTNRDSK------LYLPYDIPDII--KNKTLTTFVLIDE-N-L----KNVSGKIKRKVYQMFK--------------NYNKIASKT-ELP---------------KFDFANKW---NNN-IR-----DVIR-KIKDE-----FNEEL--GFALII--NR-------YYENDYYETLKMQLFNLNIISQNILWENW-S-------KDDN-NFMTNNLLIQIMGKLGIKYFALDA------KVNYDYIMGLDSGLGA------FKSNRVSGCTVIYDSEGKIRRIQPIDV------PSPGERIPIHLV-EFLET---------KDINMENKNILFLRDG-FVQNSEREELKKLS-----KE----LNS-NIEVISIRKNNKYKV-FTSD--------------------YGISGNDGIFLPHKT--------TFGS-NPVKLST---FNSGKL----KINESIMQLLYDLTKMNYSALYGELRIPAPIHYADKFVKALGK------WKIDEEL----------LKHGFLYFI
>WP_015807620.1
MRN------------IL-------LNFLKFENQDFG-------TTV----FRKEAEAGV------------------------FKD---------------GFS---------------------------YYDF-E----------VDG----------------------------NVKYEISDTALEGYTFPSYLN------GL--VSKKLYEKIIDASNQVNGRFI-----------------------L--------------------------------------HPEKEYN------------RRIHFEIEPHPKG------VEPYFLKS------------------------------------------------VWGL---------------------------LIG-F-----------------QFIVSQ---NVL-----S-------GGYKVD------------RDIQIASGS-LNA---RGLSN---LDFYLFKYNHITT---FIKNILPGINL-----------------NLNNAINS-------------------SLFPVES-YLLDA----KQ----YMFKDNR----------IDNSS-----YF-GLS---K-------YAPLQPVSKE------TTFYFIYRK-S--D---RGIAVNLLKGLRGESH------------PNTFSGIQKFF-KIPFTNDHIK--------GFALDD--YN-EPN-IS-----KVVE-DIKAEVNN---------VLPVIITN-----SKKEESDDKLYFSLKHRFTNEGIPCQVVTKDLI-I------NDNAL-KFSLGNIALQMFAKAGGIPWKMKP------ATTEYLIIGIGQSYNIEITED-NKVEKNITYSVLTDSSGIFKDLQVLSEGV-------TDDSYYTQLVNNIAGII---------NNGKYKKIAVHTPF-RLSKDKV--LDKVV-KLID------HNI-ELSVLVINDKTDFFG-FDA---------SNNGLVPFESTFLKLSSQEYLVWFEGIQPS--PKITKRFGNPLSIKFWYT--NNDI----DYKESLLQDCINLSGANWRG-FKAKQLPVSVFYCQRISEFIGKFRQYEL-----SHI--------DINNLKPWFL
>WP_015898277.1
---------------MH-------LNYLP--LRF---TADI--FKG----GALTFPEGS-------TDPISKEL---S--K--LRE------KHGD---SHVFHRMG---------NK--IA-CIP--------V-V-----------EN---AIAI-G----------TETD----------FNI--I--------SD-----FQL--ANALARSALHRYFKAAGRETV-IGFVEKHNLASNR----KDVFG----------------------------------------IFPEYTLDVRPLAPHEGDIASGVLIGFGIK-YVFLQNV-AELQA-QGVS-------------AAGMYAVRLVD-ESEHQFD-------RAY---LGR-ID-RFTK---D---NVT---------LVD-SD---Y--AE---------YPAD----QCYFEGSRT--NIEAV-----------GRSLLG-KDYDAFSSS-LLQ---ESYK----VTGAPNQTQRLHQ---LGAWL-----------EA-KSPIPCAVG---LGVRI------KKPHECSRGNDAG----YSR--FFDS----PK----CVLRPGG-----SLTVP---WP----VDK-QID---L-------NGPYDAESFP---NKRVRIAVICPQ-E--F---TGDAEEFLRKLKEGLP---NAPD---G-SPFRKGFVRKY-HLSSCDFTFH--------EVKRSS--NS-DDI-YK-----DASL-EALKQ--------KP--DMAIAIIRSQ---YRGLPDASNPYYTTKARLMAQGVPVQLLNIETI-RRK-------SL-DYILNNIGLAMYAKLGGIPWTLTQNS----DMAHEIIVGIGSARLNESRRG--AGERVIGITTVFSGDGQYLLANNTQE--------VPSEEYVDALTQSLSETVSELRSRFGWRPKDRVRFIFHQFK-KYKDAEAEAVDRFA-RSL-KD----FDV-QYAFVHVSDSHNWML-LDP--ASRGV-TMKGVAVPQRGQCVPLGPNAALLTLSGP-FQ-VKTPLQGCPHPVLVSIHEK--S----TFKSV-DYIARQIFNLSFISWRG-FNPSTLPVSISYSDMIVDLLGHLRRVKNWNP--ETL----ST---ALKERRWFL
>WP_016205751.1
MKEF------------------NVITEFKNGINS---KSIE--IYI----YKMMVRDFEKRH-----NENYDVV---K--E--LINLNNNS----------TIV--------------EQYIASFK-------EI-EKWGNEQ----------------------YINVEKRA----------INL--ES-------NE-----KKI--LERLLLKEIKNNIDNNKYKVV---------------------------------KDSIYIN-------------KPVYNEKGIKIDRYFNLDINVES----NGDIIIGFDISHN-FEYINTL-EYEIKNNNIK--------------IGDRVKDYFYN------------LTYEY---VGIAPF-TISEENEY-----------MGCSIVD-YYENKN--QS--YIVN--KLPKDM---KAILVKNN---KNS-----IFPYIPSRLKKVCRFENLPQNVLR-------DFNTR--VKQKTNEKMQFMVDVINIVKNSEH------------------------IDVKK-KNMMC--------DNI--GYK-IED---LQQ----PD----LLFGNAR----------AQRYP-----LY-GLK---N-------FGVYE--------NKRIEIKYFIPILSKMN---LEKISKFCDELEQFSS--K-------------------L-GVGLNRVKLNNIVNFKEIRMDNEDI--------FS-----YEIR-KIVSN---------Y--NETTIVILSE-------ENLNKYYNIIKKTFGGNEVPTQCIGFNTL-S------TEKNK-DSIFLNILLGVYAKSGIQPWILNE------KLNSDCFIGLDVSR--------ENKVNKAGVIQVVGKDGRVLKTKVISS------SQSGEKIKLETLREIVFEAINSYENT---YRCKPKHITFHRDGI--NREELENLKNTM-----TN----LGV-EFDYIEITKGINRRIATS----------EGEEWKTIMGRCYYK-DNSAYVCTTKP------YEGIGMAKPIRIRR----VFGTL----DI-EKIVEDAYKLTFMHVGA-INKIRLPITTYYADLSSTYGNR-----------DLI---PTN---IDTNCLYFI
>WP_016523204.1
MEKQ-----------LQ-------INILPIENNSFS-------FSM----FCKKYNQ--------------------------FEKNE-------------LLY---------------------------FTRI-------------------------------------------GELYGISFCEYQNYIKTSFDN------DL--TKWYLFNLLHENCKTQEMNF---------------------------------------------------------------QIFRKFT------------YRIDVVVNSDYYG------ITPTYLNS------------------------------------------------NFGF---------------------------ILN-Y-----------------RFKKRD--------------------EMPFS------------IEIQKRSLS-LDK---NGHEN---KDYYIDKNIKITN---FINKYYEK-----------IFYFQG------VLVKK-------------------SFETVIA-TTLMT----KR----YEFGNRQ----------QDNSQ-----FQ-GIK---K-------FGPFSKVNADS----KSKICFIYKN-N--E---KNFSYKLYNALEGKTY-------------STFLGMEKMF-QFPLNKNTVL--------GRGVDE--YT-EDA-IN-----IIIS-ELKMNFPD------F--IVPILIVPNK---ENATSEQQKLYYKLKYLFLVNKMPSQFISAAKV-M------NDNIL-KWSVSSLAIQIFSKLGGSPWIVIP------KTNNCLIIGIGQTYKRNEN---SKINRFFSYSILTDTTGLFKGIRILANTN-------NPDDYAYNLSKSIKEIVEE-------YNNDYSSFVIHTSF-RMKNKDIKIIKKTL-DNIK------NNS-TLAILRFDDHHDYIC-FDQ---------DYNSLIPLESTKICLSFYRFLIWFEGQQYG--FAVHHRIGAPIKIDIDYP----DL-DSEKI-NDYLQDSINLSGANWRG-FNAKSIPISLLYAELISKFVSAFDEYNL-----------PIN---IENFTPWFL
>WP_019497030.1
MSLE--------------------SNIFTFSNLGT--LTTQ--YRL----YEIRGLQKR-----EYYQNRQILIH--R-----LSY------LLKNA--VTIIERDEK------------LYLVVA------ADA-PEPPNS-YPIV--------------VIYF----KPTG------QILTLDY--SLRT-----PQ----NEEI--CQRFLHFMVQSALFQNAN--------------------------LWQPSAGK----AFFEK--KPSFEF-----------GSILLFQGFSVRPIFTK-----DKIGLCVDIHHK-FVSKEPL-PSYLNFNEFQ------------KYRGVSCIYH----------FGHQWYEIQL---SELSEL-NATEAMVP--------EN-KFVTLIN-YITQQA--RK---ELA--NVSQDA---AVVHYFNN---QNQ------DRMAVTSLYQVYDNSYP----------EIRKYHQH--TILKPHIRRSAIHG---IVQKYLAELRFG----DIT------------LKVST-IP----------------ELVPQEM-------FNLPD----YCFGNDYKLSV---------SEGTA--QI-SLD---QVGKQRLEAGIYVQEKFDR----------LLPQ-T-VG---DSFGSRFIDDLKKTVD--KLYPAG----------------GYD-----------PKIIYYPDRG-----LRT-YI---QGRAIL-KTVEE-----NELQ--PGYGIVMLHDS--PDRLLRQHDKLAALVIRELKDYDLYVAVIHSKTG-RECYELRKRGKL-YGYMRGVALKVLLTNERWPFVLST------PLNADVVIGIDVKH--------------TAGYIVVNKNGSRIWTL------PTITSKQKERLPSIQIKASLIEIITKEAEQ---TVDQLHNIVIHRDG-RIHESEIEGAKQAM-AELISRCTLPVNA-TLTILEVAKSSSFRL-FDV--SNTNSK-DPFVQNPQVGCYYIANSTDAYLCSTGR-----AFLKFGTVNPLHIRY----VEGTL----PL-KLCLEDVYYLTALPWTKPDGCIRYPITVKINDRRLGEDASEY-------DEDALRFESEDEMSDFNQEETMV
>WP_026764177.1
-----------MQQDLL-------LNIIP--FNPP--A-GN--QTF----AFYRQKQPG-----FYPVFKGDLQ---G--L--LDD------KFSA---------------ELLELEK--LYTDFQ--------P-P----------REE---AILLD-------------------------IDL--S--------VS-----TRF--ANHYYRYLIRKHFEGI-ADIM-------------HQDFTSETEV-WFHSP-------------EK-STSKYK------------VYNQFTLKVQYGRVTD-TPELVLSYD-GTT-KVFAKPV-SEI---------------------------------------------------------Y-NFNT---N-LYNWI---------VCN-GVIYKW--KF---------RPQE----------VIN--QPQN------------CYPILS-NELKPHLEI-AFD---VPDL----KNRYPKYLDILQD---FYSKYLNTPAF-----RK-IIP--ITEE---YRPKA------------E--------Q-HRV---INS----SSND--LLYAGGR-------TGK---EP-----KK-DFK---S-------KGPYQPQKP-----SNFKFFFIYQK-A--D---KPTVTELYRYLHSGWK--D-----DRF---PFPKMQDYI-KVPF-ELD-----ISKNVEFDTVE--NA-VAS-VR-----NAVK-NADWQ-----PDTQY--MALFVNPVPK---LEKDDGKKNIYYKIKEILLYEGVLSQVIYKNGK-PNS-------FF-NTFLPHIEIAMLAKLGGVPWRLNR------PTNNELIVGVGAFYSV------TRKSRFVGSAFCFNNEGIFKGFDCFK------------GDDTISLAGSIREAVAKFIAV---NYT-ASRLVIHFYK-DIGKKELEPILRTL-HTLG------LNI-PVIVVTINESKELLG-FDV--DA-------ENLMPYSGTIVKVGKSEYLLFNNTRYDATSKPAQKEYHFPVKIALSST--VEG--MLDDM-NLLIDQVYQFSRMYWKS-TNQQSLPVTIKYPEMVAEIYPYFQ--------HDKL---PD----FGKESLWFL
>WP_028306819.1
MQKSNF---------LI-------ANI----------LNKT--FDL----YIDDYTE--------------EKL---K--D--YRN------RYQE---THAFFRYSIK-------GQEKII-IFP--------L------------TDD---SVVTP-----------EKYT----------VNP-------I---KD-----TIL--VKKFVHELVFREIYQIGR-------KTTITFISEKNE--DDLIS-------------------QVVPP-EYRT--------IFGYKKGIKIDSRVFYPDKDSALIGVIINSFYR-WDNKLNC-KFLHD-KGIE-------------LKNRFVCEFSD-PTISILS-----KSRVL---LGV-II-DIDG---D-------------EAVIE---------KS-------GHISKKLLS-DIYVENNFK--NRNEI-----------MRELLGDKKFEEIIKI-IKN---SSGS----RKSADSQFSSANR---IAEWLI-------------KTNFNSKSG---FSFRF------TNIFSSDNSQ---WKS-INA----QN----PT----YIFSLRE-----DKIDT---YA-----DR-GLK---K-------YGPYDSITYT---PKTPNIAVICKK-T--D---RGIVTEFLKKFEQGLP---SIKSG----EPYGQGFVRKF-KLSSINWSV----------YEFNS--DC-KDD-YE-----KAIR-SCLQN------TIKW--DLAIIQTSEK---HKLLPASESPYYLAKAKFMANDIPVQGINIETM-KKRD-----EQI-VYILNNISLACYAKMGGTPWVIPSNK----SIDRELVIGLGNAIIKKDRFK--YEKRIVGITTVFNSDGRYMLSSKSAE--------VDFKDYFEALLYNLRSVFNDIKKNEGWRSGDNVRLVFHCFK-PFKNSEANAIKKLM-LELSRD----LNI-IYAFLHIAKEPPLFL-IDD--EQAGI-SLKGKWMLKKGTGVKFDDNECLIQLTDA-KD-IKMASHGMAKPIMLKLHRE--S----TFLDL-DYLSQQVFNFAAMSYRS-FSSAPLPVTIWYSQMIAKILGNMRDIKGWDS--DFL----LN---KLKYNRWFL
>WP_028663822.1
LVSPDLERNQFANSNILGIRDKEQLNGLALPNQTLKNQSYQHRIYLMFVEFKGAWLEDSETANA---YSIVDVLENWRFYETKIKDKPNPGNEFKGALP--MIRRDWVKWFSNDGFSFEDEYPIFAIGEAIVNAVVHDYALQ-TPIELDAFPHTFELGTVTIKSYMPDEDGKPFVRRLNEMQKLGL--QTNGEITFQNN--IEERNLFILLKEILGVLKDNLQAQSWYIDR------------------------------YSKGRLTIHQR----------PLSNPAAERISIFRAFVLQIKIFG-----ERFYLAIDYKAE-LKNIQPI-SKLSNS-------------LQQFVVGHKGIVKYQG----------KWENCFIL---------SVEPEQSKV--------------LID-F-------DA-------ITADNAKII-PQL-----------------------------STTQIEQNLKDNLHT---KLKEASTLPNASIERARLTLQAIHSLSAVMPLK-----FNGFQ------------FSVDR-QPFLL------ILEGEKIELSVFHD---LQE----PQ----VSFANKH-------------SV---NILE-GLN---K-------FGSYI------NAARNITIIPVCIN-A--E---RQQMAELIDRLQKGKY--------------KYEGSERTF-GVKFTYETI----------YTVSR-----HDE-IE-----AECK-RIIHQHPN-EGDSSL-ARIFLVSMPEN---NYSLDDYTSPYYGIKEFLFERGIPCQMVNTPTL-KNP----------DWKDLNLSLNIVAKCGLVPWVLSE-----KLPEADFFMGIAYTTSR-----GNNREKMMGFVSVFDEYGRWRFYKGESV---------SFERKKEYFAKLVPETLKEL-----GHLPENAKIHIHTAS-RFSREDEQVILSAA-KELL------PDA-HFSFVWINDTHLLRG-YDN---------SNVGGSLSRGSYISLSPNKLLLSTTGY------KKSLGTPKMIEASI---RTEGSI----SL-KLYAKHLLALTKLNWASTNALTGEPITTKYALNIAYLTEKFIKRRGFKL-------------KVLEKTPWFI
>WP_029630398.1
MS------------NAVS----HVLNVAP--LEL---AGGP--VQA----ERLRYVD-------------ANWL---R--E--LRN------RTRE---THVVRREL-------RTDT--VV-CVP--------L-K-----------CE---AASLGG----------STEI----------IDL--K--------KD-----LYL--AASLIRNALLAYLNSIKR-------TRPVTFLANGES--DDYFA-------------------AALPQ-GVKN-----HG-QLRVSPVFELDVRVISPEDQPAYVAIIFDGFVS-RRILANC-TDLIR-DGVE-------------VRGVYV-KRIAETNDLRLA-----PKLET---VGQ-VA-SING---D---TLT---------LTD-HRED-T--PT---------ILAS----EAYPQARGE--FFDRC-----------VRAIFP-RHASMMLTC-IEQ---ARAN----FRQGGQLLDRLSS---IRSHL-----------GK-Q-RLPLPQG---VTLKL------DFFLASAAKNDLHFPK-VYR---ARS----PV----YLFDSTS-----SKACE---WP----VDA-GIT---R-------YGPYSSRGFT---PNRPRVCVLCQK-A--K---KGQVEQFLVKFKEGVV--------DGI-QPFEQGFLDKY-HLSGIDFEF----------FVTET--NT-GSA-YR-----KAAR-SAIAS---V-GGHKW--DICFVQIEER---FKDLPNAENPYLICKSELLTHQMPVQAFTVETM-ELSA-----YSI-QYALNNFSLACYAKMNGTPWLLKSDQ----PLLQEMVVGLGSARIGDSRLG--SGQRVVGITTVFTGDGNYCLSNLSRA--------ASFETYQDELLETLRLAVRQVRADTGWQCARPVRLVFHAFK-PFRDAEITAVMQVM-EDL-GE----FNA-EFAFVHVIEDHPYRL-FDL--DQQGK-STKGVYGPNRGLFMLLSEREVLLTLTGF-KE-VKRPEDGVPRPILLRIHEN--S----TFTDP-VYLARQICTFAGHSWQG-FFPCDMPVTIEYSAMIAKLLGNLATLPGWNP--SSL----LG---NIGWTRWFL
>WP_030007227.1
--------------------------------------------------------------------------------------------MFGS------------------------------------------------------------------------------------------------------------------RTVAKKKLRYEVKQDSRYEVDSSMG------------------FWNKEN-----------------------AALQNTEFGWELHEGFNIDIKITG----QGTLYLDIDSYYR-LYSPWNL-TEWFT-K-HPDLSLSCF---------PYVRNIYDA------------MTWKKL---------CFDP-----RPEEVTF--ENGQTLAD-FHLRHK--KA--------PATPKEIQSFVIQVQGTTKQKNK-----LVFHLSSRVRPCVSLDLLATLADNG-DQTVNQVFNT--IKPTVQERFSQSKH---IAQLIGHQI----------------------YQLAKD-------------------------AYQI-----SPFSLS-LISYN----------------------HE-PIN---KVYQSLS-QGFFK----------ETRLGYLNNN-S------ANLWSKFILQIENLARVH----------------------QVEIDTSSIRH------------QIP---NSS-IQRFQ--KSWR-DI---------------QTILVVCN---------WLENEEKLTLTKEALEHGIALQFM--LPV-KEKVVKIKNGTYDRYRIQNILLGLFAKAGWQAVGLNSELI---SNFADLVIGFDAGR--------NDTLSYGTSSFAVLASGQTLGWELPEA-------QKAEKLNHEHVKLSVRKIIGQFQNLM--NGELPKRILLMRDG-LIQANEFDSLLSEL-----KE----ERI-AYDLISVRKSGAGRMA-RDEN-------QPTYIDVPRGTVFS-GEHKLKIVTSE-------AKAGGSARPLSIIR----EAGST----PI-KDIAEQVFVLTLLHPTSAAFPSRLPMPLHYADKLAKKVQSLG-------SVGILQS-------LSRQKLFFV
>WP_030101561.1
MP------------RLL-------LNFTP--LQV---EGDN--VRL----QTLPFED-------------REQL---H--R--LRG------EHRT---QFAITRRG---------DK--IV-ALP--------L-V-----------QG---VEPI-G----------EEEL----------IPV--A--------DQ-----PDR--IRPLLEQRLVSLLSENRR-------PNPITAIG------------------------------RTLPT-GFEQ-----IDTHLHLQSRVLIAIRSIKLQD-ERKVGLLWDLEIQ-KTCVTSL-KVLHE-ADIK-------------LTGLVVERILP-VEDPRML-----APRRL---VGR-IG-SIDG---D---EAV---------LSE-RFQNVE--AR---------YRLD----ELYLEPSPE--NIRLL-----------VNRLSG-RAAGRVLTR-IDE---IIFA----NSRGSARMDHIAR---ISDWM-----------RN-LGPIQLQPG---LSVSL------GGLASDREPD---FPR-FTE---ANT----PT----YVFDAGS-----QKSAT---SA-----VV-GLG---K-------YGPYSRHVFT---PTRPNVCVICSR-A--C---RGEFEKFLRKLKDGMTV-------GKA-FPFGRGMLGIY-GLQDMMLTF----------VDADG--FT-ADA-YH-----SAAS-KAVRM---G-QGDPW--HLAIIQTERD---SRQLPPQHNPYLVAKAAFLSNQIPTQFVAVETL-SMAP-----GNL-AYTLSNLALAIYAKLGGIPWLIKSDR----AISHEVVIGLGSAAIGESRFS--KKERIVGITSVFSGDGGYLLSNLSNA--------VPLSKYSEALTESLQGTLQRVRAEMNWMKGDSVRIVVHAFK-PMRNAEIEALKAAL-QGF-SE----FDL-QFAFLYVKQDHPYLL-FDE--AQSGV-KGRGEKTPVRGLYAEIGENDALLTLTGP-QQ-LKRPTDGLPKPLLLSLHRD--S----TFKDL-IYLTKQVYWFSNHSWRS-FLPAALPVTIYYSDLVAGLLGRLDRLGNWSP--SVM----LG---KIGTTRWFL
>WP_030443103.1
MQQASSPQ-------LA-------FNYLP--VRF---SAGS--FDG----GVVAFNS-------------AEQL---T--E--MRT------ALAS---SHVVARDR-----------ASIA-CIP--------I------------RDD---ADPVG-----------TPTT----------FAR-----------RE----YKAL--TMRLVQEALLRSVLGWDY-------QQPPVFVSRRPG--KDLFGV------------------HPYPP----------ALDRLHVYPEYRLDARIIGPCDR----GIIVGLKTR-YEIDMTV-AQLLP-LGLD-------------VTGRYVLTTDDTVPDPDME-----ALRHV---VGA-VD-QVHD---G---KLL---------LRD-A-----AVST---------VPTD----RAWLESRLD--VFQDV-----------LTAIAG-TDIARLLRE-LDQ---ASFD----LLGGYGRYEKTVE---IAGRLIQ------------RGPLHLAVG---LTAAI------EEPVGSSRGRQVS----GNR---YKA----PI----FKFDQAG-----DKTDT---SA-----DR-GLD---T-------NGPFDTEFFR---TKRPRIAVITPR-A--H---RGVVETFMTKLLDGVPGA----------PVFSLGFIRKY-HLSGYDVQMHP--------FDGAT--DD-ADA-YR-----DTCR-AALTA------DPKP--DLAIVITSET---QEHLAGDDSPYLVAKSTFMGQGVPVQEVQIETV-RLAKP--------EYALNSIALACYAKLGGIPFVIAAPR----ALTQELVIGIGTAHVKASRLT--APERVVGITTIFSADGNYLLSNTSRE--------ADYDDYPRELLRSLTACINDIAARQAWQRGDELRLIFHVFK-PLKDTEAIAVKQLV-ESLTRQY---TKV-EFAFVSVANDHGLVM-FDR--AGTGV-PVKGRFVPQRGHAVAIGEREMLLAVGGP-YD-LKSATHAIPKPLLIKLHRE--S----TFTDV-EYLARQLFRFTSMSWRT-MYPSRLPVTILYSSLIADLLGHLRHVRNWNA--DAI----TT---QLSQSRWFL
>WP_034824194.1
MRE---------------------TNIYELSGLET--VSTS--YRL----FELQGAPEF-----EYYAGVSRLV---RT----LSR------RHQAP--FTSIQRGET------------MLLAAP------EAL-SDLAEH-HNLA--------------VATL----KSLG------DSIEIDC--SVSG-----DE----LDPI--RLRFLNFMIQSPLFNHGE--------------------------LWQPRAGD----AFYYR--KPADTF-----------DGIELFEGIAVRAVPYP----GGGFGVMLDARTK-LISQRAV-GAYADPNFIR------------RLKNTSCLYR----------MGDIWYEIKI---SGANQ--TVSHPILF--------DN-QPVSLKA-YLHEQA--RQ---SLI--DLKGDG---VVLTYRGSD--SAE------VKAAPAELFPIVDTHSK----------RGARHQRR--SIQAPHIRRSKAYR---FKQRFLRDIKIG----NAV------------LSVAD-QP----------------AALKTRP-------IDLPE----LQFGSNRILYG---------TDRGG-DRI-DLR---QYAKNRRDVGFFETSPLEP----------VLPK-S-VM---NAWGNEFVRDLTAEVK--RLHPTG----------------NYK-----------PTVIAFDDVSA----TVD-AR---QAEAIF-KLAED-----GDLP--PGDCAIMIHRT---KGKARAQEELPALLINKLRKYGVNAAIFHA-TV-GNAYRREEKGRF-SGYLTGAALKILLPNAKWPFVLKD------ELVADIVVGIDVKH--------------TAALVLIAEGGRIIRHT-------LRLSTKNEKLPAGIVETKLVELISNEAPH---LSRLTKTIAIHRDG-RIWPSELKGLRAAC-RKLADDGHIDPAF-DLNVFEVSKSARLRL-FSV--DRSAGR-KPRIENPELGDWMMLTETDGYVCTTGA-----PLLRGGAARPLHVKQ----VAGDM----SL-QDALSDVFRLSCLTWTRPESCSRLPISLKLCDMLLMDEGTAH-------DEDEILH-NDDAV----------
>WP_035658611.1
MTEA-------------------FLTTFV------------QKLTLT--RYDY--------------ESEAQKA---K-----LKNWL----KNKSG--THEIE--------------DTCFFTFE------RLL-EE-------------------------------STKQYRA-S-GEKTLSAPF---------KN------QL--ISNLIGTILKKELSKKYK--------------------------------------QFFSQ--NIFIVSTIDL----------NLLKAFEFNIEVFD----SGHFLIHVNPVSK-IVSSKVVDKEYLD--------------KKSNLKTTEMEFA----------VINHERNFRLK--------------------------------LLD-FHSEKNFTATDYHFLA--NFSPEIFG-KIV-------ETSKKQ---AIMFLNDILNIKLSFLNLSELDRKNGSSEVITIYSK--SQTQYGLRIEFTRDRDELITIFLKNEELIEKLNDIKVVP---------ATINA-----------------------------IEQKWKNPY----IVFIDGAFS------------------TS-SLQ---S------FHGIYK-------AVNNWNILPVYED-D---------IKVFENMLNKNAT------------------------EFK----------ILEPIIIKSTE-----IDK--------QEVQRSIKNQAGK---------TMIAVFCK---------------YKIPHDSF--KGFKYQIYQGDTT--------DNKQN-RAKLSNFTCKCLEKMGGVIAAIADTSIA----EDGYFIGIDLGHTT------NGKEKFSNGVSLFDSLGILLGDYVEKE------IPRRENLDTNCL-NAFKKLDKMLEAK---KLNKPKHLIIHRDG-KLHFKDINILVSCV-ETVW------GKI-NVDIVEIIKSG-----FDE---------TNKPINPISGTSYQDDIHKYILATNVQ-----ADEQSAV-NPIIIKH----KYGEL----EF-SKIVEQVYWFTKVYTNNLYNSTRLPATTLKANNVVGTSKKLH-------RSTYL------------------
>WP_036488545.1
MAVR--------------------VTP----------------------------------------ELKEKACS--K-----LANQL-------------GISPKSNS---------RFLYAYVS------SPV-D----------------------------SVPIDEDNLQVSL-DSDRIET-------LSNLED-----RPL--IAQLIERQFVINVERQTN--------------------------LWRLS---DSRRKWYEP--EPL-----------KIVSGIGAYRRYELSAIPID----NVGIGLVVNISTA-FFTIDTI-ADFFG-GNQSEIDRKRNHKRFTRLKGQKGTLWYD--------SGNIHCTCYFAQTCSTYKDVKVNG--------------DSYESLLD-YYQRRS-----------TSVREND---PVALVSFSG-------IDHPQAVAAKRLRLRVMNEAL-------------DLKQV--DKIKEEERCQQIEL---FFDKLGDAP-----LGSDM------------PRVASEQP----------------DEEKIRH---LNC----PD----LLFGQGQIL----------TAP-----EKSSYR---KYYSQRL-YGPLT-----------RNVYIAVPD--PI----RELGQKLGKDITSLLS-----------------------KPIK--------------------------ASTCFE-----NAIA-RLRKTLQP---------SLVVFV--EK--------EEPAIYFDVAHNL--SDITSEKL--NEF-RNKSER-GCRDW-QSFIEKNALDILQLMDCIPWGFAN------PQNYQAQLAIDVG--------WDKRNYALSLTNTINRNNTTCQLSTIVD---HKVDSKKETINEVILKDKIVELFEQGRRK---KDKSIERVLVLRDG-RECGAELNAVADAQ-RKLVESQVFTLQV-RVDVVDVHKTYNLRL-WNRNS-------KGKIERVLEGTALLLDRRTVILTSTGA-----PTLNQGTPNPVMLEA----QTDNV----NM---VAEDFYAASQFNWSSPSTAQRLAITLKRTDDELKIHASQEI------RLGLLRG-PTD---TSEQKVSSL
>WP_036798916.1
-------------MPIL-------LNGFK--VQL---SSST--FQA----YIKDMPD-------------NKDF---K--A--LQQ------KYEH---SLFLYWSR---------GK--LY-GIP--------K-K-----------IL---NTKPSI----------ELFE----------LNC--E--------EH-----LRL--LNARIANVLPEIFPE----------SRPFTFLAQKYE-LISTIS-------------------KKLYS-VPSL-----LK-AFAITPRFSIESKTIELRPGEVNIGLFLKVGTC-WEIRSLL-SLLQE-AGID-------------LEGLYVVRRCPE-----------PGQRRL---VGK-IS-SFSN---G---TVY---------LSE-SFDE-I--NS---------INEN----QVWLEGSKK--SFTRC-----------LKTLLG-NQYGKFETE-RDS---AEGN----LLTGPALEEALTT---LGNYL-----------HQ-KSPLQIAPD---LRGHI------GDRIKAVNDSN--YQT-VIS---ASP----VE----YCFDAAR-----TKRDK---YS-----FR-GIS---N-------YGPFSRESFS---KKSPEILIFFPD-T--V---QGAVENFLGTFRDGVSIKKKIKNNSEN-SRYIGGFAKIF-GLANPKFVMHK--IP--WLKHTNV--SP-AIA-YK-----NEIE-QVLKN-----REHKA--DAAIVVLLEE---HSRLPDAINPYLQSKALLLMAGIPVQSIRVSTL-GQAN-----WSL-QYSLQSFSVALYAKMNGIPWTVDQDL----TISDELVIGIGNCELSDSRFT--EKQRFVGITTVFRGDGNYLLGNMSKE--------CSYDEYPSVLRRSTTSILQEIKQRNGWQPGDTVRLVFHAAR-PMKYVDISSIAECV-AEV-QE----QII-EFAFLTVSQAHPFSV-TDK--SQPGVLTRKGIYVPARGKIAQLGRYTRLLCSNSP-NM-IKKITSPLPTPLLINLHPQ--S----TYRDL-TYLSEQVLKFTSLSWRS-VLPISKPVTIYYSELISELLARLQNIKDWSP--AML----NI---QLRASKWFL
>WP_036828494.1
---------------MQ-------INFFT--FRPV--Q-QT--VEL----TLYTEKHPD-----THPVYADECP---D-----LWQ------QHS----------------ELTGDKS--LFYSLT--------N-P----------AECK-TQYTVQ-------------------------INL--NNQ------KQ-----RRI--AKHIISQQLYNHFRQ--TQIA-------------TFDKIDNVEV-WTKNT-------------QQ-PTQNCT------------EYLRFSLIPQYAVFSD-SWELVVSSN-GIS-TVYNKPL-SAL-----------------------------------------------------------DLQT---D-RFK-V---------VVG-GEVVKY--KN---------LSPN----------QKQ--QIDE------------AFPKIN-RELAAELHI-NEK---RFLN----KDKYTTTYNHINN---FVRQHLLTSEF-----QA-LFC--LSGE----NVPE------------E--------R-IGQ---VAK----GANL--LQFKDGK-------TGI---DPFSC-GSK-SMD---A-------LGIYQPSLK-----PQVKFFFIAQQ-S--D---INVCKSLYDIFTKGYK--PYVDTAQRY---VFPPLATCI-KQPF-STD-----PKGSIYFSDPQ--NA-LSE-IK-----SQLN-NKPLD-----PQTQY--VSIYVSPIPR---DAVNNPYYGLYFQIKELLLEKRITSQVIYKDRP-NNQ-------YF-NFHLPNIATAILAKIGGIPWQLNSH-----TTNKDLVIGVGAFLSE------KVGERYVGSAFSFNPNGLFKNFDCCK------------ANDLESIVAGIRKAIGHFVVD---SETNPQRLIIHYYK-TMSKREARPITQML-NTLG------LNI-PVLIVTINETSDIVM-FDE--KQ-------QGYMPLSGTVLKIRNDDFLLYNNSRYKENE---KSDMLFPVRIRLSKI--VNQ--SDKDI-PMLLNQVYQFSRMYWKS-VKQQNLPITIKYPEMVAEIVPHFS--------EAEL---PQ----FGKNNLWFL
>WP_038030576.1
MSAQ------GQEKPLQ-------VNLFPLRVDLEA-------LRI----FRFRTPEPLKI----------------R--DD-LRDTGWY--AFAKGKE--WVY------------------------------L-EAPKLP-FPLV------------------------------------VER--RNP------QE----------QTQALNSHLNQRLLALEYVRVGPE---------------------WLDPQTHVVAEGPFKG--HPLVL---------------ASHPVFRVEVVRLE-----QGFFALVDMEHRV------LTKDGIE---------------------------------------------------------RIPN-------------G-----LLE-Y-----------------SLAPEQ---PLGALDLEA--RKE----LPLTEAPPRARLLLHQAALEAPAAQG---GARRLSKD--TFAGNQFRFNDLLKASHFADFLDPSPLTL-------PLPLERVSA---LRMARG-----------------GEAKEVNR---L---FLGPQRVRVLAFPEDKVV--------KNSKPAGH--NHIHIR--TR------GEGPHE----------STRELLLYDR-ERLQNA-KNELAAMWNSLIATWR------------------------GLDLEPVRPPV------------K---------YAPTG--EVLE----------GSKRNV--DVAVILAPESVK----------ALDALKKKI--RDLKVQVVNPDTLLR-----------AE--ASSFAYHL-VRAGALPFKIEG--------FSWYVLGLRKGKNN-----------I--SWRLLEPGG------PVDE---------GPGFP----K----------------EEELPPNTLVHYRG------ERKYLKQ-------------VQATKRPVIWIQES-HLRF--SM------------KELPLRSYFRPLP--EVYLHTHSG--------NPG-PRALRVEV----VQGDV----PL-EEVLAQVYWLTKPAGGL-YNPGKLPLS------------------------------------VVDETSWPR
>WP_041081268.1
MK----------------------LNLFEIMVPSKV-----KRIYYYNP------------------QTPPEIFAK-R-----INN-----IRFNDSSD--LVW------------------------------V-E------LPFL------QVQIL---------PEQAVVYKK---------R--EEVIE----SD------KL--FIRTLYSYIKKLFKDNDFIA--------------------------------TRQNLYISN--RTK--------TPFQNNKEVSWFESYQVKIYKIY-----EKYYLSINPRFT-FLSTKPL-ESQVR------------------------------------------------------------------------------SALLNSF-----FVSAEDGKLV-IAIDERT--KEVT-------------HPENYFFNFTSK----EAEEL-------VSK---QIYEI--YNNKLPYLYEKISTELSFLKDL--------------------------VNLNQ--------------------------YYEVPDHQERIT--AFYKFANGN--------------------SD-DIKK--Q-------LQPLK-------SPGTLKMTFLF---S--S---KYKNENISEPVRKVFASS---------DSAYRKALSELL-EIE-----------------------NPQTNKYYK-----KTFEIEVLSSSGK---------IYAIVLLD-------------ERQESLDNLI--KNAPKNVV--PKIIS-----------DQYILKSFAYKIFSQD-AQTYQLLG------LSDNALYIGFDLSHDF-----QKRVSHY--AISAVDRNSKVLYINQERD------MPLNEKFELELLQKDIVKSIDRYKSV---VKKPPNMIFLMRDG-VF---DINLLKNYL-----DL----LKI-DYTIIEIDKNS-----------------NINSKQNLKGMIVKFEPNKYVYFAQTY------NLQKAV--EINIVI----NNSKL----SD-EQIARETYLTTRLFHSTPYTNLKLPYPLYITDKVALLNNE------WKL-------IP-----------YFC
>WP_041440484.1
MH------------------------------------------------------------------------------------------------------------------------------------------------------------------------------------------------------------------------------------------------------------------------------SSLPP-GVTC-----PD-WIGVRLLYEMAVRPIYFFRQEPFIAAVIDVRTT-RILDRTV-GELLE-NGFS-------------PVGHYVATRVSKYQDPRIA-----PRAEL---LGK-VE-AVEA---N---TLA---------LVD-SKDH---LQS---------VDAN----EVWLEKR----AFSAC-----------LAHAFQ-GKDQLIGSD-LEK---ARAD----LRSGPTKLRRINS---IVEFF-----------AS-K-QYFLAPG---ISFKF------TPLLSDDSKRQ--FPP-LEL---APK----PT----YIFDQTG-----SKTST---WN-----DG-GLD---Q-------HGPYTAKVFT---PNRPKLCVICQR-E--Q---KGRVEQFLHKFINGIVLPTAVPSYQKR-NYFEKGLLRKY-ALQDVTYEF----------FLAED--RQ-PRS-YK-----EACR-QALEQ---H-AGMKW--DLALVQIEES---FHQLPVSQNPYFITKGSFLAHQIPVQEFEIETA-QKND-----REL-QYSLNNMALATYAKMNGIPWLLKANP----TIAHELIIGLGSANIADGRLG--DSERYVGITTVFSGDGNYHLTNVSRA--------VTIDCYQKAFLEALRKAVSKVQQDMNWQPKDHVRLVFHAFK-RFRQDEVNSVKLLM-SEL-GN----YEV-EYAFLQLSEQHPYLL-FDK--SQSGV-RTKGVFAPKRASTLQLSKRAVLLCLTGP-SE-VKRPEDGVPSPLLLELHRD--S----SFTDM-TYLSRQVFAFSCHSWRT-FLPASVPVTIQYSDLIARTLGHLSLFEKWDP--DVM----LG---RIGKTRWFL
>WP_042291992.1
------------MENLT-------INIIP--FKHP--S-IQ--KEF----GFYTEKKEG-----YFPIHRTELP---N--E--LWD------NQKE---------------EVVKHKF--YYTNFE--------D-T----------EDC---VLKTK-------------------------VDL--Y--------SS-----TKF--AKHLYTRLVYQYFIGI-ADAI-------------QFNYVGDIEV-WLLDA-------------KA-STTKYN------------SYNKYTLKIEFSGLTK-SPALLLSYD-NTS-KVATTSI-DEI-----------------------------------------------------------NIPT---E-YFKTV---------VYN-KEIQRF--KY---------LTED----------AKQ--HLDQ------------VYPLLN-IPLKNHLEI-PHT---VPRK----GNRYKPYFNHITT---FYNNYLNTDEF-----RA-ILP--LDEN---FNIPE------------D--------S-ILK---TSK----NSNN--LRFYKKV--------GV---DP-----KA-GMK---K-------PGPYKASPH-----DNVNLFFIYHK-P--D---AHEAKTLHDYFMEGYK--K-----------FFPPLKNVI-RQPL-FLD-----KGTSLAFESFD--SC-IAE-LK-----THLF-DLKKK-----PNTRY--VAIYVSPIHK---EDEDNKH--LYYQVKEELLKHDITSQVIYKESI-KDK-------YF-GAFLENIAPALLAKIDGIPWRLDR------ELKQELIVGVGAYKSS------VTNTRFVGSAFCFNNKGEFKSFDCFR------------EKEFDLIAGKIGKQVLTFIEE---NENKLERLIIHYFK-PFNKDEIDLVQETL-GLLK------LEI-PIIIVTINESSDYVA-FDT--ND-------DALMPLSGTIIEIAHLKYLLFNNAKYS--SIGFAKDHPFPVKLSLYCT--DQD--YFEDI-AILIDQVYQFSRMYWKS-VKQQNLPVTIKYPEMVAQIFPHFE--------GDKL---PD----FGKNNLWFL
>WP_044171549.1
MFLKTK--NM-----IA-------LNFVPLQKQIFD-------INV----FRKERDKQG------------------------FKNED-------------EIF---------------------------SLTIGD-----------------------------------------KEQFWFSFFPKNDFTVKSNEN------YL--TLRYIFKTLCDRCNE-----------------------------------------TLVEK----------------------TIESHFT-----------SQKVRFIIKSYAEG------LSPFFLEK------------------------------------------------KFGF---------------------------LLD-F-----------------KFVVNQ--------------------GQSFN------------RKIQQLSLS-LNG---EYKSN---NNLYYDKFNMLKS---FARFYYNKT-----FANSI------------VDFTG--------------------FTQLES-FQLQN----KT----YIFGNNE----------EANYP-----ST-GLK---K-------SGPYKKVNQS------ALFYFLRNE-D--E---KDKALKLYTALRGESL--D--------DNKFYGGLEETY-KLTINQNNIK--------GLNSDK--YKFVDE-IE-----QVAI-EIKKKHPY---------KIIIFAFSPR---KEEGGGGQKRYLTIKYGFAQQNIPVQFVQYSTV-T------SPYAL-KSSIPNIALAVFSKLGGEPWKVKS------AGEDCLVLGISQTIYRKTG---SKAKKFIAYSVLLDTGGIYKSLEVLSNEE-------NIESYFAKLKISLKKVLTE-------ETKRYKKVVLHVTF-KLKIKELNIIKETL-SGFD------SEI-DFVVIRINTENGFWG-YDQ---------TQHHLTPSRNTCISIADSKYLIWLEGTKSD--DSPEKRYSGPMYVDFFYT--SKTL-EENDK-RTYLQDLLNLSGANWRG-LNAKAVPVSVYYCKLVSEYIKDFKEVLN-----EEL--------KNEFSNPWFL
>WP_044400168.1
MSG------------LF-------LNFYQ--VEI---DLKE--VSA----KALNYSD----------YQSKQDF---V--S--LRD------SN-K---KCTFYREN---------DK--IL-VWS--------V-N-----------EL---NSEFKQL---------PDYK----------INL--D--------DN-----PKI--LSRIIENGVIDLLKETDS-------RYSNTWEII-SS--KDVLQ-------------------NSIN--------------GLEINRVVHF--SPYFCYKEKLLLGFTLSSSLK-NRFTWTK-QEFEK-NGID-------------TSGLK--------------------------------------------------------------------------------GKED------IIFANRH--SIKRF-----------LESRGATENYESTRTR-ENQ---N-----------STSFQIINK---FYNWL---E-------NS-KNRIELPFG---LNISS------TRRYLPFEND---IIK-SEI---IHK----PQ----RYFYSNR-----KNTQG--RYY-----DQ-MVK---T-------YMPYSLEQYQ---NKNIKLGIICPS-E--Y---QGETEGFAKKIESKLK--------------------EVF-HFNHLSFYF----------LKIPD--SD-LKS-YE-----HAIY-DK--------ELLEC--NLVYVIVNQL---QEKLSNNLSPYFKCKAKLIGNGIPTQDLQIETI-RQ-------NLG-AFTMTNIALNSYAKLGGTAWTIEKED----KLKDELVIGIGSTISK-------DGQFVLGIAQIFHNDGRYMTGNCSPL--------SSFDNYAENLENHLFETLKPLV--EEMKNSGTFRLIFHLFK-SAEKYEIKAINNLK-ERL-SD----YNF-EFALVHLAYGHNFRL-YYN--DGRNDI--------MAGSYIQLSKHSAILHFVKN-SD-L---------PLKIDIDKR--S----TFTSM-FYIAKQVYWFSHLSHRS-YMPSKRTVTIMYPSLMAKMTEELKKVDNWDY--DRL-----K---FVEDKLWFI
>WP_045964484.1
MQNQ--------------------ISALQLAKSFSA-------TRVY--CYQVAFKKQIDS------LEVTKAM---R--Q--LANKL----KWQNNAQ--AVT--------------FAGFKLIS--------L-APLTKLAHP----------------------DAQITALEP-------ITLLA---------QN--GNEREA--LQRLINQGIYSAYRYAKTRRLMCKK---------------------------TATTQLIEQ--TPSNRVAL-------TSNFLEVYKTVTLTPQLLS----SGKCLVQFELKHS-LAAKHHL-QWVITQ-------------RNAWLSLRRVRNRYKS-------NDDMTMSFDFVA--------NLNAQSTP--------DG-MAMSLLE-YHVSQG------------NINKNELASAVVKVRTAKGQ--------TLLHLAYLLEPVFDFDSLSVLEPAL----LNRIAKK--LKWQVNERIHEAHV---LCNGIEFYELAC--LTKIS---------EPQLSFDT-----------------------------L----VMPW---RLRFATGSSIH-EKDVTS----------YK-AVK-------------PIT----------RERIIPIVPK-N------RQRMTDSINALNNKAT-----------------------VVIN-------------------------------------SELE--LANR----LASKEV-SDAIFLILCDKAN---------------KAKLRDKGAATQFMKLD---KNIYS--------TSYYRNVAAGLFSKAGGQLVALAN-----MPGQADLFIGLDMG---------GTHLRFPGVSFLFSATGAQLGWQIADS-------QQGEKLKENALTDLLYKCLRNYAQTH--NGNKPKHIVLHRDG-KFYEDQIKAFEQ-------------HDL-KITVVEVLKSGAPVL-FRR--GKNQQG-QKVFMNPCVGDYALLEENEAILATYSG-QELG---KMGTVRPLRIRK----VYGDA----AL-VDVLEQITALSRVHGASLYRHPRLPVTTHHADRFATLRQDVCV--------DALSR-------MDRLCPVYL
>WP_047451873.1
------------MAKLV-------LNILP--FMPK--E-AA--AIF----YFSVTPVKG-----AVTLHLSSLS---E--G--VKS------KLNT---------------DRCVDGK--LYTRFD--------V-E----------FEN---ATPVL-------------------------VTF--A--------DD-----FSL--YRTYLNIRIKDYFRGVDGVVV-------------GSSFVDDVEI-WIPAV-------------DE-NTDTSK------------AYRRFNLKIFTNDRRS-APLLNVSYR-GIS-CIFKHSV-SELLD-------------------------------------------------------R-GADS---E-LFTQV---------VYN-GRLFRY--SN---------MPDV----------VAD--NLDL------------VYPKLG-GSLCASLGV-RFA---RRPI----VNRYKHYHTILNC---FKREYLDTDGF-----LA-IIP--HSGQ---DATEN------------G--------L-VSK---IDN----VGGA--YRFGGGG-------VHT---DF-----HR-GMA---T-------YGPYVRVPN-----NHVKLFIIYSE-A--D---RDRVMKLHNELKGD----------------SANSLKKYA-RILA-SYS-----KEHNIIITDDT--NP-LPD-VE-----KALS-AMVLS-----PNTSY--FAIYISPISK---VTANPVAKNVYFQIKQQLLQRGIVSQVLEREKM-DSS-------AF-CYFIPNIQVAMLAKLGAIPWTLAV------PDSQELVVGIGAFKQQ------GRMVRYIGSTCSFAGDGHFRGYKAFP------------ETSIRLLAGSIQRAIVEFCEK---HGK-PKRLVIHFYK-DMSNRELQPIEEVL-DKME------LKI-PVVILKINESSDFIG-FDE--SV-------ESLMPVCGTVVSLRNSSYLLFNTPRFDAGT-MAVKGNPFPLRITLKAN--QPG--LIDRP-DRLLQQVYNFSGMYWKS-ISRQNMPVTILYPSLLADFYMHFN--------SSLL---PE----AVGDKPWFL
>WP_049720106.1
MDNY-------------------ILTEYKAGIHA---SEIK--IHI----YRMPVKDLEKID-----YEYGKYT---R--D--LRQKNRK-----------TIS--------------RSLIGSFE-------KL-T------VPKG------------------YEKYEYRS----------IKL--DQSEEL---QE-----RKL--LERLIFDGLRDSNRNHFMS----------------------------------TEQSIIEK-------------EPIKSLSKCKIHRGIYIDITVKE----KGDIFIGFELKHS-IQSTHTI-IKALKEKKLN--------------KGDKVFDFLNS------------AHYEF---EGISDK-TISDPLPE----------LGNKSIIQ-HYKTKP-----SIYCH-LVKKPNM---PAILVRSK---SGK-----VYPYPPQLLKKECLMKDV-------------KEHSS--IKLNPNDKINYSIEMKRIIDAFENR-----------YFP---------IGFEK-NNLNI--------AKL--GYR-RRL---VPD----PL----LRIGNGATCN-----------------HR-DLKG--R-------HKIYD------SVSSPIYYQLLLPF-E--Q---KKMSEAFITKMENRSR--Q-------------------W-GIKLQCTGN------QILPTSNPA---------LR-----LHLK-DINLD---------T--DIISVVLLDETK-----QEGEEVYSTIKKELGTRGAHTQVILIDSL-K-----------NEYTIPQILLGIYTKAGLQPWVLHQ------PLHADCYVGYDVSH--------ENGRHTTGIVQVFGKDGSQIFSQPISS------AEAGEKVSKETIQTMVIHVLYYYQKK---VGKMPQHIVFHRDG-RGYVEEIDWIKDILNRDLTNG----QSI-AFDYISVIKECGRRMAYDD---------IKKKYVNVPGIAYLD-DNKAYLCSTNP------YEKVGMSKPIKIVK----KIGEM----TL-EQIVEDIYHLSFMNIDT-DRKVRLPVTTNYADKSSTFFSR-----------GYL--------SSQKKGIGFV
>WP_049923881.1
MKP-----NS--LEDLAETPDTHGLTTFRTTDDL---PDYD--VYE----YELVPKQGFRPSGE---RATYRAR---R--K--VRQ------QLDVT----PVV--------------GDAFKLVS--------L-VK---------LAHE--RVELPRFKINEV----DERP----------IVY--ADE------DD-----RDV--LGEMLGEILKDAKRDQYDI---------------------------------HGIDKILEP--EPVI-----------EKEGFRLHERYNLTVEVLP----SRAAYLHVDYRHR-ILSDRTL-DQLDED---------------EIHPGLRVTPSYRD------------MGLYV---IGVGPE-TVTDKLHI----------EGNKSLVQ-YHREEP-VDP--AKVQ--EIKDADR--EVIWTVRQR--GDG----TEMAFPPELLALQGHPENLAQFASD-FAE---QQRLN--TRLSAEQCITKAKR---FVERLGPLQ-----FDGHT------------VEFET-NPLLG--------RNIA-----IDG---L----FHPE--NVLQFSGGQ----------TGTHPS-------DVT---Q-------LGVYE-------APDPFRVCHIRME-K--R---DKRIQRGWSTLETKLE--Q-------------------I-GAP--------PDSVEEVTFDATM-----SPDQLG----MEIAA-EI-------PDDHDY--DAAFCTLPPKDTGYFDTADPERVYDELKKVLATKDLNSQFAYEATL-D-----------ERFTIINIALGLVAAAGGIPFTIERAL----PGDSELHLGIDVTHQYDESAN-GNHIHLAAATTAIHADGAVLGYTSSRP-------QSGEKIPPKELKEIIKQAVMGFRTR---YDRYPNHITIHRDGF--ANEDLSEVEKFL-----TD----LDV-EYDVVEIRKQAPARV-LKYS--------GAHFDTPQKATAIYEDIPKAIVATFGE-PETLSRESTGLPQPITVER----VHGET----PI-ETLAAQTYLLSQAHIGASNATARLPITTMYADLASAAAAR-----------QHL---PPT--NKLRDKIGFI
>WP_049982463.1
MTEFSYD-EPAAIEDLVDTRDIHGLTTYPAAQRI---DDVP--VYV----YNVLIATGDQAQSA---RRAYVAM---R--E--IRE------EYGDRAP--PMA--------------AGDLEVVALHPIPGDGILE----------SEG--------VRELKEA----GERT----------LEL--SNQ------AE-----RAQ--IQRLVEEAFKQRVGDQDFVV--------------------------------HGMHKILKG--DPIP--------IQAGTGNFRLHERFDCAITVAS----SGRVYLHVNPKTR-VQTDYTL-DKVENH---------------RLYPGLRLVATYNG------------RGYRL---GRVQPE-RARDPTID-----------AETSVVD-YHRDENLVDD--VTVE--QIDSSNR--RVV-TAYPG--SGR-----KQTFPQELLALQGHTANLANFDGD-FWS---EAQPK--MRRSASARVEDAVE---FARQVGDVP-----FDGTT------------LSFPA-APFAG--------SHFR-----VEQ---L----YETD--EVLKFANGR----------LGDHPN-------EVG---Q-------KGVYE-------PPAPFNVLYVYPQ-Q-LE---GDQADSFWNTFSRKLR--S-------------------M-GAE--------PDSRSDITFEPT------KSDDVD----IQVGR-QI-------ASDHDY--DAALVVLPPE---EGALTSFYQPYDELKEVLAEKGLHSQMIDRKSM-K-----------ETGYHQNIALGLISAAGGIPFTVEGSL----PGDADLYLAFDVGQYFDDDDDLQDGIRVGASVTAITNEGAVLGYAHTGP-------QAGERIPASALRRIARQSLLGYEEH---RGDAPDHIAIHRDGF--MNDPIEPALGFL-----DE----RGI-SYDVVEVRKQAPARI-VNQ---------EGGLANPDKAIAINDEQHLAYIATYGQ-PEPL-KGTTGTPRPITVER----KHGGT----DI-ETLTRQVYLLAQCHIGVANTTTRLPITTAYADRAATAAAK-----------GHL---PMT--SDLETGIGFL
>WP_052287949.1
MDINGKWQKSNQRPEVY-------LNRFPVRSLDEDD------LRVF--RYRYFFEESPEN------SDIYKAVGRYQ-----IGYVAG--ARLDSG----IIT---------------------------SAPIEED---------LQGE-------GWHLQFV--------------DEMQLKP-----------ES--SVERKA--LEQIFRKHLRQELQKIKGQKVERAG-------------------LW--DE-----------------------SKIESSGDGWQVLKGALVDVAIDE----NGQLNLEIDTHYR-FYSPWTL-HQWLT-R-YPDVPVN------------FVRNVGSD------------ISWYFL---------EGSE-----RPEDIDI--DLGITLAD-YHRNKG-------------VSEQIIQSFVVYVRSTKWGKQD-----RVAHLSKLLQPSVSMEVLSYVAEQG-DRDAENVLTG--VRKSINERLSKGQG---IAKFISKKI----------------------YGLE---------------------------SSEV-----SPQKRS-LIARN----------------------ES-EVK---RANDALN-KGCLR----------ETQFGYLNQE-D------ND-WPEAVKQLSKVAKAS----------------------GVSLELSHRFH------------DLP---ESD-MERRR--SSIS-DI---------------KTMLVVSP---------MLGNARKAQFRREALQAGIALQFM--RPM-RGL---------DQYRAANVTLGLLVKAGWQPIGMKMPAD---PQAADLCIGFDAGT--------NKKLFYGTSAFAVLANGQSLGWEIPEA-------QLGESFSSQAIWEATSSIVERFYRL---NNRNPGRIFLLRDG-FVRDQEFDYTINNL-----EA----ENI-AVDLLEVHKSGAGRMA-KRLQ-------NDVFHEVDPGTGFSIADDAFRIVTSQ-------AHAGGSARPLEVVK----IHGDA----SL-RLLANEIFALSQFHPASAFRSSRLPMPLHYADRMIKEVQRLG-------QLSILHG-------IDRQKLFFA
>WP_055075777.1
MSLRE-------------------LSF----------TSLP--FTR----YRIKLIQAVEQSEQ---RAIGKIA---R--D--LEW------QYKSP----ILA--------------SSILSSIS--------LSS---------------------SDQYEIL----STES----------IDL--ASPS-----YE------RF--FFELCNSAIIDAFKKVKNPPR-----------------------I-------RYKKRIYSN--ESFSLEREDNVVETQKQDKIEGQKYLTFDFVRDQ----KQHLVLILDFASE-YHSRLTIDMSNLE-------------------TGQKMVHVYDG------------RVCHF---IGIAEE-TIDTKIAD----------IGNNSLLE-FHHQKGNLSD--KDLG--ILSKDS---LAVKVSYPSA-KGK-----PFEHIPQLLRTIYDRSQF-------------DIYHD--NLWNISKKVHKAFE---TISFLNQRNRFQ--LLNQP------------IQFSTK----------------------------LREF---PQ--NNLDFGK------PNSEQRAVSYP-----RA-GLD---K-------YYLLD-------KPNQVKSVLLYPL-E-----WQRKAKAYSDKLKDELH--K-------------------F-GITLLIAHQV---------YDPRD-----KVE-IR-----QVCQ-KLKEC------------DFVFACVPNE--SEFSQDSSADPYKIIKKQLVQRKIPSQMIMKSSL-DKGWD--------KHTGHNLIIGINAKLGHASWCIKE-----TTGTAKSFIGLDVSR--------KDGKTVGASAFVLDAHGQLIDWAASDF------QAFQESFDPEILENLLLD----------FSAYPTKHLVIHRDG-KLQDAEFQVLVKIK-NELA------NGLEKLDVVEVIKSGFCRAVWDD---------VDTYTNPKRGWGWLHSHNEAVILTTGD-REAK-VSPNSSPRPLRIKR----KMGDT----DL-LTLAEQVYWLSEMQVGS-TQTIRLPITTYYADRAAEFAQE-----------GLL---PRG---QRDKRLWFL
>WP_055429304.1
MLMK-----------VL-------TNMVKLNQDIIPN------IYL----YKIFNKP----------EDGMNIY---K-----IAYRNHG-----------IVI--------------QNRIIATP------SEL-ESGKFA-----IEDE--------------------------------ISF-----------NELP----NY--QNRLVLRILRDGISD-------------------------------------HALSRTLQK------------YRKPKPFGDFEVIPEIRSSVIKHG-----GDFYLVLHLSHQ-IRSKKTL-WELVG-RNKDALRDFLKEHRGTILIASEHKVVYKP---------------------------IFKRYNGDP--------------LIEDYHLERYELKK-------GPVDLNQ---PIILAKPLRQ-HNR---GDLVHLLPQFVVPVYNAEQLNDILAS-------EILEY--LKLTSNQRISLLSR---LINDIKTNTNI---IVSSL------------LEANT--------------------------DVDLNDM---------LQVRNNVKV----------------TLSELEISKSRK-------YPPYDIPQKL-KKIEKIPVFIIVDSLD-IQTFAKDEFRYLISSLQKSLS-----------------------VDFPLDIRDKYII-----------DL----TSD--------KDIV-NLSIKLVN-MKNAEL--GLALIATRTK--------LPNETFDEVKKRLFSVNIISQVVNEATL--YKRDKYNESRL-NYVQHNLLFQILSKLGIKYYVLRH------KFSYDYIVGIDVTPMK------LSHGYIGGSAVMFDSQGYIRKIIPVEI-----GEQMGESI---DMKEFFKDMVVQFGKFG--IDLEGKSILILRDG-KITKDEEEGLAYIS-----KV----FGI-KITTFNIVKRHLLRI-FANRK-------------------LRL-ANSVYLLPHRI------KQSVGTP-PLKLSE---ILDGTI----TS-QEIIFEILLLSELNYGSISADMKLPAPVHYAHKFVRALRK------WRI--------REE--LLAEGFLYFV
>WP_056466663.1
------------------------MNAIR--ITI---PAGT--IPA----AMVPYDR--------------ETL---H--R--YLD------RDPQ---DVHVLRMG---------NE--LA-VVP--------L-V-----------P----DADLPG----------PRRA----------LRA--A--------DH-----PNL--VAGLAREAVLRVMTRSDKG------RRPLVVEAAGAK-TENVI-----------------------PP-ELHL-----PE-WLKKRLVMEFDVRTLVCRG-VVQVVLTCTHRLR-TFIDAPV-SDLRR-LGVP-------------LVGKTVSTVRE-NADPKLA-----DRLGY---AGR-IL-AVDD---D--GTLT---------LED-HGEG-S--DT---------VPDS----ELYLEPSRS--NFAAV-----------VTALTQ-GRAENILKA-VAE---EEAS----RHGGIATRDTVGK---AIAWL-----------RR-CEALTLADG---VPMVF------GDLLDQSVEGAG-FPR-VDA---FFK----PK----LSFGPGG-----TSENR---WA-----QM-ELD---R-------TGPYDQESFP---RKKLRIAVVCEP-G--M---LRKMKGVVDDFLHGLP---NVRS-NPL-APHPTGLVGRF-RLEDPVVAF----------FPAAG--DR-GRD-YA-----EAAR-AANAD---A-RDDRW--DLALLQVSRE---WQERSYDDSPYWMGKAAFLKQGTVVQALSVETV-AMDD-----LPY-AMALANVALGVYAKLGGLPWLLPAPR----GDAHEFVFGLGTHVEKDGRRG--AGQRVVGIATMFTAQGAFVLDSRTSA--------VSYEGLPEALKTVVVDAIRRVRAEEAWRPDDPVRLVFHAFT-QMGRDSANAVVEAV-RGL-GL----TRM-QFAFLHVVEDHPFTI-FDL--EAEG--DRKSPLAPERGQAVELGDREWLVALTGR-KE-VKGIRQGLPDPVLLRLHHL--S----TYANM-VALSRQVSDFACHSWRT-FTPSRLPVTLGYADQIAQQLFGLERTPGWDR--DAV----LGN--PVMRRPWFL
>WP_056934506.1
LKVKK---NKGKNHNLIKYSTES-SNILKLRGSIAQ-EVFKRKIGVYYGYYVAENKLKN--------TDRMDFL---KR----VYE-------------PYYLDKQD-------------PHSKISFYEY--YTF-QK-------------IDKDVINLLELQKI----NEYSWDI-------LDP-------------------HI--ATRLLTSYVKL----------------------YLGDYLKPILSF-----------EYVRAR-----------IKTKQKTVPIPVTKKFEIRTLGYD----QSEITLAIKRHASMITKLKRLVNEAVK-QDYRKVRIYSETQ-----------------------------------GTAAVVE-IISG-----SQNVMKF-------LEE-HHVEKR-LKERYLLIG--VYDNNVS-ERAK--------KDERY---HYYFTEHNAYLVL-----TPEVQKA---LFGKLIDDW------------------ILNEYQNKLHEI----TSL---------IRGIPVSL------------------------------KER---------LVVRTGLQT------------------VD-DIRD--TNPKILS---PISALKETR----KLRITLFCPE-K--ERI-RTIFYDKLNQFDGLLS--------NSF-----ASVDEIE-LFQ-----------------------GENSSD-YE-----EIMK-DAGLD-----KIHDY--TLAVIIFPEH--YSKRNLELRIFYNWLKMRFYSENLVFQGARIDSVF---------GRYAKYASYNLILQIPPKLGIYPYSLEEHE------DYDYIIGIDYTYWY------ERDTPLGGGAVLTSPSGLIESIYPIAL------PSRTESLNMSKISEWFTRTVKTNRHI---IDKGHVTVLISRDG-MIPKYERQTIQEFL-SEYSGD----MGM-TIEAVEVRKRIAVRT-WAT--------EPVAYYSP-----IKVGDCTYYLVDAHT-GYPL---EKGTSSPYLIGSFYRFEKGKSSPVPSAKKHVIESLIRLQKINYATTMDNIKLPLPVDITHKLINFIRDTK----MEIKGVGI---PNS--------LFMI
>WP_058316939.1
MLETNIR--------VVRPGPQLYVSV--------------RRVIVSGQ------------------TLAPDLLE--R-CSL-LRRRY-------------GISRIPGS---------SELFVATD------RKV-E----------------------------KVTLEEDNWQLTA-----VDS--DDPTRLSKAED------SF--ISILIERALLAQIASRNL--------------------------FWTL----DSPRIWYQQ--NPF-----------QRSEGVAVYHRYEVDALPLG----DAGIGISVDVSTA-FFSEHTL-EYYFD-PNLDASESKARQDEFHKFVGQKGTLLYD--------NGRSKVKCYFENTCGATGQLKLDG--------------ITYPSLYH-YYTSKF-----------LQIKEND---AAVQVSFPG-------LDRPVSVAARLLSLRVMNDDV-------------SLSSV--DKIPPRQRKSLIEQ---FWKCLEPHP-----LGNIA------------PGLFDGTP----------------KDDRVHY---IQL----PE----IKYGQGNKI----------ESP-----SRVSIK---NYFRRRL-AGPPS----------ARTIYCAYPQ-S-L----EDIPEKLVNGIVNVLN------------------------GLS--------------------------CSN-YSTAS--EAYG-KLRRAESA---------GVVLFILD----------EEPAAYYDASFNL--EGLRQQYLKRESL-R------GQSRW-ESFITLIGLDVIQQLDAVPYRVSN------IGPYEGQLIIDVGHDR-----------FFASLLIVRSEDKVPAFNSSQV--QHKADHKHESINPVLLKDTIINVFKSAIRR---TFDPLTSLLIMRDG-NVQGNEIGGIDNAF-AELRQLGIISPDA-RLDIVGVHKESSIRL-WDMDG-------RGEVSNAIEGTSLSVNSSLYLVACTGE-----ATLTQGTAEPVAIVA----NNRCL----SI-GDAALSAFLAAQLNWSSPGVAQRLPLPLKRTDEELTARSDQEIRRI--------------------------
>WP_061254329.1
MSYN-----------IH-------LNFLPLQSIPEN-------LLI----YRKE-----------------------RL----VNQKEKPE----------YVY---------------------------GYTL------------------------------PIDPSNRD-----RQSFWISMDKKEGYEHNPYEN------EL--TKSVIFWDLLSRAREQLSSDKFS------------------------------------------------------------ENRKKFI------------KEIYFPLNLYNEG------VQPYYLKI------------------------------------------------QFGL---------------------------LVD-F-----------------QFKLDK--------------------NFTFS------------RKIQQLSLT-LDG---KSRRN---LNYYVDRITKTNE---FIKALWNI-----------IGAFSHNEKKENYMLRN-------------------DFYPCAA-FRLRS----RM----YLFNNGS----------ESRSQ-----FN-GLK---E-------YGPLRPLTTK------PTLLFVFRE-Q--D---RDTARKLAMALKGSKK--Q--------DQYSFPGFNSLF-KADLLIDGN---------PMVLKD--FS-LES-SR-----EVLA-RVRTSSSS---------LLPIFILPDR---------EGDGYLEHKAIFAENGIPTQACTLQVI-Q------DDVTL-RWSVPNIALQIFCKAGGWPWKVQS-----PTTDNALIIGISQSHKLDYSDGKTTVDKHFAFSVLTDSSGLFQKIQVLSEQK-------TENTYFEQLKSNLKSILNV-------NSKSYQRIVIHTSF-KLKYKEISAIEEVV-SEFASDS---SDC-KFAVVKVNHKHRYFG-FNR---------EVNSLVPYEGTVCKLGDREYLVWFEGIYQE--PTVTKAFPGPTHIEFLKI-GSNNL-ISDDL---LLQDLMNLSGANWRG-FNAKSAPVSIFYCHLVADIVHDFQMKGL-----------PMP--AIDLIRPWFI
>WP_062618762.1
-----------MQEHLK-------TNILN--FKWP--S-ST--PVI----YLSLEDIEG-----SHPIHKSKFS---K--Q--IKE------AFPD---------------DLSSLEH--IFTTFT--------Q-E----------IPN---APSIK-------------------------INL--IKD------KE-----LRI--YKQFLKHQLKTYFLEK-GYIV-------------VKNFVRDVQV-WMPSK-------------KG-NTADYN------------LYYKFSFKIQFATLTD-LPELVVSYD-GTS-KVLTKSV-KDIE------------------------------------------------------------ET---E-YIKRC---------VYG-QKTFNY--QM---------NLDTE---DKEEFYNSI--EFAQ------------AFPIFN-LQLARALNI-PIE---EPDRP---KNRYQKYVALITT---FAKNYLFTEEF-----KT-LFP--FKQD---IDVPG------------N--------R-INH---INP----NLGL--LEFGKDQYG--NKRTHL---VP-----KK-AMN---I-------LNPYRRPSN-----QNIKIFFICHT-S--H---KDSVLSFYQNLKEGVN--T-----EKN---YYKGLEAYV-NIKA-TAS-----KEHFIEFTNEN--DP-IPE-IV-----VQLE-SLTFD---H-ENVKY--AAFYISPFDK---FTPDPDDREIYIRIKELFLNEGIVTQVV--NIQ-DQY-------NF-QFSLQNMALAIHAKLGGAPWKLAV------TDKKELVIGVGAFTNQ------GENRRYIASAFSFQNNGLFRNFEYFN------------QNETKLLAGSILKAIRDFTSV---AQ--ADKVVIHFYK-EMSYEELQPIVDGM-NKLK------LGV-PLYILNINEAEDMIA-YDV--NWG------DKLMPVSGTYIRIGVNKFLLFNNARYPNDIYADTDGYPFPIKIKISSP--DDD--AFEDV-EVLLTQVYQFSRLYWKS-LRQQNVPITIKYPEMVAQIAPRFE---------NGV---PE----DAKDTLWFL
>WP_065383217.1
MSGE----N------LK-------LNFAS--VSLS--GDTD--IHV----GFRPFES--------------DIL---S--S--LRK------EFGE---THVFRREN---------DT--II-DIP--------V-A-----------QG---AEPLSD----------KTME----------IDL--Q--------ET-----HWH--WAALLNAALIRTFSGKR--------EFPVEVLGSAQR---NFIS-------------------GELPE-------------WVQKRSLLEFTPRTIFGSDGQPQFGLLCDARVR-NLLLATC-DQLIK-VGIS-------------PIGRYVLIDHP-PIDPRLG-----LRPQT---VGR-VA-SISD---G---QLV---------LED-HREG-F--DT---------VEAS----RARLSGSKV--DFDWC-----------VRTLLG-GEADRVLND-AKL---ATSQ----LHSGPGRLRMIEE---TLGFL-----------RD-Q-SMEAVPG---VQFEI------SELLDSKSPS---FPM-REL---IKK----PA----LVFDPSG-----TRTDS---WN-----ER-GIK---A-------NGPYDQRTFT---PKKLNIAVICQA-R--Y---EGQVETFVAKFLEGMP---DIKTGREQ-ARYGDGFLRRF-QLEKANVQT----------FTARS--PT-LNG-YE-----EACT-AALAH---A-TGIQW--DLALVQVEED---FKALPGNQNPYFGSKAVLLKNHVAVQSFRLETM-SQPA-----AGL-VFTMNQMSLACYAKLGGRPWLLGAEQ----TVGHELVIGVGSHVATTSRIG--GGARQVGITTVFSSDGGYHLSERTNV--------VPFSEYTSALTETLKRTIIRVRDQDNWKNTDRVRLIFHMFK-PAKDVEAEAIKAAV-EGL-EL----DNV-TYAFVHIAPTNPFVL-FDT--DQKGE-QKKGILGPSRGMHLKLGDYESLVVFAGA-SE-LKQATDGMPRACLLKLHRN--S----TFRDM-TYLSRQAFDFTAHSWRI-MSPEPFPITIKYSDLIAERLTGLKQIESWDD--DAV---KFR---DIGRTPWFL
>WP_065715042.1
MNLTL-------------------FNELPINISQLPN------QYF----YKLCTAGDVDLD-----SLGRSIK--YR-----IQK------YFRGI------------WV-------TNDQLLISDKLIEYPELQK----------------------------------------------TQYLWDQSNLF---NQLE----GIEGIADFCSQGLIKKYDQ--------------------------------------QIKKILEQSK--------------------TARRDYHIKV--------NNQPCISLSLKQE-IDFNGTL-QDYLTKPNSN--I-----------IGLHVLDITKP-------FNTAQEVIKI---LGILGE-------------------NRRQRLLT-WVKEPT----MKKLVE--EAPDSE---LVVEIGNKK--K-------SYHYIISALRIRVLNQDY-------------GISEK--LQIVSEERLKYIEP---LFRILQSEGFLDKV-----------------YTSQR-NP---------EL-----FRSCSEE-------GYNPL----LKFKNNATV--AAESVQ--------STVQ-VVQ---K-------HGEFRKADKS-----EIRIAILNKS-E--N---STKIEIFRNNFKRSFN--Q-----------NLEGIGNQL-KYK--------LKLVGQPIALDLS-----KNSLLD-----SKIG-ELSKK----------KPDIVICVIPNF---LSKGEDGRTLYDDLKQTFLKYNLQSQMLQEKTL-T------------SFATKNIVLGVLAKIGSVPYILQE-----PLTYTDFVVGLDVSRRRKKNL--QGTNSVAAMTRIYSNQGELVHYSIRDA------TIDGEIIPKRMLYDLFPL-----------HEYQGKRVVIHRDG-NFPEEERQALEEIA-----EK----IDA-KFYFVSIIKSGNPRI-YGRTKNEEG---IGSYRKAPKGSIFLLSETEALLISSDF-----PDRFRATPQPLRIKT-----FGNF----PL-QSAVHSVLSLTYLHYGS-ERPPRLPVSTYYADSISTMVSK-----------GIK---PKD---VDGNIPFWL
>WP_066219549.1
------------MQNHC-------FNILT--FNHP--Q-EE--LTL----YFTNVEDES-----LTRVNYRIVP---D--E--VIE------EF-------------------GEQEH--YYTSFT--------K-E----------VEG---FYLVTKAVNPRY----EIKEDENGG-RSYFIHN--S-A------LS-----VSI--LKRYYNYLIHEYFKAQ-GFLV-------------KPNFISDTEI-WLPSK-------------KSDRTGQFN------------LFDRYSLKVQFKTVTK-QLELLVTYE-GIS-KVYKQSV--EVLQ-------------------------------------------------------E-SVSP---T-AFNWV---------IFD-NGLYRF--DE---------LPNT----------GKR--AYDQ------------VFPVWN-FNTRDALGE-TTE---APDK----SNKYKKFKDAIDL---FYNTYLNTEDF-----KK-LIP--INSN---IPVEE------------I--------K-MGR---VKS----NSNQ--LLFGEGN-------TDI---VP-----MN-GMK---N-------HGPFDFSDT-----SNIHFFFIFHK-D--D---YQVAKKMDGFFKGTER--------------GFGGLSKFI-HTPY-HTE-----KGFSIMFEDKE--NP-WSE-IY-----HKVT-EKYFE-----PDIQY--IAIYISPFSK---NSPDKSRRKIYYRLKELLLKKGISSQVI----M-TND-------KY-YFSLPNIAIAILAKLNGIPWRLDN------TIKKELVIGVGAFKNP------DFDIKYIGSAFSFSNNGRFNRFECFQ------------QDQTKELAGSIIRAVKEYAAL---NPE-IKRLVIHFYK-TMGRAELEPIENGL-KRLG------LSI-PVFIVSINETSDIVA-FDL--NW-------KDLMPLSGTYINIGYNKFLLFNNTRYSNNGFNFHDGYPFPIKLKIYCT--QKE--LVDDF-KTLIDQVYQFSRMYWKS-VRQQNLPVTIKYPEMVAEMLPHFD--------GNEI---PE----FGKDNLWFL
>WP_067714880.1
MSNL-----------IQ-------LNFLSISPHNFS-------FHI----YRQEYDS--------------------------LSKPP-------------SFY---------------------------RAKL------------------------------PISRVSTE-----YKEYWVSLTEQVGFEFEGRDN------YL--AQWAIWQRFLEKTTGSLSSSEYLQ-----------------------------------------------------------NSHNEFV------------KSIDFVLVRHAEG------VQPYYLKA------------------------------------------------EFGF---------------------------LVN-F-----------------AFRVRQ--------------------GSPYS------------IRVQQLSLS-LDK---FGKSN---VNFYSDQFDKINQ---FIHRFGAR-----------LFPFNVDL-AEELDIDG-------------------NLLKLTS-HSLRA----KS----YVVGAGK----------EAIHQ-----FS-GIA---R-------HGAFKTLKED------PLLVCIFRQ-Q--H---RDAANEFYKYITGQKN------------RDRFAGMSELF-GVELHADNFK--------PIILTD--LS-KES-LD-----KTLV-DIQEYRRE------FRAIIGVFLLDQK---DDMPSSGFSPYHYLKYLFTSQCLPVQTIRIEKL-M------DPRVF-QWSVGNVALQIFSKLGGIPWEVKP------SNEKCLIFGIGSAHKKDSD---GHILKYFAYSVCLDSSGVYRKINVLGNSQ-------NRTNYIEELRTNIQQSIEEN------VDNSIEKCVIHLPF-KIRRDEMNYIEQGV-RQVSGRY---AHI-QFQFVKINTHNKFFG-F----------ADNNTKIPTESTYVQLARDEFLVWFEGLQPG--NSVRTRVGNPVHIQFMNS----EV-QQDQM-MRYLQDIINLSGANWRG-FNAKLVPVSIFYPNLIAKFIAEFYKFN------------PNG--LSNYALPWFL
>WP_068394128.1
MDDSQS---------IA-------LNFLALTVQDFE-------FEI----YRKPYNASE------------------------VREES---------------------WY--------------------RNSL------------------------------PIMSSQNVEEE--RATYWISLVPQSGFEFQSRDN------QL--TLLVLRQVLEDQAIRANLPYE--------------------------------------------------------------RSRNRFD------------RAIGFQRKEHTEG------LEPYYLST------------------------------------------------KFGM---------------------------LID-F-----------------GFRKHS--------------------GKPYS------------RRVQQLSLS-LDE---DGKSN---SNFYLDRLKKIQG---FVNQVLKAGL---------LFPIKGRL-QPDLEIEY-------------------NLYPIVA-KPLRP----RT----YVFGGER----------EEQSQ-----LT-GLR---R-------YGQLQPLKPQ------IQYHFLFAE-S-L----RDYAADLYKALNGAQN-------------QTFSGIESMF-KLPLSTTNTV--------GHKLKS--FD-KAE-IR-----QVIE-GIQAADAV---------KVLIAVLSDK--------ESSVEYLDLKYHALEARLPLQIVTAELI-R------NEFAF-KWSVAGIALQIFAKLGGKPWKVKP------SYQNCLIIGIGQAHQIQKESTAVTIEKYFAYSVLMDSSGVYKDIKILGDAT-------DQVEYLAQLRTQIQQIVQQ-------YRDEFTKFAIHTPF-KLKHRELSAIRESL-ERCSND-IDSSEL-EFVVIKVNDRNKFFG-YDR---------DVNSLVPAESSCLKLSKNEFLIWFEGVQRT--P--IKRYAGPTHLSFYYA--NRSLT---DAAKMLLQDVINLSGANWRG-FSAKSIPVSIYYCKLIAWKIRDFQAKGY-----------P----RIDSSIPWFL
>WP_068488195.1
--------------------------------------------------------------------------------------------------------------------------MAIA-------EI-KDMAGYE----------------------AKSYDYRI----------IDE--HSN------FE-----CGL--LEQLIKASLLKAGTHRLDL---------------------------------KQVGYDLQK-------------KQGEKAGEVLVYPALSIHVNIID-----NKIHIGFNLTHK-FEYTITL-QQMIERGVIK--------------DQLELVDTSNP---------YSNYTYFF---DHLADY-GVYDNSPL-----------MNQSIVE-YFNQKG--QK--FKIG--LLSKST---KVAHVKTR---DGK-----LIVMAAQFLKPVCSYKSMKANEIS-------AVNKV--IRLKPLFRMKQTMESLDILNSVKY------------------------LTFSP-EPFLA--------KNN--GYE-IKK---LED----ST----VLFDK------------PQKWP-----VY-GLK-----------NGIYK----------EMTVSLFVETTESID---KVFVYKYFCILREIAR--K---------------------GVKIDISNQTRSGKLNQEFFKN-----------FD-----WQIK-EVFKN------------TTVLAVLSPHL----------ELYEPFKKQFGNWDISSQVISVERL-KEFQKMLNDRNL-SYTFYNILLGLYVKSGMQPWVLNK------KTNSDCFIGLDVSH--------EKGRSTAGIINVIGNDGRLIKQSAVGG------ANAGEKVSDELLKDTLNEVLHKYKVQ---FDELPKHVTIHRDGF--WRENTELISEVL-----GA----KGI-QFDIVEVIKSPKRRMAYDS---------KDNKMETRQGTYYFR-GKEALLCATNP------REQIGMALPIKVVQ----KTSTL----SF-EQVISDVYALSFMHVHA-LNKTRLPATTHYADLSSTFYQR-----------GMV--AART---TNETHLPFV
>WP_069133529.1
MDSF------MPKQKLA-------VNALPISLKEQ--E-QH--KLF----FFSKEKQGE-----RAPLTRKEYP---D--S--FAK------RYPK---------------SSKEYDV--LYTDFT--------P-EP---------AED---GFEID-------------------------IDL--E--------EA-----PGL--AKHYLHKRIFEAFKGV-ADFR-------------KRDFINGVEL-WFRDK-------------PA-DEVNFR------------AYKKFKITTRRTWFSA-GWALFIQYT-GHS-FIHPVAI-NSE-E-------------------------------------------------------A-AVDT---T-ELTRV---------AYN-RHIFHY--EE---------IPED--------KLSEI--DFSK------------MYPVVN-FNIRDKMQQ-FPV---IDPF----KNKVKEYVDEIDR---FKNMYLIAPAV-----EE-VLPFTFNDD---CEIKI------------G--------T-YHT---VPN----AGSK--LVFRDGQ-------TEI---HP-----FY-GIR---N-------HGPFMPPKH-----SHIRFLFIMSK-R--D---IKGGKQFYEYLKGEVK--------------GVDGFNRYA-NIPS-SL------RGEMIEFENEQ--NP-LPE-II-----DGLN-NMERE-----AGVAY--FAFYISPIDR---EVRNRKERLVYYRVKEELLKRKIASQVVERSTI-EKA-------DF-RYSIPNIAVATVAKLGGIPWKLTQ------PPEAELIVGIGAFQPR------EFDKRYLGSAFCFQGDGTFSGLRCFT------------KDEPHMLAGSIREAVQRYADE---NRQ-VERLVIHFYK-TMSYDERKPILATL-KELG------LDI-PVVVVTINEYEQTIL-FDL--NS-------SMRLPLSGTYFSQRRDDILLSNNTRYRKDS-EVKRGFPFPVRLQLWCS--KEG--LLDDE-GFLITQVYRFSRLYWKS-VSQQNLPVTIKYPEMLAEKFPYFN--------SRSL---PS----FGEKSLWFL
>WP_069293923.1
MANT-----------LI-------LNLFPLKIAPKV-----RRIYFYNP------------------AADPEIFAS-R-----INH-----IRFQSSKD--LVW------------------------------L-E------IPEV------NLKLV---------PPEVYKYK--------LDR--EDSID----ND------RA--FFKTFYSYVTKLFKDNGYTKL-------------------------------QRRREYVKL--APL--------FKLSSNEGVSCYVSYRVQLYNIE-----GNHYVSINPKFL-FLSSDPL-NSPIN------------------------------------------------------------------------------GSVVNSY-----LVGVEDGKLR-ILVNGKE--VEVK-------------MPENYYFNFSTI----EAERL-------FVK---EVHHI--YKQKIREFYQRIPTDLNFLHEV--------------------------VDFSK--------------------------PLEVNEKVLISS--NEFQFHGGT--------------------SN-KVSE--K-------LGPLM------NKEESLKLALFF---S--S---KNQIVELIPTLKVIFA-----------EQLLAKALNSLF-KLE-----------------------NPNTHQLYD-----ETLKPLLRKVKGR---------TYAIIVLD-------------KFYGNLVPLI--ASFPQNFV--ENLVN-----------KQYVMNSFAYKVFTEN-ALPYSVD-------IPSNTLFIGVDLSHDH-----ISKKSHF--AISAVDYLGKVIYVGAKRN------LQLNERFSEEIITEYFQRIFERYKER---YGESPARVIIIRDG-SW---DIERIVEDL-----KR----FKG-EIALVEIVKNS-----------------AINSPTSLQEHVIKITNEMCVYFPKTY------HNQKGV--EIRIRV----NNTDM----GN-EEIMKAVYKATILYHPTPYTTLSIPYPIYITDKIALLGGE------WKF-------IP-----------YFF
>WP_070235713.1
------------MQKLT-------LNIIP--FNHP--S-TK--VEF----GFYKEKKDG-----YYPLKKFEYP---K--S--LWA------KYEE---------------ELQDCKR--LYSNFK--------D-T----------ADC---DFIAE-------------------------VDF--N--------TS-----WAF--ANHYYTKSIYDFFLRN-ADAV-------------NFGFVNDVEV-WLKDS-------------TV-KNNNYT------------TYKKYSLRVQYANVSK-GMELVITFD-GAS-LVHKKSI-AEF---------------------------------------------------------D-NLRP---E-LINKV---------LFK-NEIYSY--QW---------QSQE----------LKL--NLDK------------VYPILS-KTLLDELTI-DRP---FKRE----PNKYKPYLKEINF---FYDTYLNTEVF-----KS-IIP--LVGA---ISINN------------DDPN---NLQ-ILK---TKN----SSSE--LSFGKGK--------GK---EP-----KK-DFL---R-------LKPYKPSDE-----SNVRFVFIYHK-D--D---RKKVTKLFSILRDGLK--N-----GEY--VNFPPMQEAI-AQNF-YMV-----ESKGFEFTSVD--TA-LQE-IT-----QQLS-TFEKV-----DNTLY--VAFYISPVSK---DEKDNQRLMLYYKMKELFLNQGITSQVIYKESL-FNA-------NF-KWYLPNIAVALLAKINGIPWRLDT------DTKDDLVVGVGAFYSV------TQKTKYIGSTFCFNNDGTFQDFNCFN------------SNETEKLGGEISKAIMKYVVD---NHKQAKRLVIHFYK-KISKKDLEPIYDIL-HKFN------WNI-PVIIITINLSNDYVA-FDL--DS-------PNLMPLSGSIVPIGKEQYLLFNNTRYN--TRETVTDNPFPIKLTFSSS--EEA--LLGDK-LMLIDQVYQFSRMYWKS-VRQQNLPVTIKYPEMVAEIYPFFK--------NDSL---PP----FGQKNLWFL
>WP_071516134.1
MFANQDTDNN--------------QNIFPINRDKIPP------LYA----YKIQVNGSDSYR-----KVGAQLS--YR-----LRT------VFAANNQ----------WF---------RGFLISTQQKSQTELNE----------------------------------------------LNQIWQHPQDF---YHLH----AIFAIADYVNRTLLQPFNQ--------------------------------------KIQQILKSYS--------------HTIQNLTVRRNWSTR----------GEPAISISITSE-LLYSIDF-YNFANRNHIEEL------------IGLWVLVKAQD---------FKGKIVQI---VGQLKE--------------------HRERLLA-LTKNPA----TKEKIQ--NAPDEE---WLVKIEANR---------RKYDYLISALQPIVTMNTLKIFNLNA------KVVND--LRLSPEQRYSIVDK---IVQVLHKHLYSSQ------------------YQDQK------------KY-----FTS-ASE---I---ASSSR----LKFGNNQIV--AANNGK--------SLLQ-SLQ---K-------FGVYKKRSDF--QSKQIKVFVLDPQ-S--N------KTNFSQNIKDIFH--K-------------------I-GFD--------GFKISKTTIQNFS-----RVE-LE-----KAVR-DAQAK----------NPHLLLCILPDR------LGNQEEPYELLKSITINNDLPSQCIYESTL-K-----------NQYALGNMVLGILGKTGNIPFVLAD-----PLPFTDFIVGLDVAREKKKDL--PGSINTTAIARIYCNDGDLVKYTINDT------AIEGETIPDKVLEALFPY-----------HHFAGKHVVIHRDG-LFRGNEKAALQQRA-----VQ----LGA-TFYLVEIIKNDAPRL-YCQSEKHKSDE-PHGIIQPAKGTIFKISETEAFLVSSLP-----P--QNSTPQPLHLRS-----DTSL----GI-DKAIKSVLALTLLHYGS-LRPPRLPVSIHYSDKIGYLALR-----------GIR---PNN---SQGQIPFWL
>WP_072761037.1
MGYESY---------IP-------LNIFKIKLPPVV-----KRTYYFNQ------------------TTQPEIFAS-R-----VNN-----IHFSYSND--LVW------------------------------V-D------TPLV------QVQIL---------PLEASKYE--------IDK--KEIIE----ND------RL--FTKVFDAYIGKLFQDNGYLKV-------------------------------YSKNIFVNP--RP---------VGSIANGEVSYYLMYLIRTLKLD-----EKWYLLVAPKLK-FLSAKPV-ESNLQ------------------------------------------------------------------------------SVAFNSF-----VIEADKNQLK-IFVNENI--VSVK-------------DLPAYYYSYTST----DAEKY-------FLQ---EIIKI--QKEVLPEQLKKLST-LQFLKDA--------------------------IEISS--------------------------QTQMNENIIQNF--YEIQLKDGT--------------------SD-RLND--K-------LHPIK-------TEGSIKIAFFF---K--S---KEQYMKLKQTLTTLFH-----------NGIFTKAFKNLI-KLS-----------------------NPANGSTYD-----STFTPSMFKTNEK---------VVAIIFLE-------------KFYGNIVPII--RNFPRNFI--KTILE-----------SKYTINSFAYKIFTNERNIMYYLK-------IEPGTVFVGIDIAHSA-----MQDSSDI--IFSSVDFLGKVLRVAVRKN------AKLTEKADERFIESEIIKTIETYKIK---YNREPKRIIIFRDG-MF---EISEIEETL-----KAR------EEYALVEIKKNS-----------------MYNSHYNLQDKIIKLNETNYIYFPKTY------QSQKSV--EIKIVK----NATKL----KN-NDIAKQTYLSTLLHHPSPYMTLKLPYPLYINDKISKVGGE------WRF-------VP-----------YFI
>WP_072985233.1
ME-------------LI-------VNRIKYQLPVKEK------LNII--------------------SDKIDLPFR-RL----FKK------RFQSPEI--LIN-----WEKINNDTF--ISYTFS--------V-N----------SANY--------------------------------LDY-----------NQ------IF--EYKYTIWLLCNHFKSLGFAVN-------------FNPRVIDVSC-YEFVRVY-------------------------------DIFRRWDFKFNTKF-----KELTFNIGSSET-FISKNAI---------------------------------------------------------------ELND-----NLSCI---------LPN--EIEKS---------------------KYF--------EIKK-------------SKVIANRELRNTSNL-GYN---------KNPINYFARYEELRQ---FFNQNLKPSKEL-------IFP---------IGFDS-----------------------AEK---VNF----SKNK--MLFRNGE-------TDI---NP-----VS-GMR---S-------HGVYQDVPDSL----EKQFIFIYQN--------NDDANTLYKYLKNGYK--------------GFPGLQPYV-NIPLTLANSV-KGKNKRLEYENISL----MDA-YQ-----DFENRELPNN-----YYLNL--FAIVIGPFDK-------NDPCTEYYELKLSLIKKGIPTQFVNYENI-R------KSGVF-NYHLPNIAIGIHAKMGGIPWRLAT------PKKQDLVIGFNQIK--------SGNKKFIGSTVFFDNQGKLKRTQ-------------GEQDSSNEILYLLKKAIENYLEL----ESDIQRLVIHYYK-TLSKKDQGNIERILREEFN------LSI-PYAVVEVNKSRLDLG-FDP---------DSNFRMPVSGSYLRLYPKEYLLFNNNRFKTIAP--VIKDELPLKLKIHFA-DEAGF----SH-RELIEQVYEFSRLIWKG-LKQRSQPATCYYAKEIARFKSEIG---------EPI---PDN--KLTQTTPWVI
>WP_073288094.1
MK----------------------SNFFP--IQF---NFDD--FHI----QRLPYQK--------------EVL---D--K--LRQ------QHNA---THSFFRRD---------DF--IY-ISP---------------------VEA---AANLG-----------DVVR----------LSI--T--------KH-----PEV--VASLVRHIFFRTIKDKVPG------LHPFTFPAKQDK--YDLAL-------------------NMLPE-RLQN--------VITYKRITEVQLRFNETEEQ-PQFVAVVNHRYQ-WTIDRTC-EQLVN-EGLD-------------ILGLEVNSSTSPYSDGVVA-----PELTL---LGR-VM-AVNG---D-------------HATVG-TNQGPT------------EYALF----ELTLFKSKE--NIVNY-----------LGSLVGEGKAEQIVNH-IKQ---DESR----RLQPDVVMREIEE---MGVWL-----------SRL--AYRNFDS---FCFTI------------GTNNAVSGQA-GIR---LEE----PK----LIFDVSG-----TNIHA---TP-----TT-GLN---T-------FGPYSSTSFD---VNSPKILVVFHQ-R--N---AGHFAEFLAQLKGGIAQH----------AYFANGMVRKY-GLTAMEYRI----------AEITD--YT-VPQ-YL-----TAIN-KLLRA-----ENGSF--DIAIVETCED---FRRLPPMDNPYFQVKSLLYSHGISTQFIRAETA-QKPI----------YSIDSIALQMYAKLGGTPWTVPIGP----SVDHELVIGIGSSILRSNQYA-ATQARIVGISTFFSADGKYISNRKTQD--------VPYDQYFDELLHNLKVSIDEISNNYSWSSGDRIRIIFHIFK-PIKHIEADVVASLM-EQY-QE----FDI-KFAFVTFSEFHPYVL-FNE--NERGE-VYKGTHVPWRGYNVLLDPRSCLVQMLGP-HE-MKTSRHGASRPVLVRIHRS--S----TFVDL-AYVVQQAFKFTRLSFRT-FYPVHSPVTLLYSNMLARQLKDLRGIPGWNY--DVA----SR---QLRHKKWFL
>WP_075054206.1
MERQ-----------LSSYQ----INLFRYEGKPFE-SGVT--LAV----YKPKNEVPEDKL-----FLVGQAT---K-----VQD------NAGEG----AVAQYGTT-----------VYCLSKMPSN----L-KD---------------SIPVADS---------YSKE----------INIWYSNQ------SD-----REL--LRRLVAKAISNHIQNK-----------------------------WFVEQYK-YHWSFRLS--------------EQLSHGKFEVYHGFVFRPYIYE----DGTCAVLLDPKFK-FVLKETL-RDYIA-SLEQQGKTREE--IEYILRGEQVIDHCPV----I--RNNPESDCRL---KGSGKRRLLTGLDFTRKPTAS-----GHGDLLQ-YHRNVV--KN-NGKIAD-MMQDSA---PIAMIQFPN--TPR-----PYDYPLERLRREVRMHDLDKIGRI-------KVMEY--MRPSMVSRWNMTKS---FIQYVDNVP-----LANLT------------LRISR-DF---------SQGERG-PWENFEM---L------PD--VPLAFAKGK----------EDTDP-----MR-GLE---E-------NGPFDLNDERI----NVEFTICFSR-R-VT---LEQIEEFYNDLTNGFQ-----------GRPLFKGFHSLF-NVR--------------------------APK-FDK----SMVKYKLPPPPQ--KAGSK---KFALVIVPKKAK----------EYMPLKQLFVKNGIPSQFVLSQNI-APDL---TPSKY-VGILKNLALEIYAKIGGTAWALSRPTG-----DGKCFIGVDSI---------TRKKVTYFSVQVFNGRGVWICGWTRSV---------AEQY-GKSLQDTLTNAIRIFAKT----QGAIKEVVAHKEG-NVWSSETDAIKSAT-----AH-------HKTRVVSIIKTGIMRV-YDK---------SKQDNITNRGLFVELDKNEALLVTSGP-----PHPIQGSQKALTVRV----ASGGT----TL-KDICNDVFLLSTSYGGYILAATSKPVTTYYANKATSISAQ-----------NGLE--VSD---DLWRSTWFI
>WP_076523956.1
MSSY-------------------FFSEWLLDTRT---EEIP--FHW----YTVPLKNLGEAEVE---AETATIV---R--Q--LRRNHPGW----------AIA--------------GHLIGAFQ-----SDEI-Q----------------------------LQGEQKRD----------INP--SIP------LE-----RRL--LERLLSRSFELSQNRADYR---------------------------------ASYGKVIPR-------------KPTQVVGGIEIRRYLQFDMNVDE----SGRITVGFELSHQ-YSHVQNI-EEMLR-RAPGKIE-----------PKCLVVNRVDH------------QTYWY---VRQLES-SIVDPILP-----------NGQSLKE-YHIANG--RE--SWVH--SLPDHT---PAVECLNH---KDK-----PLSFVPQFLKLVSSFDQV-------------PAQKV--SKLAPSKRVQTMFLAEDHLQQWKQKA----------EFP---------LSFDR-WGLDA--------KKK--GYV-PLT---LTD----PL----LVFGKGR----------KDRNP-----YR-GLS---A-------GGIHE-------TPKSLACQYLLDDIKVLE---KGKILPIEKELSKRSA--Q-------------------L-GVPLTLKGPV-----HRIQFSDSN---------TR-----VKLM-ELSEQ---------VAPGCPLIVVADR------KNLSKGLYGLLKQVLKDYAVSTQVVTMDTL-E------LQKGR-STALLNLLLGVYVKSGIQPWVLSE------PLYSPCFIGLDVSR--------EDGKHGAGVVQTIGTDGRVLWSKPVTS------VEAGEKIGPETLEKIVAETVFRFRKR---YRRVPDHITFHRDG-KGHWEEIEALNRIA-----ES----HGI-KFDYISLVKKAGRRMAMEE---------KQGAWKNPMGVALLK-GDTAYLCATDP------ADFLGMAQPVRIQQ----RTGTL----KM-EEIVEDIFKLSYMNVHA-INKSRLPVTVNYADKSSTFFNR-----------GML---PTHQS----------
>WP_076626087.1
MTSE--------------------ASVFRVEGLGG--LTAR--YTL----YAIRGLGAVG----SYHQKVNELVR--R-----LSF------TLKAP--FTSIQREGT------------FYLAAP------EGV-EQLEQT-YPVV--------------FVNL----KKSD------ETLELSF--DGPP-----DS----LENV--RIRFLDFMLQHPLYKNGE--------------------------LWQPRAGK----PFFFK--RPHSKG-----------TEANIFEGVSVRACRHP----DGGFGIVCDARSK-IVRTKPI-GARTDQAQLL------------ALVGRSCLYK----------MNDNWYQFRI---DGVADV-LVGDQFDF--------DA-GQCTLLQ-HLVRSA--GN---SVV--NLDPEG---AVLTYYTS---SGQ------QRFAPAALYLIEETSGK----------SGRHLQSQ--TILAPGARKARLQK---FVRRYLSKLQLN----GVD------------IHVVP-EL----------------HSFESTP-------FEIPT----LLFGQDNAVAQ---------TRSGS-RLS-AVR---HYSKERQKRGFFKHSALRP----------MVPQ-S-VW---SSFGPALLTDLKKIML--KLYSAG----------------NYD-----------PQIVVYDDTSF----GRA-LD---QWKGLL-AAMETDP--FAENN--VDNVLVMLNRV---PGSARRQDQLAAMVCNEFFRFDKRVQVMHSDTP-RRGYVRKHRITM-DGYLKGVALKICLGNGRWPFVLKD------PLAADMIIGMDVKN--------------MAVFSLVGEGGRLVRVH-------RDKSQQKEKLKPAQVTQAMLHLLREEMKY---LEMPVRTVAIHRDG-RAWPEEIEGIEVAF-ATLAGEGPVLSNV-EVSVFELLKSSPMRL-FSQ--GRPNDK-PDGVFNPIVGTWFQLGENDAYICTTGA-----PLLRQGTADPLHVRR----VSGLM----PM-SDGVADIYALSCLTWPKPDGCMRDPISIKLCDITLFDEAATY-------DMDAVRF-PAQEA----------
>WP_076701676.1
-----------MNQELY-------FNILT--FDIP--N-NP--ITF----YFSKEKIGY-----AQEIYKNKFP---S--N--IEE------LFPG---------------KEENSDF--IYTTFI--------Y-E----------KEG---YQPLT-------------------------LNL--T-E------QP-----TEL--LKHYFNWRIKKHFKKL-NKVV-------------KTNFVNDIQV-WVKDT-------------RF-KNPTFA------------KYDKFTLKLQFEEVSD-FGELVIAYD-GTT-KILKNPV-SELVK-------------------------------------------------------G-DIST---T-ILTGV---------IHN-RNYFKF--HK---------LPDD-----------IT--DFSK------------TYAVLN-NDIRNALGY-EID---KKEK----GNKYKDYKAKIDD---FIKRYIVQEEF-----KE-IIS--INCK---LPIEK------------K--------R-IGE---VSQ----ECND--LVFNGGA-------VGT---KP-----KY-DFK---Q-------LKPFKPCTQI---HKNIHLFFIVHQ-D--H---TNEAKTLQNYLQDGFK--------------WYRGLQEYA-GVLY-HVE-----KGFSIVFDDLD--NP-LPQ-IS-----QGIK-NLKLK-----PDVTY--VAIYLSPFSK---YEQDLSKKQVYYKVKEQLLLRRIVSQVIYKNPQ-KSN-------GY-VYDLTNISLAMLAKLEGIPWQLNI------TPKKELIIGVGAFKNV------EENIRYVASAFSFQSNGKFNEFQYFS------------KSDTKKLAGAISDAIWQYVTV---EQN-PDKVVIHFYK-EMSNEEIEPVLEMM-NELK------LEC-PLYIVNINKSEDIIA-FDK--DWY------GNLMPKSGTYINISKSKYLLFNNSRYDDSKYPSTEGYPFPVKLRITSP--TPE--ALNDN-KVLIEQVYQFSRLYWKS-LRQQNVPITIKYPEMVAEIAPRFD--------GSTI---PP----YGEETLWFL
>WP_077026978.1
----------------------------------------------------------------------------------------------------------------------------------------------------------------------------------------------------------------------------------------------------------------------------------MQP-GGSN-----TD-WLAVRPQFTIEPRIFQFPNQRAFLGIVFGCRTK-RIIEKNC-DDLIA-EGMN-------------LTGLYVGKRTA-DRDRRVS-----PRFNI---IGR-VS-EVVG---S---DLV---------LSD-TRDE-D--TV---------VPAR----ECHIDLDPI--GFERV-----------AEHAFG-REWRRVRTT-LDQ---RIAE----FSSGPGRFARLNR---IQNYF-----------AL-EVPSAMPPE---IEISL------EAFVNSESAN---FPD-IRR---CPR----PT----YVFDEFE-----QACDK---WH-----DR-GLK---E-------FGPVSKNKFR---DRNLKFMVICQE-S--Y---RSKVTDFVERFLNGVQ--TQVQS-GKA-GPFDSGFSGKY-RLNEITVQY----------FTTPD--GT-ASS-YS-----LAVD-EATR------NGNGW--DFAIVQVLDA---DKSLRSDQSPYLVTKARLLSLKIASQEFTLETA-ELPI-----SRL-AYALNNMALATYAKLGGTPWLLRSPD----SGGQDLVVGLGSANVGHGKLA--ARDRLVGITTVFSGDGSYRLSNLSKS--------VAFEHYRPTLVDTVVAAVNKASMDLHWDPHLPIRLTFHYFK-SFSREDVHAVKDAV-NTI-VD----CKI-DFAFVNFLRSSPHLI-FDL--RQQGA-QFKGAYAPDRSSYLQLSKSQILLNLVGP-KE-VKRPADGMPHPVLIDLHPL--S----TFRDM-GAIVNQIFAFSCHSWQS-LNPSSLPVTIQYSNLIAKQLGQLSRLSSWDA--HSM----AT---GIHGSRWFL
>WP_077198807.1
M----------------------FLNLYRLKIPYKV-----KRLYFSNS------------------STPAEILSK-R-----VNN-----IRFYNSSK--LVW------------------------------V-E------IPDV------DFSIK---------PYQAKNYL--------LDK--FEVIDS---QD------IL--FVKTLYNYVKKQFIDKGYYF--------------------------------KRRSIFISN--EDK--------FCLNTNKDINAHVSYKIKLYKLN-----GKYYFSILPRFT-FLSKDPL-YSRIK------------------------------------------------------------------------------SALLNTF-----YVSGEDEKIK-IKVDDEI--VTVK-------------NNDIYYFNFSST----EAKEL-------FSK---ELPQI--YKN-LNMIYSNMEKKLSFLNNV--------------------------IEVDI--------------------------PYKIQKDIKKPK--ITYIFKNGI--------------------SE-NKKD--K-------FSFYK-------PPKKLNIAFLF---S--S---KKQVKSLYPVLKSTFNSK---------NSLFYIALNQLITNVR-----------------------NPINKKFYD-----DTLTIKLSNKSYK---------IITIVVLD-------------EHVGNIDNLL--KNAPDNLI--NNLLK-----------IKYIFKSYIYKLF----SMPFLLKN----LDLRRKILYVGIDLSHDT-----YNRKTHL--AISAVTNFGNIIYLSRYRN------LMLNEKLELEILEKEYVRLMDKYKEK---TNSYPEIVFIIRDG-VF---DIKVVENIL-----NM----IEV-KYVLAEVNKNS-----------------NINSCLNLKENIIRLEKNSFVYFPSSY------NHQKGV--EINIIR----NCTDY----SF-EKIAEHIYGLTKINPPSPFSERRLPYPLYIVNKVALSDYE------WKI-------VPIG----KDKIYNFI
>WP_077208232.1
MAYS--------------------LNAYELEIPDID-------ADL----YKVDPQPSNDPY---------------RV----LER------SFEQQLD-----RQAED---------DWCIAVIGASER--KTI-E------SP--SSGT----------------FTTTHT----------LES-----------SS--FWDRMV--LQRAISDSVRWYMTNYQD--------------------------FWYHED----ADALFYP-------------SPRGQIDEYDVYTGFSYRVEFHD----S---QLVVRSVTK-FISSESL-ADRINHQGIEEAIEKYG-------ENFRLDRPEP-------------TKCTL---HGISTERKVSDKTID------FG-----LSVRE-FAQREY-GSE-------DKIDPDE---PLVQIRFGNS---------PYDTAPSLL----SPEEL-------------HLTSE--AALSAKERQKAIQN---FTGRIHYVQ-----VEDEK------------VFVSDD------------------GVRPTEQ-GDFNY----PD----LAFGNDEVLSTPNTVDPQEVHPGNWWITR-YLE---E-------YGFWE-------SQSKSEIVLAYPG-G--E---RTRAENLYQDVREKLL--------------EIGGV-----QIR---------SDPHRVCYTDQE---------FD-----EWVA-EFGDS---------I--DGVLGLIE----------GEGDEYYEIIDAF--GGAPTQYVTTSTY-SEGQG-----AS-DDVIFNTACGLAVKLGTYPFGLAN------ELNSDVYLGLSVA---------GDRST-TAAVTIDGRDGRFLYQTEEPL------GQGTSTV-SE--KRIIQQSLKAASSA---FDRPIESFDIHRNG-DFGDAELETLSSEL-PALQNQEYVHTDV-SWSAVEIIENHAYRL-FSE----------RGSRAPDTGAYAKLDDEHVLVTTFGE-----PQIHQGTPKPILCKRRAT--SHDQ----DI-TAIGEDVFKLSFLNWGSPMMKMKPPVTTKIPKDLNEIFEKCSRVRY-----------PPF------------
>WP_078350477.1
------------MANLV-------LNKIY--FKLL--T-PI--IPI----YVSAEIFPG-----AKK----KTA---D--F--FAD------FAPA---------------LVEGNAE--LFYSFA--------A-H-----------EH---AQACS-------------------------LNL--L--------NN-----RYF--FKPYVTRQLRSYFEDQ-GLMT-------------LDDFVNGLQL-WRTAG----------------AKNNFT------------VYDKISLRQVTLDNVS-RLEMLISYD-GQS-LVSQQPL-STL------------------------------------------------------H------TQ---A-SYAKY---------IAG-GAIHKL--DK---------QNPP----------AAE--D---------------VYPVLG-YELRKALNM-PSE---HDPT----RNTYKEYYEKISE---FYTTYLQGKQV-----GE-NLQ--FFDS---KQLKE------------Q--------E-IWK---TKF----VSNK--LRFGNDG-------EDN---SI-----YS-GLK---R-------YGPYSAPDS-----ENLRFIFVYKP-A--H---AAAAKKLHLTLTQGLQ--D---------GAFAPGLKDYV-KVNY-RMG-----DPHRIVL-DSN--DP-VNE-LE-----AKIA-DYPFS-----ADLRY--FVIYLTDHNR---FESEDENEEEYYKVKYLLLNRGILSQFIWHKNI-LAN-------NF-RFHLPNIQVAILAKLGGIPWKLDT------FSDDKLIIGFGV--KK------INNEEFLGNSLFFKEDGTFHKFESFQ------------HGNIQTIGDALKHNIESVLQQ---DDLKISKLVIHYYK-TLNDEEGRAIEKTL-KFFN------LDI-PFVVLTINKSKDYVF-FDT--QY-------SNIMPVSGTIIELKKSEYLLSNNMRHDELQSYRIWQYPFPLKIKVNKP--EN---VLHDI-FDLIDQVYSFSRIYWKS-IGQASLPVTISYSKIVADLAAHFP--------DHEL---PQNP--VAHTNLWFL
>WP_078924280.1
MK---------------------------------------------------------------------------------------------E---KHLHHRIG--------------------------------------------------------------------------------------------------------------------------------RYITYISSKHD--ANLL--------------------NGLVD-NEHT-----EN-YLALSIAAIFDIRTLNESGDQEKPVIVIDIQKR-VSIDYTI-SNLLN-IGFN-------------PLGCYVRKKNS---------------RRV---IGR-IE-SIQN---N---VLH---------LND-CNTK-E--EV---------LDAN----QAYIEPSMV--NLVRI-----------LNKITG-AGENNLFKK-IIS---ESAK----RLHPKEKLSLSSK---LIYLL-----------EK-K-LDKMPQA---LSANI------SSNFISNASEA--FPS-CKS---LSK----PY----LIFDTSG-----NKTDN---WN-----QR-GLN---R-------YGPVNWERFP---SRKLNIAVICQA-K--H---QGEVEKFIKKFLDGIQ----------T-TIADIGFIQRF-RLDIPYIQI----------FTTPS--EK-SSS-YK-----MACA-EAIDH---A-IGRHW--DLTLIQINES---FHELQSNENPYLVCKAFFLAKNIAVQQFELETI-LQND-----RNL-AYSINNIGVACYAKVGGIPWVLPVHQ----VISHELVIGIGSYVASESRFG--KYRKYIGVTTVFSSDGRYILESRTRA--------KLFEEYLPELLSTLERAITDVKMKDGWNEYDRVRLIFHVFK-PLSYIEINAVRELV-EKL-KL----PYV-DFSFISVTEDHPYLL-FDE--SQEGV-HKKGVFVPERGLMVKLSNNEVLLQLTGS-NE-LKQWTDNHPSPLLIKLHDN--S----TFRDI-DYLAGQIFDFSCLSWRT-LLPSPTPITILYSDLIAKNLLMLKDISGWSI--EDM----LG---PIGRTRWFL
>WP_079365507.1
MAK------------LL-------LNAVP--VTVS--PETQ--VAV----GVLPYAK--------------ETL---D--E--LRQ------KHRG---DYLFRRSG-------EEGT-LVY-TLA--------L-K-----------EG---LPVLGD----------RSER----------FAL--S--------LA-----PWL--LAPLALEALLGRFVELQR-------PFPLRVLSQKPA--------------------------NLLPA-HKAL-----PD-WLQRRVVLEFETRTIKDSADKSSVLLACGVRTR-NLIEANC-QTLIE-TGIP-------------LVGRYVRRRQP-SDDPRVS-----DFSPL---AGR-VV-AVEG---S---RLL---------LDD-YGDG-E--SS---------VSTV----DAYLEARKE--NVAMC-----------VQRLVG-AGAERLLAE-ADS---AAMN----HLSGPERLSLVRR---TFDYL-----------RT-Q-NIEAAPG---VPVIL------GPLVGSERGSW--TFT-TEV---VKK----PV----LVFDPSG-----TRTDT---WN-----ER-GLE---K-------HGPYDQRTFT---PKQLRIAVICQP-A--Y---EGQVDAFLAKFLDGLP---DVTTGWAR-QPYAKGFIRRY-GLEKPKVST----------FTTKG--ST-AAD-YA-----AACR-AAIEA---A-GGFDW--NLALVQIDKD---FREMDDAVNPYFATKAVLLKHRVPVQEVTLETM-RNAD-----EQL-VYVLNNMSVATYAKMGGTPWLLKSQP----TVAHELVVGIGSQNFSPNRLG--GKERIVGLTTVFTSDGKYLLDDRTAA--------VDYEHYSEELFKSLSRSIESVRTNDNWRSTDAVRLIFHVFK-QMADHEADAVDMLI-QKL-GL----SDV-KYAFLHIVEDHPFAL-FDE--ANAGT--MKGVYAPERGLSVALSQTETLLSFTGG-KD-LKQARDGMPLPSLLRLHHR--S----TFRDM-TYLTRQAFDFANHTWRM-FTPAPLPITIHYSELMVRLLTGLRQVPDWDP--DTM----LS---PISRTRWFL
>WP_080807610.1
LTQSKDDDNSFANSNVLGISSATDLNTYAAEVKFYPCQDINKTLCLIYSEFRRVFHPESTRD-----FSDEHLLYQWRLPSSQFRNRG---KDIRGPVT--QIRRTFLRFFRRPEGGFQAELPSIAVDEAIVNAVAHDYQTR-NPICTDAFPDRFRLDATVLDSMMKDPEGRAFVQALREMMLLKL--LRENEIKLESE--AEKRNIYIRLGDLTKALRDTLSAHNWHIDR------------------------------FAYSRIVAHRR----------LPIPTNVKSVRFYPAYCLQVHELL-----GNVYLSVDYTCQ-VLNVLKV-HEVVQH-------------SCGVLIGKRCNAYSES-----------WQSRKIV---------SLDTEWAI----------IY---FFD--------SNE-------KQVQLDKVI-PNL-----------------------------SLTEIEAILQSRLHR---AIKTHSDSTGASRKRAEKIQAATQLFSGIFPLL-----FGEFR------------VQMGA-DAVSL------SEDSNSATFR-IER---ISE----PA----VEFRDRH-------------LP---DVRE-GIT---K-------YGSYD------NDPHRIELIPICLE-S--Q---RQQMNSLIERLKSGKY--------------KYRGAERTF-STRFTYPTI----------ITASH-----IEG-ID-----GEVQ-RLLSEHPD-YGNADL-NRLFLIHTPKR---GYSIDDENSPYFVLKRRLLEAGIPCQMVDTGTI-NNP----------DWKDLNLSLNIISKCGVTPWVLPE-----NIPDADFFVGLSYTQ-------SRSGQKILGFANVFNSYGKWEFYAGNTT---------DVQKRSEYLSQLAKSALERLKRE--QSLPAGASLVFHHSV-RISKEDYNAVLLGV-REVA------PDA-SVSFVWVNSHNNFRL-FDSK--------VETDGSIQRGSFVSISRRRLLLSTTGT------RKSLGTPRPLEISVDHY-RPGSIEPEKDL-RSLALQVLSLTKLNWASTDSFTSEPITTKYAGNIAYLTAAFLRQSEFKL-------------PVLERTPWFV
>WP_081144923.1
LTLPNDRDNGFANQNVLGIASNAQINYHKVDFKIHEITTLQ--IGLFYSEFANTYLDSASYT-----WSTTELLKRWRLFDVPYSEHRNRPKKFSGSIT--QIRRTFILFFRNPSGGFEPEYPTIAIDESVVNAVAHDYGIG-KPIFTDAFPEHFSLDNTHLEHHMKDANGRAFVQALEEMAKLGL--TTPLERILYNN--SATRNLY-QKREIILALKNKMAASGWFIDR------------------------------DSFGQITAHRR----------LPSVAAVSQIQLFPAYIFQMKEYK-----DRLFLLVDYTVE-VQTVLLL-PKVLNY-------------SAERVINMRCICQFQG-----------WSHGKIV---------AIENDYCR----------VF---IFD--------TKT-------ETLPINKVI-PKL-----------------------------PQESIKQVFAALLPK---EIKKATTDKNASRLRADVTRNINDVFENIFPLK-----IGSSA------------LTIST-EPLRM--------RGDGSLLR-VDG---LKE----PQ----VEFSKHK-------------SP---DVRE-GIT---Q-------YGSYD------NSPKNIEIIPLCGS-N--F---HSNMQALIDRLRTGKF--------------KFKGSERTF-GVKLTYNTV----------VNAD------PQN-LQ-----NEIG-RLLEQHPE-KGDNTL-SRIFLVHCPEV---GHSIDDETSPYYVIKRMLLEAGIPCQMVDTPTL-LNP----------DFKDLNLALNIVAKCGQTPWVLPE-----SIPDCDFFIGLSYTQNY-----RKGSNRVMAFANVFNEYGRWEFYSGGSE---------AFDDRVKHYEALVKATLSKL------KLSEEPTICFHYSA-KFSREDKAAILKAA-RSIR------PNG-TYVFVWINSHHHVRL-YDDR--------PETTGSLTRGRYVITRGNQILLSTTGD------RRALGTPKPLELNIFIE-AKNNMAKTPDL-RVLASQVLSLTKLNWASTDSHCAEPITTKYAGDIAYLTGAFMRQGGFKL-------------PVLERTPWFL
>WP_081892299.1
MRN------------LH-------LNILP--VDL---PDVE--ICV----GVRPFDS-------------GDGM---R--E--LRK------AHVG---THIFKRVTVD-----EYGKDLIY-AVQ--------L-D----------GKD---CTVLD-----------ETKT----------IRL--H--------EN-----LGI--ARQLVNESFLAGFARRKER------QEPLKVVSSEEE--HNFIS-------------------QAVK--GAKV-----PE-WLVVRLAHTIDARVFHFDGRPPFLGLVLDHHTH-RRMARRC-SEWLA-DGLD-------------LAGLYVSEKVP-FHDTRIE-----PRARL---VGR-VS-SISG---S---TLH---------LTD-CREG---RDT---------VEAR----DVEVEADYE--GFLRC-----------LNATFN-GRGTSIDKA-LFK---LQSE----AQVGPKKLSELRR---IENRL-----------ISK--PLRLLPG---IDAHV------IPHLDTNGKR---FPG-VHR---SSQ----PL----YVFDRTF-----NKPAL---DA-----KR-GIS---E-------LGPYSRQGFT---PSTPRFCVICER-S--R---KGEVEQFLRKFFEGNNEP------GRR-CFFPNGFIKTY-GLQGKVIRF----------FLAEN--AS-ATA-YR-----SAAQ-DALTA---V-EAERW--HLAFVQVNEA---SHNLRGDNNPYLVTKAAFLSQQIPTQEFMIETT-RRKG-----TGL-DFILSNIALASYAKLGGTPWHLKVNN----PMAHELVVGLGSASISDSRLG--SRQRMVGITTLFTSEGRYLLGNMSNA--------VPFEEYGKAVVQMLTSAIERAQTDMNWQRGDEVRLIFHAFK-PLKDTEAEAVKAVT-ESL-SG----YNV-EFAFLHVSQDHDIVL-YDT--DNQGV-MMKGEFAPTRGAYLTLNRSSAILSLTGA-KE-VKKPTDGLPYPALLHLHRS--S----TFTDM-KYLAEQVYTFASHSWKS-FDMSGMPVTIGYSHLIARLLGRLGGLPHFSV--DSI----HG---RLNRLRWFL
>WP_082839051.1
MHTAAKSS--AAASSFLS----EILNP----------NALR--VRL----YKVRQPGGDLEHAD---GAAKQVV--W------LQRKHRDV----------YVV--------------DEETVAVPAEWNIPSDVNE------------------------------------------GAYLVTF--EKAIT----TD--PAHRSV--ITGILREAIKSRFKHTPSDTLGE---------------------LW------QDFDRFCQV-------------PDFRSEEDYHFCRKFG--PKVLK----GNRWVIQIVITTA-------LDAEYFRNGRVRALTGMIEAKQVNRIAAVRVLRTETV--------------------EGQPKH-TVVE--------------LEKPNLLEGF----------------ATMSRQEQAGGAIRIPFKG---------QPVEVAFSDLRLVL------------------QITQGDQTILDPADRNELASTLQDFLDGME--------VGRVA------------VSLSE-TPVDA-------------SFQ-----HEV---VAVPA----VRVKSGTTEQT---------APR--PVTE-SLKG--R-GQQRR-FGYLQ----------SINPLLAWPK-A-F----AARAKRMAEDVNRILASA----------------------GITFHFNHFL-----------------------YGDV---EELRRHVQKN----------RHDALLAVLPEG---WREPFSDDNTHEQIKQRI----VPSQCILHETLPR------GQADIEEWKLAELCLNLFAKLGWVPFAPAD------PFAYNLHLGLDVGR-------HNNRAMALGYGFATPRDGLFFRAEEIAI-----NVQKAEPIPTESLKNGLMRLFEHVHADLSQTKMNLEKALFFRDG-MLLGDEIDALRDVH-AKLRKLGWVSDKS-VWTAVEVMKNAEWRV-M----------GGTSVSNPLVGQCFPFDENTGLVCTTGL-----PYLPQGTASPLKIGIVDI--HG------AVREEVIRDLVWEADMCFTKPDMGMGLPWVLHVADAGALQASRAYKISG--------------------------
>WP_083829967.1
MGTEPHQG----------------VNVFRVDLETIR-GELEPSINV----YGLAFKEPIREDDP-------------QA----LEN-----GYYDGG---------------------RRLYTTRP-----IGDLPE--------------RDSVSLG---------------------SHKAVTL-----------KEV-----PV-GIRSIIKVYVRDVLRG----------------------------------------------------------LEESDEVGGIEVLKGLTSKLTVDSNDVYNDELFVALNVGLD-IDYNGNL-WDHMAERSLDKLRSLVEHVCRYILPGTYVVAN------------------------------VIDRSSYEE---------PMGYELVK-YAREEG-LET-ERLMKKGEVDPNQ---PVLEATRAGKM-----GRRPVYIPAQYCIPVYDPRLAEKHEDR-------ALAKLRELVNSIGYKGKLINA---IARSLGYLSEATH------------------LNIERIKP-----------------------KVELEVEGGKPS----ISFTA------------DVMKPLRLSIVK-EVEERVK------NYVPAT------RELDELQLLVLVEDLDPLEIMVVENVTRLYEIVREVYE----------------------L-KIKLPKLRVH----RQPILFTHGD---------YS-----NVLK-EVRKVTGG------L--AFAFIL--ER-----PADDEEDYYRPLKKVLFKGNVISQNIDVRKYVR------DKRIL--PAISNMFYDMLGKLGVKYLTLSK------STDYDLIIGVDVGHGE------VEGSRIVGSVVLFDKMGRLMNLVPVYG---------RETA---RIGDLLEQ---EYENY---AELKGKRILVLRDG-RLTKEEVTQLADIS-----RT----KDC-TIEVINVKKRTPFQQ-LSDSR-------------------VDI-GDAYLLKTHML--------KRDLPRPIKIDKVKYFAKG------TVREEVLRLLRGLSHLNYSTIEGELRLPAPVHYADKLLDALRS------WEI-------------YLRDGLLYFL
>WP_083930349.1
MVTDKNLMNK-----IT-------LNFLPLSDQNFT-------ITI----YRKEANKSHERSET-------------R--RLKLSKYN------------------------------------------------------------------------------------------YQEFDISWNKLDGFDYDAKEN------DL--TKRYLLRSLENRLEEVACSFQ------------------------W-------------------------------------FPPKSFY------------NELRFIIKEYKEG------LMPYFLKN------------------------------------------------EFGF---------------------------LIQ-H-----------------HFKVNS--------------------NQPFN------------REVQKLSLS-LDN---RYQQN---RSFYGDKFRLISD---FINSVIAN-----------LGNL-----FEDISIVT-------------------KLADTPS-DKLDT----KQ----YKFGGGN----------QSSSP-----FV-GIK---Q-------NGPYKVVSDE------VKYLFVFTE-P-L----RSLAREVYSGLDGKLF------------HGMFSGLESMF-SLPFSKNCVE---------YKLVN--YN-NAE-MA-----EVIE-KAVEM----IGKNN--CKVCVLTFP----SLLTEDKNKEIYSHLKFQAIKHGFYTQTITQETM-G------KKEQL-KWSIGNIGLQIFSKLGGIPWLLIP------SHEKCLIFGIGSAHEKDSE---GNIIKYTAYTVCIDTKGNFNRVQPLSSSE-------NEGEYLIRLKEELIKIICSE------NNTHIEECVIHVPY-KVSRQEVDIIKKSV-QEVTGD----ISF-QIKVIKINSKHKFLG-FS----------YHNTKIPYESSMVQLSNTEYLIWTEGLQYG--PTVSRRVSEPLHVEFLHG-SEN---NYDDD-KSYLQDIINLTGANWRG-FNSKAQPVSIYYPWLIATFMKRFSKYEA---DFSIL--------SCESFNPWFL
>WP_084106721.1
MCKI-----------LL-----NIINVFKSNIQL---KEQK--FHE----YTLSGVGSV--------DNFYQLV---Q-AQYALSSQNKFE----------FVSRMGDM--------------LYS--------L-KK---------LEN-----------------MPEIKGVKIEY-GCKNLDI-----------KN----HKEV--YSNLIVYYINKILKYKKIYDKT------------------------------KEVEKYKIKFRNPVILQKEENYTSIVNRDGIRVYRVFNIMPYIDD----HGYAYLRCDINHI-FESDKTI-YDMMK-ENKN-------------VIGLKVDYLWTNTNSTGII-------------EDVIDK-TISDKLVE----------LKGQSLID-YFINNK--QE--YRVN--KFTEEDKK-NVIKVKGHK---------NTFYFIPHSLKQVIDRESLKSIDSK-FSS---DIEKY--IKMDMNYRMRSLSD---FLDDIGEIKELGN------------------LRFDF------------NLNSINEGFK-QRK---IDK----PY----FLVSNGKVIKN----------------KT-GVF-----------KGYYL-------KPNKIRVAIMCPE-G--Y---VEESKNALSKIKNGYI------------VSNDKTEQKNFLDLE---------YTGIFYKYKLGD-----ITE-YK-----RIAG-NLIKNEKE------F--DLVLCVIPNK-------SDESNPYSEFKKIWAKHNIPSQMICIDSL-KIINNCKNNYNG-IYYIYEISLGMLAKSGGVPWGLKE-----INSDVDCFVGLDVGN-------PYKGIRYPSSSVVFDKNGTLINYFKPEI------PQTGEIIVEGILQEIFDEIILSYERK---FNQKPKHIVIHRDGF--ARENINWYINYF-----SQ----KNI-KFDIVEVKKQGAVKFAIKD---------KDIFKNPEAGYYLTNGKY--YLVTNDI--------KIGSPRPLKIEK----VYGDT----SL-DDIVKQIFYLSELHVGS-FKKTRLPITTEYADRISKNIMY----------------IPSG---CLSKKLFFL
>WP_084286803.1
MKTN-------------------ILNWYRLSNWLD--LTFQ--YRLV--DVAVEGMESNTRELN---KAFFNAVNF-------LAS------ETKGV--VSVTRYQGK------------RYIAVKHD----AQL-E--------------RRVIPGSPL-DTIL----TPLE------GVFTLHT--RNII-----DD----ELGL--AIRFLESSIEFQLHQNKN--------------------------LWDGGT-----NTFLNK--VPLRESKDIE----------DIYHGFKYKIVAED----KRNVFVCIGLAYK-YVDKFNL-HEALKSVPAERVG--------DLINGRNYLYQ----------NGDHWYVVKGKS-AGI----PIGEQTIE--------EQ-FKGSVFD-YITKHG--KYATARYKQ-PMLKDS---ATFWHSYSN--NSA-----KVVSGATCLKAIH------------FAD--NGLHRL--SINDPGKRFTRSEF---HAGKYFQKLSFS----GQE------------LKIET-KP----------------HAKDCDI-------FPLPA----LKYGKNAIL-----------DPYAG-YSS-PIH---QFPKRRR-NGIINDTVFAA----------LVPE-T-L----YTMAKSIKYYMDKAIK--MIAPEF--------------F-TIH---------------QYSMKSAP-------YA---VCKDLK-ALVAS-----KGLA--GGNALFVLPES---SDNGRFNKFLHNLVKKELFS--VKIKCVSARSL-KRFLKPVLMRDF-KAYQTNTIFEYLIVNKKWPYALAK------DLNHDLYIGIDAHE-------------FFAGFVFFFKNGEKIVFDVEQV--KATGSFRNEKINYAVIQDKIVKVLSRHLNI---GEDAPRSIVILRDG-VSFGEEEKALVGAM-EELEVK----ENV-QLGVLDIAKSSPVRAACYQGA-------NKVLENPDCGTYFYMNKKQAYIFNTGF-----PYRVPGSSNPLQVSL----SYGDI----DF-EKALEDVFALTQITFSSPDRPTSLPLPLKLIDTLIRDVAHEYTYAN---QERELKI-PSL------------
>WP_084602981.1
MRPS--------REVLT-------LNLAP--IGF---SATT--MRV----GRLPYQD-------------EEQY---R--A--LRE------AH-P---QHAFRFDS-------RIGA--IL-NIG--------L-A-----------AD---VAVL-G----------EASD----------VPV--A--------EH-----LLL--VGKAVQQALFGWLVGRRT-------IRPLQCWGSSRK--AALLS-------------------AAIREIGLDP-----TP-GIEVLVRHSFDTRVVQPAQDAPYLALLLDIGTS-NDIAIPV-AVLIR-AGLD-------------PCGLYVCRQEG--DNEGLR-----PRLET---IGC-VA-AVEN---G---RLH---------LTD-A-EL-D--GP---------VDAG----EVVLEPRQE--TLEKV-----------VRLFYP-TAADRILGG-LQR---RRQP----YVTAADKLQHIAR---VLEET-----------SR-VLPLTFTGG---LKATI------GTLLQLGDPA---FPA-EIT---VSR----PG----LLFGPQG-----RETGS---QA-----DA-GIR---R-------FGPYQYIQQE---RNEPVVAVICER-T--Q---RGRTEQRLQTLRSGFDEAQRANKSPPD-NPFQGGLIGKF-RLQRIRFQI----------EDVAA--PQ-AEE-YR-----RAIA-RLLQR-----LPQRP--DLALVQTRAS---YWTLPAADNPYLAAKALFMAAGVPVQSIKAETI-EASD-----RNL-PYILNNLALASYAKLGGTPFVMSTRA----PASHELVIGLGASEVGEGRLG--PKARYVGLTTLFQADGRYLVWGQTRE--------VAFEDYAVALLESLTSTIRFVREQNNWQVGDHVRLVFHVYK-PLKHREIDAIKALV-RDLVGR----HQV-EFAFLDISRHHDFFL-FDP--RQTGI-GLKGVGVPRRGQCRQLSARAALLQLVGA-DE-VKADAQGLPRPLLIELHPE--S----DFTDL-TYLARQVFHFSYLCWRS-FFPAEEPVTILYSRLIARALGNLRLVPEWRC--DVL---TVG---SLRHSLWFL
>WP_085938215.1
MPSE--------------------TNCFKIHGLDQ--LEAE--YRL----YQLAGLHHD-----EFFANVQRVID--R-----LSR------QMKAP--VTTFERDGN------------TFLLAP------TGY-ADPPDH-ITLV--------------VAAI----RRTE------ETVRLSF--VGNS-----PE----WDAV--RMRFLQFGFQNPLWKSPS--------------------------LWQPGAGQ----PFFFK--QAAKAL-----------GALELFEGFALRVMPYP----EGGFGVVVDLRRK-LVSRTPL-AAKIRRDEVN------------RLKGRSCVYR----------MGDTWFEVSI---SGLCDQ-KIGEPSIP--------NG-KAVSLIN-YLHTQS--PK---SLA--NLSPES---HAIFYRTR---GPE------QRAAPAALHLVEDTHGE----------IGARHQPL--TTIGPDERSRKIQE---IVTRFLQAIKVA----GAT------------LTVSS-EP----------------ARTTGRS-------FNLPA----LGFGNGAKLSM---------NPSNG-FIQ-GIR---EYARSRLRAGFFEQSSLAR----------VVPK-S-IY---NSSGPQFLADLKAQMA--SLYPNP----------------GYD-----------PEVVVYDDLTG----SRN-FV---QSRAIK-AALEQ-----ARVS--PGFALVMVHRY---ERRVRSADQLAAWIVKDLNNFQITASVIHTDMI-RRGYVARQRKRM-AGYLRNLAIKVLLTNGKWPFVIDT------RLHADVVIGIDVKN--------------TAAFTLIGDGGKIIRFA-------TSPSRQKEQLLKNQVCQYVEDVIRKECGS---LAATPKRIVIHRDG-RTWPSEVAGIMDAC-AHLATDGCIDPQW-QLTIVNVSKTAPLRM-FSV--HPARLG-GTSVENPVVGSWIAIGNDEGFVCTTGK-----PFRFPGTANPLHIRR----VRGEM----SI-QHCLEDVFALSCLTWGQPEGVMRLPMSIKLCDRSLFDEATDV-------NEDEVAF-NDNGG----------
>WP_088656112.1
MSN------------IR-------LNFLPITDQEFE-------FNI----YRKEIEGA-------------------------IEKNS-------------GLK---------------------------WYRL------------------------------FPDSEATE-----RKNYYVSTDKEDGFEFHPNHN------DL--TKWYLFESLKKSVTNSNLTIEY-------------------------------------------------------------SFYQRHK------------NEIQFTVNEFNEG------LSPYYLRQ------------------------------------------------KHGF---------------------------LID-F-----------------KFRKAE--------------------NTSFN------------KEVQRLSLS-LDE---KYRSN---KNYYLDKHRLFQG---FLKSNFQS-----------IKSFNISDS---INLSD-------------------ELMSVSC-NHLDK----KQ----YIFSKNR----------TSSSQ-----FL-GIK---N-------YGPLNIVSDD------VQFVFIFED-R--F---KTFANDIFLSLIGKAN------------PGTFPGMEAMF-KIKLDKTKVK--------RVSISD--YS-NPE-LL-----KAVD-KVVEFSKD--------KTIAVFI--ED---YSEEEGNSEPYYFLKYQFLKKDIPLQVLNYQKL-S------ARNTL-KWSTSNIGLQVFSKLGGKPWIVKP------SNTDCLILGIGSSHKKDKET--GKIQRFFAYSICLDSSGLYKKLEVLAEDE-------DETNYLQSLQNGLVQLLSND------DFSNYKSCVLHLPF-KIKRSEIKALEQAI-NEV-------SNL-DFTVVKINVDNRFFG-F----------SNHNTLVPYESSYIQLASNQFLVWFEGLNYG--EIVDKRLSNPVHLEFLNI----GA-RVEDY-KSYLQDIINLSGANWRG-FNAKSVPISIYYSKIITEYISEFGDIVD-----EQM--------SVTNDKPWFL
>WP_088891256.1
MHWSGGN--------LM-----YELSF----------QSIQ--FHL----HQVDLLRAIEPRDL---SELGKLA---Q-----LRK--------------------------------VTGYEVVSGRRGTSSSLLQ---------------------CAAFRVI----ETET----------IDL--TSP------EH------SF-SLKQVINRSVVRYFESRNLKVN-------------------------------AYQREAFAR-------------RTVPISNDIEAQRYLKWDVRVDS----ENHTFLSLDYSSE-YNDRLTVHAATIP-------------------INQPLIHTYDG------------ASCRF---SGISDF-TVSEPLES----------LGNISLVE-YHRRKGIVSP--SILN--AIPAQT---RAIWANYGS--QGR---DVIYPHIPQLLKKTFSRDDV-------------RRFNE--QVWTIDQRFKEAIQ---IIAKLNEVGGLL--VLEQA------------ISFED-SPYR-------------------------------PQRQRNLDFGNNV----------IGSFP-----AQ-GLN---R-------KQLLD-------KPAQIKAIVFHPE--------GESVKAWCQSFTQYIE--S-------------------F-DIGVDLIDYR--------PYPLGN-----TLG-IQ-----RECR-NLQEA------------NLVLMCVPDK--EGYRNNPIADPYPVLKRQFVQAMLPSQGIELSTI-HSPFK--------PSTGNNLLLGVLGKLGHSPWQLRQ-----MPGNAQAFVGLDVGR--------KDGRAVGAAAFVVNQLGRVIGWSAADF------QAHRETFDSNSLRKVIFDLINLFEQH---EQKQLEHLVIHRDG-LLQDDEFSLFSELM-SELH------NGVKEVDVVEVLKSGYDRA--NER--------TEMWENPQRGWGWSLSDEEVALMTTGA-KE-----KGGTPRPITIRR----RMGNT----TP-GTLAAQVYWLSEMHIGS-TQTIRLPITTYYADAAAEYALE-----------GFL---PTG---QIARRLPFL
>WP_089320882.1
MQ----------------------INFFP--IQI---PFDQ--FHI----NTEPFSK--------------ERL---D--E--LRD------KFNS---THSFFRNG---------DN--IY------------ISNE---------GED---GIEIG-----------SPVT----------RDV-------F---GD-----EKI--TSALIKHIFFRTFKDRFPG------IYPFRFFSRKDK--DDVIY-------------------SLLPD-YLKN--------KVAYKKLIEVQLRKCVLGNQ-VRFGFTINIKRN-WIFNKTC-KELAS-EGFD-------------ITGLEVLRSDYLGLKGVLA-----PDEEL---IGT-VK-KVEG---E-------------HALVD-TNEGEQ------------LHDLS----HLSIRKTKY--NIGAY-----------LSYTLSEQKSNQILAF-IES---KRHE----LYNAEHLRNEILS---IAGVLFTDKNSDG---ETVPLLFKNKDG---FCFTV--------------DNRMYASN-SIE---LKT----PA----FIFDYAA-----TKTDS---SA-----DS-GLT---N-------FGPYDSITFE---PKTPLVLCIGRK-E--N---RGKFTSFLANLIDGLPNS----------KYFKKGLHKKY-EFQHINKII----------EDINS--DD-VDE-YL-----RVIK-DIDKK---------P--DLAIIEIPSK---FKRYPDSTNPYYRIKAKLLLLEVPAQFVTSEVI-ANHN---------EYILNSIALQIYAKLGGTPWVLPSSR----SVDREIIVGVGHSWVRENAFK-AAQDRIVGITTFMSSDGQYLLSDKAKE--------VQYADYFKELLRSLKNSFERLEKEFGWTEGDTIRLIFHIFK-PIKNVEYEVVSELI-RQF-SQ----YKI-QFAFVTIGKTHPFKI-FDI--NQRGV-ELKGHLIPERGTNIFLDSTTALVQMLGA-HE-LKTDKHGISSPIQIRIRTP--EGNFFLFTDL-GYVVQQLFSFTYISWRS-FLPGEHPATMLYSTLIAKLLSKMRNVQGWDA--DSLNF-------KLKRKKWFL
>WP_089764886.1
M--------------ML-------TNIFQMRNAPED-PSMR--------RVKLSGLPVDEK------RDRISFI---QAISN-LNKMGVDA----------SLAQDSEG-----------------------TLL-S-------------------------------PDGKE----------LDL--RATYD-SFNPE--LASKKATEVKEAWQNRVRTHLSENGFQKVG---------------------------------RKYVRV--EDILDPSS------------DFKEAYEIQAEIID-----GEPAISIDPCTR-IMESLS--EDIQR-AGNPDER-----------VDVQVLPK--------------WKNGEL---VGRAGF-KAGDKSFE----------YHGESLST-YWKKKY-------DIE--FVDDDE---EMLDIYIPDYD-------MELPYPASVV----SFSRG------------RSLPDD--LKKDPKQRVSEAAT---AIDQYFDSMQFT----GSE------------ADLSK-----------------------LTTAKEL---YDTPSFG--VRLGD------DRKTGV---------IHK-SLK---R-------NGPYA-------GPVNGEYVVITPE-D------GREIRDGFDELASIYN------------QLNLGSISRCS-EVG----------NDGIIEVGSQN-----SNT-YA-----NRIT-EVRDQLD--AIDSD---LIAFVVLP---------GHNQDVYFQARGKLFENNVPAQAIQYKNVVK------ANDNG--YFIGNTASQVYGKVGSAVWILDEPADAGVEPGSTCYAYHDVSRRP------DKKSAATAYSATTDSYGRYIATGAQPT---------GEKLTDEVFHSILNELLRKVSAFHREKDFHFKRLVFAKDG-KIGWQEQKMMKKVIREGVPDESLLPDDM-IIDVVSVNKSPNKRV-VTRD--------GNGFDNVAGGNAMIYGDESGLLVSHKP--------ERGTAKPLEITANDHVSLNDV-PEPTA-ESLLKEYYNLSYLNWSSIFSQGKYALPQILTQNLGENLSAGI--------------VPEN------------
>WP_089880661.1
MAVKA---NNRPTADLLHQQP---LSDYLLQFELGS-PELP--VHE----YELRATGSGGIDPD---AKAANYYQS-R-----IQS---------------PVT--------------ASRRRIYAT---------EK---------LHG---TISIHGYTVKPV--HQGEKT----------LEA--RSYT-----ND--------GPLQEFVKQDVKRAVTGRFEV---------------------------------SGIDSIIEP--TPQRTAN---------SGLFEAYRKYKCRIRVDA----DGTVICGVNVAYH-LESTFSA-ADWVQ-RGYD-------------IAGVTVEHDTD--------LYDSARTATV---TEIIDM-DYDDMLDG-----------PGVPMSE-YHEKHV--EQ--DVID--SMRAGD---PVIALKYGSG-EDS--------IFPQLLKVIPTFDQLGRVDET-FLN---VIHNE--SRMKPEERFNVVTS---FVDLLGPTPY---------------------FGFDPVQP-----------TNA--GYREHKT--NI------PN----LRFGDGR----------TGYYG-----AG-GLE---R------GYGVYK-------APESFDIIALYPD-S--E---QAAARPYVLSILGKLA--------------DYDGKPTKF----------------DQETYELGS-----EFH-YS-----QHAQ-K-TSD---------Y--DAALIVVPAK--DKAAAADYDDPYPEFKRRLGQLGVPSQMITIDNL-N------------DSYLGNISSSLIGKAGGVPWRIDD-----VPGDVDAFVGLDVTYDH------ATKQHLGAAANVIMADGTILASEAVTK-------QAGETFDEDDVANVIKHILEIFAEE---EGRPPRHVVIHRDG-KF---DIESLIKRL-----DKA---RDLQRFDLVEIRKSGNPRI-ADES--------KSRFDIADKGVAFHVNGNHSYLTTTGG-----KEGSPGTPRPLQIVK----RHGST----DL-DTLAEQTYWLSEAHVGSLSRSTRLPITTYYADKCADFAMK-----------GYL---TKG---SVIRGVPYI
>WP_090604190.1
MP-------------LL-------LNTAP--IIF---DDVV--IYL----EKFPFND--------------EKL---E--Q--LRN------DCRY---THMIKRTG---------DS--IL-AVP--------I-K-----------KG---LPPLGG----------MREQ----------VDL--K--------KD-----LSL--TRSLANHAFYRELFKRNL-------WTPLSYLITK----KNLLE-------------------DCMPQ-GYSL-----VK-GLGVFVKWEVEFRVIDPVGKAPFVSITINISTA-TRISLTC-QQLMT-KGVS-------------VLNQYVGKPYY-GRNPELK-----PRFST---VGR-VV-NVNT---D--GMLE---------LED-LRPGEL--EL---------ADPT----EMYLEPRED--HLDNC-----------IRVIYG-TDASQILSN-IDK---KLAQ----YHVGNKKFEKLQR---GLASY-----------QTF--KLSLVDG---VPFQI------GNFLDNDKAKTS-HIK-TYK---AEK----PV----FVFSPGA-----AKVST---WN-----DG-GLQ---Q-------YGPFSRETFS---PNKPHICVVLQA-N--K---KGQVEQILHKFLNGMP---PVAYGGGK-TFEFTGLKNKF-RLQDCYIDF----------FTAED--DS-ITS-YN-----RAIT-AALQS---N-STRTF--DLALIQIDDG---FRGRVASNNPYLAAKARFVGQQIPVQEFTMENL-GQPD-----ARI-VWSLNNMALATYAKLGGVPWLLTADS----TIGHEVVFGIGSAMIHTSRLS--AKERMVGITTVFTGDGRYYVNNISSA--------VTADEYFETLLQNLRTTMDRVKTDFAWRPKDTVRLIFHAFK-TFKDAEADAVKQVM-SEL-GD----FNV-EFAFVHVAPNSPYIL-FDT--AQPGSF-GKGIYAPERTNYLQLSEHVALASLTGA-VE-LKKASDGIPQPVQLILHRD--S----TFKDM-AYLCKQVIKFGAHSWRS-YQPAPMPVSIYYSQLMAQMLSQLSGTPNWNP--DAI----YN---KIGTTRWFL
>WP_092265422.1
MRLN--------------------LNL----------------LAV----FKTTYLHRNP-----------------RG----VRSQ--------------GLTRVGEE-----------VYHGLPHPEFR----------------------------------GATAQQRTW---------LTP-----------DD--DYDR----VLSLIGQTLLG--------------------------------------------AGYLLTGRHPTQQRVPLRPRQLPAEIAVNAHLRWEWELERHS-----GQGWLVLRPGRM-FLSALSMKAQGLP---------------------------G-----------------------------SVPQ-------------------LHA-HRRERL------RRMDG-AFQREDRA---------------KE--WHLSFSTKAL---------SDLNLSG------DAHHAA-LSMPDVQRLVNLPG---LWQPFVTS-----------------------LEVLE-----------------------------V------PGQVERLRFGRGTGRD-----------------VT-DVH---K-------RGPPQ----------PVRLAVVPPV-Q--ERA-EQLRQELLAHLNQDAS----------------QGLRKHLNRKDDDTLYSFW-GEYRKLGLEPFDL----VRD-YE---TGRLLAPELRGAAAE-EAGRQ---LIGLMILPDTIG-----------RDALSDELGR--LGVKLLRRDML-R------PRAEY----MANVAVKLAQRAGAVPWDLEKLPGV----EQTFFVGVDLGHDH------REKQSV--AFSLHEFRGRPVDGLTLPR------RAGNERLSLAELKQGLSKLL---------NGKRAAQVIVHRDG-KYLEGEVDDFIIAL-----ND----LGVSRLSLLAVKKSN-----------------LSMVANAEEGTVLPLDDRRCLLVTNTQ-----------VARPTELEVMHS----HL----TF-SELTEQVFWLTRVFMNNAQHAGSDPATVEWANGIARTGKRVALSG-WSA-----------------------
>WP_092721547.1
MK-------------------------FP--------------FKLM--QLELQEIENDPALNN---RNMQKVLM--K-----IAS------VTSGP--VAVYFKDGK------------KFIAVKAD----TEV-E--------------NVEISLAPM-IAKA----TLLP------GNYDLNF--NSLT-----SN----NREL--AIRFLEFAVKEHLGNHPK--------------------------LWRYSAYQ-----YFLR--KPIFN---------EPHSQIDVFSGFNFKIVPQP----DGHFYIALDLSYK-YTDKKFL-HEHLAGEDIEVMK--------KRLKGRKCLYF----------GGDSWYQVQI---ASLGK--AIKEQDFA--------NG-KKYTVLD-WAMKHT--KSETFNMQK-HLFPDT---PALIFNYPG--NTS-----KYFNGAACLKMLYTTADD----------FVNGMHNK--TIQNPNNRFYYLRT---FIKHNFQGIVFN----GVE------------LKVNQ-YP----------------LSETLKI-------FPLPG----LKFNNGIEM----KSLV---LDERY--ER-AIE---DFGKLRR-NGILNKTQFNP----------LVPD-S-ID---FQLAKAIQSTFSKDMK--LYARNF--------------F----------------TLIVYKDLK-----SSSAYR---QYNEIK-DALSR-----HNAT--HGNALFLLPDA--EVESAYYIRNLHDCVKKNFYK--IKFQCASARKV-ASFYSGYGLRSY-RSYISNLFFEYLIVNQKWAYALSQ------PLNHDIYIGLDVHH--------------YAGFLFFYRNGEKIVFDYTEV--NRTGTFRNEKISAKVIIDKLLENLKRHIPQ---HAKNPNSIILLRDG-RSFGEEGKAMKTVL-GELADA----NKI-NWGIVDIHKNTPYRVALEKGG-------YNNLSNPISGTYKLFDATTGFLFTTGY-----PFKIPGTVQPIHITL----VEGNA----DF-ESVMQDIFHQCILAFSAPDKGGSLPVVLKLIDTMIRSFAHSL-------TEKSL---------EEQEEQIFD
>WP_093228074.1
MEKA------------------HFISEWTLETKA---SDLP--IYL----YTIPQTSQEISQIE---KYTAKIKY--E-----VMRQNPGI----------LLE--------------GHLLGSFQ-------KV-KAWGNFT----------------------PIREEFRC----------IQV--ESS------VE-----RRL--LERLLARSFENAQDPNIFYTK---------------------------------KNTITIK-------------KAKRLNNDIEMRRYLQFEMNVYP----SGLISIGFDLHHQ-FSYRKSL-YDMIL-KGVK-LE-----------ENCQVVDIINR------------KTYHF---HSISDQ-TVSDPLLS-----------TGESPID-YYRNNG--NE--KYVK--NIPPYT---PAIICFSPT--SSK-----PLYFIPQLLRLVCTWDQV-------------DGKKE--TKIPVDDRVQRLIKMGKVMNDWKNNCP---------DLP---------IRFHE-RSLFA--------DQA--GFR-IKV---MKK----PT----LLFGQGV----------EDTWG-----QR-GLK---K-------GGVIS-------PPKKIECQILIDN---V-------VKNFTKALQKLSN--K-------------------L-GVTLERSALDS-GKIRRIHFDDAS---------LR-----EELQ-EIMNR------------EHPLIIVAKKEH-LEKKVGSRDFYSLIKHLLRDHCLRTQVVTYETS-E------KSKGS-ENILLNILLGLYVKNGVHPWKLKH------PLHSDCFVGLDVSH--------EGGIHTTGIIQVVGKDGTPLWTKPLSN------SERGEVIRRETIEQSINHTLDRYKQK---EGRYPSHITFHRDG-KGHLTEVNTIRDIL-----NQ----YHI-SFDYVAIEKNILRRMAY--------------------------KDN---------------------PS-------------------------------------------------------------------------------PNG------------
>WP_093920437.1
MPA---------------------LNIAEIQTNKSN-------VSV----FTTNYSD--------------------K-----LNAYR---KDYPAF----SFYRLS-----------NNIYAWQNIDT--QTSLPS------------------------------EFKQTQ----------ITK-----------ND------AL-VFKEILEQGIISFFQNKSQ-------EYSSTWILKLNK-------------------------------------DSKIELAGLSLLPQMEFQIDPLYSTQQTQVITISVRKTYK-PEFTFN--SDFLK-NNID---------------------------------------------------------------------------IRN-W-----------------DRNHND---RLI-FSPR---NRKRF-----------LESTNQTDKYQEIISN---------------VYSLPNELHEFNR---LVNAFKNY-----------VNDIYLPDN---LKIND------FFSTLPNL-----YFK----DLSISK----PT----YYFLNNR-----TGTGY----------NK-QIK---E-------LKPYSFNNFK---SKNIKIALFTPS-R--N---EGSSGTFIKYLEGNLKHN--------------------F-HADNIKIDL--------IKFERDS-----SLEFIK-----ELVN-KT--------DEGGY--NLAITVLSQA---DKKLSIKKSPYFLLKAKLLGRKIPTQQLTIEII-RKIR--------DDLILNAIALNIYSKLGGTAWTIEKDE----KDKIEIIIGIGTTI-------NFNKQRIIGFANVFDYKGSYLLGSSSQL---------GFNEYASNLEKHLIKTIESQISLRGIEPTDTFRLIFHLSK-PAKKYEIKAIENAL-RNF-SE----YKI-QYAIVHLSYQHNYRL-FN-----------EKENIIPRGTFVEIASRQALLHLGQS-----------S-KPILLRIDKR----SIAMYKDL-YAIAKQILYFSHLSFRT-FKPANVPVTIKYPQLMSKLSSELMVVDDWDK--TNL--------EIVKNQLWFI
>WP_094264667.1
MKRS-------------------ILTNWRMKSTT---EDFP--LHL----YWMPVRDWDNKY-----AENYSVL---S--D--LRRLNGWQ----------PMD--------------GQVIASFE-------PI-REWGEHA----------------------YSNVEVRP----------IRK--EDA------HE-----RAV--LEQVLMRNIEAAQPKRKYRIR---------------------------------NGQFTMA-------------KPGFEHSGIRVHPTFCLRTEVDK----TGSILIGFHLTHR-FLHRKHL-GELIR-SGSSMVR-----------EGVTVVDRYRH------------TRYRF---IRVDER-LVGQPFQE-----------IRRSLID-YYINRN--QG--FLVE--KVSPES---TAVMVAAS---NGE-----ELPFIPDLLTLETSFEQLPQPAIR-------PISRH--VKMSAHDKTERMIQVEEILQAYPR------------------------LKYER-NGLLA--------AVH--GFE-LTT---FSS----PV----LRFGQNH----------TSKST-----FK-GLK---N-------GGVFK------NETDKLDVTYLVGEIEILN---EHQVVRFMNELENQSF--W-------------------T-GVDIHRINT--TSQLRRVIFQDPE---------LR-----KSLK-RISSD---------L--HCLTVIITNE-------ERADRCYEAIKQELGKKAIATQVVTLNTV-E------NRKGK-EYAFFNLLLGIYGKSGIQPWVLAQ------SLHSDCFIGLDVSH--------DDGKHATGIVQVVGKDGRMLDSKPLRT------IEKGEKIGEGTYLDLTLEAIHQYEET---FGERPEHITFHRDG-KCYEEELNHVRNIM-----GD----EGV-KFDYISVIKDSQTRIARS----------ENNRWETVLGAAYIK-KDLAYLCSTNP------HERMGMAKPLKIER----MSGNL----PM-QQVVLDIFHLSYMHIGA-LNKTRLPVTTHYADKSSTRFNR-----------GML---PSY---GDGKALLFL
>WP_094382636.1
-----------MDKKLI-------LNHLD--FKYP--E-KH--IKM----YFSAKDDEK-----HCSDTLQQTP---K--E--VID------IFGQQ--------------FNLGKQP--VFVGYN--------F-R----------FDG---FEPVD-------------------------IDL--SKP------EN-----ATF--MRRYYRHELKRVLSKH-DELI-----------ITKPRITDDLQV-WKQAE-------------GEVRTVKYKG-----KDVRIWVMDRFSLKVRHDSFNQ-CPYIMVTYD-RPA-LLFNAPL-SMLLDDDGSD----------------------------------P----------LGQSND-RVTA---D-MLR-L---------VMT-RREYTD--EH---------GKTH----------VRR--NIDSLQRHNIGYDPTTTRAVVT-KKLKQILAL-DHE---ANKKT--DESRYVKYKQKITD---FQKRYLLDNEL-----RK-VFI--DLAD---REVNP------------L--------Q-VGQ---VEE----SKRM--LVFGHNT-------KEL---RQ-----QR-GI----N-------NGPARISPH-----VAVKLIAIYPI-S--L---ERKAELIGGFKNGSYP--KYVKNNNKEGNLVQKTMSHYI-GTQVDYAD-----SALHIKFWNEA--NP-LPE-IK-----ARLQ-DEHYR---NDKNSQY--IGIYVTPIPK---YSSEKSQKMVYYKVKEAFLNLGIPTQCIQK----GKL-------NF-IYTMQNMSVAMCAKLEGMPWLLDE------TKKNDLVIGIGAFRSD------D-NMQYIGAAFSFDNTGAFNSYRYFA------------KSQLRELMGAIEEAVLEYASI---NNK-PEQLVIHYFK-QVSRREFQPIEDML-HSLN------LDI-PVYIITINEAEDVVA-FDP--NSTYRNEEKPSLMPYSGTYINLGKTRYLLYNNTRYDDNNFSPTDGFPFPVKLTVNCN--TRA--GEPDS-QTLIGQVYQFSRIYWKS-VKQQGQPVTVSYPAMIAEIMPHFD--------NPTV---YT-----NANCLWFL
>WP_094590818.1
MTDD----NSDHIDDLSEVPAPHALTAFASTSRA---GSLT--VHE----YELVAVNGYLPDDE---RDTYKAR---R--K--IAR------QHDDW----PVV--------------VEPLTLVA--------L-EE---------IDGS--AIDIDDFRLKGP----ETRC----------LDY--ERP------QD-----RQT--LKDFLETKVKRQLEGDYRT---------------------------------HGIHKILSQ--EPIV-----------ERENFRLHERYNLSFSVTP----EGRLYLFVDFRHK-IISDYRL-DEVDQS---------------RLYRGLRVNVSYRE----------SGKGAYL---DELLPE-RATDSLRR----------LGNRSVVQ-YHRDAKQVSQ--ETID--EFERADR--RVVQVTKQG--RLN-----TETYPQELLVLQPHFENLKSFAPA-FNE---ATQGK--TRLSGQRCLERSTE---FMEGLDPIS-----LQGSA------------VAFDP-TPLSE--------ETYS-----IER---L----FETD--DILQFGDGQ----------SGDHPK-------RIT---S-------NSVYQ-------PPSEFNVCIIHPD-K---------HAERWTNLERMLS--R-------------------I-GAE--------ADEVDRYEYSIDD-----TADIYG-----DLIY-DI-------PDENDY--TAACVILPPD--FNLGASDPSDIYHEVKKALRQKHIDSQMAHIDTL-A-----------DDNALPNIALGLIAAAGGIPFTAEDSM----PGDADLFIGIDVSHRYPKDS--DDRVHIAASTTSIYDDGTILGYTSANP-------QAGEKIPPGKLKDIVRQAVVGYKQE---RGEYPEHIVIHRDGF--MNEDLSPVEDLL-----AE----FSI-TYDIVEVRKQSPARV-LDLE--------NGKASVPDKGVAINESDAHAILSSFGK-PESQTSQYTGLPQPIQVER----EAGDT----DI-GTLASQVYLLSQSHIGAISTTARLPITTYYADRASEAAAE-----------EYL---PPT--SRLRKNIGFL
>WP_096885432.1
MNDF------------------QVLTEWTLDTRA---TEFI--IHI----YTMPINDLNKSH-----TESYELV---K--T--LRRLNNTK----------EIV--------------EQQIAALT-------KV-ENWGHYT----------------------RGDYQHRC----------IKL--SVP------RE-----REL--LQRLLLKVVGARQPKKVYA----------------------------------EGGLFINA-------------SPQYKIENINIHEALNLDFSVTQ----EGLIIVGFDFTHK-LYYKDTL-LEFVKRNQIQ--------------KGDRVIDPIYH------------ISYVY---DEVAPY-TVSESSPY-----------LGQSILQ-YYKNKD------WILK--KLNTDM---SVVHVRNK---ENK-----IFPYAPVFLKKECSLSSLDQRIVT-------KINRV--IKLGPNEKMTKSIRVQNILSRFEV------------------------LRLNK-NNLLV--------SNQ--GYK-IKY---FPV----PS----LRFGKNV----------TSKSL-----KN-GLI---K-------GGVVD--------PRNLELAYFIPVIN--N---TESIEVFMKNLEEKSK--Q-------------------L-GVPLQRLKKGRYNQLDTQMFSSPE---------LV-----LGLK-KIAKE---------F--NCLTVVITTQ-------QNIDKCYGAIKKEFGNYDIPTQFVTADTA-K--------EKN-DYILLNILLGIYAKASIQSWILKE------PLHSDCFIGLDVSH--------EENRHSTGLVQVVGKDGRVLSSKAMST------IESGERIRDETMKEIVYEAIHSYENQ---YGYRPKHVTFHRDGF--CRENIDNIEYIL-----KN----LGV-LFDYVEVIKKSNRRMAN-LS--------KEEGWKTEIGASYLK-DDLAYLCSTAP------GKQVGMAIPVKITQ----VTGHL----TM-SAIVSDIFNLSHMHVGS-LIKSRLPISTYYADLSSTFFNR-----------GWI--------SSRSNGLQFV
>WP_098075782.1
MAFKNRSS--NARQGLV-------LNALEISFNNRT-------VTI----PQADYSKE-------------------R-WDSCLED-------FPDV----WFYRLN-----------DHLYAITSGSS--SLGLPD------------------------------YFDDAE----------ISL-----------SH------PV--FAQIAAESIHRYFSE---------RGYDGSWEVPMSK-------------------------------------QKALSVGLLKVTPMLKYTPRPLYSTSGEPVLVLVVQTYLR---------HEFLDSEDANNAA------------------------------------------------------------------------LSE-F----------------QKQDDSD---EVY-ASKR---NVLAY-----------LAHLGKIDQYNKYDDK-FYA---QGARF-RNFRIHTHRLNNIRS---LLD---------------------LPGS---LCVDT------TPFLLPSK-----LFD-VRS---IRR----PVN----LFYNDR-------------KPKSRYLND-AVK---R-------LRPYSYDKFQG----KIQIALLAAE-S--R---EQEAVQYSRTLKDKLQSL--------------------F-HLSQVEVSIH--------TFEPS------TAG-IA-----KFLR-DF--------DASSF--DLAVPIMAES---LKNFPVRRSPYHTIKARLLNQATPSQDITIESV-HEDR---------RMINANVALNIYAKLGGTAWAVRRSA----ERSKQFVVGVGATT-------DEDGDYIIGFANVFTHDGRYLLGECHQL---------SMDEYADDLQDYLSQTLLNALQSEGIAEGETIELVLHLFK-EARKREIKAIEKAISDSLS------FNI-KYVIIHISENHPYRL-F----------EDGRVDSFNQSFEIRISTRQSLLQMGGG-----------KERPFLLRLDRR------GDYENF-DDLTRQIVEFSNLSHLS-FIPPSTPVTVSYPKKMARVASDLRKVPNWDP--AMM--------NRLSGIPWFI
>WP_099009389.1
MKYF--------------------LTSFI------------PKIFI----YRYDFSETLKS------QAKEKLC---K-LK--LDK---------------SIHKISES-----------YFVLFN----K---L-DG-------------------------------TSNQYRFKS--AQYLDAPY---------ENI---QE----VSTFISRLIISGIDDDYK--------------------------------------QYHNT--NSVIVDNIVL----------LLLKCVKFNVELFA----TGRFYIHLYPNTK-IINAPELDTNFIN--------------LHNNISGVNISLR------------VEKERFRIT--RDLSDKRNLKE-------------------LCN-F----------------IDLNNDK---KVF-----------------------------NYRSLAKINPSV----FREIQSL--TLNIIDKEISVIRE---VASRIN-------------------------LGICE-KP----------------FFA-------FEHR---PSKM--LVVGGGNIV------------------SK-------Q------HNGMYR-------GVENTNIRPIYNR-E------KEIESEFYDKLNGNSN------------------------GNK----------LIKPISIKASEI----DSN-FELP---KSILTE---------RERK---TINAVF----------------SEYEIPDDFFDRMDANQVF---QIYR-----------EKYKIDNYAVKCLTKAGGLLNVIYETNEN----VNTYFIGIDLGH--------SLKESV--GLTLFSNKGELIRFQTSIC---------SEALDTFPLKTAMEHLKRHLDIN---DLPKAKKIIVHRDG-KNHIHDINRLVDII-----------FDVIVIDIVEVIKSG-----Y-----------DNGYLLPNSGDYFKDRDEDYILVTNTQ-----KDKNKGI-KPIIIKR----KYG------TLFSNLVEQVYWFTKVYTNNLYQSSRLPATTEKANNIVGTGLKRH-------QSSYLS-----------------
>WP_099325248.1
MST------------LL-------LNRTNLRFHLDKQ------VNIKNKGFVITAKESQ-----------------WR--NK-IKNDEAKN-NFNE-------------WLNIKDEDP--VEIEFS--------L-D----------RDN-----------------------------NSYFISS-----------DNFD----SL--KRLIIKQELTNYFLDKGFYVD-------------LNPTAFDLSV-YKRKEDF-------------------------------EIYIRYDLVYKSFN-----EELSISVGSEFT-LISRKEIF--------------------------------------------------------------QIDG-----IRKVV----NIGNKICK-Y--------------------------QIL--------SGD--------------FKVIADKQMRSGIEG-ANR---------VIPCSYKTEYKNILD---FLKSGLKDFESV-------FFN--IDKT---KTVLD------------KD---------RQR-IIL------KDNL--MVFGGEN-------KTV---NA-----VI-GMR---E-------YGPYKKIDNAN----DIKILFIYNE--------RDDANKVYQYLRNGLK--------------QFPGLLTYV-GIPVVLD------KEKSLYYSSTEL----STK-LQ-----EFLAAQFPDN-----DYYNY--AAVIIGPFSK---YESDEEEEKTYYEIKKLLLDKGITSQFIANKTV-R-------SGNF-NYCLPNIAIAILAKLGGIPWKLNT------KKYNDLVIGYNYKK--------LQDQKWIGSAVFFDNEGRLGRIY-------------SEERAGEDLISHLKIAIDDYSKS----IGSPDRLTIHYYK-PPRKDEIKNFEQVIYNKLN------LDI-PFALTEVNKSKSDIC-FDT---------EYDMGMPESGTYVKIGKDEYLLFNNNRYEKEP-VRKVKDELPIKVKIFHA-DVGGF----SH-REILSQVYEFSRLNWKG-LMQTSQPVTTKYSKMIADFSLHFN---------GEI---SEN--KISQKTPWFI
>WP_099412865.1
MSTN-----------FK-------LEVFESNKAI---KPIG--FHT----YSLKSFKLE--------ENPFKVI---R-CKK-LANYNINN----------GVYENGKK--------------IFS--------I-EQ---------IEN-----------------IPENADFSLEY-GITVLEI-----------HE----NKKV--YEEYIKTLIRNRLSTI----------------------------L-------GKYKKYSTKYNKDIK------NLIKSDDGSIQLERGYKIRVNIGD----DNKIYLWINTVSE-FRCKDTI-MDLLN-KGKN-------------VIGYQIKNDWAYFSQTGVV-------------VDVWDK-TVVDNL------------SFGSSLKD-YYIKKG--EG--AKVM--DLPNET---PVVQVKPNN--GNN-----NISYYPQALRPIITREKISEIDSN-FSM---RIEDL--VKRDMKERIELDKA---FIQDIGCLEELDN------------------LSFEE------------NCCDPYRGYR-KAI---VGL----PK----LLCGDGKTISCE---------------EQ-KIF-----------HGFYQ-------PTKTLKLGFVYPM-G--E---RDLLIQVVNEIVKGCY----------------HGKKDNWINIQ--------KGTDISKDYKLGS-----ITD-YK-----RASR-ELIKQEE-------V--DIVIALVPDQ-------MDDENPYNPFKSVWAEHNIPSQMITMKTA-KKFVMDAGKNGS-KWYLHNIVLGILGKTGGIPWVVDK-----MPGNVDCFVGLDVAK-------VEKGIHFPACSVMFDKYGRLMGFFKPRT------PQQGEKITTEILQDIFDQVLFSYEDT---YGSKPKNIVIHRDGF--NNEDEKWYQNYF-----AV----QGI-EYSIIEVRKNISSKM-LDE---------EVPNMNPTTGMCIYNDKT--YLVTTVM------KNKKGSPNPLLLEK----SHGSI----SM-PAAIQQVLYLTQLHVGS-TQKMRLPITTGYADKICKNLDY----------------VPAG---QVDNKLFFL
>WP_099434566.1
MELF-----------------------FPIQLKSLPK------FST----YSIATITSENKD-----KVGRKLQ--YQ-----LQK------NFSGH------------WY-------KVNKCLITDSPQQEAKFND----------------------------------------------IALLWSKDDIF---NSLQ----SIVGIADFVAHGLLADINP--------------------------------------NIREILKKFI--------------QNKGKYTITYECEKY---------NNHPSVSISLKSR-LDYKETL-KDYLSKENKNEI------------LGLHVTDITKP-------FQSAMTITSI---IGRLGE-------------------NNRQRLLS-YSISDK----MRRIIT--EANDQE---LIVE------------TNNIYHYVVNALKIRVYNQDYERL----------KISEK--LQITSDKRIEFLIP---IIELIKKTNLVGNA-----------------YASSR-HQ---------HL-----FLT-QDK---L---NYSPK----LLFANNH------QDNK--------NVFN-SVK---K-------FGVYKPSQNQ-----KIRIGILNPN---LN------LDDLRSNIRKNLG--K-------------------L-GYE--------LNLAGEENIHSLS-----RFN-LE-----SAIE-RLKER----------KPNIILAIIKGK---IEGKNNERTLYEEFKHLTLKNDIPSQVIRPITI-N-----------NQFALKNILLGILAKTGTIPYILAH-----PLKYADFVIGLDVSRQKKRAL--SGTINSAAMARIYFNNGELLRYSIRDA------MLEGEIIPSHILQDMFPV-----------KEFSNKTIIIHRDG-RLPLQEKESLLAWG-----KD----INA-TFYFVEIIKNGNPRL-YARE--------DSKTKNAPKGSIFKLSETEAFLVSSDF------SANMGTPRPLKIRT-----YPPF----PL-ESALHSVLSLTLLHYGS-ERPPRLPVTTYYADKISTLASR-----------GLR---PQA---TDGSVPFWL
>WP_099438430.1
MSSV------TRRMNLK-------SNIFP--IEI---PFDD--FQI----QRIPWEE--------------GKI---E--E--LRE------QHNQ---QYSFFKKD---------SY--IY-ISP----------S----------KED---LPML-G----------QLSK----------IRV--K--------DE-----ASI--VGSLIRHIFFRAFKERFPQ------INPFTFPSTKDD--HNLIL-------------------NELPS-NLKA--------TITYKKLNELELKRSTIQGV-KTFLLVIGSSYK-WALRQNC-QKLQD-SGFD-------------INTLEVANLVRYTSQDVVA-----PIFRT---VGR-VK-KLEG---N-------------QALVE-TNQGDQ------------FYLLK----DLYLNKTYE--NIRLY-----------LEFVVGSARAESILAN-VKQ---KEFQ----RNDPAILYSEISR---LAGVL-----------SQL--EYKNGDG---FCFTI------------SRNSTTSFPS--LS---LDS----PR----YLFDVSF-----SKTDI---SP-----IK-GLA---Q-------YGPYDGKFFE---VSSPKVLVVCHK-T--S---SGAFTQFLGRLKDGFDES----------PTFTKGFLAMY-RLHSINFHL----------VEVDS--YD-NSV-FL-----NAIK-KAVET-----HNENF--DIAIIETRDE---FKKKIPSEDSYWLSKAYLLQRGITVQYIKEPNV-R---------SP-KFTLDSCALQMYAKLGGTPWILPSSP----NIAHELIVGVGSSLIRSNLYA-AQQHRMVGITTFFNADGKYIFSNRSRE--------VAYEDYFKELLSSLKGSIDTISDEQGWNDGEIVRIIFHVFK-PMKDLEVEVVGELV-AQY-PQ----YDI-KFSFVSFGENHPFMI-FDV--DQKGL-SVKGKFTPERGTNLLLEPGVCLLQLKGP-AD-VKTDRQGFTGPLVIRVHPK--S----TFTDV-TYIVQQVFRLTNISYRT-FKPSQLPVSLLYASLITEQLNKLNTIDGWD---SLF----VK---PLRNKKWFI
>WP_099531684.1
MDIRE-------------------LSF----------GAVPDRLRIVGS------------------ETLYSLA---R-CKFRLNQ---------------WVT--------------QSSLALISEDRGQAANLLA----------LRQ-TSSEPLE---IEIL----KSEA----------IDL--SEPRY----QN---------WLFQLCNYRLCSIFKTINPHSAKK---------------------V-------ETRKRIYSN--EPPM-------QIRDPQGRIEARRYLTFDFWQNS----AGFLFLTLHFRNE-YQSIGTIDWQQFP-------------------PKQRLIHTYDG------------KSCQF---LGVAPI-TIGQPLAE----------LGNQSLLN-YHCDRQNLPP--ELAA--QLDPNQ---PAVAVGYPP--RYQ-----PFHHLPQLLKRIYAREDL-------------KSLNH--CILPLAKRRELMQK---TIDLLNKRE-----ICGDR------------IEFDP-NPWQ-------------------------------PDRLRNLSFGA------PQQPDRLVDEA-----WR-GWK---Q-------RTLHQ-------KPAEIRTQVLYPQ-A-----WEAEVKKYMSALKSRFQ--E-------------------F-GITLTRAGDLR-------PYDPQN-----SLS-LR-----QVCQ-NL-------PVNAN---DLIFAFVPNG--ADPIYNAQVNPYFTLKRILNQQSYCSQMVTRETM-RQINN--------DGRDQNVVFGILAKLGYAPWQLHQ-----MPGTAQAFVGLDLGR--------KEERTIGASAFVVNRQGQAIGWSSASM-------QRGETFSETSLRNILLDLFGAFTEQ---SGEPLRHVVIHRDG-TVKNSELATLQALE-AELR------HGLEQLEVVEVVKDVLARAAVNTN--------QEQWQNPDRGWAWVHNDHEAIVLTTGA-KQAK-VAPNASPQPLLVRR----RHGQT----DI-LTIAAQIYWLSEMHIGS-TQVIRLPITTYYADRIAEVALK-----------DCL---PAD---RCERRLYFV
>WP_100241429.1
MNIE--------------------INFFELEEQNFE-------LNL----FFREVNDNDEK----------------KL----IEN----------------------------------------------SRLVN------------------------------LIEETS-----KKLYEVSMTNQNGFHKSSLEN------YL--TLWYISQLIRA------------------------------------------------------------------------NFYEEFEFE---------KNKLFIKIKSNIFG------IQPEYIEI------------------------------------------------KFGL---------------------------LID-F-----------------QFKKTA---DCV-----------------------------NFTQVQKLSFS-LTN---NGKVNG--------QNKNIRE---FIERNFENS-----VDEIL------------IGIRI-----------------------------IKKW---SKNC--LFYSNGR----IETLSN----------ID-LIR---N---------PDK------RFADNKNFYFLFDE-R--N---VNFARNVYKALIGDLF------------KNYFSGMKKFF-NMEVSKDNVQ--------KHELNDL----LSN--------ITIE-EILKKDKN---------AFLIICLH-----GREEYKSSQFYTAIKLLCLKYGAGSQFLYSDKL-S------NENTL-KYSISNVALQIFCKANGIPWSVTNRS----DDKDSLIIGIGTSHKQ------INDTKFHAYAMCTNSSGVFSSSMTLAH---------AEEK-DDFL-DIEKNLIILKESS---NLDSYKQVVFHLTN-KISNYDIRKLSGII-KAIFNDR------ADLVIMKLNKSNKYIG-F----------SGRNDCVVAKGVCIKLNHKKYLVWTDGHCNENI---TNR-PKPIDVEILHS--PKDI----LM-KSLLEDIFKLSSANWHG-FKTNSLPITLVYSKNIANFIYYVHENGF---NFKEL---PN----LKTSSPWFL
>WP_100787857.1
MSG------------TF-------LNYFQ--VQL---NSTS--FDI----KRIPYAA----------YKTKDAF---S--S--LKK------EN-L---GIEFYRDN---------DW--IY-FWP--------T-G-----------GV---EIERLGG---------KEVK----------INI--D--------EK-----PSL--VSSIISQSIALSLRGLNQ-------KYSSTWSIIKET--EDLLD-------------------NKIP--------------GLMVKREVLL--NSFYYYDAVANFGICISSNTK-NEFIWSR-EEFKK-NGIA-------------VEDLK--------------------------------------------------------------------------------QNDN------RIFANKQ--SISRF-----------LEATGKEKEYETIIAK-INN---N-----------SENFKIIIR---LFEWI---R-------KN-ISNIEIISD---LKIDS------HKVYLPYKNN---LLK-EEV---LPI----PQ----YYFYSEK-----SGSGK----------SD-RIK---N-------LRPYSLENFQ---SKEIVIGIICLK-E--N---EGTVELFLKKIQELLF--------------------SVF-QLKKVKYDI----------KLVAT--ND-LNG-YS-----TALY-SF--------DFKVV--DLVIVVLSEE---HKNLPRKHDPYYFCKAKLLGHEIPTQEVMIHNV-KK--------YN-EFILDNMVLNIYAKLGGTPWTIEKED----KLKNELVIGIASTTDD-------STKTVLGIAQIFNYNGKYLVSDCTSI--------STFENYSENLELYLKKYIADF----NFGEDSEIRLVFHVYK-SAEKHEFKAIYNVV-ESF-PA----QKI-TYSIVHLDFGHNFRI-FNN--DGKSEN--------KKGSFIKIDDLRGLLTFEPK-ST-I---------PLLIYIDRR--S----TFVDL-YYIAKQIYWFSHLSYRS-YMAAKKPVTLSYPNLLVNLTEKLKKVEGWDY--ELL-----K---KMGDKLWFI
>WP_100990083.1
MNSTQPTT----------------QNLFPWLNPSA--IDFS--YRRI--PVDLPCLAGRQEDYH---RQLQKVV---RH----VSS------HIKGP--AALLRANGQ------------TYVAIPAD----RSV-A--------------GLLVKTRPK-PLQL----SSLD------TVEKLQF--TGCS-----EQ----ERAL--ILQFVEFEVRHQIKSKWQ--------------------------LVEDGA-----GRFFFK--NPLKATEQLS----------WMLPGFSFRLVADG----PDLVHFCLDITYR-YLDSKRL-NQRINPTNAAYIK--------RRLRGLPCLYQ----------MGDRWFPIRV---VGFGG--KVGDEKIT--------TG-KVWSLID-YLKAKT--QGDKFKVAP-YLSPDD---VVVYFVYPNK-EME--------SAPAGLRQLFKTGDA----------QVKSLHNK--TIVESTERFNYIGH---NIKRFFANLSFN----KVA------------LQVSE-KP----------------LEEKLPV-------LEMKA----LKFNFSRYLTP---------TPESG--NT-PLY---EYGKRRR-VGILDQTRFDA----------IVPD-TTM----SALRDVFQKQLEKQLK--ALAPAF--------------F---------------TKVIPYRADSIP---ATD-LV-----DKVS-ALLEK-----YGAQ--QGYALLVLPDW---NKGDERAAAFHDIMKRHY--PNLKFQCANFGAI-DDYFSYKQARLF-KSYAFYLGLEY-LKLNKFPYALKD------PLHYDVYIGIDVHR--------------YAGFLFFYRNGERIVFDYLDV--KKPTQQRAEKLSAEQI-KGLYPNLKKHLGERG-YCLNPNGIVLLRDG-RSHGGEGVALQQVI-AQLQNH----PDF-NWGIVDVHKTSPFRS--ATPG-------RRPLERPTAGTYRLLQHRDAFLFPTGE-----PFQTRGSSKPLQLSF----IEGTL----DF-DKVIEDVFAQSLLAFSAPDRPSALPIVIKLLDAFLAPLAVSESL--WQEEEDDI---DDN---VQAWDESFM
