# Supplementary material for: RNA-guided RNA silencing by an Asgard archaeal Argonaute
Source: Nat Commun. 2024 Jun 29;15:5499. doi: 10.1038/s41467-024-49452-1 (PMC11217426; doi:10.1038/s41467-024-49452-1)
Supplement: Supplementary file 6 — Source data [file 41467_2024_49452_MOESM6_ESM.xlsx]

## Sheet: Fig. 1b
Data used for Fig. 1b.
Domain	Phylum/Supergroup	Present in	All species	Percentage (%)
Archaea	Aenigmatarchaeota	1	112	0.89
Archaea	Asgardarchaeota	83	387	21.45
Archaea	Halobacteriota	102	768	13.28
Archaea	Iainarchaeota	0	58	0
Archaea	Methanobacteriota	1	172	0.58
Archaea	Methanobacteriota_B	7	82	8.54
Archaea	Micrarchaeota	2	92	2.17
Archaea	Nanoarchaeota	9	577	1.56
Archaea	Thermoplasmatota	8	543	1.47
Archaea	Thermoproteota	65	696	9.34
Bacteria	Acidobacteriota	74	873	8.48
Bacteria	Actinobacteriota	134	7328	1.83
Bacteria	Aquificota	12	76	15.79
Bacteria	Armatimonadota	9	139	6.47
Bacteria	Bacteroidota	735	8588	8.56
Bacteria	Bdellovibrionota	5	224	2.23
Bacteria	Bipolaricaulota	0	46	0
Bacteria	Campylobacterota	2	550	0.36
Bacteria	Chlamydiota	0	171	0
Bacteria	Chloroflexota	104	1387	7.5
Bacteria	Cloacimonadota	0	60	0
Bacteria	Cyanobacteria	202	1372	14.72
Bacteria	Deinococcota	15	144	10.42
Bacteria	Dependentiae	0	61	0
Bacteria	Desulfobacterota	24	939	2.56
Bacteria	Desulfobacterota_B	5	66	7.58
Bacteria	Desulfobacterota_I	1	236	0.42
Bacteria	Dormibacterota	1	88	1.14
Bacteria	Elusimicrobiota	0	189	0
Bacteria	Eremiobacterota	0	81	0
Bacteria	Fibrobacterota	1	120	0.83
Bacteria	Firmicutes	50	4216	1.19
Bacteria	Firmicutes_A	89	8243	1.08
Bacteria	Firmicutes_B	9	323	2.79
Bacteria	Firmicutes_C	2	395	0.51
Bacteria	Firmicutes_D	0	104	0
Bacteria	Firmicutes_E	3	65	4.62
Bacteria	Firmicutes_F	0	49	0
Bacteria	Firmicutes_G	1	131	0.76
Bacteria	Fusobacteriota	0	96	0
Bacteria	Gemmatimonadota	7	237	2.95
Bacteria	Hydrogenedentota	1	42	2.38
Bacteria	Margulisbacteria	0	54	0
Bacteria	Marinisomatota	0	186	0
Bacteria	Methylomirabilota	3	76	3.95
Bacteria	Myxococcota	13	393	3.31
Bacteria	Myxococcota_A	0	72	0
Bacteria	Nitrospinota	0	60	0
Bacteria	Nitrospirota	21	314	6.69
Bacteria	Omnitrophota	1	282	0.35
Bacteria	Patescibacteria	8	2485	0.32
Bacteria	Planctomycetota	85	1071	7.94
Bacteria	Proteobacteria	787	17350	4.54
Bacteria	SAR324	1	40	2.5
Bacteria	Spirochaetota	8	695	1.15
Bacteria	Synergistota	0	132	0
Bacteria	Thermotogota	8	83	9.64
Bacteria	Verrucomicrobiota	57	1325	4.3
Bacteria	WOR-3	7	77	9.09
Bacteria	Zixibacteria	2	47	4.26

## Sheet: Fig. 3e
Data used for Fig. 3e.
Ago Protein	X	Y
hAgo2	0.239168	0.0618958
hAgo3	0.20862	0.0824098
AtAgo10	0.202948	0.0962037
KpAgo	0.201434	0.029427
hAgo4	0.192565	0.109927
EfPiwi	0.187302	0.0166942
DmPiwi	0.177952	0.0104692
hAgo1	0.168483	0.0921717
Siwi	0.077079	0.0879981
HrAgo	0.0313171	0.0462627
MpAgo	-0.187158	-0.330771
PliAgo	-0.206097	-0.0957086
TtAgo	-0.219292	-0.776067
PfAgo	-0.528809	0.323485
MjAgo	-0.546956	0.343999

## Sheet: Fig. 4f
Data used for Fig. 4f.
N=4			N=4 (inset)			N=6			N=15
Probability density	Dwell time (s)		Probability density	Dwell time (s)		Probability density	Dwell time (s)		Probability density	Dwell time (s)
0.1216	4		0	0.1		0.0385	4		0.0088	4
0.0006	12		1.3004	0.3		0.025	12		0.0022	12
0.0004	20		0.7204	0.5		0.0104	20		0.0011	20
0.0003	28		0.5433	0.7		0.0094	28		0.0011	28
0.0001	36		0.525	0.9		0.0062	36		0.0022	36
0	44		0.3663	1.1		0.0052	44		0.0011	44
0.0001	52		0.348	1.3		0.0042	52		0.0011	52
0	60		0.2259	1.5		0.0031	60		0.0033	60
0	68		0.1709	1.7		0.0021	68		0.0011	68
0.0004	76		0.1587	1.9		0.001	76		0	76
0.0001	84		0.1587	2.1		0.0021	84		0.0022	84
0.0001	92		0.0916	2.3		0.0021	92		0.0022	92
0	100		0.0733	2.5		0	100		0.0022	100
0	108		0.0672	2.7		0.0021	108		0	108
0.0001	116		0.0305	2.9		0.0021	116		0.0022	116
0.0001	124		0.0611	3.1		0.001	124		0.0011	124
0.0001	132		0.0305	3.3		0.001	132		0.0011	132
0	140		0.0305	3.5		0	140		0	140
0	148		0.0183	3.7		0.001	148		0.0011	148
0	156		0.0122	3.9		0.001	156		0.0077	156
0	164		0.0183	4.1		0.001	164		0.0011	164
0	172		0.0366	4.3		0	172		0.0011	172
0	180		0	4.5		0	180		0.0022	180
0	188		0.0061	4.7		0	188		0.0011	188
0.0006	196		0.0061	4.9		0.0062	196		0.0774	196

## Sheet: Fig. 4g
Data used for Fig. 4g.
HrAgo1
N	3	4	5	6	7	8	15	19
mean_tau_lower	<0.1	1.0	3.0	8.6	8.7	6.9	n.a.	n.a.
sd_tau_lower	n.a.	0.0	0.5	3.7	3.8	4.6	n.a.	n.a.
mean_tau_higher	n.a.	n.a.	n.a.	>200	>200	>200	>200	>200
mean_percentage_transient	100	100	100	36	23	24	0	0
sd_percentage_transient	n.a.	n.a.	n.a.	12	6	3	n.a.	n.a.
number_of_molecules	345	849	879	1183	983	665	474	746
hAgo2*
N	3	4	5	6	7	8	15	19
mean_tau_lower	<0.1	0.8	1.2	1.9	n.a.	n.a.	n.a.	n.a.
sd_tau_lower	n.a.	0.1	0.3	0.1	n.a.	n.a.	n.a.	n.a.
mean_tau_higher	n.a.	n.a.	n.a.	n.a.	>200	>200	>200	>200
mean_percentage_transient	100	100	100	100	0	0	0	0
sd_percentage_transient	n.a.	n.a.	n.a.	n.a.	n.a.	n.a.	n.a.	n.a.
EfPiwi
N	3	4	5	6	7	8	15	19
mean_tau_lower	<0.1	<0.1	<0.1	0.8	2.3	1.2	n.a.	n.a.
sd_tau_lower	n.a.	n.a.	n.a.	0.3	1.3	0.2	n.a.	n.a.
mean_tau_higher	n.a.	n.a.	n.a.	n.a.	n.a.	n.a.	>200	>200
mean_percentage_transient	100	100	100	100	100	100	0	0
sd_percentage_transient	n.a.	n.a.	n.a.	n.a.	n.a.	n.a.	n.a.	n.a.
number_of_molecules	n.a.	n.a.	1676	1901	1613	1612	1663	1497
* From Chandradoss et al. (2016)

## Sheet: Fig. 5c
Data used for Fig. 5c.
Sample Name	Ct (Fluc-Rluc)	Relative expression (Fluc/Rluc)
[1st] sfGFP	0.684495	0.622224
[1st] hAGO2	1.25866	0.417933
[1st] HrAGO1	1.26871	0.41503
[2nd] sfGFP	0.480439	0.716759
[2nd] hAGO2	0.942685	0.520264
[2nd] HrAGO1	0.962633	0.51312
[3rd] sfGFP	0.587152	0.665656
[3rd] hAGO2	1.53531	0.345004
[3rd] HrAGO1	1.24229	0.422702

## Sheet: Fig. S2
Data used to plot Fig. S2.
ID	Group	Identitical sites	Pairwise identity (%)
EfPiwi	PIWI eAgo	223	27.29
Siwi	PIWI eAgo	211	25.83
DmPiwi1	PIWI eAgo	201	24.6
AtAgo1	AGO eAgo	195	23.87
KpAgo	AGO eAgo	187	22.89
hAgo2	AGO eAgo	184	22.52
PfAgo	pAgo	171	20.93
MjAgo	pAgo	168	20.56
CbAgo	pAgo	165	20.2
NgAgo	pAgo	151	18.48
RsAgo	pAgo	142	17.38
TtAgo	pAgo	138	16.89
AaAgo	pAgo	136	16.65
MpAgo	pAgo	133	16.28

## Sheet: Fig. S8
The uncropped gel images used in Fig. S8.
